# Supplementary material for: Predicting antifolate resistance in the unculturable fungal pathogen Pneumocystis jirovecii
Source: PLoS Genet. 2026 May 27;22(5):e1012163. doi: 10.1371/journal.pgen.1012163 (PMC13241008; doi:10.1371/journal.pgen.1012163)
Supplement: S1 File — Contains dataset for training and testing the machine learning model, as well as prediction outputs from the model for PjDHFR-MTX. (CSV) [file pgen.1012163.s001.csv]

	mut_code	Flexddg	mutatex_ddG	Function	Non-functionnal	MTX_resistance	Resistant	aa_mut	min_dist_lig	sidechain_length	allostery	catalytic_Hs	buriedness	position	random	GEMME_evolCombi	GEMME_evolEpi	GEMME_evolInd	aa_wt	delta_dist_median_MTX	delta_dist_IQR_MTX	delta_dist_skewness_MTX
0	F199R	0.16643	5.86063	-0.055850104	0	1.639167237	1	R	8.606873512	4.62	3	0	9.038267347	199	3646	-0.296483233	-0.066069533	-0.221758433	F	0.071923733	0.121123433	3.607152392
1	G124A	0.36076	3.54404	-0.00589286	0	1.599162179	1	A	5.43527317	2.06	1	0	12.78382262	124	3516	-1.091610538	-0.170588926	-1.778571894	G	0.151084661	0.23854506	2.691830334
2	M33P	0.68914	3.66884	-0.058487351	0	1.484907657	1	P	4.795782089	6.36	4	1	8.87296252	33	1296	-2.744119725	-0.45	-2.396450715	M	0.315638781	0.374658585	1.29389357
3	F199K	0.18562	3.74773	-0.030626821	0	1.460511651	1	K	8.606873512	4.62	3	0	9.038267347	199	3355	-0.331678317	-0.075225078	-0.236044109	F	0.076107979	0.156810641	2.865355652
4	I10Y	0.25186	9.29297	0.065699982	0	1.437793929	1	Y	4.522434235	4.92	1	1	16.40994803	10	2965	-0.725393422	-0.12699918	-0.694965343	I	0.187689781	0.354841828	1.806994145
5	G126P	0.18352	-1.72979	0.027865376	0	1.429064374	1	P	10.16341686	2.06	0	0	6.900376377	126	1392	-4.841007615	-0.768472015	-4.717257077	G	0.221682549	0.330884695	2.963664954
6	I142W	-0.33559	10	-0.060651287	0	1.427905297	1	W	7.117970943	4.92	3	0	12.63543337	142	1914	-0.059441091	-0.006320761	-0.110624568	I	0.105387926	0.257390738	2.597492174
7	G124S	0.12364	4.17696	0.005647854	0	1.423585248	1	S	5.43527317	2.06	1	0	12.78382262	124	35	-1.341255864	-0.235530917	-2.00928154	G	0.176385999	0.299320161	1.816461627
8	M33S	0.70073	1.26185	-0.029051438	0	1.321916041	1	S	4.795782089	6.36	4	1	8.87296252	33	7	-2.619353232	-0.45	-2.708366947	M	0.193206072	0.353750169	0.764751379
9	M33R	0.62278	0.83645	0.007121134	0	1.286959926	1	R	4.795782089	6.36	4	1	8.87296252	33	2127	-2.868886217	-0.45	-2.708366947	M	0.167905807	0.328118801	1.663366681
10	M33G	0.66106	2.02124	-0.017531447	0	1.262093154	1	G	4.795782089	6.36	4	1	8.87296252	33	2176	-2.868886217	-0.45	-2.708366947	M	0.230849028	0.317262769	2.178952513
11	M33H	0.32134	1.16277	-0.034308981	0	1.260352774	1	H	4.795782089	6.36	4	1	8.87296252	33	3072	-1.729857596	-0.45	-2.708366947	M	0.208077431	0.296942949	1.484825657
12	M33A	0.59893	1.18834	-0.0168099	0	1.225630362	1	A	4.795782089	6.36	4	1	8.87296252	33	1567	-1.569505874	-0.176895837	-2.213991417	M	0.196758509	0.370761991	1.114014792
13	I123L	0.15423	0.69696	-0.03241957	0	1.224318461	1	L	3.624712229	4.92	4	1	15.90711996	123	1190	-0.143709347	-0.037384121	-0.726840382	I	0.163107872	0.376828551	2.542995324
14	M33Q	0.4866	0.81983	0.022918204	0	1.209627024	1	Q	4.795782089	6.36	4	1	8.87296252	33	2811	-1.729857596	-0.45	-2.708366947	M	0.109004259	0.182646334	1.941323316
15	F36H	-0.00746	3.36487	0.044787857	0	1.202249901	1	H	5.258531094	4.62	4	1	13.07593581	36	2107	-0.349965732	-0.056380382	-0.037249348	F	0.094387531	0.126199603	3.99533463
16	M33W	-0.04012	0.56602	-0.070494528	0	1.193326688	1	W	4.795782089	6.36	4	1	8.87296252	33	2258	-2.868886217	-0.45	-2.708366947	M	0.220621586	0.350784421	2.581879786
17	F199W	0.0504	3.8537	-0.020119424	0	1.176968032	1	W	8.606873512	4.62	3	0	9.038267347	199	1964	-2.265818465	-0.4071	-1.592584566	F	0.149096012	0.22324717	3.234433025
18	I10H	0.42225	4.75408	0.051290625	0	1.153965694	1	H	4.522434235	4.92	1	1	16.40994803	10	1096	-1.051213168	-0.1761	-0.939091779	I	0.232100964	0.27964282	1.285869883
19	C129Y	0.00796	0.65093	0.008055168	0	1.14390225	1	Y	9.303976059	4.47	3	1	9.783639689	129	3163	-1.817717253	-0.2976	-1.429676663	C	0.117640972	0.18804574	5.332247604
20	I19H	-0.31058	3.47483	0.105521818	0	1.140104682	1	H	8.438501358	4.92	1	0	8.494042268	19	2026	-1.53290448	-0.254157819	-2.130932573	I	0.199731827	0.309340119	2.272859347
21	I10D	0.30104	5.21101	-0.18966129	1	1.128522033	1	D	4.522434235	4.92	1	1	16.40994803	10	1212	-1.051213168	-0.1761	-0.939091779	I	0.202136993	0.283338308	1.065066953
22	F35N	-0.00024	5.66141	0.004675054	0	1.128057768	1	N	7.406347752	4.62	0	0	10.58027479	35	194	-0.013476474	-0.014472763	0.074189058	F	0.078748226	0.118153334	2.471816645
23	E127P	-0.02762	0.37766	-0.044815515	0	1.119210666	1	P	12.74455929	5.97	0	0	5.022468215	127	3503	-0.111774524	-0.016235324	-0.123409652	E	0.151072025	0.176882267	4.936467108
24	M33N	0.42356	1.23812	-0.02471168	0	1.107689378	1	N	4.795782089	6.36	4	1	8.87296252	33	2218	-1.729857596	-0.45	-2.708366947	M	0.140991926	0.178418517	2.044447318
25	M33K	0.8401	0.78354	0.002563846	0	1.088256888	1	K	4.795782089	6.36	4	1	8.87296252	33	1614	-2.868886217	-0.45	-2.708366947	M	0.140653372	0.171631455	1.850315745
26	F199Q	-0.06822	3.68848	-0.045796738	0	1.036698232	1	Q	8.606873512	4.62	3	0	9.038267347	199	401	-0.768065714	-0.199802326	-0.746043914	F	0.059181213	0.145984888	4.57579647
27	G126T	-0.03631	-0.03911	0.01636733	0	1.036556868	1	T	10.16341686	2.06	0	0	6.900376377	126	2927	-5.071762872	-0.8285	-5.291529516	G	0.139115334	0.19272089	2.388004525
28	F199P	0.01254	3.626	-0.117952058	0	1.017869928	1	P	8.606873512	4.62	3	0	9.038267347	199	2806	-2.265818465	-0.4071	-1.592584566	F	0.085662842	0.156549513	2.728188885
29	F36Q	0.12783	3.24443	-0.066241099	0	0.974977958	1	Q	5.258531094	4.62	4	1	13.07593581	36	3348	-0.816424511	-0.177723579	-1.273411986	F	0.132378578	0.257168293	2.220276482
30	I19G	-0.0172	4.10502	0.044910995	0	0.967656425	1	G	8.438501358	4.92	1	0	8.494042268	19	2938	0	0	0	I	0.089221478	0.180058002	2.417059109
31	F36Y	0.10713	2.62215	-0.029039052	0	0.963884318	1	Y	5.258531094	4.62	4	1	13.07593581	36	1897	-0.130409702	-0.033924391	0.091941327	F	0.132110834	0.327372015	1.71904091
32	M33C	0.50236	1.65378	-0.024828141	0	0.952215155	1	C	4.795782089	6.36	4	1	8.87296252	33	1177	-2.619353232	-0.45	-2.708366947	M	0.203763485	0.385708511	1.552418737
33	Y197K	-0.04066	5.4764	-0.088231998	0	0.939377792	1	K	10.85731697	4.73	0	0	7.220669367	197	1286	0.00779369	-0.001416447	0.04921345	Y	0.122006178	0.162927866	3.59169712
34	F199Y	-0.07236	1.05299	0.001525537	0	0.933552885	1	Y	8.606873512	4.62	3	0	9.038267347	199	360	-2.265818465	-0.4071	-1.592584566	F	0.037636042	0.069813848	5.057508597
35	F199T	-0.09937	4.50981	-0.048647948	0	0.932516784	1	T	8.606873512	4.62	3	0	9.038267347	199	2811	-0.334783982	-0.057727499	-0.655202174	F	0.070314169	0.136405349	3.817054275
36	I19A	0.11938	3.44435	0.021028981	0	0.912751679	1	A	8.438501358	4.92	1	0	8.494042268	19	2549	-0.553443187	-0.06278265	-0.938175159	I	0.099080801	0.193736792	2.320438905
37	V11Q	-0.00657	1.25424	0.047437796	0	0.894380336	1	Q	3.373187542	4.11	0	0	14.07158787	11	1999	-3.974842449	-0.6285	-3.70980505	V	0.098415375	0.154475212	2.387062202
38	I10E	0.31021	4.58907	0.00706927	0	0.892358503	1	E	4.522434235	4.92	1	1	16.40994803	10	1577	-1.051213168	-0.1761	-0.939091779	I	0.110950351	0.195916176	5.36564496
39	F35Q	0.05805	4.30412	-0.010476263	0	0.887390578	1	Q	7.406347752	4.62	0	0	10.58027479	35	1266	-0.002372655	-0.011584249	0.159492177	F	0.059416056	0.083328128	3.379278939
40	F199S	-0.0293	6.25837	-0.019863964	0	0.887042128	1	S	8.606873512	4.62	3	0	9.038267347	199	774	-0.492889958	-0.098856716	-0.298798851	F	0.042357922	0.107884765	3.752898641
41	C129V	-0.0242	1.64258	-0.004365604	0	0.882529585	1	V	9.303976059	4.47	3	1	9.783639689	129	2711	-0.211319287	-0.05497197	0.076951619	C	0.052275658	0.083376408	3.352127075
42	C129Q	0.06326	1.27678	-0.014004558	0	0.877635841	1	Q	9.303976059	4.47	3	1	9.783639689	129	102	-1.769450687	-0.2976	-1.429676663	C	0.057853699	0.079424858	4.416713831
43	M33T	0.55254	1.58191	0.008556753	0	0.868525359	1	T	4.795782089	6.36	4	1	8.87296252	33	2218	-2.619353232	-0.45	-2.708366947	M	0.223773956	0.346142173	1.105897003
44	I196F	0.06039	0.85024	-0.045550018	0	0.861533105	1	F	14.00691319	4.92	0	0	2.721469756	196	1882	0	0	0	I	0.040635586	0.063613772	5.061800335
45	I196W	-0.00098	0.97245	-0.033882555	0	0.859114751	1	W	14.00691319	4.92	0	0	2.721469756	196	1853	-0.099680279	-0.025930531	-0.096355289	I	0.044494152	0.076633215	4.943089187
46	V11E	-0.12069	2.52808	0.065192105	0	0.85661898	1	E	3.373187542	4.11	0	0	14.07158787	11	66	-3.974842449	-0.6285	-3.70980505	V	0.073874712	0.110124171	3.500647108
47	I146Q	-0.07153	3.66564	-0.115996675	0	0.849940939	1	Q	10.18356609	4.92	0	0	7.775120373	146	3700	-0.179148662	-0.062006316	-0.327809097	I	0.106812	0.134586096	3.510181938
48	C129E	-0.02834	1.58316	0.03534458	0	0.842019293	1	E	9.303976059	4.47	3	1	9.783639689	129	2401	-1.769450687	-0.2976	-1.429676663	C	0.046778202	0.068959594	4.487010802
49	V11Y	-0.07827	9.05819	0.10687612	0	0.84009075	1	Y	3.373187542	4.11	0	0	14.07158787	11	716	-2.808517374	-0.461087918	-2.486800521	V	0.161583543	0.1938833	3.007385268
50	F156N	0.07771	5.35056	0.00267119	0	0.835991792	1	N	11.08050728	4.62	4	0	8.255048124	156	580	-2.886429179	-0.5928	-3.482658937	F	0.047183514	0.085010529	3.025236206
51	I19Y	0.09893	3.57922	0.072817134	0	0.834529846	1	Y	8.438501358	4.92	1	0	8.494042268	19	3006	-1.440464844	-0.224071145	-1.632415644	I	0.251435518	0.320982456	2.983492265
52	G124C	0.30551	3.13646	-0.232760977	1	0.831172527	1	C	5.43527317	2.06	1	0	12.78382262	124	2332	-1.23430709	-0.207709581	-1.353406899	G	0.223539829	0.39556694	1.576045817
53	C129T	-0.0966	0.45445	-0.001488728	0	0.817508045	1	T	9.303976059	4.47	3	1	9.783639689	129	2837	-0.740791292	-0.0837225	-0.775782629	C	0.034506321	0.118297338	3.082485835
54	G124P	1.23682	5.03025	-0.32490863	1	0.812927114	1	P	5.43527317	2.06	1	0	12.78382262	124	374	-2.597337007	-0.371703543	-2.798083032	G	0.348619461	0.462817311	1.987245072
55	V11H	0.00474	8.49517	0.07974745	0	0.812765572	1	H	3.373187542	4.11	0	0	14.07158787	11	558	-3.974842449	-0.6285	-3.70980505	V	0.151993513	0.176485538	2.159087507
56	I10W	0.33471	10	-0.002940001	0	0.805900251	1	W	4.522434235	4.92	1	1	16.40994803	10	2579	-0.914143258	-0.1761	-0.939091779	I	0.272882223	0.301187992	1.482788148
57	M33D	0.72521	1.46161	-0.022433244	0	0.792813998	1	D	4.795782089	6.36	4	1	8.87296252	33	849	0	0	0	M	0.131738901	0.185359001	1.463019309
58	L29T	0.07571	2.8208	-0.032384929	0	0.790725848	1	T	8.183287621	4.92	0	0	7.227221514	29	343	-0.120900586	-0.015404021	-0.20021075	L	0.117078066	0.252302408	2.622940967
59	A12N	0.36798	0.67283	-0.008798146	0	0.788760679	1	N	4.025520325	2.87	0	0	13.53500656	12	3197	-1.862939195	-0.3023	-1.721215226	A	0.109972954	0.132112741	1.172509667
60	I10T	0.14601	3.69963	-0.016235054	0	0.778510923	1	T	4.522434235	4.92	1	1	16.40994803	10	673	-0.80932311	-0.1761	-0.939091779	I	0.057223082	0.124883294	2.482690543
61	S6N	-0.18098	0.66855	0.018442302	0	0.777291748	1	N	16.65774345	3.97	0	0	7.488699021	6	1580	0	0	0	S	0.043766975	0.083432436	5.587063631
62	L13P	0.08227	5.25033	0.074191999	0	0.775552856	1	P	7.841745853	4.92	0	0	10.68814008	13	3073	-5.386541119	-0.85	-5.261768095	L	0.20443511	0.247633934	2.216093669
63	I10N	0.3169	3.41958	0.046714144	0	0.769348621	1	N	4.522434235	4.92	1	1	16.40994803	10	683	-1.051213168	-0.1761	-0.939091779	I	0.164741039	0.26075387	2.29494621
64	F156S	-0.10311	6.51574	0.009242343	0	0.769254603	1	S	11.08050728	4.62	4	0	8.255048124	156	2091	-1.635385587	-0.224601372	-2.117686494	F	0.064919472	0.10020709	5.97311856
65	I19E	-0.13697	3.78307	-0.047008802	0	0.764331088	1	E	8.438501358	4.92	1	0	8.494042268	19	966	-1.181294138	-0.162690953	-1.632415644	I	0.059789896	0.144084096	4.004376407
66	S37P	-0.00582	2.98865	0.039400125	0	0.759887895	1	P	3.938325644	3.97	4	0	9.150595589	37	2695	-4.640742564	-0.7285	-4.579349612	S	0.154036045	0.169217229	2.307620652
67	G126I	-0.1885	-0.41742	-0.018299943	0	0.754215663	1	I	10.16341686	2.06	0	0	6.900376377	126	637	-5.301471848	-0.8285	-5.291529516	G	0.208152771	0.2298944	2.363718754
68	G58Q	0.35112	0.33723	-0.375312584	1	0.751697378	1	Q	10.22225857	2.06	0	0	10.61502883	58	137	-3.987862139	-0.6857	-4.282955409	G	0.223936796	0.334584475	2.386391922
69	C129I	-0.01854	-0.74561	0.005356089	0	0.748130058	1	I	9.303976059	4.47	3	1	9.783639689	129	1149	-0.097610481	-0.0253921	0.250408334	C	0.080152035	0.145942926	3.570957756
70	G126V	-0.14202	-0.54524	0.004605179	0	0.746259912	1	V	10.16341686	2.06	0	0	6.900376377	126	3456	-5.301471848	-0.8285	-5.291529516	G	0.177630424	0.228312254	2.435542922
71	V11M	0.06249	0.05227	0.0151756	0	0.744742421	1	M	3.373187542	4.11	0	0	14.07158787	11	2125	-0.791409442	-0.205874894	-2.402876041	V	0.144005656	0.21507287	3.069770795
72	F35S	0.09235	7.15759	0.030085076	0	0.744357684	1	S	7.406347752	4.62	0	0	10.58027479	35	1260	0.024121291	-0.005997123	0.083727847	F	0.046366453	0.08660543	2.498531912
73	M33E	0.73197	1.11272	-0.011464714	0	0.740000275	1	E	4.795782089	6.36	4	1	8.87296252	33	799	-0.171486099	-0.044609883	-0.462672282	M	0.176092625	0.293889284	2.207443413
74	I146N	-0.10879	3.42553	-0.087712489	0	0.731138305	1	N	10.18356609	4.92	0	0	7.775120373	146	2949	-0.158549303	-0.05664766	-0.604988977	I	0.081534863	0.178447843	3.17544192
75	C129W	0.06391	0.53896	-0.008500173	0	0.722247033	1	W	9.303976059	4.47	3	1	9.783639689	129	3500	-1.817717253	-0.2976	-1.429676663	C	0.175243855	0.257595301	1.927764473
76	F35T	0.04882	5.3897	0.001057646	0	0.720082774	1	T	7.406347752	4.62	0	0	10.58027479	35	2403	-0.061027548	-0.028147488	-0.023152058	F	0.08268261	0.164855123	2.947277701
77	F156Q	0.17041	5.12426	-0.023364582	0	0.715406107	1	Q	11.08050728	4.62	4	0	8.255048124	156	1206	-1.52783237	-0.239378675	-2.528584143	F	0.054837227	0.085843325	3.555358986
78	I10F	0.28958	8.48759	-0.072206026	0	0.714141356	1	F	4.522434235	4.92	1	1	16.40994803	10	1905	-0.433247774	-0.051001282	-0.533606545	I	0.212308645	0.229817212	1.680927559
79	F199N	0.0645	4.13218	-0.026633455	0	0.713236119	1	N	8.606873512	4.62	3	0	9.038267347	199	1406	-0.377109535	-0.098100151	-1.310404348	F	0.049484968	0.087431312	4.720150454
80	I10C	0.16687	3.58073	0.011766628	0	0.706946901	1	C	4.522434235	4.92	1	1	16.40994803	10	3538	-0.29389533	-0.042018153	-0.450838906	I	0.150182724	0.250745058	1.776640362
81	S6D	-0.11753	1.03433	0.015835712	0	0.705065458	1	D	16.65774345	3.97	0	0	7.488699021	6	2206	0	0	0	S	0.043476105	0.059888363	3.505999877
82	G126E	-0.18001	-1.13992	0.016971011	0	0.701466245	1	E	10.16341686	2.06	0	0	6.900376377	126	2132	-5.071762872	-0.8285	-5.291529516	G	0.137917042	0.174201488	4.337061742
83	F156W	0.05955	9.12527	0.028232482	0	0.701206689	1	W	11.08050728	4.62	4	0	8.255048124	156	1997	-0.743884027	-0.193511774	-2.117686494	F	0.085893631	0.116759539	2.785898693
84	C129D	-0.23935	1.5756	0.032801679	0	0.690256485	1	D	9.303976059	4.47	3	1	9.783639689	129	3642	-1.769450687	-0.2976	-1.429676663	C	0.03343153	0.056328297	5.805131261
85	I146H	0.1009	4.97359	-0.112659364	0	0.680636279	1	H	10.18356609	4.92	0	0	7.775120373	146	1444	-0.174501874	-0.060797514	-0.080345876	I	0.118824959	0.203314781	1.906198568
86	F199A	0.00389	5.15633	-0.086922449	0	0.680028364	1	A	8.606873512	4.62	3	0	9.038267347	199	2315	-1.262757577	-0.299127785	-1.145339503	F	0.092803478	0.113564134	2.391415249
87	Y197R	0.14268	5.09263	-0.069620185	0	0.676160393	1	R	10.85731697	4.73	0	0	7.220669367	197	2349	0.006482873	-0.001757439	0.052382088	Y	0.087717295	0.106935501	3.50310712
88	F199D	-0.05332	6.62764	-0.242055511	1	0.673730557	1	D	8.606873512	4.62	3	0	9.038267347	199	2717	-0.297253019	-0.077326515	-0.69809444	F	0.06212616	0.153819859	4.456583947
89	I19Q	-0.0474	3.45481	0.03515681	0	0.673476441	1	Q	8.438501358	4.92	1	0	8.494042268	19	1459	-1.716379626	-0.301886497	-2.472515504	I	0.074854732	0.109381795	4.076620455
90	T14P	0.00525	-0.44111	0.016583656	0	0.672213219	1	P	11.25035667	4.11	0	0	6.654227514	14	941	-1.930187582	-0.3166	-0.992697469	T	0.110421658	0.12663579	1.667202491
91	V11F	-0.00903	5.11272	-0.022734125	0	0.671358295	1	F	3.373187542	4.11	0	0	14.07158787	11	3443	-3.452070846	-0.6285	-3.70980505	V	0.20217371	0.342125475	3.148151395
92	M34P	0.0331	3.79505	0.000403934	0	0.670345439	1	P	4.183253288	6.36	0	0	5.610422062	34	658	-3.59537556	-0.5738	-3.054343126	M	0.198307514	0.261326551	2.592806022
93	I142Y	-0.33754	9.28221	-0.036384098	0	0.66790239	1	Y	7.117970943	4.92	3	0	12.63543337	142	2865	-0.072099071	-0.00961357	-0.104264977	I	0.134289265	0.17267102	2.670185251
94	F36V	-0.10775	2.87214	0.017455035	0	0.666175003	1	V	5.258531094	4.62	4	1	13.07593581	36	2116	-1.895651191	-0.3976	-1.9133245	F	0.253092051	0.347546995	1.257375815
95	F35A	-0.08191	5.69611	0.055099202	0	0.659714977	1	A	7.406347752	4.62	0	0	10.58027479	35	269	0.028446644	-0.004871938	0.213420935	F	0.063607693	0.15984416	3.934017377
96	L13W	0.04715	3.36652	0.068895997	0	0.652396763	1	W	7.841745853	4.92	0	0	10.68814008	13	958	-5.386541119	-0.85	-5.261768095	L	0.101854801	0.172915459	2.312431675
97	G126N	0.0267	0.23933	-0.000446247	0	0.650761588	1	N	10.16341686	2.06	0	0	6.900376377	126	1725	-5.071762872	-0.8285	-5.291529516	G	0.090006351	0.135319471	3.356667797
98	F156T	0.0324	6.57208	-0.00985143	0	0.645314954	1	T	11.08050728	4.62	4	0	8.255048124	156	3012	-1.629549039	-0.22308307	-2.528584143	F	0.059907436	0.07253921	6.92554436
99	V11G	-0.16461	4.48568	0.048980895	0	0.644187821	1	G	3.373187542	4.11	0	0	14.07158787	11	1658	-3.974842449	-0.6285	-3.70980505	V	0.095240235	0.185763001	3.185610392
100	L13D	0.20049	4.77073	-0.02513002	0	0.641921836	1	D	7.841745853	4.92	0	0	10.68814008	13	3717	-5.386541119	-0.85	-5.261768095	L	0.057947159	0.096533537	4.106283562
101	F199G	0.00482	6.7435	-0.334933787	1	0.638001065	1	G	8.606873512	4.62	3	0	9.038267347	199	1289	-1.206435008	-0.160877353	-1.310404348	F	0.066738367	0.206884861	2.616034117
102	F156E	-0.24817	5.57556	0.037965401	0	0.633988311	1	E	11.08050728	4.62	4	0	8.255048124	156	1129	-2.886429179	-0.5928	-3.482658937	F	0.065288544	0.071272373	3.525951689
103	F156G	0.00567	6.82946	0.012857755	0	0.632576417	1	G	11.08050728	4.62	4	0	8.255048124	156	3290	-3.708224476	-0.5928	-3.482658937	F	0.096261501	0.102739573	4.165250834
104	L9W	-0.11686	10	0.049777863	0	0.619092749	1	W	7.428297043	4.92	0	0	13.6444423	9	2952	-2.060316573	-0.4119	-1.825053439	L	0.130041838	0.159567595	3.434253521
105	N77V	-0.16455	-0.71698	0.061695014	0	0.614526637	1	V	10.64617348	4.58	4	0	9.550590271	77	1350	-0.105216249	-0.027370641	-0.341470161	N	0.123052597	0.198160648	2.660675073
106	L15P	0.02544	-0.16262	0.038698796	0	0.612563947	1	P	14.00898361	4.92	0	0	3.90512752	15	2210	-3.035370259	-0.4904	-2.371712647	L	0.057081223	0.087448597	3.179985976
107	K5N	-0.05057	0.57087	0.026466214	0	0.607594152	1	N	20.17155075	6.89	0	0	2.682626726	5	1302	0	0	0	K	0.027059555	0.040398121	4.600857343
108	L13Q	0.03899	3.82768	0.020702239	0	0.604114809	1	Q	7.841745853	4.92	0	0	10.68814008	13	2714	-5.386541119	-0.85	-5.261768095	L	0.043077469	0.062305212	4.54687012
109	L13G	0.0313	4.66443	0.064392235	0	0.603748948	1	G	7.841745853	4.92	0	0	10.68814008	13	2785	-3.420094219	-0.399760866	-4.672592991	L	0.089635849	0.11746645	1.987900553
110	I19K	0.06277	3.56152	-0.065418792	0	0.602430403	1	K	8.438501358	4.92	1	0	8.494042268	19	3061	-2.883392476	-0.4928	-2.814098434	I	0.148159981	0.225700855	3.879858051
111	F155G	0.09911	1.72653	0.018889194	0	0.596932994	0	G	12.71507359	4.62	0	0	2.448666719	155	3201	-0.785857938	-0.1357	-0.634102873	F	0.063406944	0.091882706	5.828788917
112	N53D	-0.05932	1.84154	0.026498	0	0.593789746	0	D	11.66932964	4.58	0	0	11.40206046	53	3552	-0.092217999	-0.025337391	-0.099621508	N	0.047432423	0.076712847	6.160527413
113	L72Y	-0.06663	1.66116	-0.048447593	0	0.587645698	0	Y	5.223721504	4.92	4	0	9.386311885	72	1318	-4.559324873	-0.7738	-4.811952773	L	0.275588512	0.309459925	2.759998858
114	F160D	0.12579	5.98819	0.016124609	0	0.58706023	0	D	15.12964916	4.62	0	0	10.18474303	160	2727	0	0	0	F	0.065715313	0.088765621	1.331134582
115	L29M	0.05066	0.00359	-0.005109935	0	0.585450195	0	M	8.183287621	4.92	0	0	7.227221514	29	2278	-0.410075004	-0.063542935	-0.516084516	L	0.090930462	0.144751072	2.57300583
116	F199E	0.02843	5.95344	-0.104066207	0	0.585354658	0	E	8.606873512	4.62	3	0	9.038267347	199	3083	0	0	0	F	0.10088706	0.136219025	3.932851515
117	F155D	-0.13223	1.6689	0.02017917	0	0.585304403	0	D	12.71507359	4.62	0	0	2.448666719	155	1621	-0.584684648	-0.108667449	-0.5400428	F	0.074584484	0.118431568	4.221432783
118	F156H	-0.01555	3.28751	0.007016456	0	0.585142676	0	H	11.08050728	4.62	4	0	8.255048124	156	1029	-1.114814439	-0.131937421	-1.598708627	F	0.04367733	0.105391979	3.845842699
119	R17D	0.07596	2.51297	0.104831696	0	0.581374085	0	D	12.75633144	7.82	0	0	4.406712291	17	3052	0.057321644	-0.026545839	0.130292859	R	0.073759079	0.079773903	2.623358698
120	F160E	0.00682	4.818	0.035535092	0	0.577714217	0	E	15.12964916	4.62	0	0	10.18474303	160	3153	-0.135323834	-0.035202739	-0.429664997	F	0.059633255	0.090781212	3.194816886
121	G126A	-0.09435	-0.42857	-0.000152683	0	0.573733891	0	A	10.16341686	2.06	0	0	6.900376377	126	853	-5.071762872	-0.8285	-5.291529516	G	0.071546078	0.095719099	4.246665654
122	F199M	0.01538	1.6254	-0.039702462	0	0.569904663	0	M	8.606873512	4.62	3	0	9.038267347	199	2241	-0.779143542	-0.121937368	-1.310404348	F	0.085679054	0.113959789	4.229059139
123	I19F	0.01792	3.77411	-0.049768359	0	0.568972202	0	F	8.438501358	4.92	1	0	8.494042268	19	820	-1.315046003	-0.191445061	-2.020967431	I	0.185169697	0.255248189	3.996788214
124	A12G	0.11181	1.91293	0.04414271	0	0.568926419	0	G	4.025520325	2.87	0	0	13.53500656	12	1717	-1.528398602	-0.237077084	-1.511676833	A	0.35550344	0.35093379	0.517138166
125	I10V	0.07066	1.43645	-0.005720008	0	0.563815524	0	V	4.522434235	4.92	1	1	16.40994803	10	990	-0.128583288	-0.033449273	-0.209485754	I	0.050320625	0.088996768	3.058797807
126	G126D	0.09859	-0.76773	0.080653963	0	0.562811949	0	D	10.16341686	2.06	0	0	6.900376377	126	1630	-5.071762872	-0.8285	-5.291529516	G	0.094450951	0.174910784	3.332825563
127	C129L	-0.10052	-3.40223	0.00448322	0	0.559372035	0	L	9.303976059	4.47	3	1	9.783639689	129	645	0	0	0	C	0.078424454	0.103840113	4.552850477
128	F199V	-0.20869	2.92328	-0.021030817	0	0.558858143	0	V	8.606873512	4.62	3	0	9.038267347	199	2334	-0.749174148	-0.114141219	-0.863159286	F	0.102231503	0.191803575	4.594261942
129	F160G	0.09879	5.80957	-0.000816044	0	0.558586349	0	G	15.12964916	4.62	0	0	10.18474303	160	1436	-0.618209312	-0.05884028	-0.895279748	F	0.061774731	0.074637413	2.903635381
130	F35C	-0.0237	5.86779	-0.046116724	0	0.553833261	0	C	7.406347752	4.62	0	0	10.58027479	35	2242	-0.172324709	-0.0571	-0.062730762	F	0.053599834	0.080594778	2.175273482
131	F160H	0.02159	3.60633	0.003777108	0	0.551823257	0	H	15.12964916	4.62	0	0	10.18474303	160	54	-1.061363738	-0.2761	-1.339645556	F	0.059205055	0.087728739	4.849595958
132	F199C	0.04501	4.48582	-0.063570212	0	0.549683382	0	C	8.606873512	4.62	3	0	9.038267347	199	423	-1.677816592	-0.4071	-1.592584566	F	0.093678951	0.116971135	4.723252674
133	V154G	0.0612	2.14663	0.048336918	0	0.536201124	0	G	12.18092442	4.11	0	0	4.48507411	154	158	-3.830714586	-0.582644384	-3.947696064	V	0.082475185	0.136369705	4.307136598
134	V39M	0.19591	1.44064	0.044005761	0	0.535672545	0	M	9.023193359	4.11	0	0	11.78598059	39	2713	-0.442035593	-0.059602815	-0.680491315	V	0.071834326	0.118809104	3.403283341
135	C152G	0.06607	2.02641	0.008793151	0	0.535604008	0	G	13.39346313	4.47	4	0	3.207140656	152	1765	-0.136828726	-0.013184067	-0.147253792	C	0.050880432	0.122104168	3.328032573
136	S37E	0.14697	-0.85174	0.042315108	0	0.533530955	0	E	3.938325644	3.97	4	0	9.150595589	37	2257	-4.438759475	-0.7285	-4.579349612	S	0.058610678	0.084344149	4.544644902
137	F36M	-0.1436	1.51795	0.009773216	0	0.531995506	0	M	5.258531094	4.62	4	1	13.07593581	36	2881	-1.534082245	-0.303542532	-1.637729181	F	0.155165195	0.280621946	3.078532923
138	L13R	-0.13295	3.90683	0.06642781	0	0.531609004	0	R	7.841745853	4.92	0	0	10.68814008	13	3710	-5.386541119	-0.85	-5.261768095	L	0.048879385	0.055219769	5.82035589
139	G126R	-0.04493	-0.80866	-0.011211493	0	0.529457756	0	R	10.16341686	2.06	0	0	6.900376377	126	314	-3.004506098	-0.32568489	-4.381329235	G	0.118810654	0.194885015	2.803728782
140	F160N	0.01496	4.85984	-0.008026496	0	0.528980016	0	N	15.12964916	4.62	0	0	10.18474303	160	1588	-0.231883807	-0.060321563	-0.73299185	F	0.070443153	0.092569351	7.041450931
141	N77L	-0.15154	1.58897	0.014255734	0	0.527123654	0	L	10.64617348	4.58	4	0	9.550590271	77	2287	-0.090558649	-0.023557657	0.054391223	N	0.092003345	0.151005745	3.760943921
142	L25R	0.63154	-0.01073	-0.039206472	0	0.524708116	0	R	5.453880787	4.92	0	1	9.278029211	25	1110	0	0	0	L	0.156074524	0.32353127	1.985945399
143	G126Q	0.047	-0.64938	-0.001913979	0	0.52223238	0	Q	10.16341686	2.06	0	0	6.900376377	126	294	-5.071762872	-0.8285	-5.291529516	G	0.097799301	0.173710823	5.064851927
144	T144A	-0.15567	3.1542	0.009507124	0	0.52149712	0	A	5.199973106	4.11	4	0	12.42685772	144	2906	0	0	0	T	0.076925755	0.084092617	1.772554829
145	T144C	-0.05592	2.47181	-0.002096472	0	0.519530642	0	C	5.199973106	4.11	4	0	12.42685772	144	3512	-0.109604881	-0.028512287	-0.131477609	T	0.106161118	0.109276891	1.652040278
146	C129N	-0.1396	0.97836	-0.01048439	0	0.51851121	0	N	9.303976059	4.47	3	1	9.783639689	129	223	-1.346352361	-0.187536462	-1.223396062	C	0.036127567	0.076530695	2.040110885
147	F160Q	0.12202	4.73878	0.016311367	0	0.513575578	0	Q	15.12964916	4.62	0	0	10.18474303	160	1615	-0.153953475	-0.040048998	-0.73299185	F	0.070826054	0.127770424	2.991466064
148	S106G	-0.01127	0.98192	0.016291835	0	0.511127599	0	G	22.63920975	3.97	0	0	2.689361063	106	166	-1.744819711	-0.163473692	-2.59354227	S	0.03983593	0.064547062	8.98339816
149	A12S	0.51468	0.6372	0.016136909	0	0.509536464	0	S	4.025520325	2.87	0	0	13.53500656	12	3123	-0.690714735	-0.152804182	-1.30213844	A	0.041497946	0.08191818	3.235167783
150	R82P	-0.02523	0.6309	0.064195079	0	0.504493022	0	P	19.61334991	7.82	3	0	2.450761671	82	3318	-4.96617055	-0.7761	-4.516966362	R	0.10657692	0.14892149	3.525840837
151	D32E	0.00875	3.4373	0.012454028	0	0.504436157	0	E	6.146258831	4.74	4	0	9.915459468	32	2253	-0.167324087	-0.056689646	0.264469375	D	0.105299234	0.134966373	1.442494385
152	F36A	0.02617	3.6804	-0.143476847	0	0.503322382	0	A	5.258531094	4.62	4	1	13.07593581	36	3332	-1.208514296	-0.143364653	-1.637729181	F	0.133083582	0.239163935	4.582156053
153	V11T	-0.12539	2.26802	-0.013521886	0	0.503236413	0	T	3.373187542	4.11	0	0	14.07158787	11	557	-3.570229758	-0.6285	-3.70980505	V	0.066672325	0.108363628	2.559252556
154	I19C	0.07595	2.83478	0.007030222	0	0.499637447	0	C	8.438501358	4.92	1	0	8.494042268	19	2379	-0.990462654	-0.176467592	-1.931119368	I	0.089829683	0.195731521	6.691192813
155	S6E	0.2074	-0.20526	-0.00000733	0	0.49536816	0	E	16.65774345	3.97	0	0	7.488699021	6	342	0	0	0	S	0.039927483	0.062795162	3.407052365
156	P71K	0.08761	4.00205	-0.011924136	0	0.493641768	0	K	8.735795021	4.11	1	0	4.903782483	71	421	-0.727920163	-0.189358982	-0.956160898	P	0.12906599	0.162193537	2.985598088
157	I146A	-0.16774	3.95852	-0.026640124	0	0.492695602	0	A	10.18356609	4.92	0	0	7.775120373	146	2127	-0.340988048	-0.05230919	-0.548689859	I	0.116257191	0.229483843	3.356103656
158	S6G	0.03376	2.62178	0.014792697	0	0.490738784	0	G	16.65774345	3.97	0	0	7.488699021	6	3253	0	0	0	S	0.034490585	0.054841042	4.649536426
159	G126H	-0.01946	0.83304	-0.019900318	0	0.490720407	0	H	10.16341686	2.06	0	0	6.900376377	126	1800	-5.071762872	-0.8285	-5.291529516	G	0.100793839	0.148861647	3.883158485
160	I142C	-0.39442	3.69117	-0.088173909	0	0.490365611	0	C	7.117970943	4.92	3	0	12.63543337	142	1428	-0.070612303	-0.010046053	-0.099068813	I	0.073023796	0.184188545	3.900628899
161	I146S	-0.00022	4.34727	-0.193080049	1	0.490216783	0	S	10.18356609	4.92	0	0	7.775120373	146	691	-0.283605194	-0.037381785	-0.604988977	I	0.108214378	0.22065258	2.555606093
162	G124T	0.46258	7.33997	-0.348836656	1	0.489634999	0	T	5.43527317	2.06	1	0	12.78382262	124	1013	-1.157953959	-0.187847305	-2.315970549	G	0.218704462	0.414921284	2.488189045
163	F160K	0.06088	4.83046	-0.003177365	0	0.488275461	0	K	15.12964916	4.62	0	0	10.18474303	160	1697	-0.44868592	-0.028243955	-0.844940766	F	0.107293129	0.145185947	1.859332826
164	M33L	0.15645	0.52415	-0.007747487	0	0.483055748	0	L	4.795782089	6.36	4	1	8.87296252	33	2512	-2.30796247	-0.368995735	-2.396450715	M	0.212953568	0.343797326	0.804567377
165	V11S	-0.1712	3.56932	0.018923671	0	0.481342434	0	S	3.373187542	4.11	0	0	14.07158787	11	2319	-2.357075015	-0.31291354	-3.274162047	V	0.080966234	0.124781311	3.13433868
166	I123C	-0.20977	2.66066	-0.071103542	0	0.480132097	0	C	3.624712229	4.92	4	1	15.90711996	123	465	-0.762533497	-0.074294527	-1.247632725	I	0.092961788	0.221529365	2.540010832
167	F36I	-0.00965	2.12778	-0.016557941	0	0.48009099	0	I	5.258531094	4.62	4	1	13.07593581	36	753	-1.183314935	-0.212294969	-1.362133862	F	0.239348173	0.342561305	2.50284911
168	F155E	-0.02276	0.98443	0.054945448	0	0.477820798	0	E	12.71507359	4.62	0	0	2.448666719	155	1611	-0.688601234	-0.1357	-0.634102873	F	0.072869301	0.096651077	5.216739731
169	F35H	0.10834	4.06467	-0.034287705	0	0.477731579	0	H	7.406347752	4.62	0	0	10.58027479	35	3400	-0.029741842	-0.018703988	0	F	0.038264275	0.093179464	4.493460783
170	F160S	-0.06047	5.46139	0.007377837	0	0.477477205	0	S	15.12964916	4.62	0	0	10.18474303	160	2575	-0.576282192	-0.087761073	-0.73299185	F	0.063440323	0.085880518	4.471911926
171	L29Q	-0.00362	2.35666	-0.030249207	0	0.475836724	0	Q	8.183287621	4.92	0	0	7.227221514	29	1251	-0.044397677	-0.012593662	-0.228868178	L	0.079181075	0.114835382	3.347599641
172	L9Y	-0.02667	10	0.041037774	0	0.475567627	0	Y	7.428297043	4.92	0	0	13.6444423	9	2530	-0.866062433	-0.101230287	-0.920016636	L	0.098679543	0.126627207	3.049640245
173	F156L	-0.07433	1.74803	0.010613738	0	0.475011096	0	L	11.08050728	4.62	4	0	8.255048124	156	2962	-1.413938588	-0.194523445	-2.180144208	F	0.066170216	0.095264673	3.262874199
174	C129A	-0.06706	-0.45236	-0.002273952	0	0.471372828	0	A	9.303976059	4.47	3	1	9.783639689	129	306	-0.688203718	-0.070042525	-1.017115461	C	0.028403759	0.058334827	7.074662056
175	V11C	0.04308	2.05821	0.0383631	0	0.46718976	0	C	3.373187542	4.11	0	0	14.07158787	11	1339	-3.570229758	-0.6285	-3.70980505	V	0.098407626	0.165963769	2.644219991
176	V154E	-0.08412	0.39315	0.066324772	0	0.466637496	0	E	12.18092442	4.11	0	0	4.48507411	154	296	-1.305324225	-0.339563154	-3.155157159	V	0.123934269	0.131735802	5.016686635
177	I146T	-0.02097	3.2491	-0.034627963	0	0.464323294	0	T	10.18356609	4.92	0	0	7.775120373	146	2111	-0.335420877	-0.050860963	-0.307614322	I	0.072122574	0.140466452	4.261099074
178	L29K	0.06665	3.287	-0.047434781	0	0.463764078	0	K	8.183287621	4.92	0	0	7.227221514	29	3207	0	0	0	L	0.109229445	0.163617611	2.171376042
179	T144V	0.15859	2.83211	0.061425178	0	0.463047021	0	V	5.199973106	4.11	4	0	12.42685772	144	3305	0.033406847	-0.005997123	0.085882819	T	0.346497059	0.281426907	1.965570697
180	L29A	-0.09353	3.52026	0.011385407	0	0.461459562	0	A	8.183287621	4.92	0	0	7.227221514	29	269	-0.348699579	-0.074662972	-0.413775992	L	0.146090269	0.240458667	2.590558353
181	F155P	-0.0013	1.283	0.064587087	0	0.461375275	0	P	12.71507359	4.62	0	0	2.448666719	155	3340	-0.392307719	-0.048835685	-0.485021185	F	0.141307354	0.089921236	2.749651036
182	K60D	0.07927	-0.53478	0.109279089	0	0.459209049	0	D	9.210010529	6.89	1	0	4.757373746	60	2610	-3.038574673	-0.452784739	-5.026037551	K	0.047278881	0.085785389	4.747935157
183	L25Q	0.07622	1.2607	0.006982403	0	0.456711449	0	Q	5.453880787	4.92	0	1	9.278029211	25	538	0	0	0	L	0.152382374	0.268135428	3.461392636
184	F35M	0.0186	1.58029	-0.041157623	0	0.45664678	0	M	7.406347752	4.62	0	0	10.58027479	35	1045	0	0	0	F	0.05527401	0.096076131	2.86511471
185	I19T	0.19025	2.96839	0.031632563	0	0.456063417	0	T	8.438501358	4.92	1	0	8.494042268	19	2176	-1.161096877	-0.22085587	-1.789349642	I	0.099074364	0.142450452	2.570407694
186	L15S	-0.02092	1.41371	0.032408736	0	0.450008956	0	S	14.00898361	4.92	0	0	3.90512752	15	2169	-0.240357871	-0.06252598	-0.148925856	L	0.031896591	0.048316956	2.951588996
187	F35L	-0.06909	2.28757	-0.036724293	0	0.449522507	0	L	7.406347752	4.62	0	0	10.58027479	35	1011	-0.109604881	-0.028512287	0.05600535	F	0.057525396	0.117614031	3.128483189
188	F160R	-0.02914	7.9906	-0.005384655	0	0.447917866	0	R	15.12964916	4.62	0	0	10.18474303	160	3120	-0.471470445	-0.034171053	-1.148267619	F	0.31344986	0.249716997	2.622488444
189	F160T	-0.06796	6.10095	0.001706608	0	0.447600976	0	T	15.12964916	4.62	0	0	10.18474303	160	3753	-0.502903151	-0.068672468	-0.802379764	F	0.082412243	0.117878437	2.94504267
190	C152M	-0.03604	1.42525	0.003117844	0	0.444141026	0	M	13.39346313	4.47	4	0	3.207140656	152	975	-0.212004479	-0.031814684	-0.285744599	C	0.085613728	0.100640297	2.319407638
191	F160A	-0.00638	4.42794	0.004947612	0	0.441697993	0	A	15.12964916	4.62	0	0	10.18474303	160	549	-0.392815738	-0.040034656	-0.956889683	F	0.077713966	0.087855816	2.412079679
192	M33V	0.37285	1.22708	-0.013345594	0	0.441198246	0	V	4.795782089	6.36	4	1	8.87296252	33	2124	-2.1605555	-0.330649725	-2.396450715	M	0.242733717	0.375576138	1.314640413
193	G126M	-0.02138	-0.8853	0.009610593	0	0.440132993	0	M	10.16341686	2.06	0	0	6.900376377	126	1077	-5.301471848	-0.8285	-5.291529516	G	0.086862087	0.133505344	4.059594321
194	V39N	0.03742	3.41876	0.062009407	0	0.440002586	0	N	9.023193359	4.11	0	0	11.78598059	39	215	-0.155190994	-0.040692406	-0.31430166	V	0.058950901	0.075124979	6.000627773
195	D110C	-0.04227	1.59346	0.000226461	0	0.437829195	0	C	25.10586166	4.74	2	0	2.782494413	110	1211	0	0	0	D	0.061108589	0.082802773	5.189769386
196	S69W	0.0348	-0.80539	-0.005405156	0	0.436796034	0	W	5.15357399	3.97	4	0	5.046144258	69	3203	-0.871902741	-0.188	-0.413078221	S	0.178194046	0.29035008	2.876678477
197	P71Q	-0.08803	4.72293	-0.020917696	0	0.436392363	0	Q	8.735795021	4.11	1	0	4.903782483	71	943	-1.692193552	-0.246862328	-2.55872079	P	0.063678741	0.10061574	4.67235174
198	S81D	-0.10018	0.86936	-0.189463186	1	0.433999212	0	D	16.21577454	3.97	4	0	6.629313833	81	278	-0.874599301	-0.15	-0.716868524	S	0.046703815	0.104038239	3.204138096
199	I19W	0.31727	5.76106	-0.030927733	0	0.43101679	0	W	8.438501358	4.92	1	0	8.494042268	19	2368	-2.473492959	-0.4928	-2.814098434	I	0.362327337	0.408474565	2.189151997
200	C152N	-0.06163	0.77683	0.064261434	0	0.430755416	0	N	13.39346313	4.47	4	0	3.207140656	152	3229	-0.032616775	-0.008484831	-0.132392432	C	0.067407131	0.106238842	2.89770941
201	V154Q	0.12903	0.38748	-0.009305573	0	0.429165858	0	Q	12.18092442	4.11	0	0	4.48507411	154	1664	-2.773153933	-0.7214	-4.44773244	V	0.096936703	0.121362209	2.387794347
202	V154D	-0.00289	0.60535	0.069384849	0	0.42845365	0	D	12.18092442	4.11	0	0	4.48507411	154	663	0	0	0	V	0.137542725	0.167584658	2.739301556
203	T144G	0.24186	4.53144	-0.127134409	0	0.426801896	0	G	5.199973106	4.11	4	0	12.42685772	144	953	-0.303175456	-0.0571	-0.171056313	T	0.115637302	0.153505802	5.943897751
204	I19S	-0.13868	2.5755	0.048806491	0	0.426263411	0	S	8.438501358	4.92	1	0	8.494042268	19	736	-1.244894782	-0.242654808	-2.272702298	I	0.098222256	0.167136908	3.068246208
205	P71T	-0.05776	6.95613	0.012582607	0	0.426203706	0	T	8.735795021	4.11	1	0	4.903782483	71	278	-3.30893144	-0.60243568	-3.906661439	P	0.101803303	0.159192801	2.92360162
206	S16P	-0.02726	-0.69153	0.047534651	0	0.425507833	0	P	15.71324539	3.97	3	0	3.323155636	16	1651	-0.048752271	-0.012388887	0.058873534	S	0.204316139	0.11137104	2.843615321
207	P71S	0.00488	4.2137	-0.012155545	0	0.423403142	0	S	8.735795021	4.11	1	0	4.903782483	71	779	-2.049338251	-0.274768861	-2.695881297	P	0.082077503	0.175238371	2.686954335
208	I146F	-0.13122	1.95688	0.009312453	0	0.421288568	0	F	10.18356609	4.92	0	0	7.775120373	146	2172	-0.451981026	-0.08217337	-0.28891688	I	0.149714708	0.209035397	1.979894765
209	C152E	-0.00051	3.38507	0.029137204	0	0.420225736	0	E	13.39346313	4.47	4	0	3.207140656	152	1065	-0.021844281	-0.005682506	0.025776292	C	0.099629879	0.12685442	2.976403271
210	L138A	0.01006	3.54276	-0.060514197	0	0.419369034	0	A	14.58506584	4.92	0	0	8.725731931	138	2985	0	0	0	L	0.044294834	0.076061487	2.861064574
211	P71R	0.00282	4.08853	0.005398869	0	0.418690859	0	R	8.735795021	4.11	1	0	4.903782483	71	3055	0	0	0	P	0.105809689	0.198877335	4.22299446
212	G42P	0.09797	10	0.00863781	0	0.418483754	0	P	10.59908009	2.06	4	0	9.752754442	42	1491	-0.933050162	-0.1547	-0.663734076	G	0.093778133	0.10756731	7.915950867
213	I123T	-0.13668	2.09306	-0.093720085	0	0.415232745	0	T	3.624712229	4.92	4	1	15.90711996	123	2993	-0.895144873	-0.108791655	-1.524627413	I	0.107640028	0.33875376	2.50702803
214	L13S	-0.04828	3.65312	0.004657004	0	0.411203932	0	S	7.841745853	4.92	0	0	10.68814008	13	207	-1.522080188	-0.395949404	-4.083417888	L	0.054251194	0.080104232	6.313017474
215	V85K	0.04738	0.07103	0.056694731	0	0.407207888	0	K	22.72319794	4.11	0	0	1.196369123	85	2821	-0.019336765	-0.002906979	-0.009015614	V	0.056027412	0.105891228	6.506556605
216	F155A	0.00226	1.56284	0.022075689	0	0.407062479	0	A	12.71507359	4.62	0	0	2.448666719	155	1561	-0.010802068	-0.016794683	-0.05004124	F	0.052745819	0.078691483	8.528555108
217	W3E	-0.12952	4.27157	0.018938018	0	0.405736088	0	E	18.65595627	7.68	0	0	6.420825291	3	2407	0	0	0	W	0.052654266	0.083814383	7.821519664
218	R17E	-0.10012	2.22733	0.049016974	0	0.402366954	0	E	12.75633144	7.82	0	0	4.406712291	17	1568	-0.011844673	-0.044538559	-0.168827473	R	0.076758385	0.083946943	4.160356818
219	W3M	-0.24513	1.78837	-0.038017812	0	0.401948131	0	M	18.65595627	7.68	0	0	6.420825291	3	2376	0	0	0	W	0.095373154	0.155257702	7.771919752
220	I19V	0.20563	1.10556	0.024649232	0	0.400323649	0	V	8.438501358	4.92	1	0	8.494042268	19	2187	-0.685424998	-0.146682333	-0.393142106	I	0.056305885	0.111817479	3.278671316
221	C152L	0.04851	0.07453	-0.004691617	0	0.397986906	0	L	13.39346313	4.47	4	0	3.207140656	152	3185	-0.171943068	-0.021393228	-0.21257702	C	0.164166451	0.136762142	2.831071566
222	S69M	0.04158	-1.68545	-0.025263192	0	0.397514875	0	M	5.15357399	3.97	4	0	5.046144258	69	2237	-0.458231254	-0.093948288	-0.20653911	S	0.134535313	0.209365845	2.135996165
223	W27H	-0.18443	4.67983	0.017549854	0	0.396967735	0	H	8.870321274	7.68	3	0	7.858205999	27	560	-3.895966703	-0.7309	-4.531952155	W	0.09894681	0.168729067	2.401335032
224	I10S	0.45759	5.0616	0.019673604	0	0.392744958	0	S	4.522434235	4.92	1	1	16.40994803	10	1041	-0.304400044	-0.044750818	-0.516822422	I	0.146513224	0.262967467	2.056990203
225	S69D	-0.08367	-0.63914	-0.035007883	0	0.391072029	0	D	5.15357399	3.97	4	0	5.046144258	69	2423	-0.328356401	-0.085417656	-0.282766551	S	0.133209229	0.376672983	2.201974089
226	F199L	-0.10673	1.73103	-0.022253326	0	0.390757592	0	L	8.606873512	4.62	3	0	9.038267347	199	501	-1.875345199	-0.4071	-1.592584566	F	0.084269047	0.112247944	4.60272155
227	P71M	-0.00761	4.1057	0.038003639	0	0.39062335	0	M	8.735795021	4.11	1	0	4.903782483	71	2476	-2.379862814	-0.356004815	-3.601630038	P	0.073727131	0.095749617	4.297303891
228	G125S	0.37359	2.4687	-0.29246754	1	0.388375082	0	S	7.74265337	2.06	0	0	9.804288709	125	1929	-4.940169622	-0.8285	-5.298474234	G	0.186553955	0.236683249	3.203206837
229	L138F	0.04221	6.56512	-0.030923373	0	0.388125396	0	F	14.58506584	4.92	0	0	8.725731931	138	3082	0	0	0	L	0.108176708	0.294363022	1.948590962
230	L72F	-0.00363	2.09357	-0.050908898	0	0.387996364	0	F	5.223721504	4.92	4	0	9.386311885	72	409	-4.559324873	-0.7738	-4.811952773	L	0.191625118	0.335690975	4.069979232
231	P71V	-0.0184	6.6733	-0.005237624	0	0.387677178	0	V	8.735795021	4.11	1	0	4.903782483	71	209	-2.396931004	-0.360444883	-3.601630038	P	0.132237911	0.202836037	2.59951325
232	G126S	0.10331	-0.03282	-0.01964251	0	0.38717866	0	S	10.16341686	2.06	0	0	6.900376377	126	3662	-5.071762872	-0.8285	-5.291529516	G	0.082444191	0.115285397	2.856356029
233	E200M	-0.03383	-0.70096	-0.01934301	0	0.38641157	0	M	10.01424503	5.97	0	0	8.179668472	200	3461	-0.441701514	-0.055553124	-0.876843261	E	0.046967506	0.079699516	3.011816785
234	I146G	0.03777	5.60082	-0.257757733	1	0.386113177	0	G	10.18356609	4.92	0	0	7.775120373	146	2072	-1.438585422	-0.2523	-0.954751045	I	0.107961178	0.206040382	2.583290853
235	W3Q	-0.12939	3.8766	-0.021975244	0	0.382121161	0	Q	18.65595627	7.68	0	0	6.420825291	3	2422	0	0	0	W	0.076384544	0.082777023	3.577640837
236	V154N	-0.04267	0.69822	-0.031831639	0	0.38181333	0	N	12.18092442	4.11	0	0	4.48507411	154	663	-0.909992336	-0.236722695	-2.71789079	V	0.076811314	0.140111208	4.627073365
237	P71H	0.01408	4.74712	0.016483089	0	0.381447989	0	H	8.735795021	4.11	1	0	4.903782483	71	3550	-1.857711594	-0.289919698	-2.55872079	P	0.067398548	0.143572569	3.755331499
238	C152R	0.12687	7.99605	-0.035022754	0	0.380884539	0	R	13.39346313	4.47	4	0	3.207140656	152	1376	-0.208984393	-0.03277067	-0.285744599	C	0.11025095	0.136762381	3.58956149
239	V11D	-0.13722	3.94878	-0.282225922	1	0.379593671	0	D	3.373187542	4.11	0	0	14.07158787	11	2988	-3.974842449	-0.6285	-3.70980505	V	0.126525879	0.139466941	4.101602208
240	L72A	0.06476	2.42041	-0.128102392	0	0.378860672	0	A	5.223721504	4.92	4	0	9.386311885	72	1767	-2.113019573	-0.277091361	-2.956461411	L	0.12045002	0.22103405	3.262026506
241	R82D	0.02213	0.39112	0.161180935	0	0.377939699	0	D	19.61334991	7.82	3	0	2.450761671	82	949	-4.535809329	-0.7761	-4.516966362	R	0.06883812	0.106533527	3.017846543
242	R59L	-0.03079	-1.49376	0.035244268	0	0.377745702	0	L	11.43966675	7.82	4	0	4.910542398	59	2708	-6.107076894	-0.9547	-6.092719752	R	0.036529064	0.058056116	4.938745858
243	P71I	0.05005	7.65668	0.019666172	0	0.37702819	0	I	8.735795021	4.11	1	0	4.903782483	71	783	-3.903272229	-0.7523	-4.428116063	P	0.209764481	0.277329922	2.041661324
244	P71C	-0.03699	4.29281	0.02078854	0	0.376966322	0	C	8.735795021	4.11	1	0	4.903782483	71	547	-3.885029068	-0.7523	-4.428116063	P	0.072760582	0.242928505	2.311710349
245	L15A	0.05774	0.97232	0.038480089	0	0.376393761	0	A	14.00898361	4.92	0	0	3.90512752	15	1412	-0.454272945	-0.11817321	-0.193036471	L	0.031939983	0.049751997	4.541187338
246	S41D	0.01238	3.73983	0.053517923	0	0.376182354	0	D	6.94629097	3.97	0	0	10.02344548	41	1940	-4.203381038	-0.677365642	-4.49250178	S	0.045302868	0.065563202	4.003775092
247	I146Y	0.09991	2.07537	-0.033448642	0	0.376136889	0	Y	10.18356609	4.92	0	0	7.775120373	146	945	-0.444379804	-0.080196011	-0.400391284	I	0.163109779	0.203252316	2.257061319
248	K5M	-0.0715	0.45633	0.009093466	0	0.37563242	0	M	20.17155075	6.89	0	0	2.682626726	5	483	0	0	0	K	0.031454086	0.045325756	3.926414959
249	V154R	-0.00383	-0.15261	-0.045954442	0	0.375404895	0	R	12.18092442	4.11	0	0	4.48507411	154	2320	-4.164094382	-0.7214	-4.44773244	V	0.11485672	0.158589602	2.017948779
250	V145R	0.02941	2.9348	-0.064724455	0	0.375326856	0	R	8.568832397	4.11	0	0	8.920834309	145	256	-2.750944681	-0.355041504	-3.745053754	V	0.047320604	0.061940551	5.830403324
251	L102F	0.08481	0.6386	-0.00330025	0	0.373172762	0	F	18.13634682	4.92	0	0	5.07633426	102	1592	-1.546816079	-0.183980725	-2.06609149	L	0.119304657	0.142987728	6.529489575
252	I142F	-0.5168	10	-0.008632829	0	0.372852084	0	F	7.117970943	4.92	3	0	12.63543337	142	502	-0.07670178	-0.010810905	-0.077032901	I	0.130704403	0.215841413	2.267553516
253	L29E	-0.02632	5.02935	-0.013950155	0	0.371607433	0	E	8.183287621	4.92	0	0	7.227221514	29	1970	-0.238076512	-0.062976697	-0.456237866	L	0.144472599	0.250149727	3.827118518
254	F195P	-0.0279	5.43714	-0.042751155	0	0.370383237	0	P	13.85289288	4.62	0	0	3.81234228	195	3273	-0.070843616	-0.009262369	-0.08809471	F	0.135766506	0.174601316	2.040156536
255	M33F	-0.08136	0.94857	-0.039311763	0	0.369170022	0	F	4.795782089	6.36	4	1	8.87296252	33	528	-2.868886217	-0.45	-2.708366947	M	0.215425491	0.473436534	1.351174527
256	N77M	0.1733	2.53624	0.007879196	0	0.368487487	0	M	10.64617348	4.58	4	0	9.550590271	77	1549	-0.196052605	-0.05100054	-0.668820855	N	0.089109421	0.152148485	4.534883029
257	K5Y	-0.1344	0.26843	-0.043463502	0	0.366898542	0	Y	20.17155075	6.89	0	0	2.682626726	5	2765	0	0	0	K	0.033971786	0.045717239	4.187789756
258	L13Y	-0.01515	5.04612	0.031995427	0	0.366898542	0	Y	7.841745853	4.92	0	0	10.68814008	13	1076	-5.386541119	-0.85	-5.261768095	L	0.08232069	0.127158999	4.844893236
259	P71L	-0.07803	4.79968	0.00676454	0	0.36589806	0	L	8.735795021	4.11	1	0	4.903782483	71	1220	-2.073595601	-0.276333374	-2.695881297	P	0.141031742	0.181257725	4.975006124
260	F155S	-0.07701	1.77419	0.012653703	0	0.364459105	0	S	12.71507359	4.62	0	0	2.448666719	155	3035	-0.073915904	-0.033212928	-0.351922656	F	0.063130856	0.092779875	2.89292892
261	A12T	0.44384	-1.08926	0.029579497	0	0.364106114	0	T	4.025520325	2.87	0	0	13.53500656	12	385	-1.265395793	-0.3023	-1.511676833	A	0.158827305	0.265477657	1.59400969
262	T144N	0.0003	3.80941	0.019338379	0	0.363869154	0	N	5.199973106	4.11	4	0	12.42685772	144	2921	-0.194738724	-0.045725212	-0.131477609	T	0.07813406	0.099995494	1.95580386
263	V150E	0.16541	1.48316	0.028748327	0	0.3638631	0	E	14.93426228	4.11	0	0	3.245043267	150	3339	0	0	0	V	0.108323097	0.160638332	2.549090359
264	G58A	0.18143	-0.21976	-0.017203352	0	0.363444394	0	A	10.22225857	2.06	0	0	10.61502883	58	3153	-3.834370721	-0.6857	-4.282955409	G	0.177481651	0.279170513	2.528183602
265	C152Q	-0.07171	3.14787	-0.011922344	0	0.363345601	0	Q	13.39346313	4.47	4	0	3.207140656	152	3104	-0.063677839	-0.016564963	-0.151552058	C	0.090105534	0.128249168	3.866669988
266	E200N	-0.05264	3.19498	-0.028933501	0	0.363282001	0	N	10.01424503	5.97	0	0	8.179668472	200	1057	-1.329279551	-0.2261	-1.125239499	E	0.042015076	0.054717422	3.957295074
267	P71E	0.06786	4.45281	0.008231211	0	0.360452498	0	E	8.735795021	4.11	1	0	4.903782483	71	2586	-2.53684633	-0.466587784	-3.080175414	P	0.08784914	0.143396378	2.942364906
268	R17N	0.07883	-0.96599	0.07651155	0	0.360214316	0	N	12.75633144	7.82	0	0	4.406712291	17	2008	0.035906996	-0.032116582	0.463074301	R	0.053851128	0.064479589	7.910761685
269	F156Y	-0.15222	2.65573	0.021614514	0	0.360193272	0	Y	11.08050728	4.62	4	0	8.255048124	156	2200	-0.513714124	-0.133636061	-1.175587865	F	0.037053108	0.082464457	4.014333506
270	W3A	-0.06124	3.25813	-0.031991015	0	0.360062948	0	A	18.65595627	7.68	0	0	6.420825291	3	1879	0	0	0	W	0.067649841	0.119301319	3.270944879
271	L15D	0.07132	1.33109	0.031948959	0	0.359740794	0	D	14.00898361	4.92	0	0	3.90512752	15	1451	-0.499839761	-0.079588551	-0.032168907	L	0.03511095	0.053089142	6.286655044
272	V154S	0.00111	0.49418	0.002218961	0	0.359463879	0	S	12.18092442	4.11	0	0	4.48507411	154	403	-1.990610788	-0.224777946	-3.447659688	V	0.091269016	0.114085913	2.935822094
273	N118G	-0.12558	1.84947	0.03287643	0	0.358924523	0	G	16.60082054	4.58	0	0	6.832498678	118	2702	-0.046967431	-0.004721999	-0.013501988	N	0.060723305	0.082159996	6.391644662
274	V154K	0.19339	0.45032	-0.015990243	0	0.358765436	0	K	12.18092442	4.11	0	0	4.48507411	154	1618	-2.498070037	-0.288005392	-3.655193535	V	0.099291325	0.154624939	3.700061597
275	L15H	0.08786	0.79323	0.000516956	0	0.357519469	0	H	14.00898361	4.92	0	0	3.90512752	15	1202	-2.079051552	-0.4904	-2.371712647	L	0.039038658	0.051829576	7.708263006
276	L15Q	0.02452	0.45212	0.039289913	0	0.357429853	0	Q	14.00898361	4.92	0	0	3.90512752	15	1158	-0.866680767	-0.175017477	-2.03179327	L	0.032238483	0.055181503	3.074317517
277	K5D	0.08319	0.50935	0.030383781	0	0.356704829	0	D	20.17155075	6.89	0	0	2.682626726	5	145	0	0	0	K	0.042198181	0.061895847	5.221424661
278	C129G	-0.16789	1.29822	-0.013028857	0	0.355736688	0	G	9.303976059	4.47	3	1	9.783639689	129	3350	-1.900229494	-0.2976	-1.429676663	C	0.03874588	0.074100256	6.496912206
279	V11P	0.22797	4.76755	-0.266826487	1	0.354834802	0	P	3.373187542	4.11	0	0	14.07158787	11	919	-3.974842449	-0.6285	-3.70980505	V	0.277198315	0.225687802	1.867084443
280	T144P	0.22672	6.00751	-0.406775591	1	0.354803111	0	P	5.199973106	4.11	4	0	12.42685772	144	2766	-0.303175456	-0.0571	-0.171056313	T	0.375344038	0.217982411	1.107439588
281	S69E	0.05273	-1.10613	-0.031927634	0	0.354748594	0	E	5.15357399	3.97	4	0	5.046144258	69	3332	-0.182656249	-0.047515652	0.213376227	S	0.12967205	0.359043479	2.037892389
282	L13A	-0.05915	3.52587	0.028785809	0	0.354580637	0	A	7.841745853	4.92	0	0	10.68814008	13	2320	0	0	0	L	0.044010401	0.061595678	3.769899613
283	W3T	-0.00851	3.20446	-0.053854162	0	0.352522876	0	T	18.65595627	7.68	0	0	6.420825291	3	428	0	0	0	W	0.106150627	0.13788271	3.644146808
284	I123M	0.24667	0.2266	-0.072031834	0	0.351640947	0	M	3.624712229	4.92	4	1	15.90711996	123	2859	-0.326922828	-0.08504473	-1.31508902	I	0.147744775	0.257258058	2.126054984
285	L72M	-0.15429	-0.24863	-0.06450715	0	0.351135257	0	M	5.223721504	4.92	4	0	9.386311885	72	322	-2.529281623	-0.409715464	-4.275595484	L	0.149521351	0.219600677	3.106746706
286	Q4M	-0.04371	-0.84649	-0.041349062	0	0.3510942	0	M	20.10389519	6.11	0	0	3.605329933	4	2645	0	0	0	Q	0.035466194	0.049382687	3.71900016
287	F199I	0.13364	2.03028	-0.01905408	0	0.350865484	0	I	8.606873512	4.62	3	0	9.038267347	199	880	-1.103432902	-0.206297035	-1.310404348	F	0.086637735	0.219077945	2.508068312
288	R161D	0.08109	4.65639	0.046712663	0	0.35038945	0	D	15.6648531	7.82	0	0	7.22446866	161	2887	-0.252198145	-0.040910912	-0.327467447	R	0.132015705	0.187446356	3.402093025
289	F155Q	0.0507	0.54707	0.008928754	0	0.349187505	0	Q	12.71507359	4.62	0	0	2.448666719	155	822	-0.688601234	-0.1357	-0.634102873	F	0.064174652	0.081115007	4.091288046
290	L13N	-0.06979	3.00111	0.02198758	0	0.348523952	0	N	7.841745853	4.92	0	0	10.68814008	13	2938	-5.386541119	-0.85	-5.261768095	L	0.038934231	0.07563293	3.8796756
291	I19N	0.07717	3.60437	-0.248665531	1	0.348255902	0	N	8.438501358	4.92	1	0	8.494042268	19	2350	-2.450275567	-0.4928	-2.814098434	I	0.107740164	0.178350449	3.163238491
292	L25E	-0.03017	1.34748	0.010787342	0	0.346798495	0	E	5.453880787	4.92	0	1	9.278029211	25	1689	0	0	0	L	0.145572901	0.191980183	3.28564899
293	L13T	0.0879	2.46229	0.04607325	0	0.34554044	0	T	7.841745853	4.92	0	0	10.68814008	13	133	-1.753041298	-0.456030939	-4.672592991	L	0.078887463	0.096716642	2.481812839
294	L44D	-0.18649	-0.27009	0.025747613	0	0.345075769	0	D	14.09424019	4.92	0	0	4.235183486	44	2170	0	0	0	L	0.046616554	0.070202827	7.815018739
295	F160C	0.01803	3.86083	-0.011042689	0	0.344578472	0	C	15.12964916	4.62	0	0	10.18474303	160	3622	-1.300281133	-0.2761	-1.339645556	F	0.057305336	0.092567205	4.889176565
296	M34D	-0.01515	0.80983	0.068557518	0	0.344505515	0	D	4.183253288	6.36	0	0	5.610422062	34	3387	-2.822513821	-0.5738	-3.054343126	M	0.049593925	0.111617565	2.371307987
297	W3G	0.1252	4.25651	0.033069585	0	0.34093369	0	G	18.65595627	7.68	0	0	6.420825291	3	3146	0	0	0	W	0.068580627	0.092705727	3.664961245
298	N23D	0.03171	1.86344	0.000112169	0	0.338989911	0	D	7.662455082	4.58	1	0	5.437359177	23	3206	0.00714529	-0.025311615	0.153848554	N	0.049228668	0.121311426	3.055691191
299	I10G	0.22609	6.23246	-0.280264476	1	0.338625946	0	G	4.522434235	4.92	1	1	16.40994803	10	1573	-0.408680432	-0.041785742	-0.501499718	I	0.19535017	0.391528845	2.287610284
300	T40S	-0.1875	1.73077	-0.00213429	0	0.337579596	0	S	7.184308052	4.11	4	0	14.04654589	40	1489	-0.505945209	-0.086937345	-0.812959602	T	0.087146521	0.161339283	4.015053063
301	R161E	0.00287	3.89191	0.057215997	0	0.337312478	0	E	15.6648531	7.82	0	0	7.22446866	161	1051	-0.316472078	-0.057630941	-0.457603415	R	0.134977341	0.223202467	3.329196555
302	N77T	-0.04211	1.09785	-0.003407981	0	0.336988311	0	T	10.64617348	4.58	4	0	9.550590271	77	2526	-0.343352849	-0.046285239	-0.186960242	N	0.089416027	0.119167566	2.203588984
303	L15N	-0.08794	1.30866	-0.006133941	0	0.335982627	0	N	14.00898361	4.92	0	0	3.90512752	15	1592	-0.686213161	-0.128071172	-1.493033803	L	0.019981861	0.039862156	5.531195792
304	L21G	-0.05943	3.20603	-0.000268213	0	0.334286503	0	G	10.03011703	4.92	0	0	4.272302984	21	518	0	0	0	L	0.082289219	0.123803616	1.649158805
305	F156D	-0.08549	5.83478	-0.258113495	1	0.334200159	0	D	11.08050728	4.62	4	0	8.255048124	156	1257	-1.802696118	-0.310880911	-2.831401573	F	0.043781281	0.062280893	4.941363961
306	F195R	-0.04383	2.51605	-0.015434611	0	0.333992069	0	R	13.85289288	4.62	0	0	3.81234228	195	1915	-0.144795532	-0.0285	-0.139159855	F	0.072645187	0.167466283	2.325194689
307	P71A	0.06017	3.69981	-0.015579951	0	0.3331469	0	A	8.735795021	4.11	1	0	4.903782483	71	2408	-2.635678806	-0.427297746	-3.385206815	P	0.092396259	0.17492342	2.475199127
308	R59E	0.06556	-0.03136	0.05306246	0	0.329670102	0	E	11.43966675	7.82	4	0	4.910542398	59	898	-5.842377849	-0.9547	-6.092719752	R	0.041219234	0.079550982	5.17819586
309	T14H	-0.13405	10	-0.043267793	0	0.329609019	0	H	11.25035667	4.11	0	0	6.654227514	14	2339	-0.691792141	-0.106495704	-0.553796674	T	0.052761078	0.094500303	3.042180724
310	I146E	-0.03367	5.76497	-0.35127782	1	0.329018863	0	E	10.18356609	4.92	0	0	7.775120373	146	2494	-0.040002729	-0.025809307	0.240191824	I	0.079256058	0.10125351	3.505859674
311	V45E	-0.02219	-0.45487	0.137943478	0	0.32884288	0	E	15.63394642	4.11	0	0	5.010525772	45	381	-0.200102091	-0.038019727	-0.282257775	V	0.048130035	0.079874754	6.510874501
312	V85H	0.01818	0.3527	0.033098754	0	0.32816262	0	H	22.72319794	4.11	0	0	1.196369123	85	1905	-0.011433796	-0.002974354	-0.047869802	V	0.05239296	0.079818726	4.988736439
313	L72C	-0.06802	1.93881	-0.016748495	0	0.326822516	0	C	5.223721504	4.92	4	0	9.386311885	72	60	-4.022431155	-0.7738	-4.811952773	L	0.164938927	0.165900946	3.849229335
314	G124W	0.62332	10	-0.365997349	1	0.326068993	0	W	5.43527317	2.06	1	0	12.78382262	124	702	-3.060053032	-0.569	-3.423193424	G	0.531983972	0.637755811	1.505935696
315	E200R	-0.17951	1.87677	-0.032443135	0	0.32598186	0	R	10.01424503	5.97	0	0	8.179668472	200	1950	-1.329279551	-0.2261	-1.125239499	E	0.037862778	0.053397179	5.277347141
316	G126K	-0.04378	-0.63445	0.007915705	0	0.325904908	0	K	10.16341686	2.06	0	0	6.900376377	126	2083	-4.937391735	-0.8285	-5.291529516	G	0.099861622	0.174123526	4.334005507
317	L15T	-0.00889	0.51919	0.03630479	0	0.32489828	0	T	14.00898361	4.92	0	0	3.90512752	15	3146	0	0	0	L	0.03122282	0.050468683	3.108449573
318	M33I	0.44716	0.65374	-0.020939019	0	0.322943641	0	I	4.795782089	6.36	4	1	8.87296252	33	3444	-2.619353232	-0.45	-2.708366947	M	0.201917648	0.421854258	0.955855309
319	N77C	0.02741	0.82778	-0.017968472	0	0.319064355	0	C	10.64617348	4.58	4	0	9.550590271	77	3022	-1.226790205	-0.2761	-1.33087974	N	0.065327168	0.075824738	4.477288268
320	S136P	-0.28295	-1.74596	0.000473855	0	0.316778249	0	P	19.49751854	3.97	1	0	1.672358391	136	3730	-0.119224232	-0.008096881	-0.188192285	S	0.038568497	0.056622982	4.730492528
321	C152P	0.053	2.96671	0.078054667	0	0.316432928	0	P	13.39346313	4.47	4	0	3.207140656	152	1843	-0.123642441	-0.01477062	-0.099040797	C	0.10098505	0.143230915	4.158871801
322	L29R	0.19864	5.34299	-0.051584645	0	0.315629813	0	R	8.183287621	4.92	0	0	7.227221514	29	1456	-0.05624744	-0.014632042	0.103422491	L	0.124220133	0.234490275	1.526341251
323	L15G	0.03957	1.24145	0.045984565	0	0.315600535	0	G	14.00898361	4.92	0	0	3.90512752	15	2499	-1.159256845	-0.160084639	-0.855865428	L	0.037027836	0.055917501	3.827892541
324	V150D	0.03172	1.59155	0.085419275	0	0.31441521	0	D	14.93426228	4.11	0	0	3.245043267	150	2878	0	0	0	V	0.16321373	0.211892366	1.045104961
325	V150N	-0.06929	1.33219	0.000498152	0	0.314177284	0	N	14.93426228	4.11	0	0	3.245043267	150	1930	0	0	0	V	0.144713402	0.19190836	2.357975916
326	R119N	0.0555	3.34797	-0.010868292	0	0.31295554	0	N	14.27343655	7.82	0	0	7.755751966	119	724	0	0	0	R	0.063379765	0.096032381	5.829545737
327	F36L	0.18295	1.88775	0.023319753	0	0.312413069	0	L	5.258531094	4.62	4	1	13.07593581	36	2624	-0.735535288	-0.095810906	-0.633499472	F	0.144942522	0.309747994	1.919510978
328	F156A	0.0548	5.17678	-0.005930358	0	0.312155791	0	A	11.08050728	4.62	4	0	8.255048124	156	334	-3.050788238	-0.5928	-3.482658937	F	0.057697296	0.078118801	3.879794919
329	F155T	0.0424	0.97792	0.014667239	0	0.312058968	0	T	12.71507359	4.62	0	0	2.448666719	155	1915	0.009250299	-0.01157832	0.12459406	F	0.079350471	0.152900219	6.336793949
330	C152W	0.05177	10	0.03299015	0	0.30906406	0	W	13.39346313	4.47	4	0	3.207140656	152	1116	-0.397562732	-0.0666	-0.331908201	C	0.102143764	0.185852289	2.494918697
331	L15R	0.10445	-0.58223	0.025010312	0	0.307636382	0	R	14.00898361	4.92	0	0	3.90512752	15	814	-1.225351586	-0.101674303	-1.691873892	L	0.039066792	0.043715239	4.505380144
332	E200C	-0.12707	2.48131	-0.010010531	0	0.306954119	0	C	10.01424503	5.97	0	0	8.179668472	200	2538	-1.229921056	-0.2261	-1.125239499	E	0.043073177	0.063976288	8.058789022
333	L138G	0.07488	4.74908	-0.072383005	0	0.306943127	0	G	14.58506584	4.92	0	0	8.725731931	138	1343	0	0	0	L	0.055968761	0.091257572	5.154003052
334	L21R	0.01171	0.50045	0.007399662	0	0.306856499	0	R	10.03011703	4.92	0	0	4.272302984	21	591	-5.792175876	-0.9119	-5.716788901	L	0.048391819	0.090328932	2.619596375
335	E200K	0.03294	1.16265	-0.015524126	0	0.305098865	0	K	10.01424503	5.97	0	0	8.179668472	200	1772	-1.329279551	-0.2261	-1.125239499	E	0.036948204	0.063350677	5.410363788
336	S6M	0.01432	0.2625	-0.030425093	0	0.302919556	0	M	16.65774345	3.97	0	0	7.488699021	6	3011	0	0	0	S	0.035318851	0.059743166	3.422783308
337	V85N	-0.09763	0.35069	0.037182076	0	0.30276942	0	N	22.72319794	4.11	0	0	1.196369123	85	163	-0.033650486	-0.008753737	-0.037191039	V	0.049762726	0.081552029	2.915804213
338	V39A	-0.14343	2.54311	0.044262719	0	0.301441757	0	A	9.023193359	4.11	0	0	11.78598059	39	982	-0.240580798	-0.047085049	-0.168265565	V	0.061555624	0.116500854	3.994355336
339	G91Q	0.12802	3.50524	0.021141714	0	0.300260898	0	Q	13.90719128	2.06	0	0	3.61499004	91	1671	-0.001039942	-0.010212249	-0.010321736	G	0.217092991	0.241454601	3.223583392
340	S6H	0.08345	0.3865	0.05029337	0	0.300222884	0	H	16.65774345	3.97	0	0	7.488699021	6	1773	0	0	0	S	0.048669815	0.049761772	9.532669441
341	K5H	0.02484	0.69874	-0.061828771	0	0.29997982	0	H	20.17155075	6.89	0	0	2.682626726	5	3152	0	0	0	K	0.029305458	0.040370464	3.659766152
342	W3R	0.1232	3.42636	-0.00263826	0	0.298657465	0	R	18.65595627	7.68	0	0	6.420825291	3	263	0	0	0	W	0.127147675	0.110879421	3.418546934
343	L29N	0.18487	2.67869	-0.059765765	0	0.298132703	0	N	8.183287621	4.92	0	0	7.227221514	29	2286	-0.147460399	-0.039404092	-0.126559654	L	0.088092923	0.144161642	4.168794392
344	F195E	0.17755	3.22689	-0.006336981	0	0.297786487	0	E	13.85289288	4.62	0	0	3.81234228	195	2359	-0.030703438	-0.004133997	-0.079895771	F	0.129602909	0.204265356	6.094336081
345	T144D	-0.14831	6.78056	-0.364541133	1	0.296014494	0	D	5.199973106	4.11	4	0	12.42685772	144	627	-0.117079526	-0.02552318	-0.108325551	T	0.102918625	0.127418518	3.267222265
346	F36C	-0.09732	4.08478	0.027605078	0	0.295911203	0	C	5.258531094	4.62	4	1	13.07593581	36	3479	-2.185827511	-0.3976	-1.9133245	F	0.148991585	0.234356523	3.325098611
347	F35V	0.14078	5.15289	-0.01676037	0	0.295703288	0	V	7.406347752	4.62	0	0	10.58027479	35	682	-0.132186302	-0.034386551	0.016426646	F	0.079359055	0.174839139	1.972168979
348	D2E	0.0073	0.06274	0.000453084	0	0.293783039	0	E	22.00722504	4.74	0	0	2.715657957	2	2139	0	0	0	D	0.044132233	0.055305481	2.325841284
349	R38P	-0.1551	4.49553	-0.079546705	0	0.293609392	0	P	7.593317032	7.82	0	0	7.728220503	38	1683	-1.149656194	-0.192385208	-0.749948608	R	0.127529621	0.161624312	1.738851054
350	G126C	-0.06196	-0.44599	-0.013276342	0	0.293449257	0	C	10.16341686	2.06	0	0	6.900376377	126	2710	-5.071762872	-0.8285	-5.291529516	G	0.080605984	0.147523642	2.779139563
351	V11L	0.10157	0.56638	0.015729517	0	0.292758507	0	L	3.373187542	4.11	0	0	14.07158787	11	1153	-0.801171874	-0.208414464	-2.202727871	V	0.114694834	0.145748675	4.660171351
352	P71G	0.14886	2.54319	-0.025919569	0	0.290976444	0	G	8.735795021	4.11	1	0	4.903782483	71	690	-1.951201132	-0.244494042	-2.342297567	P	0.082306862	0.137304544	4.103628625
353	K22V	-0.04928	2.5828	0.053085069	0	0.290633597	0	V	10.66356182	6.89	0	0	2.171109924	22	3056	0	0	0	K	0.073289394	0.149503231	3.519428639
354	E200V	0.01711	0.37179	-0.030394742	0	0.288281543	0	V	10.01424503	5.97	0	0	8.179668472	200	3173	-0.388753519	-0.041779391	-0.876843261	E	0.065557003	0.074858069	6.939268842
355	V39L	-0.0424	-0.17284	0.004728924	0	0.287154726	0	L	9.023193359	4.11	0	0	11.78598059	39	2089	-0.461406011	-0.064641778	-0.531282162	V	0.085387945	0.106888294	4.085839107
356	R17Q	0.12636	1.27188	0.053526533	0	0.28687048	0	Q	12.75633144	7.82	0	0	4.406712291	17	1943	0.055259525	-0.027082273	-0.371278619	R	0.059402943	0.075453043	4.947025869
357	N77A	-0.03644	1.62139	-0.015118224	0	0.286617189	0	A	10.64617348	4.58	4	0	9.550590271	77	3020	-0.560859752	-0.102866837	-0.886513933	N	0.084419727	0.097238541	4.177256754
358	F35G	0.00938	7.14803	-0.233683367	1	0.286486567	0	G	7.406347752	4.62	0	0	10.58027479	35	2131	-0.059067114	-0.010547377	0.05600535	F	0.081750393	0.123846173	1.95843471
359	R17H	0.01809	2.03698	0.105645155	0	0.286342013	0	H	12.75633144	7.82	0	0	4.406712291	17	1844	-0.151455476	-0.080856497	-0.575883304	R	0.067368031	0.083241224	4.425276448
360	L29D	-0.10214	3.72461	0.031830663	0	0.285776104	0	D	8.183287621	4.92	0	0	7.227221514	29	1322	-0.194062166	-0.051526936	-0.183793847	L	0.153434992	0.16997838	2.333194603
361	D24Q	0.13096	-0.31061	0.01778873	0	0.285586928	0	Q	5.360919952	4.74	0	0	5.903041359	24	238	-0.241803371	-0.062902008	-0.625529994	D	0.170066118	0.288683414	2.289787925
362	D153G	0.1591	0.48369	-0.054307072	0	0.285342347	0	G	13.91415596	4.74	3	0	1.49008189	153	2390	-0.789558906	-0.162993599	-0.18883465	D	0.075751305	0.140823603	2.535465277
363	S69L	-0.07521	-1.91969	0.008570195	0	0.2843802	0	L	5.15357399	3.97	4	0	5.046144258	69	2339	-0.345332783	-0.064579216	0.069132259	S	0.132596493	0.193564057	1.890232141
364	S69Y	0.18381	-0.88785	-0.018743814	0	0.282790532	0	Y	5.15357399	3.97	4	0	5.046144258	69	1148	-0.871902741	-0.188	-0.413078221	S	0.152873278	0.244542837	2.79070352
365	R59Q	-0.05405	-0.24745	0.054265173	0	0.282133421	0	Q	11.43966675	7.82	4	0	4.910542398	59	938	-5.842377849	-0.9547	-6.092719752	R	0.036551476	0.062558413	3.862104611
366	R59I	0.05556	-1.18082	0.028911016	0	0.282018003	0	I	11.43966675	7.82	4	0	4.910542398	59	1206	-6.107076894	-0.9547	-6.092719752	R	0.061993122	0.093901873	4.884959602
367	L13E	0.01345	3.24826	-0.021478224	0	0.280180461	0	E	7.841745853	4.92	0	0	10.68814008	13	1730	-5.386541119	-0.85	-5.261768095	L	0.032706976	0.08403337	3.148698464
368	V39Q	-0.03801	3.50761	0.037874944	0	0.280180461	0	Q	9.023193359	4.11	0	0	11.78598059	39	3228	-0.076452341	-0.020209567	-0.224345268	V	0.053695679	0.087907314	2.823530664
369	I19D	0.10379	4.54096	-0.275780409	1	0.27915309	0	D	8.438501358	4.92	1	0	8.494042268	19	248	-2.450275567	-0.4928	-2.814098434	I	0.107038498	0.154786944	3.976000486
370	I123Q	0.22336	2.59347	-0.358886615	1	0.278015132	0	Q	3.624712229	4.92	4	1	15.90711996	123	1322	-1.593707786	-0.3023	-1.734165806	I	0.1378901	0.315211058	2.447232804
371	I142R	-0.31317	10	-0.373258087	1	0.277858954	0	R	7.117970943	4.92	3	0	12.63543337	142	769	-0.179938809	-0.0285	-0.150133958	I	0.124216318	0.216311753	2.073346634
372	D24H	0.00395	-0.06986	-0.015522768	0	0.27751388	0	H	5.360919952	4.74	0	0	5.903041359	24	3520	-0.796118907	-0.2071	-1.056182337	D	0.112669468	0.210977256	2.59419617
373	L29G	-0.10113	3.86281	0.021771872	0	0.276471449	0	G	8.183287621	4.92	0	0	7.227221514	29	3478	-0.362761445	-0.045007595	-0.311467468	L	0.175726891	0.282973289	3.237525001
374	L44E	0.08959	0.04728	0.020643778	0	0.276345592	0	E	14.09424019	4.92	0	0	4.235183486	44	3479	0	0	0	L	0.04776001	0.056748867	5.081547691
375	C129P	-0.00368	3.95274	0.01273901	0	0.275824301	0	P	9.303976059	4.47	3	1	9.783639689	129	2934	-1.173751361	-0.158455142	-0.95070794	C	0.099003792	0.130071163	2.965671089
376	V145K	-0.15022	2.7143	-0.045881469	0	0.275725558	0	K	8.568832397	4.11	0	0	8.920834309	145	428	-2.654885074	-0.330052844	-4.339150203	V	0.056689024	0.07029134	3.599842016
377	L13C	-0.03684	2.63982	0.038974906	0	0.274727987	0	C	7.841745853	4.92	0	0	10.68814008	13	2121	-0.885442615	-0.230336403	-2.959925424	L	0.040133238	0.085367322	2.771930655
378	W3K	0.05194	3.52641	-0.018314975	0	0.274570951	0	K	18.65595627	7.68	0	0	6.420825291	3	796	0	0	0	W	0.140493393	0.136694908	2.610369287
379	L21E	-0.19946	1.94183	-0.026917035	0	0.273306867	0	E	10.03011703	4.92	0	0	4.272302984	21	1442	-5.53934351	-0.9119	-5.084707987	L	0.059071064	0.135932446	3.529408388
380	L13V	-0.09554	3.54613	0.076101074	0	0.272989178	0	V	7.841745853	4.92	0	0	10.68814008	13	3599	-3.041874157	-0.362678328	-4.32794765	L	0.09769702	0.129959345	4.424211647
381	N118P	0.55669	6.51199	-0.003963538	0	0.272607883	0	P	16.60082054	4.58	0	0	6.832498678	118	847	-0.054187754	-0.004830249	-0.030512481	N	0.082601547	0.127837896	5.913429852
382	L21Q	0.15738	0.89657	-0.008799223	0	0.267902796	0	Q	10.03011703	4.92	0	0	4.272302984	21	2722	-5.53934351	-0.9119	-5.716788901	L	0.059815407	0.119981766	3.531777704
383	L44N	0.00944	0.90879	0.012193554	0	0.267076633	0	N	14.09424019	4.92	0	0	4.235183486	44	3151	0	0	0	L	0.044774055	0.05873251	4.191925551
384	F35R	0.22239	7.68033	-0.252113576	1	0.266493177	0	R	7.406347752	4.62	0	0	10.58027479	35	1048	0.019235212	-0.011510745	0.169120534	F	0.076568127	0.206153035	2.702331057
385	L15E	-0.04193	0.69395	0.007831621	0	0.266156179	0	E	14.00898361	4.92	0	0	3.90512752	15	2353	-0.962023108	-0.19981955	-1.582444295	L	0.033887863	0.034111023	6.125097954
386	T61Q	0.2241	-0.98921	-0.004885362	0	0.266040502	0	Q	6.043539047	4.11	0	0	10.76251421	61	1436	-1.01580454	-0.190485267	-1.99873073	T	0.222252131	0.254807711	2.164471433
387	D2M	-0.16274	0.32684	-0.194135334	1	0.264571774	0	M	22.00722504	4.74	0	0	2.715657957	2	2145	0	0	0	D	0.038375854	0.050663948	5.158548798
388	D153R	-0.06622	-0.78557	-0.038743343	0	0.264513388	0	R	13.91415596	4.74	3	0	1.49008189	153	560	-1.953215013	-0.289945965	-2.184367664	D	0.060286999	0.079956532	5.094155465
389	S69F	-0.0586	-1.54299	-0.019600843	0	0.264512543	0	F	5.15357399	3.97	4	0	5.046144258	69	1016	-0.484153718	-0.087132125	0	S	0.125140667	0.263040423	3.402108857
390	F35E	0.12942	5.14029	-0.220784563	1	0.262443091	0	E	7.406347752	4.62	0	0	10.58027479	35	3748	-0.007397892	-0.012891499	0.14188817	F	0.040973186	0.083798409	3.577068444
391	F156M	-0.01398	1.25122	-0.006694653	0	0.261252117	0	M	11.08050728	4.62	4	0	8.255048124	156	3695	-2.944964641	-0.5928	-3.482658937	F	0.061067104	0.105432272	4.507534392
392	Y109F	-0.0794	0.36059	0.051597178	0	0.25967266	0	F	21.59226799	4.73	0	0	7.560569816	109	3447	0	0	0	Y	0.042001724	0.064603806	2.532979279
393	K5F	0.04979	0.19411	-0.000719146	0	0.258450476	0	F	20.17155075	6.89	0	0	2.682626726	5	1209	0	0	0	K	0.035751343	0.056583881	4.40733119
394	F155N	0.03461	1.78529	-0.042128073	0	0.258368599	0	N	12.71507359	4.62	0	0	2.448666719	155	1749	-0.456705747	-0.075375399	-0.5400428	F	0.069915295	0.11374855	2.984675979
395	I158P	0.26959	3.55332	0.03691175	0	0.258202022	0	P	15.25546455	4.92	0	0	5.584524966	158	2525	0	0	0	I	0.113607407	0.184256315	2.469553146
396	K5P	0.18061	3.09319	0.043705208	0	0.257539187	0	P	20.17155075	6.89	0	0	2.682626726	5	1789	0	0	0	K	0.094571114	0.128698349	5.413256451
397	F195G	0.06089	4.55158	-0.008171169	0	0.255801179	0	G	13.85289288	4.62	0	0	3.81234228	195	1627	0	0	0	F	0.126315117	0.213529348	3.48219795
398	G42D	0.04386	6.27555	-0.038771638	0	0.255650404	0	D	10.59908009	2.06	4	0	9.752754442	42	3449	-0.462996082	-0.085475537	-0.556504207	G	0.056461811	0.087656498	6.402928266
399	R119E	-0.00453	1.72534	0.022997018	0	0.25560595	0	E	14.27343655	7.82	0	0	7.755751966	119	823	-0.051295883	-0.013343958	0.198478825	R	0.046006203	0.066165209	3.199985947
400	V11K	-0.01278	1.96053	-0.069504928	0	0.254922677	0	K	3.373187542	4.11	0	0	14.07158787	11	3250	-3.974842449	-0.6285	-3.70980505	V	0.158771873	0.189514816	3.139003045
401	L21C	-0.07572	1.50538	0.04257106	0	0.254502512	0	C	10.03011703	4.92	0	0	4.272302984	21	1011	-4.516789778	-0.9119	-5.716788901	L	0.06925106	0.115411758	4.394566861
402	V39F	-0.12727	6.66242	0.02335531	0	0.25399709	0	F	9.023193359	4.11	0	0	11.78598059	39	389	-0.912075173	-0.163340883	-0.751893721	V	0.100814342	0.230264306	3.72243644
403	V150Q	0.03428	0.97415	-0.05481299	0	0.253756439	0	Q	14.93426228	4.11	0	0	3.245043267	150	1773	0	0	0	V	0.121716022	0.164640665	2.799612568
404	L72T	-0.07358	3.1731	-0.197182496	1	0.25372299	0	T	5.223721504	4.92	4	0	9.386311885	72	1924	-2.552529535	-0.391424173	-3.961846584	L	0.127766848	0.208269238	2.466007244
405	S41P	0.00299	7.70743	-0.010984517	0	0.25356424	0	P	6.94629097	3.97	0	0	10.02344548	41	2410	-5.84757101	-0.919	-5.766506298	S	0.096906662	0.147477627	2.628268657
406	W27Q	-0.10879	5.64853	0.068431041	0	0.253333139	0	Q	8.870321274	7.68	3	0	7.858205999	27	3203	-3.895966703	-0.7309	-4.531952155	W	0.144714594	0.209505141	2.926887565
407	Q83D	0.05679	-0.00132	0.100525085	0	0.252902691	0	D	20.73348808	6.11	0	0	2.253424582	83	316	-1.975532199	-0.351925875	-3.332373366	Q	0.148492813	0.220133305	4.221009644
408	S37N	0.14778	-1.67566	0.023938583	0	0.252745935	0	N	3.938325644	3.97	4	0	9.150595589	37	1875	-4.438759475	-0.7285	-4.579349612	S	0.05691433	0.082976699	5.157688321
409	R137G	0.02571	0.89184	0.000529495	0	0.251850816	0	G	17.68624115	7.82	0	0	3.369153091	137	3046	0	0	0	R	0.058439255	0.073261738	2.6277815
410	F160P	0.01409	3.34257	0.004681292	0	0.251105894	0	P	15.12964916	4.62	0	0	10.18474303	160	1499	-0.889392908	-0.114709391	-1.036318703	F	0.156710625	0.173196316	4.520362951
411	L72V	0.02977	1.53341	-0.039806544	0	0.251022372	0	V	5.223721504	4.92	4	0	9.386311885	72	776	-2.270085078	-0.342288847	-3.111740395	L	0.159749985	0.295497417	3.445935522
412	R59P	0.22267	-0.4084	-0.090294536	0	0.249629773	0	P	11.43966675	7.82	4	0	4.910542398	59	1608	-6.107076894	-0.9547	-6.092719752	R	0.16872406	0.22078681	4.886002392
413	K22E	0.02657	0.62764	0.022243075	0	0.248425023	0	E	10.66356182	6.89	0	0	2.171109924	22	1076	0	0	0	K	0.064260006	0.135531664	2.865162575
414	V11N	0.01442	3.58334	0.121188727	0	0.24840567	0	N	3.373187542	4.11	0	0	14.07158787	11	1944	-3.974842449	-0.6285	-3.70980505	V	0.090615511	0.144817948	2.357413999
415	F35I	0.15922	4.52609	-0.035197876	0	0.247937419	0	I	7.406347752	4.62	0	0	10.58027479	35	1943	-0.11184815	-0.029095845	0	F	0.081638336	0.195643067	1.889376583
416	L98I	0.03963	0.7823	0.029422259	0	0.246711696	0	I	15.45656109	4.92	0	0	6.275034204	98	2003	-2.358221494	-0.4119	-2.478055134	L	0.08135128	0.119540691	1.87152067
417	E200Y	0.0725	-0.51779	-0.099279015	0	0.246514591	0	Y	10.01424503	5.97	0	0	8.179668472	200	2043	-0.107484894	-0.0279608	-0.484649962	E	0.060584068	0.0922122	4.275323165
418	C129F	0.05961	-2.5869	0.037052144	0	0.246119738	0	F	9.303976059	4.47	3	1	9.783639689	129	254	-1.051384312	-0.098248432	-1.223396062	C	0.144345284	0.289694309	3.512560918
419	R38K	0.11281	-0.00768	0.028725017	0	0.245613985	0	K	7.593317032	7.82	0	0	7.728220503	38	2489	-0.04079805	-0.04133606	0.486856484	R	0.032840967	0.044086218	4.181223117
420	L15Y	-0.04854	0.65827	0.000998968	0	0.245403645	0	Y	14.00898361	4.92	0	0	3.90512752	15	2822	-3.035370259	-0.4904	-2.371712647	L	0.035657883	0.054173231	4.772452582
421	L44C	0.04755	1.08105	-0.011915574	0	0.24400497	0	C	14.09424019	4.92	0	0	4.235183486	44	2378	0	0	0	L	0.040979385	0.056959629	2.751062202
422	M33Y	0.06292	0.83494	0.023651057	0	0.243335428	0	Y	4.795782089	6.36	4	1	8.87296252	33	126	-2.868886217	-0.45	-2.708366947	M	0.202325106	0.354548454	0.909277361
423	F195Q	0.01384	2.42887	0.012390876	0	0.242081012	0	Q	13.85289288	4.62	0	0	3.81234228	195	2698	-0.039195688	-0.006343145	-0.099650466	F	0.112111092	0.171894073	1.877929314
424	E200W	-0.00512	-1.00053	-0.112679233	0	0.241962944	0	W	10.01424503	5.97	0	0	8.179668472	200	3452	-0.869157339	-0.2261	-1.125239499	E	0.052579403	0.065934896	5.905514217
425	V11W	0.09127	6.57961	-0.223755023	1	0.241263798	0	W	3.373187542	4.11	0	0	14.07158787	11	2472	-3.452070846	-0.6285	-3.70980505	V	0.178130984	0.236729026	1.920833948
426	E200H	-0.03326	2.80082	0.01684285	0	0.240688796	0	H	10.01424503	5.97	0	0	8.179668472	200	2210	-1.329279551	-0.2261	-1.125239499	E	0.036058664	0.065585852	5.214890809
427	G91E	-0.02205	3.22732	0.012023621	0	0.240525385	0	E	13.90719128	2.06	0	0	3.61499004	91	824	0.024179182	-0.003651821	0.060090941	G	0.224007607	0.259387016	1.807306276
428	N23E	0.04589	1.36953	-0.02948193	0	0.240052099	0	E	7.662455082	4.58	1	0	5.437359177	23	3041	-0.119039409	-0.058136927	-0.113523995	N	0.049607992	0.147328734	2.379692333
429	I10Q	0.24014	3.06766	0.002313042	0	0.239702877	0	Q	4.522434235	4.92	1	1	16.40994803	10	732	-1.051213168	-0.1761	-0.939091779	I	0.104730368	0.194979668	2.391842406
430	K5A	0.09225	0.54739	-0.002915404	0	0.238120621	0	A	20.17155075	6.89	0	0	2.682626726	5	1913	0	0	0	K	0.026950836	0.043975353	8.455450051
431	I123A	-0.30129	3.37016	-0.105917541	0	0.238014602	0	A	3.624712229	4.92	4	1	15.90711996	123	1799	-0.824116892	-0.090314648	-1.31508902	I	0.1273911	0.238925099	2.937185558
432	L29Y	0.02762	10	0.037821636	0	0.237991364	0	Y	8.183287621	4.92	0	0	7.227221514	29	1450	-0.300811907	-0.038546707	-0.311467468	L	0.141294956	0.255286574	1.901204702
433	R75K	-0.00215	2.5027	-0.00016651	0	0.237472339	0	K	8.683074951	7.82	4	1	10.08240113	75	2375	-0.189954375	-0.016991409	-0.300308948	R	0.103616238	0.224469662	5.107769601
434	G124E	0.35879	4.69863	-0.391836457	1	0.237287849	0	E	5.43527317	2.06	1	0	12.78382262	124	1785	-3.448053698	-0.569	-3.423193424	G	0.296297073	0.376236439	1.711359856
435	E127Q	0.0859	1.20499	-0.019826305	0	0.237287849	0	Q	12.74455929	5.97	0	0	5.022468215	127	3348	-0.051473458	-0.010516027	-0.099458096	E	0.043796062	0.100617647	4.359835037
436	N53E	-0.01123	4.94229	-0.076999232	0	0.237243854	0	E	11.66932964	4.58	0	0	11.40206046	53	1883	-0.063413827	-0.017844359	-0.099621508	N	0.05948782	0.081661463	4.808464862
437	L21D	0.08723	2.95451	-0.016392394	0	0.237208349	0	D	10.03011703	4.92	0	0	4.272302984	21	821	-5.53934351	-0.9119	-5.716788901	L	0.052154064	0.129588604	3.037916997
438	V39S	-0.07379	4.1093	0.061375036	0	0.236915135	0	S	9.023193359	4.11	0	0	11.78598059	39	2661	-0.266759605	-0.053895126	-0.321796408	V	0.067268133	0.115726948	4.197098024
439	P71D	0.03776	4.86065	-0.243061346	1	0.236915135	0	D	8.735795021	4.11	1	0	4.903782483	71	3124	-2.256068294	-0.393547023	-3.080175414	P	0.092166901	0.158399343	2.982031326
440	L43P	-0.01912	-0.3655	0.03630646	0	0.235511841	0	P	10.79778194	4.92	0	0	6.343144151	43	1074	-0.698523228	-0.09987822	-0.78644642	L	0.064571381	0.112055063	5.796185794
441	S41E	-0.01669	0.9782	0.062891969	0	0.234955388	0	E	6.94629097	3.97	0	0	10.02344548	41	3516	-3.817894045	-0.577086204	-5.129504039	S	0.047128677	0.088836432	4.235864441
442	F155K	0.07569	0.24519	0.017796157	0	0.234238781	0	K	12.71507359	4.62	0	0	2.448666719	155	2931	-0.320308773	-0.053743039	-0.485021185	F	0.078226089	0.140366077	8.340151769
443	F35Y	-0.00562	1.04857	-0.086371844	0	0.233576703	0	Y	7.406347752	4.62	0	0	10.58027479	35	2422	-0.167337799	-0.034594236	-0.023152058	F	0.032631636	0.073097706	3.0619067
444	T46D	-0.00901	1.19759	0.087501925	0	0.233576703	0	D	14.75976563	4.11	0	0	6.169389329	46	3043	-0.070922807	-0.017127355	-0.056195466	T	0.045204163	0.061151028	4.434077464
445	G124V	0.66926	5.46726	-0.357766153	1	0.233407663	0	V	5.43527317	2.06	1	0	12.78382262	124	3062	-0.5219005	-0.135765641	-1.174935748	G	0.290435553	0.367494702	1.572303458
446	E200Q	0.0281	1.38223	0.014746385	0	0.232242018	0	Q	10.01424503	5.97	0	0	8.179668472	200	32	-1.329279551	-0.2261	-1.125239499	E	0.026534796	0.043566704	3.261280471
447	M133F	-0.02441	1.6031	-0.02870815	0	0.230976953	0	F	13.72738457	6.36	0	0	7.978120244	133	1888	-0.025417551	-0.004403207	-0.019786274	M	0.090528011	0.164325237	3.184339371
448	E200S	0.04022	1.7752	-0.012142112	0	0.230541863	0	S	10.01424503	5.97	0	0	8.179668472	200	2808	-1.229921056	-0.2261	-1.125239499	E	0.043396473	0.075250268	3.958571627
449	C129H	0.06004	0.30553	-0.040331962	0	0.229789705	0	H	9.303976059	4.47	3	1	9.783639689	129	2107	-1.769450687	-0.2976	-1.429676663	C	0.059056759	0.11111927	3.592905126
450	V150K	0.03853	0.34451	0.030869937	0	0.229286824	0	K	14.93426228	4.11	0	0	3.245043267	150	1298	0	0	0	V	0.163628101	0.184728622	2.434389433
451	K28P	-0.33836	0.36005	-0.03286018	0	0.229092388	0	P	8.770861626	6.89	0	0	2.728369427	28	202	-5.821047248	-0.9142	-5.719006688	K	0.182070255	0.269629359	2.015578042
452	E200I	0.02596	0.88616	-0.002717802	0	0.229062372	0	I	10.01424503	5.97	0	0	8.179668472	200	443	-0.494152417	-0.069197546	-0.761345587	E	0.089427471	0.08812201	4.433919283
453	W3V	0.08908	2.69531	-0.028132709	0	0.22862921	0	V	18.65595627	7.68	0	0	6.420825291	3	1945	0	0	0	W	0.099704742	0.150506496	5.749182591
454	R137A	0.15229	-0.42123	0.028832947	0	0.22784661	0	A	17.68624115	7.82	0	0	3.369153091	137	2340	0	0	0	R	0.044836044	0.051826477	6.374676765
455	C152H	-0.01888	8.0374	-0.032270778	0	0.227666958	0	H	13.39346313	4.47	4	0	3.207140656	152	2520	-0.084010937	-0.021854355	-0.178556034	C	0.07981348	0.123066664	3.318520902
456	T46E	0.1138	0.4831	0.068880238	0	0.227058009	0	E	14.75976563	4.11	0	0	6.169389329	46	1391	-0.038248407	-0.008627534	-0.041242257	T	0.035504341	0.067481518	5.081413462
457	L138C	0.06765	2.79393	-0.008951914	0	0.226961589	0	C	14.58506584	4.92	0	0	8.725731931	138	3666	0	0	0	L	0.036981106	0.048657894	3.131631656
458	W3P	-0.11957	1.87423	-0.027459573	0	0.225533294	0	P	18.65595627	7.68	0	0	6.420825291	3	3253	0	0	0	W	0.099270821	0.138370991	3.830528637
459	K60E	0.01095	-0.65869	0.084394211	0	0.225519361	0	E	9.210010529	6.89	1	0	4.757373746	60	737	-4.76656887	-0.9023	-5.651464252	K	0.050832748	0.078327417	4.481244212
460	R137K	-0.09267	-0.57165	0.016682851	0	0.225347688	0	K	17.68624115	7.82	0	0	3.369153091	137	518	0	0	0	R	0.039544106	0.071638107	2.763525763
461	T40C	0.12024	2.56224	0.079864306	0	0.22460501	0	C	7.184308052	4.11	4	0	14.04654589	40	2010	-1.233110665	-0.2761	-1.307664392	T	0.150170803	0.262748122	3.595062879
462	T14V	0.03067	0.75255	-0.004030501	0	0.224226307	0	V	11.25035667	4.11	0	0	6.654227514	14	2605	-0.28123072	-0.073158521	0.560312526	T	0.043422222	0.049360037	4.981210382
463	R38D	-0.08917	1.61129	0.055583091	0	0.22323403	0	D	7.593317032	7.82	0	0	7.728220503	38	1117	-0.385105983	-0.084507532	-0.573404021	R	0.040504456	0.047490716	4.71974096
464	V85S	0.12372	0.22605	0.051387122	0	0.222068381	0	S	22.72319794	4.11	0	0	1.196369123	85	1530	-0.012419838	-0.002825293	-0.017436344	V	0.065166473	0.082494736	3.584407345
465	L65F	-0.11772	-0.52139	-0.000873328	0	0.221854873	0	F	4.942615986	4.92	3	0	8.000696218	65	3305	-0.902789523	-0.14614382	-0.91311852	L	0.165051222	0.27657938	2.271502607
466	R38E	0.05657	0.67682	0.059185029	0	0.221175883	0	E	7.593317032	7.82	0	0	7.728220503	38	3525	-0.245325901	-0.048145558	-0.43086988	R	0.033728123	0.051442266	2.228799817
467	I10A	0.06378	4.43285	-0.018677873	0	0.22107468	0	A	4.522434235	4.92	1	1	16.40994803	10	2633	-0.227258778	-0.024683519	-0.312994986	I	0.17345047	0.299769759	1.825165842
468	R161P	0.0302	3.921	0.029910476	0	0.219295957	0	P	15.6648531	7.82	0	0	7.22446866	161	99	-0.272460001	-0.031394911	-0.304140629	R	0.521967888	0.396353245	1.161701502
469	L138S	0.15254	3.59073	-0.075205864	0	0.219208842	0	S	14.58506584	4.92	0	0	8.725731931	138	2887	0	0	0	L	0.046739578	0.067767143	4.684511188
470	V45D	0.08398	0.65369	0.101671537	0	0.21895846	0	D	15.63394642	4.11	0	0	5.010525772	45	1687	-0.173831809	-0.031185854	-0.282257775	V	0.054866791	0.073160648	2.331504779
471	L138T	0.0795	1.26297	-0.030355882	0	0.217885042	0	T	14.58506584	4.92	0	0	8.725731931	138	3472	0	0	0	L	0.040359974	0.058532953	3.573226449
472	L43E	0.08426	-0.59348	0.008769755	0	0.217745902	0	E	10.79778194	4.92	0	0	6.343144151	43	3015	-0.255230459	-0.039758197	-0.664383201	L	0.036942482	0.052478552	4.123715436
473	W27L	-0.11639	1.49725	0.015225783	0	0.216780751	0	L	8.870321274	7.68	3	0	7.858205999	27	3010	-1.627414127	-0.255156083	-1.873240431	W	0.168825626	0.246034384	2.086730026
474	K114C	0.01144	0.57284	0.01279254	0	0.216076713	0	C	23.14476204	6.89	0	0	1.86198455	114	321	0	0	0	K	0.028357506	0.055573463	3.116320527
475	V85T	-0.01303	0.10151	0.027413758	0	0.215841197	0	T	22.72319794	4.11	0	0	1.196369123	85	1639	-0.026157484	-0.006398963	-0.014882397	V	0.03759861	0.108242512	3.354657725
476	C152D	-0.00945	4.50684	-0.020805375	0	0.215490963	0	D	13.39346313	4.47	4	0	3.207140656	152	928	0	0	0	C	0.064872742	0.114869118	5.335064143
477	L21S	-0.08326	2.62713	-0.01099472	0	0.21518223	0	S	10.03011703	4.92	0	0	4.272302984	21	562	-2.175810048	-0.302924509	-3.530148202	L	0.061578274	0.088487148	3.54826787
478	F195D	0.04071	3.94181	-0.047445678	0	0.214374606	0	D	13.85289288	4.62	0	0	3.81234228	195	105	-0.026019147	-0.002915439	-0.061980424	F	0.114859104	0.182044983	4.029354052
479	E127A	-0.15218	1.71932	-0.058351172	0	0.214344728	0	A	12.74455929	5.97	0	0	5.022468215	127	823	0.006029807	-0.002004711	0.017652166	E	0.057190418	0.091757536	3.612882936
480	S111D	-0.05531	0.27788	0.026857649	0	0.214098026	0	D	27.00115776	3.97	0	0	1.199250998	111	2207	0	0	0	S	0.032325745	0.057226658	4.747625188
481	F160V	0.03555	2.92662	-0.013200697	0	0.21348666	0	V	15.12964916	4.62	0	0	10.18474303	160	2358	-0.291087779	-0.041022845	-0.895279748	F	0.089022636	0.130676985	4.683926044
482	L13H	0.05831	1.29817	-0.024328375	0	0.213464776	0	H	7.841745853	4.92	0	0	10.68814008	13	2836	-5.386541119	-0.85	-5.261768095	L	0.081899166	0.115107775	3.462712318
483	I146M	-0.1447	1.4853	-0.018663135	0	0.213362537	0	M	10.18356609	4.92	0	0	7.775120373	146	2585	-0.299365586	-0.077876071	-0.677571164	I	0.077878952	0.101372719	3.975239015
484	R161G	-0.0257	3.56674	0.027949687	0	0.212481649	0	G	15.6648531	7.82	0	0	7.22446866	161	352	-0.485396742	-0.049709837	-0.660470183	R	0.155183792	0.196068048	1.666048485
485	K5I	0.09145	0.95722	-0.009009292	0	0.21246972	0	I	20.17155075	6.89	0	0	2.682626726	5	968	0	0	0	K	0.033920288	0.061426163	5.784795739
486	L13K	0.10227	2.42088	-0.032594924	0	0.211198855	0	K	7.841745853	4.92	0	0	10.68814008	13	333	-5.386541119	-0.85	-5.261768095	L	0.04076767	0.064201236	2.618268028
487	L9F	0.09053	8.741	0.003007596	0	0.211154097	0	F	7.428297043	4.92	0	0	13.6444423	9	2992	-1.193262126	-0.18634704	-1.254038792	L	0.100837708	0.152174354	4.000508565
488	L9V	-0.15093	2.30944	0.030712717	0	0.21062545	0	V	7.428297043	4.92	0	0	13.6444423	9	2336	-0.997224938	-0.182437226	-0.920016636	L	0.09711647	0.117300153	3.180483406
489	C129M	0.01485	-2.94708	-0.051270228	0	0.209819447	0	M	9.303976059	4.47	3	1	9.783639689	129	3309	-0.393770604	-0.102434312	-0.71606303	C	0.055497169	0.127971768	2.723763996
490	L72Q	0.01786	1.36261	-0.044535557	0	0.208861603	0	Q	5.223721504	4.92	4	0	9.386311885	72	3103	-4.041195688	-0.7738	-4.811952773	L	0.170562744	0.183455229	2.776745998
491	I196N	-0.18184	1.69756	-0.056011987	0	0.207792188	0	N	14.00691319	4.92	0	0	2.721469756	196	2924	-0.216650902	-0.0428	-0.126021988	I	0.053304195	0.05743742	6.666394816
492	V11A	-0.18196	2.73962	-0.007857699	0	0.20776847	0	A	3.373187542	4.11	0	0	14.07158787	11	459	-1.896277078	-0.193042938	-3.019327227	V	0.087819576	0.151137233	2.904036362
493	H147P	-0.08475	1.83744	-0.14443448	0	0.206929323	0	P	13.95246315	5.23	0	0	3.682895569	147	2428	-0.633490709	-0.06921617	-0.833097454	H	0.089735508	0.14172101	3.209774471
494	I142M	-0.1847	1.84911	-0.028316349	0	0.206591332	0	M	7.117970943	4.92	3	0	12.63543337	142	471	-0.03632999	-0.009450775	-0.067758362	I	0.085499525	0.330326021	2.014584291
495	H135V	0.06046	2.70356	-0.000737982	0	0.206578982	0	V	17.10501671	5.23	0	0	3.836146145	135	2442	0	0	0	H	0.261628151	0.211270809	1.318681282
496	I203E	0.02374	1.4749	0.01447845	0	0.20624324	0	E	15.97112656	4.92	0	0	5.913116765	203	2276	-2.311264488	-0.3928	-1.503890341	I	0.037884712	0.047395229	3.157910483
497	R59V	-0.10116	-0.08769	0.034729499	0	0.205807803	0	V	11.43966675	7.82	4	0	4.910542398	59	2423	-6.107076894	-0.9547	-6.092719752	R	0.038002014	0.100198984	4.080775232
498	F155I	0.17701	-0.16444	0.036175899	0	0.205780635	0	I	12.71507359	4.62	0	0	2.448666719	155	1317	-0.224646252	-0.058438807	-0.321642076	F	0.102741718	0.116125464	4.440326339
499	A143C	0.14901	1.00002	-0.027490817	0	0.204565191	0	C	5.944453716	2.87	0	0	12.49236106	143	3357	-0.770661237	-0.123563588	-0.805904593	A	0.053878188	0.088963151	5.115431564
500	L43N	-0.03318	0.91542	0.022940798	0	0.20446818	0	N	10.79778194	4.92	0	0	6.343144151	43	1240	-0.169503089	-0.017457334	-0.364177062	L	0.030222893	0.066890717	4.423955053
501	V85Q	0.07943	0.22948	0.076615857	0	0.204397341	0	Q	22.72319794	4.11	0	0	1.196369123	85	166	-0.013548516	-0.003524471	-0.028115107	V	0.064219475	0.074742317	5.307946261
502	G18E	0.02291	6.42333	0.01125402	0	0.204262739	0	E	12.01083946	2.06	1	0	6.130906393	18	2990	-0.171470241	-0.0428	-0.207666895	G	0.107615471	0.131975889	5.806802186
503	L9I	0.05493	2.38815	0.031925147	0	0.203751803	0	I	7.428297043	4.92	0	0	13.6444423	9	337	-0.648323869	-0.091675141	-0.452518402	L	0.083851814	0.084127903	4.351493721
504	L21H	-0.04481	1.40612	-0.045242104	0	0.203182977	0	H	10.03011703	4.92	0	0	4.272302984	21	3319	-5.53934351	-0.9119	-5.716788901	L	0.071430683	0.150140047	2.719971071
505	K5G	-0.09141	0.62777	0.059398852	0	0.20277947	0	G	20.17155075	6.89	0	0	2.682626726	5	887	0	0	0	K	0.027565002	0.039916039	5.222292972
506	T144I	0.06004	3.46977	-0.217555946	1	0.201897663	0	I	5.199973106	4.11	4	0	12.42685772	144	3746	0.014968854	-0.010793527	0.09074533	T	0.378279686	0.236633778	0.803913875
507	L15W	-0.06385	0.50202	0.003688731	0	0.201740913	0	W	14.00898361	4.92	0	0	3.90512752	15	740	-3.035370259	-0.4904	-2.371712647	L	0.043299198	0.083482981	3.488512816
508	D153K	0.00721	-0.62506	-0.005212154	0	0.201663967	0	K	13.91415596	4.74	3	0	1.49008189	153	2475	-2.005350711	-0.303508391	-2.341902367	D	0.081989765	0.108697414	2.638254307
509	L29S	0.19158	3.3377	-0.047137424	0	0.201439082	0	S	8.183287621	4.92	0	0	7.227221514	29	3079	-0.200247074	-0.03604498	-0.056529656	L	0.137721419	0.31438303	2.375478491
510	T40A	0.13327	2.93559	-0.162816723	0	0.201319277	0	A	7.184308052	4.11	4	0	14.04654589	40	752	-0.439083119	-0.06954404	-0.579020663	T	0.145696878	0.226381302	3.550208758
511	D153Q	0.05243	-0.43239	-0.059628647	0	0.199943619	0	Q	13.91415596	4.74	3	0	1.49008189	153	2853	-3.2180753	-0.5476	-2.943502456	D	0.094222546	0.10393095	4.721192562
512	L44P	-0.04382	-0.19771	0.050573132	0	0.199208053	0	P	14.09424019	4.92	0	0	4.235183486	44	1695	0	0	0	L	0.084643364	0.114515543	5.271428654
513	E192K	0.03251	1.25789	-0.050334494	0	0.198620042	0	K	13.92856884	5.97	0	0	3.009982501	192	663	-0.21098317	-0.017288161	-0.082252629	E	0.09627676	0.135764599	3.35299622
514	N148P	0.09159	-0.19287	0.024363764	0	0.198540479	0	P	15.1277895	4.58	0	0	2.074933945	148	2331	-0.054479269	-0.005908886	-0.043215903	N	0.383139372	0.370736122	0.95240197
515	L43G	0.05751	1.6386	0.044344755	0	0.198476204	0	G	10.79778194	4.92	0	0	6.343144151	43	1396	0	0	0	L	0.044710159	0.063086748	3.363850511
516	L117I	-0.11155	0.39153	-0.019465228	0	0.197966986	0	I	17.52065468	4.92	0	0	8.545711449	117	962	0	0	0	L	0.101238251	0.074548006	5.865822933
517	G91D	0.09119	3.47529	-0.003323891	0	0.197528727	0	D	13.90719128	2.06	0	0	3.61499004	91	3442	0.019335628	-0.004911808	0.037342491	G	0.191283703	0.234168053	1.731813678
518	H135D	0.01497	3.13297	0.015210435	0	0.197037134	0	D	17.10501671	5.23	0	0	3.836146145	135	864	0	0	0	H	0.101210594	0.125427723	2.184617246
519	Y109M	-0.06685	2.26406	0.017998825	0	0.196690927	0	M	21.59226799	4.73	0	0	7.560569816	109	275	0	0	0	Y	0.08067894	0.100103855	3.499999967
520	S136F	0.03782	-0.69371	-0.02906437	0	0.196054791	0	F	19.49751854	3.97	1	0	1.672358391	136	3614	-0.106568334	-0.021278031	-0.104464438	S	0.03263855	0.043501377	4.411376083
521	V39Y	-0.14164	9.46398	-0.060724388	0	0.195920572	0	Y	9.023193359	4.11	0	0	11.78598059	39	533	-0.96112285	-0.1761	-0.873956939	V	0.115553379	0.245988846	3.363373248
522	I10M	0.27469	0.81062	-0.006564646	0	0.19555573	0	M	4.522434235	4.92	1	1	16.40994803	10	2255	-0.101880506	-0.026502891	-0.289480108	I	0.116545439	0.200763166	1.435909956
523	L65Y	-0.18044	0.21118	-0.059367533	0	0.193811722	0	Y	4.942615986	4.92	3	0	8.000696218	65	2932	-1.072915941	-0.1904	-1.177068966	L	0.237155199	0.411367655	1.410647317
524	Y109N	0.08907	4.28927	0.037935379	0	0.192907295	0	N	21.59226799	4.73	0	0	7.560569816	109	1005	0	0	0	Y	0.072312355	0.11050415	5.749954953
525	A103D	-0.06339	0.47554	0.045742706	0	0.192556533	0	D	21.78741837	2.87	0	0	1.552356176	103	3242	-0.592827484	-0.07593185	-0.869666976	A	0.030342102	0.054946423	5.871998679
526	A12V	0.01719	-1.37472	0.062971947	0	0.192503003	0	V	4.025520325	2.87	0	0	13.53500656	12	2878	0	0	0	A	0.197945595	0.511990488	0.675017654
527	K5T	-0.13581	0.5323	0.032647534	0	0.191976051	0	T	20.17155075	6.89	0	0	2.682626726	5	3304	0	0	0	K	0.023432732	0.037705898	6.345188219
528	I123S	-0.17409	3.36031	-0.103921499	0	0.191640999	0	S	3.624712229	4.92	4	1	15.90711996	123	697	-1.639015717	-0.3023	-1.734165806	I	0.099091291	0.332307935	2.438031687
529	L72I	0.14207	0.4176	-0.028467544	0	0.191567687	0	I	5.223721504	4.92	4	0	9.386311885	72	936	-2.333836922	-0.358873062	-3.566569716	L	0.174877167	0.252390146	2.570028221
530	I146C	0.0072	2.85681	-0.016156955	0	0.191115265	0	C	10.18356609	4.92	0	0	7.775120373	146	995	-0.524016459	-0.099921655	-0.604988977	I	0.097689152	0.169451475	2.020049531
531	K30T	0.06202	0.78454	0.008295724	0	0.190741836	0	T	5.790667057	6.89	1	0	3.027322028	30	2052	-2.020057515	-0.347174325	-2.991983803	K	0.051339626	0.13909483	2.570882071
532	V85E	0.16322	0.55867	0.037573877	0	0.189957024	0	E	22.72319794	4.11	0	0	1.196369123	85	2666	0	0	0	V	0.071556091	0.096486568	3.83593718
533	W3N	0.0091	3.69017	-0.009405622	0	0.189699814	0	N	18.65595627	7.68	0	0	6.420825291	3	215	0	0	0	W	0.087058067	0.129347801	2.377919743
534	I10P	0.15781	6.0794	-0.249910105	1	0.189253593	0	P	4.522434235	4.92	1	1	16.40994803	10	1236	-1.100038456	-0.1761	-0.939091779	I	0.168125391	0.223424673	1.875664956
535	L15K	0.127	0.15773	0.038944745	0	0.189250787	0	K	14.00898361	4.92	0	0	3.90512752	15	1475	-2.719662918	-0.4904	-2.371712647	L	0.038086414	0.055807352	4.373715717
536	I196E	-0.08978	1.31335	-0.009888183	0	0.188908981	0	E	14.00691319	4.92	0	0	2.721469756	196	3554	-0.216650902	-0.0428	-0.126021988	I	0.041338921	0.042537451	7.235876469
537	E200F	0.08483	-0.71382	-0.072879136	0	0.188325086	0	F	10.01424503	5.97	0	0	8.179668472	200	2699	0	0	0	E	0.045327187	0.069628716	4.431006101
538	R47E	-0.151	0.12347	0.035456829	0	0.188300273	0	E	16.37668037	7.82	0	0	2.255711085	47	2801	0	0	0	R	0.05466938	0.069841385	4.315109624
539	Y109H	0.08787	3.50997	0.020530611	0	0.188120954	0	H	21.59226799	4.73	0	0	7.560569816	109	2911	0	0	0	Y	0.047772408	0.073051929	3.193409367
540	L21M	0.06038	0.09071	-0.006463073	0	0.188035696	0	M	10.03011703	4.92	0	0	4.272302984	21	2588	-5.792175876	-0.9119	-5.716788901	L	0.060504913	0.144816875	2.991381388
541	Y109Q	-0.03366	4.21691	-0.00172684	0	0.187540704	0	Q	21.59226799	4.73	0	0	7.560569816	109	1595	0	0	0	Y	0.116080284	0.116302013	5.141061647
542	V78I	0.01816	-0.01045	0.009695612	0	0.187381005	0	I	13.54020691	4.11	0	0	11.38342674	78	3067	-2.145119356	-0.322288842	-2.764764076	V	0.060058117	0.117165804	2.492439299
543	R38N	-0.00843	1.75087	0.003935384	0	0.187352176	0	N	7.593317032	7.82	0	0	7.728220503	38	1037	-0.300814471	-0.062580189	-0.396859434	R	0.032446861	0.044877172	4.160535045
544	R119K	-0.01435	1.59881	-0.014640651	0	0.187216463	0	K	14.27343655	7.82	0	0	7.755751966	119	2006	-0.178183058	-0.030874818	0.057327098	R	0.035849094	0.068385839	5.559994648
545	K22A	-0.0015	0.89676	0.00467523	0	0.187000239	0	A	10.66356182	6.89	0	0	2.171109924	22	63	0	0	0	K	0.05375576	0.126670003	3.92443498
546	R137Q	-0.06103	-0.20548	-0.006569441	0	0.18670037	0	Q	17.68624115	7.82	0	0	3.369153091	137	1392	0	0	0	R	0.05223465	0.078751087	5.394452724
547	R119H	0.00886	2.29996	-0.006833947	0	0.186200436	0	H	14.27343655	7.82	0	0	7.755751966	119	3683	-0.036278837	-0.009437469	-0.034548603	R	0.038642883	0.058938503	3.766327903
548	K22T	-0.03665	1.39818	-0.018684302	0	0.185263052	0	T	10.66356182	6.89	0	0	2.171109924	22	209	0	0	0	K	0.071588039	0.16473341	4.066299685
549	R140A	-0.08441	1.64862	0.000169729	0	0.183828934	0	A	12.90653706	7.82	0	0	8.322322412	140	3277	-0.14415274	-0.023846592	-0.073296003	R	0.034333229	0.053058386	5.083093771
550	S81E	-0.01751	1.86071	-0.229693911	1	0.183766022	0	E	16.21577454	3.97	4	0	6.629313833	81	3714	-0.874599301	-0.15	-0.716868524	S	0.091924667	0.11966753	4.239639972
551	V55F	-0.10732	10	-0.324767758	1	0.183057046	0	F	9.223671913	4.11	3	0	13.97801555	55	947	-0.42357605	-0.057802518	-0.559040646	V	0.225512981	0.377698183	1.667730339
552	W3H	0.20344	3.38734	-0.079073633	0	0.183057046	0	H	18.65595627	7.68	0	0	6.420825291	3	2354	0	0	0	W	0.042266846	0.07176733	2.016250615
553	L29H	0.07403	4.38286	-0.028301669	0	0.183057046	0	H	8.183287621	4.92	0	0	7.227221514	29	1594	-0.076443399	-0.020929941	0.120189435	L	0.088106036	0.142324388	2.619105032
554	S41N	0.0393	3.93505	0.003422282	0	0.182462481	0	N	6.94629097	3.97	0	0	10.02344548	41	482	-5.13225444	-0.919	-5.766506298	S	0.059478283	0.081528187	4.964514785
555	I19M	-0.18418	0.51783	0.007654993	0	0.18242989	0	M	8.438501358	4.92	1	0	8.494042268	19	1839	-2.015945608	-0.4928	-2.814098434	I	0.121513128	0.284946084	2.252989374
556	A12C	0.00644	0.0299	0.032298792	0	0.180950258	0	C	4.025520325	2.87	0	0	13.53500656	12	2877	-0.581814184	-0.124475117	-1.511676833	A	0.069177866	0.135903597	2.525361387
557	R17S	0.10995	1.3068	-0.014182959	0	0.180950258	0	S	12.75633144	7.82	0	0	4.406712291	17	1376	0	0	0	R	0.059855461	0.064700127	3.986955775
558	G91L	0.10138	3.19495	-0.015990799	0	0.180181775	0	L	13.90719128	2.06	0	0	3.61499004	91	3645	-0.068023565	-0.014278441	-0.112951654	G	0.216880798	0.260556459	2.551217954
559	K22S	0.01945	0.98691	-0.007832403	0	0.179941525	0	S	10.66356182	6.89	0	0	2.171109924	22	1292	0	0	0	K	0.055947781	0.108015776	2.462437545
560	I203Q	-0.11421	1.10207	-0.027073056	0	0.178423252	0	Q	15.97112656	4.92	0	0	5.913116765	203	565	-2.311264488	-0.3928	-1.503890341	I	0.044531822	0.06964016	5.616795101
561	G124D	0.28561	5.46065	-0.30891334	1	0.17799776	0	D	5.43527317	2.06	1	0	12.78382262	124	3511	-2.912907667	-0.429788706	-3.028792678	G	0.236797452	0.323355675	1.386781032
562	Q164H	-0.06809	0.23092	-0.047800254	0	0.177735981	0	H	24.59893799	6.11	0	0	0.930387729	164	3104	0	0	0	Q	0.027711868	0.043554783	5.215462061
563	I123F	-0.35025	2.06591	-0.120473364	0	0.177423893	0	F	3.624712229	4.92	4	1	15.90711996	123	1658	-0.849934638	-0.087013593	-1.145917167	I	0.174399376	0.364558697	1.489102811
564	V145H	-0.1116	5.49241	-0.146359819	0	0.177423893	0	H	8.568832397	4.11	0	0	8.920834309	145	2977	-3.005767343	-0.446987346	-4.686674347	V	0.045559883	0.073197722	3.612652443
565	F155V	-0.12178	0.40584	0.032016689	0	0.177292948	0	V	12.71507359	4.62	0	0	2.448666719	155	2768	0	0	0	F	0.076316833	0.114438295	5.283711351
566	L15M	-0.01384	-0.16155	-0.016006971	0	0.17714729	0	M	14.00898361	4.92	0	0	3.90512752	15	2231	-2.54793097	-0.4904	-2.371712647	L	0.031188011	0.054014921	5.067821039
567	K22D	-0.10162	0.77302	0.025312736	0	0.17714729	0	D	10.66356182	6.89	0	0	2.171109924	22	1796	0	0	0	K	0.064707279	0.17032671	2.836602069
568	T40V	0.4379	2.43511	-0.089756509	0	0.176440648	0	V	7.184308052	4.11	4	0	14.04654589	40	1431	0	0	0	T	0.162825108	0.389395118	3.378260153
569	G91K	-0.05585	3.31522	-0.002214871	0	0.176301504	0	K	13.90719128	2.06	0	0	3.61499004	91	484	-0.021112354	-0.005492105	-0.012312793	G	0.257250786	0.260124683	3.269223
570	R47P	-0.03606	3.16617	0.016292806	0	0.176095057	0	P	16.37668037	7.82	0	0	2.255711085	47	401	0	0	0	R	0.221495628	0.238949776	3.462297492
571	V85R	-0.05775	0.14183	0.019095476	0	0.175879041	0	R	22.72319794	4.11	0	0	1.196369123	85	1197	-0.037837652	-0.007719745	-0.028115107	V	0.056472778	0.08059597	3.052400697
572	L44K	-0.08117	0.07447	0.001193055	0	0.175394354	0	K	14.09424019	4.92	0	0	4.235183486	44	2463	0	0	0	L	0.044540882	0.073450565	6.532068919
573	E200D	0.05078	4.5205	0.011183443	0	0.175072625	0	D	10.01424503	5.97	0	0	8.179668472	200	3157	-1.329279551	-0.2261	-1.125239499	E	0.045588255	0.071851492	3.970600983
574	W3S	0.03349	4.04524	0.011613482	0	0.175019319	0	S	18.65595627	7.68	0	0	6.420825291	3	105	0	0	0	W	0.067990303	0.105852365	3.096875418
575	S37D	-0.26846	-1.31843	0.037113001	0	0.174553933	0	D	3.938325644	3.97	4	0	9.150595589	37	307	-4.438759475	-0.7285	-4.579349612	S	0.059674978	0.093830347	5.35260508
576	K114N	0.00774	0.63141	0.022926311	0	0.174537732	0	N	23.14476204	6.89	0	0	1.86198455	114	3401	0	0	0	K	0.028296471	0.078688622	7.01208684
577	L138W	0.22749	10	-0.08979305	0	0.174267955	0	W	14.58506584	4.92	0	0	8.725731931	138	266	0	0	0	L	0.229834557	0.212450504	2.867268821
578	Y109L	0.09631	2.61358	0.023251906	0	0.174246764	0	L	21.59226799	4.73	0	0	7.560569816	109	839	0	0	0	Y	0.193990707	0.166626453	1.504197475
579	F195A	-0.05773	3.01337	-0.030738426	0	0.17344572	0	A	13.85289288	4.62	0	0	3.81234228	195	2778	-0.061385051	-0.006801846	-0.099650466	F	0.112894058	0.1137321	2.737697303
580	R17K	-0.04742	-0.73125	-0.005162456	0	0.172546398	0	K	12.75633144	7.82	0	0	4.406712291	17	328	-0.207151297	-0.037627647	-0.102412763	R	0.075890064	0.101073742	1.74277013
581	L15F	-0.03016	0.15523	0.007861227	0	0.172487876	0	F	14.00898361	4.92	0	0	3.90512752	15	1053	-3.035370259	-0.4904	-2.371712647	L	0.035533428	0.040185213	6.533084035
582	K5S	0.01726	0.25078	-0.001390745	0	0.172487876	0	S	20.17155075	6.89	0	0	2.682626726	5	2013	0	0	0	K	0.020420074	0.034054756	4.405200184
583	V145N	0.07363	2.73078	-0.027776234	0	0.171909972	0	N	8.568832397	4.11	0	0	8.920834309	145	95	-3.011084497	-0.448370534	-3.901321561	V	0.059925079	0.086813331	2.893063746
584	W3F	0.09939	1.16971	0.007045338	0	0.171166378	0	F	18.65595627	7.68	0	0	6.420825291	3	2159	0	0	0	W	0.031191826	0.058275223	3.471585306
585	R59D	0.00658	-0.79668	-0.146992237	0	0.171092321	0	D	11.43966675	7.82	4	0	4.910542398	59	3723	-5.842377849	-0.9547	-6.092719752	R	0.054405689	0.157179832	3.22672158
586	R119D	-0.09975	3.10802	-0.021596406	0	0.170398394	0	D	14.27343655	7.82	0	0	7.755751966	119	2893	-0.062810693	-0.016339387	0.157270165	R	0.070974827	0.090952635	6.722725579
587	M34E	-0.21097	0.23853	0.035078851	0	0.168854947	0	E	4.183253288	6.36	0	0	5.610422062	34	3267	-2.822513821	-0.5738	-3.054343126	M	0.05715704	0.089989424	3.440618766
588	S163W	0.10226	0.03453	-0.041463236	0	0.16758705	0	W	22.11980057	3.97	0	0	1.389064874	163	3301	-0.037009298	-0.005650211	-0.03451873	S	0.061130524	0.094573975	4.192187885
589	C152I	-0.02928	0.51945	0.019079153	0	0.167514488	0	I	13.39346313	4.47	4	0	3.207140656	152	3367	-0.345723685	-0.0666	-0.331908201	C	0.147179127	0.155673027	6.364797523
590	R38G	-0.20502	2.01443	0.007601218	0	0.167393617	0	G	7.593317032	7.82	0	0	7.728220503	38	2836	-1.459820064	-0.2547	-0.926493195	R	0.041334629	0.059036136	2.803234404
591	V45A	-0.00941	0.19045	0.059762864	0	0.167200248	0	A	15.63394642	4.11	0	0	5.010525772	45	1901	-0.127383203	-0.021683932	-0.316778083	V	0.029459953	0.055761814	5.045624359
592	N77E	0.03209	5.88809	-0.198365966	1	0.166982636	0	E	10.64617348	4.58	4	0	9.550590271	77	3714	-0.537409557	-0.093828149	-0.532848098	N	0.068709373	0.115413666	2.613887568
593	P26G	-0.13848	4.32692	-0.055786034	0	0.166922747	0	G	9.325831413	4.11	4	0	6.566377589	26	3278	-4.24594017	-0.6666	-4.018450462	P	0.096998453	0.194190264	2.958172204
594	V45S	0.03634	0.64517	0.059106727	0	0.166882823	0	S	15.63394642	4.11	0	0	5.010525772	45	3222	-0.189652663	-0.037882524	-0.175027907	V	0.037483692	0.048739195	5.624137879
595	G42E	-0.11228	10	-0.0356388	0	0.166015281	0	E	10.59908009	2.06	4	0	9.752754442	42	2862	-0.335694834	-0.05235977	-0.279319017	G	0.059925556	0.105021	5.16528444
596	L72H	0.08073	2.83013	-0.28932579	1	0.165405188	0	H	5.223721504	4.92	4	0	9.386311885	72	3298	-2.485394336	-0.369078473	-4.275595484	L	0.191101551	0.241177201	2.752499597
597	W27Y	-0.02373	3.79189	-0.007365361	0	0.165405188	0	Y	8.870321274	7.68	3	0	7.858205999	27	1849	-4.622454011	-0.7309	-4.531952155	W	0.078267097	0.17540586	1.719517129
598	P26T	-0.10577	3.73385	-0.036916312	0	0.165067943	0	T	9.325831413	4.11	4	0	6.566377589	26	3237	-2.561476578	-0.340043998	-3.09434664	P	0.114015579	0.20326519	2.158725783
599	N118M	0.05844	-0.26851	-0.002659175	0	0.164380562	0	M	16.60082054	4.58	0	0	6.832498678	118	3437	-0.057514356	-0.014961613	-0.080598259	N	0.045310974	0.064513683	5.592147372
600	P26C	0.09833	2.98981	-0.049924077	0	0.164072292	0	C	9.325831413	4.11	4	0	6.566377589	26	2684	-3.816799645	-0.6666	-4.018450462	P	0.093549252	0.160707951	2.918550617
601	K30M	0.12453	-0.49717	0.004652861	0	0.163851329	0	M	5.790667057	6.89	1	0	3.027322028	30	2133	-0.803711219	-0.209075041	-2.668477936	K	0.069446802	0.182092786	3.113655817
602	N23Y	-0.09842	2.82181	0.038104772	0	0.161996398	0	Y	7.662455082	4.58	1	0	5.437359177	23	1101	-1.005858695	-0.1785	-0.753182125	N	0.062291145	0.177032351	2.760944749
603	M34A	-0.00513	0.6118	0.040189194	0	0.161684526	0	A	4.183253288	6.36	0	0	5.610422062	34	2074	-2.578366165	-0.440427123	-2.258887422	M	0.052854061	0.095015526	3.344215592
604	L43K	0.05974	0.45869	0.030283478	0	0.161435443	0	K	10.79778194	4.92	0	0	6.343144151	43	3506	-0.175609141	-0.020209567	-0.413068011	L	0.043563843	0.076644897	3.00291732
605	D2T	0.02854	0.49604	-0.137569528	0	0.161063477	0	T	22.00722504	4.74	0	0	2.715657957	2	295	0	0	0	D	0.052854538	0.059012413	4.397434449
606	F36T	0.06471	4.48301	-0.247322414	1	0.161022616	0	T	5.258531094	4.62	4	1	13.07593581	36	538	-2.185827511	-0.3976	-1.9133245	F	0.148290873	0.387586832	2.227956435
607	V45G	0.16198	1.03414	0.051236379	0	0.160466792	0	G	15.63394642	4.11	0	0	5.010525772	45	476	-0.303287623	-0.032073847	-0.361282499	V	0.052937508	0.055745363	3.240535438
608	V11I	0.04621	-0.31377	0.010247188	0	0.160420234	0	I	3.373187542	4.11	0	0	14.07158787	11	326	0	0	0	V	0.084555984	0.137665808	4.859357759
609	L21A	0.0269	1.68563	-0.012044837	0	0.160200235	0	A	10.03011703	4.92	0	0	4.272302984	21	1201	-2.32661277	-0.34215388	-2.898067288	L	0.05863905	0.131287813	3.340292761
610	R161N	-0.1209	2.95844	0.045739796	0	0.15964752	0	N	15.6648531	7.82	0	0	7.22446866	161	1490	-0.321587244	-0.058961585	-0.724162994	R	0.256586552	0.293661118	0.982155067
611	S48D	-0.03645	0.61869	0.030615278	0	0.159365391	0	D	19.42538643	3.97	0	0	1.027276122	48	3475	0	0	0	S	0.046421051	0.089375973	5.370955035
612	G91N	0.02032	3.22619	0.008360444	0	0.159238791	0	N	13.90719128	2.06	0	0	3.61499004	91	752	0.001276445	-0.00960967	0.014182085	G	0.188458443	0.267837048	1.629920552
613	V39I	0.02503	0.48009	-0.014032515	0	0.158166359	0	I	9.023193359	4.11	0	0	11.78598059	39	2342	-0.889865682	-0.1761	-0.873956939	V	0.067069054	0.110928655	6.95743
614	W180H	-0.10755	2.84425	0.00358101	0	0.158081726	0	H	15.39409828	7.68	0	0	6.251138618	180	3714	0	0	0	W	0.211033821	0.175013065	0.488693449
615	G90E	0.00667	3.00753	-0.001206556	0	0.157388055	0	E	16.62829018	2.06	0	0	1.903643923	90	1975	0.002648746	-0.002004711	-0.010928838	G	0.100029945	0.157578945	2.714696008
616	L43T	0.02951	0.85279	0.011403726	0	0.15732475	0	T	10.79778194	4.92	0	0	6.343144151	43	2109	-0.218328143	-0.033449273	-0.294562489	L	0.042417526	0.061720133	6.325678715
617	R137S	0.10751	0.76832	0.01670389	0	0.156871516	0	S	17.68624115	7.82	0	0	3.369153091	137	3166	0	0	0	R	0.046771049	0.069763184	5.185777271
618	R70P	-0.03983	4.17304	0.007879324	0	0.156833438	0	P	8.058046341	7.82	2	0	4.20129558	70	1275	-0.508087222	-0.097546308	-0.237440367	R	0.272747993	0.419965267	1.904331118
619	R137N	-0.01139	0.08264	0.016561845	0	0.1565984	0	N	17.68624115	7.82	0	0	3.369153091	137	2444	0	0	0	R	0.042129517	0.063650608	4.30304013
620	L43S	0.11175	0.95106	0.011680968	0	0.155331593	0	S	10.79778194	4.92	0	0	6.343144151	43	1501	-0.205931441	-0.030224432	-0.542319983	L	0.038144112	0.046534538	3.880982599
621	V39H	-0.11159	10	0.073770979	0	0.155256189	0	H	9.023193359	4.11	0	0	11.78598059	39	2396	-0.182207055	-0.047720283	-0.468471705	V	0.060597181	0.120863557	3.335523171
622	F195S	-0.10461	3.73784	-0.004198309	0	0.15481998	0	S	13.85289288	4.62	0	0	3.81234228	195	2686	-0.144795532	-0.0285	-0.139159855	F	0.118327618	0.15736568	3.542251682
623	F195K	0.05114	1.85637	-0.027461759	0	0.154397301	0	K	13.85289288	4.62	0	0	3.81234228	195	496	-0.053604062	-0.004777723	-0.093290874	F	0.092309952	0.126069903	4.978596485
624	T14R	-0.04433	2.94477	-0.160232788	0	0.154214295	0	R	11.25035667	4.11	0	0	6.654227514	14	3283	-0.812043284	-0.107591423	-0.205976023	T	0.049239159	0.077573538	3.321813734
625	S6K	0.20325	-0.05996	-0.018817468	0	0.153663086	0	K	16.65774345	3.97	0	0	7.488699021	6	241	0	0	0	S	0.032740593	0.055243015	4.726130399
626	G42N	-0.02467	10	-0.020575864	0	0.152496269	0	N	10.59908009	2.06	4	0	9.752754442	42	93	-0.346418284	-0.055149337	-0.41475403	G	0.048918247	0.083219528	5.045505936
627	S31E	-0.02906	-0.8355	-0.016125232	0	0.151810028	0	E	7.777952194	3.97	0	0	5.267439346	31	3117	-0.417618347	-0.068470469	-0.556096845	S	0.067296028	0.125032783	2.25712066
628	P71W	0.07516	4.94332	-0.024535266	0	0.151379326	0	W	8.735795021	4.11	1	0	4.903782483	71	2231	-3.051123277	-0.5519116	-3.385206815	P	0.068639755	0.16638732	1.630919419
629	R119S	-0.00337	2.56613	-0.027351887	0	0.151117867	0	S	14.27343655	7.82	0	0	7.755751966	119	2414	-0.147444977	-0.019191295	-0.028777139	R	0.047664165	0.070214987	4.281608365
630	F160M	-0.03203	1.39853	0.016809599	0	0.150475242	0	M	15.12964916	4.62	0	0	10.18474303	160	2948	-0.678838109	-0.141891061	-1.036318703	F	0.109635353	0.113349199	4.320598679
631	Y109A	0.03774	4.86753	0.027984944	0	0.150376071	0	A	21.59226799	4.73	0	0	7.560569816	109	678	0	0	0	Y	0.080415726	0.123804569	4.260993375
632	F156I	-0.03322	3.90798	0.01527435	0	0.150311347	0	I	11.08050728	4.62	4	0	8.255048124	156	3136	-1.458111764	-0.206014524	-2.528584143	F	0.127729893	0.227148294	1.685140864
633	F195C	-0.02354	2.48055	-0.020710901	0	0.149065004	0	C	13.85289288	4.62	0	0	3.81234228	195	1781	-0.144795532	-0.0285	-0.139159855	F	0.134546995	0.214990377	2.321554152
634	R119Q	-0.06565	2.17124	-0.010224264	0	0.148577148	0	Q	14.27343655	7.82	0	0	7.755751966	119	377	-0.154151824	-0.040100596	-0.08932327	R	0.035853386	0.070158482	5.355298787
635	V85D	0.07594	0.47573	0.067495174	0	0.148233522	0	D	22.72319794	4.11	0	0	1.196369123	85	682	-0.022085642	-0.005745293	-0.024471856	V	0.05040741	0.077139854	3.412539299
636	G90D	0.1152	2.77103	-0.011581181	0	0.147334442	0	D	16.62829018	2.06	0	0	1.903643923	90	903	-0.006426695	-0.004365569	-0.032792175	G	0.084679604	0.165277004	3.314142013
637	D2S	0.15871	1.38974	-0.098036724	0	0.146749919	0	S	22.00722504	4.74	0	0	2.715657957	2	260	0	0	0	D	0.047112465	0.080856323	3.163741339
638	E192R	0.25498	2.68299	-0.064100718	0	0.144326602	0	R	13.92856884	5.97	0	0	3.009982501	192	3612	-0.240916876	-0.025075026	-0.176312701	E	0.133712292	0.161838293	3.924050356
639	V85C	0.09321	0.38872	0.014276112	0	0.144038929	0	C	22.72319794	4.11	0	0	1.196369123	85	3271	-0.027555347	-0.006762599	-0.076700428	V	0.047942162	0.092605114	3.455524693
640	I196D	0.0372	1.54057	0.016978681	0	0.144002442	0	D	14.00691319	4.92	0	0	2.721469756	196	493	-0.216650902	-0.0428	-0.126021988	I	0.057734966	0.064760685	3.05334174
641	K30F	0.02386	-0.39872	0.002260009	0	0.143983853	0	F	5.790667057	6.89	1	0	3.027322028	30	3458	-1.65187034	-0.226703695	-2.296232641	K	0.091874838	0.19427669	5.412299036
642	V45K	0.20376	-0.18477	0.012170515	0	0.143975809	0	K	15.63394642	4.11	0	0	5.010525772	45	2981	-0.577707299	-0.117099754	-0.424007952	V	0.03948307	0.055254936	4.94518244
643	S41K	0.04072	2.69581	0.034964511	0	0.143597223	0	K	6.94629097	3.97	0	0	10.02344548	41	806	-5.84757101	-0.919	-5.766506298	S	0.04650259	0.095889211	4.477299532
644	A132V	-0.06317	1.54921	-0.027151323	0	0.143301695	0	V	12.45786762	2.87	0	0	8.156365845	132	1320	-0.099283335	-0.023893115	-0.183028807	A	0.19345808	0.14858532	3.882301187
645	S41G	0.14885	0.84662	0.047374152	0	0.143267838	0	G	6.94629097	3.97	0	0	10.02344548	41	3559	-5.84757101	-0.919	-5.766506298	S	0.072696686	0.096255541	7.445211371
646	L44G	0.04608	1.49799	0.009420962	0	0.143247358	0	G	14.09424019	4.92	0	0	4.235183486	44	2699	0	0	0	L	0.043964386	0.057832241	7.550370489
647	G90P	0.12551	5.81747	-0.031735682	0	0.142858055	0	P	16.62829018	2.06	0	0	1.903643923	90	3337	-0.007284846	-0.004269291	0.022817137	G	0.193792343	0.303620815	2.192617502
648	G20V	0.06403	1.94298	-0.324334297	1	0.142793788	0	V	8.220127106	2.06	4	0	6.956812332	20	2215	-1.736674347	-0.451773289	-4.151871401	G	0.181364298	0.209624171	2.47907777
649	R38Q	0.01627	0.73486	0.050285416	0	0.142667762	0	Q	7.593317032	7.82	0	0	7.728220503	38	2748	-0.257624108	-0.051344777	0.006615956	R	0.028218269	0.055369258	4.743638212
650	G18R	0.06353	6.16986	-0.011498711	0	0.14223483	0	R	12.01083946	2.06	1	0	6.130906393	18	689	0	0	0	G	0.073684216	0.160179615	3.970797849
651	L44S	-0.08174	1.55074	0.010790159	0	0.142231138	0	S	14.09424019	4.92	0	0	4.235183486	44	1176	0	0	0	L	0.049837112	0.058699369	4.480373097
652	V154L	0.00148	0.07322	-0.019629344	0	0.14127286	0	L	12.18092442	4.11	0	0	4.48507411	154	85	-4.564123483	-0.7214	-4.44773244	V	0.164832115	0.148998022	5.32931221
653	I10L	0.22256	0.7725	0.042722095	0	0.141071823	0	L	4.522434235	4.92	1	1	16.40994803	10	1863	0	0	0	I	0.237646103	0.454385996	1.722105302
654	V120I	-0.05975	-0.67834	0.022691593	0	0.140767201	0	I	12.22665024	4.11	0	0	11.23406452	120	933	-1.044972443	-0.185171569	-1.336769316	V	0.033098698	0.066018581	5.521147207
655	R47N	0.00177	0.17523	-0.006488121	0	0.140637377	0	N	16.37668037	7.82	0	0	2.255711085	47	2693	0	0	0	R	0.043126106	0.059194565	4.105252199
656	F36W	-0.12264	1.15693	-0.022209831	0	0.140171138	0	W	5.258531094	4.62	4	1	13.07593581	36	2372	-0.50916866	-0.132453618	-0.511243555	F	0.15471828	0.387218773	2.760321935
657	T14K	-0.12716	2.90385	-0.081288526	0	0.139538042	0	K	11.25035667	4.11	0	0	6.654227514	14	1177	-1.615499004	-0.3166	-0.992697469	T	0.048226357	0.083225846	2.639933056
658	G182Q	-0.07603	3.33204	0.011228705	0	0.139440472	0	Q	16.60614395	2.06	0	0	3.263750441	182	963	-0.277221435	-0.048550763	-0.44946461	G	0.039639473	0.070074081	6.019323069
659	R82E	-0.03531	0.32772	0.081855355	0	0.139099162	0	E	19.61334991	7.82	3	0	2.450761671	82	2157	-4.319648611	-0.719868595	-3.979014835	R	0.073428154	0.111179352	5.739898273
660	G91M	-0.0084	3.17158	-0.03907035	0	0.137854811	0	M	13.90719128	2.06	0	0	3.61499004	91	2538	-0.177664086	-0.0428	-0.142618353	G	0.236840725	0.259781837	4.219992413
661	W3D	-0.00776	4.78768	-0.003051182	0	0.137828549	0	D	18.65595627	7.68	0	0	6.420825291	3	838	0	0	0	W	0.080970764	0.090301514	4.804918869
662	Y109S	-0.07674	4.82771	-0.010328742	0	0.135884913	0	S	21.59226799	4.73	0	0	7.560569816	109	2830	0	0	0	Y	0.102555275	0.131918907	5.026171669
663	N74G	0.03133	0.50936	0.005729575	0	0.135467507	0	G	7.90781641	4.58	3	0	5.671408758	74	661	-0.61240327	-0.086668428	-0.667540877	N	0.06122303	0.070413351	5.344107876
664	L117W	-0.01305	10	-0.012069411	0	0.134703476	0	W	17.52065468	4.92	0	0	8.545711449	117	3256	0	0	0	L	0.094429493	0.129947186	4.593767236
665	L21K	0.05081	0.71284	-0.033091296	0	0.134643536	0	K	10.03011703	4.92	0	0	4.272302984	21	1304	-5.792175876	-0.9119	-5.716788901	L	0.051148891	0.079579592	2.188607552
666	L43Q	0.13197	0.52777	0.024205718	0	0.13403113	0	Q	10.79778194	4.92	0	0	6.343144151	43	3264	-0.272787978	-0.044325557	-0.637237266	L	0.036959648	0.061573029	4.624257528
667	R17T	-0.11778	2.42221	0.021976738	0	0.133705209	0	T	12.75633144	7.82	0	0	4.406712291	17	237	-0.046724335	-0.012154729	-0.229450527	R	0.065679073	0.099054337	2.706061545
668	F155M	0.03937	0.3127	0.04403155	0	0.131903388	0	M	12.71507359	4.62	0	0	2.448666719	155	2056	-0.403761894	-0.105033416	-0.5400428	F	0.073163509	0.087275982	3.758951222
669	H68N	0.0525	0.02807	-0.002456212	0	0.131226372	0	N	8.157589912	5.23	0	0	1.082651311	68	629	-0.093521129	-0.028941976	-0.080184589	H	0.078252792	0.200445414	3.682189894
670	G126L	0.27849	-0.74184	0.018042158	0	0.130557418	0	L	10.16341686	2.06	0	0	6.900376377	126	887	-5.301471848	-0.8285	-5.291529516	G	0.176829338	0.267749786	3.730481605
671	I203T	-0.05015	2.05413	0.004479611	0	0.129995155	0	T	15.97112656	4.92	0	0	5.913116765	203	2715	-2.202357203	-0.3928	-1.503890341	I	0.047251701	0.058757782	5.772177846
672	F36S	-0.02548	4.61857	-0.338571133	1	0.129955507	0	S	5.258531094	4.62	4	1	13.07593581	36	954	-1.647682119	-0.257608462	-1.476516254	F	0.173964262	0.377272248	1.825947392
673	S106E	-0.08065	0.27104	0.050090683	0	0.129726264	0	E	22.63920975	3.97	0	0	2.689361063	106	309	-1.764725401	-0.220862523	-2.59354227	S	0.063735008	0.102296829	4.796770675
674	V79I	-0.07173	0.95914	0.059572519	0	0.129175127	0	I	12.82095432	4.11	0	0	10.38014135	79	3074	-0.212951093	-0.055396463	0.191810199	V	0.055099487	0.100843906	3.570060189
675	R119C	-0.07649	2.18795	-0.009057106	0	0.128502563	0	C	14.27343655	7.82	0	0	7.755751966	119	3396	-0.225995425	-0.039625174	-0.193911159	R	0.049740314	0.091221094	3.122059954
676	S111Q	-0.09603	-0.01088	0.052854284	0	0.128502563	0	Q	27.00115776	3.97	0	0	1.199250998	111	2029	-0.028023875	-0.007290047	-0.031071916	S	0.040348053	0.054234505	8.685505706
677	W27T	-0.08113	4.15404	0.023599835	0	0.128472774	0	T	8.870321274	7.68	3	0	7.858205999	27	1728	-3.921405349	-0.7309	-4.531952155	W	0.147839069	0.182475805	2.967645899
678	S31D	0.01689	-1.22088	-0.002954031	0	0.128449476	0	D	7.777952194	3.97	0	0	5.267439346	31	2717	-0.642745283	-0.127034319	-0.754518603	S	0.066942215	0.109202981	3.09770718
679	G50D	-0.08993	3.34668	0.009750716	0	0.128286288	0	D	18.36031914	2.06	0	0	3.520917797	50	3494	0	0	0	G	0.070038795	0.098950863	8.470714976
680	W27C	-0.04747	5.22442	-0.01318621	0	0.128048045	0	C	8.870321274	7.68	3	0	7.858205999	27	297	-3.921405349	-0.7309	-4.531952155	W	0.102188349	0.21174705	1.561143531
681	S6Q	-0.01395	0.6706	0.045307778	0	0.127424455	0	Q	16.65774345	3.97	0	0	7.488699021	6	1311	0	0	0	S	0.039875984	0.053371429	4.70969562
682	S106W	-0.14424	0.08035	-0.020291924	0	0.126802447	0	W	22.63920975	3.97	0	0	2.689361063	106	460	-2.752690313	-0.5476	-2.973109666	S	0.077967644	0.114147186	3.27880601
683	A179E	0.00618	-0.10954	0.015856511	0	0.126701842	0	E	17.62024689	2.87	0	0	1.559264345	179	83	0	0	0	A	0.022049904	0.040493727	7.254454861
684	T49Q	0.05239	1.27056	-0.102413501	0	0.126544853	0	Q	20.07528687	4.11	0	0	1.752831958	49	2862	0	0	0	T	0.061625481	0.085953236	5.664024173
685	P26S	-0.10874	3.21414	-0.043507386	0	0.126360035	0	S	9.325831413	4.11	4	0	6.566377589	26	501	-3.816799645	-0.6666	-4.018450462	P	0.084306955	0.123163104	4.427763801
686	H68D	-0.05748	-0.10298	0.014753558	0	0.125931552	0	D	8.157589912	5.23	0	0	1.082651311	68	2547	-0.009153731	-0.006994893	-0.065323228	H	0.108600616	0.307753086	1.97821993
687	S69Q	-0.11429	-0.85739	-0.029559833	0	0.124806576	0	Q	5.15357399	3.97	4	0	5.046144258	69	3444	-0.182382724	-0.047444498	0.150119447	S	0.129739761	0.202911615	3.590789808
688	R70K	-0.09379	0.05268	0.005095363	0	0.124704936	0	K	8.058046341	7.82	2	0	4.20129558	70	2114	-0.242625022	-0.058467635	-0.090304111	R	0.096874237	0.155155182	2.263074161
689	S31H	0.00077	-0.38722	0.015446122	0	0.124501627	0	H	7.777952194	3.97	0	0	5.267439346	31	2768	-0.932076195	-0.2023	-0.976767869	S	0.068765163	0.106595278	2.455697893
690	K22N	0.11562	0.21065	-0.025184601	0	0.124108228	0	N	10.66356182	6.89	0	0	2.171109924	22	362	0	0	0	K	0.046294212	0.08186388	3.541214335
691	T112D	0.02954	0.06221	-0.0000295	0	0.123870833	0	D	27.79753113	4.11	0	0	1.171445623	112	2595	0	0	0	T	0.029352188	0.047924995	1.979480361
692	Q107K	-0.07898	0.01793	-0.006035871	0	0.12385036	0	K	24.92017937	6.11	0	0	1.257057833	107	1490	-0.047732158	-0.009099902	-0.009575357	Q	0.028533936	0.044583321	3.987485643
693	C152T	0.01036	-0.24599	-0.080184106	0	0.123786019	0	T	13.39346313	4.47	4	0	3.207140656	152	3617	-0.135315799	-0.017807293	-0.193417394	C	0.057908535	0.093592644	6.549857556
694	I115V	0.04384	0.52936	0.005660969	0	0.123786009	0	V	19.72655106	4.92	0	0	6.353847112	115	2978	-0.091436499	-0.01617258	-0.117929024	I	0.040662766	0.056288242	3.378541526
695	R17G	0.0839	0.15246	0.036584531	0	0.12377043	0	G	12.75633144	7.82	0	0	4.406712291	17	3723	-0.385644797	-0.053801961	-0.290793415	R	0.097866535	0.122278452	2.125898379
696	F155R	-0.05606	0.15317	-0.011849972	0	0.123343064	0	R	12.71507359	4.62	0	0	2.448666719	155	593	-0.216978587	-0.026863032	-0.286039245	F	0.071910381	0.073685646	4.823744226
697	S113P	-0.09768	3.69404	-0.000912064	0	0.123289349	0	P	24.22633553	3.97	0	0	4.469009237	113	498	-0.011137815	-0.003067394	0.020159772	S	0.164374352	0.212167263	0.499409271
698	F156C	-0.06835	4.74897	0.01797544	0	0.123080378	0	C	11.08050728	4.62	4	0	8.255048124	156	1216	-3.050788238	-0.5928	-3.482658937	F	0.048251152	0.127239227	5.142347201
699	R38T	0.05679	0.48043	0.035747194	0	0.123009743	0	T	7.593317032	7.82	0	0	7.728220503	38	2624	-0.193072777	-0.050225377	-0.204873756	R	0.033805609	0.046551824	3.0980455
700	R140K	0.0484	2.00803	-0.062450675	0	0.122797805	0	K	12.90653706	7.82	0	0	8.322322412	140	934	-0.098211849	-0.010891172	0.046469934	R	0.034011364	0.061081409	3.477041906
701	C152Y	0.31801	10	-0.009615108	0	0.122711171	0	Y	13.39346313	4.47	4	0	3.207140656	152	2843	-0.397562732	-0.0666	-0.331908201	C	0.083273411	0.158032179	2.340611668
702	R137H	-0.06596	0.40397	0.00524613	0	0.122273959	0	H	17.68624115	7.82	0	0	3.369153091	137	1981	0	0	0	R	0.040236473	0.062155724	5.368668065
703	V145T	-0.00351	1.45811	-0.029835637	0	0.122031315	0	T	8.568832397	4.11	0	0	8.920834309	145	1602	0	0	0	V	0.030910015	0.068210006	4.415712726
704	L72P	-0.01013	0.80387	-0.292720293	1	0.121656145	0	P	5.223721504	4.92	4	0	9.386311885	72	2921	0	0	0	L	0.133216858	0.220820427	3.469689933
705	S16T	-0.20176	1.10229	0.041920059	0	0.121332873	0	T	15.71324539	3.97	3	0	3.323155636	16	3259	-0.110602225	-0.032601031	-0.139596901	S	0.031524658	0.057104111	6.252338788
706	Y109V	-0.0225	5.9159	0.019664071	0	0.121304943	0	V	21.59226799	4.73	0	0	7.560569816	109	645	0	0	0	Y	0.126123428	0.185098648	1.703341912
707	S106D	0.089	0.56342	0.015069024	0	0.121153214	0	D	22.63920975	3.97	0	0	2.689361063	106	2883	-3.020746084	-0.5476	-2.973109666	S	0.099662781	0.114243507	3.860833639
708	R119G	-0.00949	3.77974	-0.005184029	0	0.120579141	0	G	14.27343655	7.82	0	0	7.755751966	119	174	-0.099784939	-0.00949618	0.101787688	R	0.064582825	0.094804287	3.493277705
709	R47G	0.04957	0.86354	-0.00707049	0	0.120501917	0	G	16.37668037	7.82	0	0	2.255711085	47	3687	0	0	0	R	0.04087925	0.060097694	2.678925807
710	G89P	0.13499	7.11476	0.006442056	0	0.12032247	0	P	16.5915184	2.06	0	0	0.914639926	89	1070	-0.070671971	-0.008766776	-0.030822483	G	0.306426048	0.378698349	2.355149103
711	K60P	0.08568	-0.47532	-0.027546278	0	0.119291571	0	P	9.210010529	6.89	1	0	4.757373746	60	1249	-5.743958349	-0.9023	-5.651464252	K	0.165103436	0.309146881	1.284076663
712	L72N	0.00626	2.04509	-0.419185578	1	0.119217397	0	N	5.223721504	4.92	4	0	9.386311885	72	412	-2.897943566	-0.4763978	-3.566569716	L	0.149542809	0.172296524	4.079810678
713	V45R	0.00967	-0.06606	0.040322278	0	0.119201024	0	R	15.63394642	4.11	0	0	5.010525772	45	3513	-0.27829218	-0.039210797	-0.282257775	V	0.065387726	0.081876755	5.900628081
714	S111A	0.05446	-0.14727	0.010844727	0	0.117815518	0	A	27.00115776	3.97	0	0	1.199250998	111	2690	-0.017849212	-0.003604541	-0.014279341	S	0.026778221	0.048963547	4.705877198
715	E127S	0.09956	1.86272	-0.039260972	0	0.117808784	0	S	12.74455929	5.97	0	0	5.022468215	127	361	-0.018707939	-0.008439914	-0.02485901	E	0.045570374	0.085661173	3.375633255
716	F155C	0.10123	1.10987	0.024849414	0	0.117630092	0	C	12.71507359	4.62	0	0	2.448666719	155	602	-0.467889327	-0.1357	-0.634102873	F	0.07043314	0.101728439	4.733299099
717	R140G	0.0364	2.91023	0.003449432	0	0.117429814	0	G	12.90653706	7.82	0	0	8.322322412	140	2987	-0.250283171	-0.030720667	-0.092932635	R	0.041581154	0.059664488	4.374548893
718	V176Q	-0.03639	-0.58078	-0.001607551	0	0.11648987	0	Q	17.21749687	4.11	0	0	2.43975179	176	218	-0.039209808	-0.014846645	-0.159125756	V	0.037484169	0.057907104	5.482759716
719	K114G	-0.02587	0.78351	0.030608677	0	0.116359293	0	G	23.14476204	6.89	0	0	1.86198455	114	1090	0	0	0	K	0.028998375	0.061057091	3.495750699
720	E200G	-0.14032	2.54377	-0.022139618	0	0.116354714	0	G	10.01424503	5.97	0	0	8.179668472	200	1278	-1.329279551	-0.2261	-1.125239499	E	0.0435884	0.062467694	7.578436695
721	F195N	0.02429	2.90288	-0.011015126	0	0.115724386	0	N	13.85289288	4.62	0	0	3.81234228	195	1641	-0.04156659	-0.006959905	-0.079895771	F	0.093946934	0.127138376	2.198171215
722	G89E	-0.02008	1.91698	0.011543159	0	0.115711974	0	E	16.5915184	2.06	0	0	0.914639926	89	960	-0.096607014	-0.016278267	-0.126262302	G	0.143843651	0.263317108	1.923853995
723	R75V	0.19048	2.30867	-0.27786046	1	0.11554731	0	V	8.683074951	7.82	4	1	10.08240113	75	2305	-1.042964804	-0.1714	-0.883274179	R	0.118492126	0.166222334	2.33406977
724	T14N	-0.05915	1.13505	-0.054476679	0	0.115501848	0	N	11.25035667	4.11	0	0	6.654227514	14	2803	-1.087227917	-0.209363189	-0.773247071	T	0.029632092	0.039461851	5.849075605
725	F155Y	0.10739	-0.11447	0.022804038	0	0.115189885	0	Y	12.71507359	4.62	0	0	2.448666719	155	3664	-0.710609881	-0.1357	-0.634102873	F	0.033710003	0.114042044	1.965286853
726	K114P	-0.01485	-0.33472	0.008645201	0	0.115095035	0	P	23.14476204	6.89	0	0	1.86198455	114	1777	0	0	0	K	0.034916878	0.059014797	2.760383364
727	T14E	0.0066	2.09285	-0.034933775	0	0.115052028	0	E	11.25035667	4.11	0	0	6.654227514	14	2577	-0.479928027	-0.051382005	-0.425426421	T	0.043638229	0.062888622	7.074741342
728	T14I	-0.00392	1.0204	-0.01866202	0	0.114014551	0	I	11.25035667	4.11	0	0	6.654227514	14	918	-0.336947179	-0.087652435	0.038815895	T	0.04905653	0.058580637	5.21875319
729	F195H	0.08072	2.72364	-0.058915353	0	0.113792025	0	H	13.85289288	4.62	0	0	3.81234228	195	2134	-0.124369474	-0.0285	-0.139159855	F	0.064219475	0.105118752	3.462249211
730	L21I	0.1867	0.6667	-0.023787169	0	0.11341209	0	I	10.03011703	4.92	0	0	4.272302984	21	2819	-5.792175876	-0.9119	-5.716788901	L	0.083804131	0.155686617	2.958879163
731	G124R	1.14644	2.7005	-0.380256193	1	0.113114805	0	R	5.43527317	2.06	1	0	12.78382262	124	1426	-3.605813996	-0.569	-3.423193424	G	0.335194349	0.500146866	2.108478629
732	D153E	-0.01902	0.21821	0.006926162	0	0.112967947	0	E	13.91415596	4.74	3	0	1.49008189	153	151	-3.2180753	-0.5476	-2.943502456	D	0.08382988	0.104615688	2.4859185
733	S106Q	-0.00589	-0.33891	0.024055106	0	0.112371523	0	Q	22.63920975	3.97	0	0	2.689361063	106	2003	-3.020746084	-0.5476	-2.973109666	S	0.062499046	0.089623928	4.458517667
734	D24R	0.04556	-0.66695	-0.046370922	0	0.111323413	0	R	5.360919952	4.74	0	0	5.903041359	24	2941	-0.571787556	-0.082683091	-0.828659732	D	0.134956717	0.257249415	2.413551317
735	L21F	-0.04948	-0.40082	-0.031810786	0	0.111140609	0	F	10.03011703	4.92	0	0	4.272302984	21	2884	-5.792175876	-0.9119	-5.716788901	L	0.064357281	0.109492779	6.685277539
736	L44T	-0.03442	1.28099	-0.002583558	0	0.111032055	0	T	14.09424019	4.92	0	0	4.235183486	44	3323	0	0	0	L	0.040287971	0.051022291	2.082545695
737	L13F	-0.03426	2.75426	0.00671319	0	0.110821899	0	F	7.841745853	4.92	0	0	10.68814008	13	1346	-5.386541119	-0.85	-5.261768095	L	0.086971521	0.141031981	4.614244607
738	L15C	-0.06484	1.13827	-0.000788783	0	0.109641816	0	C	14.00898361	4.92	0	0	3.90512752	15	1647	-0.371742795	-0.096704063	-0.473275671	L	0.030227184	0.062626123	3.452800564
739	I203D	-0.02822	3.02431	-0.000382372	0	0.109147797	0	D	15.97112656	4.92	0	0	5.913116765	203	2255	-2.311264488	-0.3928	-1.503890341	I	0.036949635	0.045172453	4.889672107
740	I108L	0.07956	-0.20067	0.006493015	0	0.108972012	0	L	22.47744942	4.92	0	0	4.832724578	108	3522	0	0	0	I	0.152368546	0.184761047	2.071513904
741	R140C	0.08513	0.8947	0.026587075	0	0.108969776	0	C	12.90653706	7.82	0	0	8.322322412	140	791	-0.128857791	-0.01986781	-0.104683398	R	0.028521538	0.037166357	5.472253573
742	W3C	0.06195	3.86964	0.064094174	0	0.108402138	0	C	18.65595627	7.68	0	0	6.420825291	3	629	0	0	0	W	0.054079056	0.07185936	3.737030772
743	L21T	-0.06384	2.16843	-0.015998716	0	0.108296869	0	T	10.03011703	4.92	0	0	4.272302984	21	3651	-4.516789778	-0.9119	-5.716788901	L	0.077238083	0.175427914	2.647799511
744	T112E	0.10587	0.04743	0.031107593	0	0.107403903	0	E	27.79753113	4.11	0	0	1.171445623	112	766	0	0	0	T	0.028389931	0.034745216	5.15126413
745	L21V	0.11311	1.23463	-0.013073831	0	0.10735683	0	V	10.03011703	4.92	0	0	4.272302984	21	3384	-5.792175876	-0.9119	-5.716788901	L	0.099610806	0.140195966	2.847486228
746	R140T	0.05552	1.15692	-0.008677896	0	0.107327456	0	T	12.90653706	7.82	0	0	8.322322412	140	2616	-0.12067765	-0.017739852	0.014110153	R	0.04303503	0.06136179	4.415209658
747	R119Y	0.0604	0.76884	-0.014221082	0	0.107189205	0	Y	14.27343655	7.82	0	0	7.755751966	119	286	-0.528068693	-0.0952	-0.298499049	R	0.061365604	0.061945438	8.159363325
748	N148E	0.03789	1.2493	-0.003999702	0	0.106986711	0	E	15.1277895	4.58	0	0	2.074933945	148	2404	-0.010928352	-0.002842869	-0.008902679	N	0.081285954	0.138870716	1.481545436
749	I196L	-0.05326	0.02438	-0.050122459	0	0.106960193	0	L	14.00691319	4.92	0	0	2.721469756	196	2722	-0.006317238	-0.006206024	0.004283572	I	0.035173416	0.064025164	3.406516535
750	I196C	-0.02525	1.40354	0.00337518	0	0.106924104	0	C	14.00691319	4.92	0	0	2.721469756	196	635	-0.113248426	-0.026580324	-0.096355289	I	0.031125069	0.04791975	3.738878285
751	R161S	-0.00633	1.37273	0.033219515	0	0.106924104	0	S	15.6648531	7.82	0	0	7.22446866	161	2583	-0.385311245	-0.052534715	-0.570700208	R	0.181260586	0.245611668	1.610927937
752	F156V	-0.01225	4.07217	0.011769998	0	0.106627931	0	V	11.08050728	4.62	4	0	8.255048124	156	2956	-1.051933836	-0.100352608	-2.117686494	F	0.089149952	0.149481297	3.02639521
753	L29P	0.13756	3.60979	-0.022374521	0	0.106008561	0	P	8.183287621	4.92	0	0	7.227221514	29	550	-0.134708042	-0.014723069	-0.032377953	L	0.324941158	0.499646425	1.395606366
754	Q4D	0.0384	1.19458	0.058582427	0	0.105510629	0	D	20.10389519	6.11	0	0	3.605329933	4	2276	0	0	0	Q	0.06162262	0.088428497	5.989726332
755	N53V	-0.11095	2.90578	-0.291757989	1	0.105398372	0	V	11.66932964	4.58	0	0	11.40206046	53	2895	-0.019172547	-0.004987489	-0.022599256	N	0.091063499	0.118109226	3.477736815
756	W169A	0.02003	5.09295	-0.318313713	1	0.10486289	0	A	17.68911362	7.68	4	0	8.074713137	169	1919	0	0	0	W	0.05928421	0.072724342	3.503468996
757	K30A	0.04933	0.26626	-0.022905586	0	0.104555476	0	A	5.790667057	6.89	1	0	3.027322028	30	2271	-1.663156081	-0.254331049	-2.553013694	K	0.092226267	0.164324045	3.813041487
758	V150G	0.21029	2.09766	0.050089238	0	0.103645723	0	G	14.93426228	4.11	0	0	3.245043267	150	320	0	0	0	V	0.153849125	0.202569008	1.595112926
759	G58M	0.3955	-0.98643	-0.33402305	1	0.103045243	0	M	10.22225857	2.06	0	0	10.61502883	58	3250	0	0	0	G	0.170687914	0.191700697	2.687601989
760	V154H	0.07391	0.83828	0.004575328	0	0.102981527	0	H	12.18092442	4.11	0	0	4.48507411	154	1042	-1.053170127	-0.273968538	-3.947696064	V	0.080943108	0.118142605	4.251104614
761	V45T	0.09622	0.35791	0.038122296	0	0.102800526	0	T	15.63394642	4.11	0	0	5.010525772	45	3152	-0.18595605	-0.036920898	-0.175027907	V	0.029341698	0.040801525	3.466067714
762	V45Q	0.09311	-0.27269	0.082097859	0	0.10272235	0	Q	15.63394642	4.11	0	0	5.010525772	45	3680	-0.648635996	-0.1547	-0.531237821	V	0.054841042	0.078557014	5.508647609
763	R47D	0.05649	0.64071	0.003155238	0	0.101815293	0	D	16.37668037	7.82	0	0	2.255711085	47	20	0	0	0	R	0.063350677	0.08164978	3.173100331
764	K30I	0.04722	0.50548	-0.022016916	0	0.100259431	0	I	5.790667057	6.89	1	0	3.027322028	30	1233	-0.449851185	-0.117022947	-0.650560813	K	0.076232672	0.185153961	2.926221296
765	G20A	-0.18405	-0.12409	0.025647941	0	0.099857308	0	A	8.220127106	2.06	4	0	6.956812332	20	3140	-5.051124072	-0.8523	-5.333410085	G	0.143208742	0.246122599	4.176057277
766	A103N	-0.00598	0.0732	0.040141195	0	0.099377418	0	N	21.78741837	2.87	0	0	1.552356176	103	3706	-1.087828733	-0.2047	-1.199118917	A	0.021323204	0.043664932	4.210262844
767	I19L	-0.10224	2.77877	0.004355939	0	0.09900207	0	L	8.438501358	4.92	1	0	8.494042268	19	2750	-0.885618741	-0.198760137	-1.513570982	I	0.121881485	0.311077595	2.268992102
768	L9C	0.01126	3.48786	-0.009816424	0	0.098776135	0	C	7.428297043	4.92	0	0	13.6444423	9	1299	-1.58339632	-0.4119	-1.825053439	L	0.051386118	0.063107252	3.190294512
769	K30E	0.00029	-0.12374	0.001329811	0	0.097607749	0	E	5.790667057	6.89	1	0	3.027322028	30	1359	-2.532456493	-0.466785267	-3.248764856	K	0.081479073	0.186633468	3.410201545
770	V181S	0.03859	2.56562	0.005549031	0	0.097602807	0	S	13.10623646	4.11	0	0	7.254630238	181	2264	-0.794649665	-0.094802117	-1.015423437	V	0.087541103	0.094738245	5.350760829
771	V176D	0.13298	-0.16154	0.006258304	0	0.097172834	0	D	17.21749687	4.11	0	0	2.43975179	176	772	-0.031910374	-0.012947792	-0.07257251	V	0.041181564	0.050181389	9.464410563
772	M34T	-0.05199	1.19678	0.023574095	0	0.097019223	0	T	4.183253288	6.36	0	0	5.610422062	34	231	-1.655335633	-0.200312711	-2.423959395	M	0.058913708	0.0903759	1.828891768
773	A143T	0.04347	3.26023	-0.039822053	0	0.096934882	0	T	5.944453716	2.87	0	0	12.49236106	143	87	-0.649250294	-0.091980108	-0.720980845	A	0.076758504	0.094471455	3.179847413
774	V154C	0.08051	0.75564	-0.022938434	0	0.096851053	0	C	12.18092442	4.11	0	0	4.48507411	154	2048	-3.899689528	-0.7214	-4.44773244	V	0.075727463	0.131921768	4.089913585
775	L43H	0.21464	1.16277	0.042572823	0	0.096233609	0	H	10.79778194	4.92	0	0	6.343144151	43	1290	-0.18870608	-0.022452743	-0.637237266	L	0.035869122	0.072760582	2.789119973
776	V85P	-0.06546	2.32849	0.043476727	0	0.096004613	0	P	22.72319794	4.11	0	0	1.196369123	85	443	-0.012713392	-0.002431703	0.014751099	V	0.099614143	0.133865833	3.22057062
777	G91H	-0.02813	3.29253	-0.047448829	0	0.09584115	0	H	13.90719128	2.06	0	0	3.61499004	91	3086	-0.020699107	-0.015326325	-0.016596365	G	0.169285774	0.208627224	3.470166431
778	R137C	0.06595	0.44317	0.030785849	0	0.095248105	0	C	17.68624115	7.82	0	0	3.369153091	137	620	0	0	0	R	0.035883904	0.064118624	5.509646034
779	I123V	-0.27946	1.05402	-0.041834688	0	0.094187055	0	V	3.624712229	4.92	4	1	15.90711996	123	128	0	0	0	I	0.107200861	0.239982903	2.87204698
780	L117D	-0.03766	5.89124	-0.047015515	0	0.093992789	0	D	17.52065468	4.92	0	0	8.545711449	117	596	0	0	0	L	0.126911163	0.07627058	4.808824267
781	H135S	0.00186	3.06941	-0.003754641	0	0.093876176	0	S	17.10501671	5.23	0	0	3.836146145	135	811	0	0	0	H	0.082312584	0.099653244	5.01052318
782	G125A	0.28538	3.42839	-0.374525832	1	0.093448536	0	A	7.74265337	2.06	0	0	9.804288709	125	3528	-4.940169622	-0.8285	-4.724201795	G	0.149186134	0.287746072	3.582106564
783	V45I	-0.04724	-0.69996	0.001324098	0	0.093395834	0	I	15.63394642	4.11	0	0	5.010525772	45	785	-0.154741104	-0.04025389	-0.175027907	V	0.031732559	0.04067421	3.655965791
784	R161T	-0.03861	1.74268	0.009432043	0	0.093177455	0	T	15.6648531	7.82	0	0	7.22446866	161	1588	-0.429849878	-0.064120862	-0.813932969	R	0.205931187	0.27587986	1.929454216
785	L65Q	0.1573	2.30573	-0.031365556	0	0.091450099	0	Q	4.942615986	4.92	3	0	8.000696218	65	769	-0.737377429	-0.139683595	-1.045093743	L	0.160743952	0.263195515	2.896900727
786	E127H	0.02731	2.25672	-0.016709568	0	0.091181772	0	H	12.74455929	5.97	0	0	5.022468215	127	1762	-0.061682641	-0.013171814	-0.165389144	E	0.058417797	0.087423086	3.440098511
787	W27G	-0.21573	6.91172	0.004435589	0	0.090991225	0	G	8.870321274	7.68	3	0	7.858205999	27	1876	-4.622454011	-0.7309	-4.531952155	W	0.150619745	0.180577755	3.006742606
788	I142V	0.02127	1.32945	-0.022338468	0	0.090906847	0	V	7.117970943	4.92	3	0	12.63543337	142	705	-0.009347778	-0.002431703	-0.027468102	I	0.03632617	0.058071733	3.698172707
789	R70E	-0.03154	4.57656	-0.001157189	0	0.090684026	0	E	8.058046341	7.82	2	0	4.20129558	70	556	-0.310122675	-0.094982757	-0.237440367	R	0.165437698	0.228990555	2.197197118
790	V54A	-0.09475	3.95979	0.007585355	0	0.090646493	0	A	11.55442524	4.11	3	0	13.01301294	54	3636	-1.593251134	-0.23290174	-3.015013372	V	0.086950779	0.121084452	3.977760509
791	F35K	-0.00633	5.63985	-0.311317022	1	0.090627118	0	K	7.406347752	4.62	0	0	10.58027479	35	3484	0.041095179	-0.005824158	0.248277942	F	0.070438623	0.145086646	2.349314533
792	R140H	-0.04099	3.87674	0.018903535	0	0.090254479	0	H	12.90653706	7.82	0	0	8.322322412	140	904	-0.078168994	-0.020334649	0.029061268	R	0.049267769	0.071978569	7.235053777
793	S69I	-0.07278	0.30432	0.007469065	0	0.089775315	0	I	5.15357399	3.97	4	0	5.046144258	69	481	-0.524496189	-0.111186251	-0.20653911	S	0.253814936	0.30895555	5.103635536
794	L117F	-0.01021	4.99934	-0.033718371	0	0.089465958	0	F	17.52065468	4.92	0	0	8.545711449	117	2906	0	0	0	L	0.082932472	0.087033749	4.543481125
795	S111K	0.13281	-0.51141	-0.006403859	0	0.089205396	0	K	27.00115776	3.97	0	0	1.199250998	111	1274	-0.019410411	-0.002782814	-0.021782294	S	0.034832954	0.063876152	7.152942395
796	L25M	-0.06129	0.3616	-0.016398974	0	0.089019035	0	M	5.453880787	4.92	0	1	9.278029211	25	287	0	0	0	L	0.183296561	0.323387563	2.507860446
797	W27A	0.02014	5.63122	0.009204765	0	0.08894297	0	A	8.870321274	7.68	3	0	7.858205999	27	3529	-2.156657864	-0.271823848	-3.109686427	W	0.105334997	0.17835784	2.146214882
798	I141V	-0.15989	0.87381	-0.051750638	0	0.088832175	0	V	9.853159904	4.92	0	0	12.84428613	141	943	-0.83586226	-0.117360479	-1.304485455	I	0.023320198	0.03621614	5.263191064
799	S69C	-0.02648	-0.43629	-0.027485392	0	0.088627763	0	C	5.15357399	3.97	4	0	5.046144258	69	160	-0.767653405	-0.188	-0.413078221	S	0.103983879	0.180555105	3.955654489
800	R75C	-0.08948	2.31965	-0.278518281	1	0.088499663	0	C	8.683074951	7.82	4	1	10.08240113	75	2626	-0.867111876	-0.1714	-0.883274179	R	0.088812828	0.148842335	3.174661402
801	D87E	-0.05842	0.57138	-0.00497646	0	0.088061381	0	E	19.10300636	4.74	0	0	1.592409468	87	2	-0.161691455	-0.031840027	-0.17866458	D	0.066552162	0.098337173	3.051204831
802	V176E	-0.04179	-0.4051	-0.013603232	0	0.087887617	0	E	17.21749687	4.11	0	0	2.43975179	176	1920	-0.016478189	-0.008933309	0.037996205	V	0.029501915	0.037977934	3.700603983
803	A179T	-0.02926	0.00224	0.030759469	0	0.08725383	0	T	17.62024689	2.87	0	0	1.559264345	179	566	0	0	0	A	0.030550957	0.037225246	3.930226683
804	L56I	-0.14028	0.32904	0.024968072	0	0.08724584	0	I	9.530211449	4.92	0	0	12.022391	56	3548	-0.538403573	-0.140058701	-0.93424731	L	0.045037746	0.068843603	2.936576228
805	A92D	-0.1044	6.69385	0.043290974	0	0.087044855	0	D	13.7103157	2.87	0	0	6.833888953	92	2125	-0.025700036	-0.004378273	-0.069194089	A	0.153047562	0.159708738	3.357888885
806	R161Q	0.12431	2.25191	0.037128457	0	0.086984762	0	Q	15.6648531	7.82	0	0	7.22446866	161	343	-0.324925825	-0.059830073	-0.724162994	R	0.162899494	0.187132597	4.471427549
807	L25I	0.19261	0.993	-0.058683044	0	0.085728388	0	I	5.453880787	4.92	0	1	9.278029211	25	305	0	0	0	L	0.155945063	0.318344593	1.989408164
808	K114E	-0.04767	0.24608	0.001646197	0	0.085306713	0	E	23.14476204	6.89	0	0	1.86198455	114	631	0	0	0	K	0.02573204	0.061788082	3.69743801
809	S16D	0.03258	-0.29845	0.032642348	0	0.084870768	0	D	15.71324539	3.97	3	0	3.323155636	16	1883	-0.064184848	-0.036114605	-0.151219103	S	0.045996189	0.068383455	4.851685502
810	V150Y	0.22016	0.72647	0.025621264	0	0.084706081	0	Y	14.93426228	4.11	0	0	3.245043267	150	2160	0	0	0	V	0.234436512	0.243655682	2.681293274
811	Y109C	0.03034	4.42881	0.012264081	0	0.084194448	0	C	21.59226799	4.73	0	0	7.560569816	109	224	0	0	0	Y	0.076290131	0.089360714	3.990532855
812	L7F	-0.06468	2.55378	0.035222619	0	0.083923915	0	F	13.13159275	4.92	0	0	8.959959021	7	1224	-0.105977979	-0.014832085	-0.098298778	L	0.098688126	0.113852739	3.829681293
813	R161K	-0.0143	1.23928	0.010713007	0	0.083908951	0	K	15.6648531	7.82	0	0	7.22446866	161	978	-0.447153424	-0.049102332	-0.724162994	R	0.143144608	0.153640509	2.287284151
814	F155H	0.00021	1.57199	-0.017775293	0	0.082849584	0	H	12.71507359	4.62	0	0	2.448666719	155	950	-0.688601234	-0.1357	-0.634102873	F	0.039781094	0.05150485	4.116872111
815	S16H	-0.00771	-0.17609	0.01429834	0	0.081798135	0	H	15.71324539	3.97	3	0	3.323155636	16	3445	-0.06166417	-0.035458883	-0.128836424	S	0.039365768	0.059821367	6.296736278
816	L43A	-0.07999	0.9036	-0.004314931	0	0.081576113	0	A	10.79778194	4.92	0	0	6.343144151	43	2869	-0.187903124	-0.0255346	-0.542319983	L	0.038154602	0.084023237	4.131757212
817	E192N	0.04499	2.02995	-0.051210856	0	0.081127643	0	N	13.92856884	5.97	0	0	3.009982501	192	3136	0	0	0	E	0.143099785	0.13248539	1.752902193
818	M133L	-0.03921	0.29001	0.008794718	0	0.081055072	0	L	13.72738457	6.36	0	0	7.978120244	133	2480	-0.020113318	-0.002498285	-0.028941119	M	0.126170158	0.124826193	6.300154451
819	L117P	-0.05705	2.23164	0.03227159	0	0.081055072	0	P	17.52065468	4.92	0	0	8.545711449	117	3543	0	0	0	L	0.149376869	0.154829502	2.995996686
820	V145Y	0.01802	10	-0.063489455	0	0.081017431	0	Y	8.568832397	4.11	0	0	8.920834309	145	488	-5.434218272	-0.8571	-5.280770795	V	0.065783739	0.108118653	2.766051121
821	F121Y	-0.10324	0.37471	-0.024304431	0	0.080647193	0	Y	8.446403503	4.62	0	0	13.71487417	121	1027	-0.275853645	-0.040579086	-0.331039064	F	0.027127266	0.044701338	4.436843733
822	S16E	-0.02421	-0.19933	0.020865731	0	0.080619274	0	E	15.71324539	3.97	3	0	3.323155636	16	1655	-0.015942418	-0.023564962	0.141344816	S	0.044204712	0.057574749	8.223031706
823	G124Y	1.24731	10	-0.365774369	1	0.080019356	0	Y	5.43527317	2.06	1	0	12.78382262	124	813	-3.060053032	-0.569	-3.423193424	G	0.455567598	0.658652544	1.248057415
824	S31Q	-0.06636	-1.30849	-0.015935808	0	0.079889451	0	Q	7.777952194	3.97	0	0	5.267439346	31	2542	-0.438443	-0.073887732	-0.532269337	S	0.051512241	0.080104232	3.966917271
825	W202F	0.00892	1.2943	-0.028837814	0	0.079840868	0	F	13.21769047	7.68	0	0	8.072223382	202	3431	-0.697511478	-0.1214	-0.408789714	W	0.046324253	0.055032969	3.457542408
826	W180E	0.02591	3.41001	-0.001898998	0	0.079822907	0	E	15.39409828	7.68	0	0	6.251138618	180	2246	0	0	0	W	0.17573595	0.169425011	1.610072809
827	C152S	0.11553	1.01817	0.005246566	0	0.079414785	0	S	13.39346313	4.47	4	0	3.207140656	152	356	-0.13623932	-0.018047535	-0.166413418	C	0.058309078	0.088791609	2.287848794
828	I203V	0.13685	0.54389	-0.007624917	0	0.079110769	0	V	15.97112656	4.92	0	0	5.913116765	203	269	-2.093449918	-0.3928	-1.503890341	I	0.028213501	0.056629658	7.524896913
829	W180S	0.01806	3.8045	-0.038972046	0	0.079055522	0	S	15.39409828	7.68	0	0	6.251138618	180	1285	0	0	0	W	0.096178055	0.120653629	3.431370515
830	S6P	-0.03971	3.71261	-0.000225603	0	0.078568945	0	P	16.65774345	3.97	0	0	7.488699021	6	1374	0	0	0	S	0.110926628	0.125980616	3.417785128
831	Y109E	0.0074	6.46247	0.015683618	0	0.078384985	0	E	21.59226799	4.73	0	0	7.560569816	109	2395	0	0	0	Y	0.100110054	0.154406548	3.588674356
832	T112S	0.04466	-0.12986	0.017785607	0	0.078088769	0	S	27.79753113	4.11	0	0	1.171445623	112	3295	0	0	0	T	0.029066086	0.05575037	4.741865003
833	I146L	-0.09702	0.11153	-0.023143384	0	0.07803859	0	L	10.18356609	4.92	0	0	7.775120373	146	1373	-0.289757801	-0.075376731	-0.186618034	I	0.093813896	0.191364408	2.168892212
834	D153H	-0.12561	-0.32728	-0.034917491	0	0.077401631	0	H	13.91415596	4.74	3	0	1.49008189	153	1088	-3.2180753	-0.5476	-2.943502456	D	0.07824564	0.119942665	2.009079469
835	A103H	-0.01034	0.2133	-0.044481066	0	0.077238278	0	H	21.78741837	2.87	0	0	1.552356176	103	689	-0.574402984	-0.071138956	-0.974232981	A	0.029197693	0.033586502	5.591832073
836	G18C	-0.09242	3.76179	0.041253135	0	0.076878993	0	C	12.01083946	2.06	1	0	6.130906393	18	2958	-0.215193	-0.0428	-0.207666895	G	0.122292995	0.174106836	5.899936688
837	S165K	0.12626	-0.93241	-0.003352734	0	0.076737436	0	K	23.47231293	3.97	0	0	3.18927743	165	1921	0	0	0	S	0.071073532	0.165984154	2.993005142
838	K5E	-0.01134	0.49972	0.03442042	0	0.076719087	0	E	20.17155075	6.89	0	0	2.682626726	5	2885	0	0	0	K	0.024463654	0.042261124	6.049936652
839	E134N	0.06656	-0.19243	-0.024507412	0	0.076349465	0	N	17.18048668	5.97	0	0	2.837360534	134	3509	-1.692677396	-0.3095	-1.449119615	E	0.024410248	0.025202751	5.737927252
840	N74D	0.06674	0.26337	-0.006426649	0	0.075696606	0	D	7.90781641	4.58	3	0	5.671408758	74	2183	-0.319969986	-0.053015539	-0.484130176	N	0.044066429	0.09060359	3.297961077
841	W180Q	0.0199	2.96619	-0.02530231	0	0.075398387	0	Q	15.39409828	7.68	0	0	6.251138618	180	2713	0	0	0	W	0.252820015	0.192155123	4.038775148
842	T46P	0.02658	3.78726	0.072351456	0	0.074997111	0	P	14.75976563	4.11	0	0	6.169389329	46	2203	-0.029059601	-0.005935112	0.006268951	T	0.221457481	0.146377563	2.544836922
843	L72W	-0.14171	-0.17445	-0.059156134	0	0.074974607	0	W	5.223721504	4.92	4	0	9.386311885	72	12	-4.559324873	-0.7738	-4.811952773	L	0.222420692	0.338686943	2.117556026
844	A143W	0.03463	10	0.020194915	0	0.074724066	0	W	5.944453716	2.87	0	0	12.49236106	143	529	-0.346650309	-0.106441764	-0.516363797	A	0.123423576	0.1579386	2.91677137
845	S113Q	0.0671	-0.13568	0.023350223	0	0.074584232	0	Q	24.22633553	3.97	0	0	4.469009237	113	2696	-0.005116711	-0.002498285	-0.016575579	S	0.09620285	0.117886066	2.496829855
846	S106A	-0.22082	-0.08189	0.002152679	0	0.073970024	0	A	22.63920975	3.97	0	0	2.689361063	106	2680	-0.404008947	-0.077650647	-0.229285779	S	0.041033745	0.06730032	3.313151075
847	G91A	0.0242	3.4605	-0.010889115	0	0.073922135	0	A	13.90719128	2.06	0	0	3.61499004	91	3309	0.010519262	-0.004269291	0.007032171	G	0.163895607	0.18258667	2.92090307
848	D2V	0.00293	0.59085	-0.130341035	0	0.07354289	0	V	22.00722504	4.74	0	0	2.715657957	2	1319	0	0	0	D	0.060969353	0.071907043	3.846413931
849	S165M	-0.04984	-1.40758	-0.005617676	0	0.073251606	0	M	23.47231293	3.97	0	0	3.18927743	165	1746	0	0	0	S	0.130490303	0.200860023	6.323630256
850	A67N	-0.03907	0.47217	-0.015219823	0	0.072609885	0	N	8.93138504	2.87	0	0	1.306069224	67	2022	-1.93591373	-0.30252698	-2.797737758	A	0.087732792	0.253006458	2.562706263
851	G18T	-0.05062	9.33099	-0.097552808	0	0.072609885	0	T	12.01083946	2.06	1	0	6.130906393	18	2377	-0.115340852	-0.01682476	-0.178000196	G	0.091672897	0.123569965	3.067271265
852	S16G	0.07835	0.12431	0.040891586	0	0.072568917	0	G	15.71324539	3.97	3	0	3.323155636	16	2303	-0.360536222	-0.0506891	-0.352509044	S	0.032833099	0.04355216	4.767409476
853	V122I	0.06963	-0.94494	-0.073062988	0	0.072487402	0	I	7.042612553	4.11	0	1	12.97918295	122	3432	-1.512600092	-0.238115336	-2.149874388	V	0.025021791	0.042308688	3.620475942
854	I196T	-0.01583	0.11196	-0.035125137	0	0.072472671	0	T	14.00691319	4.92	0	0	2.721469756	196	690	-0.028241011	-0.004466749	-0.007355191	I	0.029674053	0.07256341	6.963808087
855	T112K	-0.00062	-0.552	-0.013897934	0	0.072255845	0	K	27.79753113	4.11	0	0	1.171445623	112	2791	0	0	0	T	0.023576736	0.034409523	7.232877855
856	L15V	0.00491	1.13409	0.023188329	0	0.072197182	0	V	14.00898361	4.92	0	0	3.90512752	15	1981	-2.54793097	-0.4904	-2.371712647	L	0.02374506	0.042363167	2.848444598
857	L44H	-0.00625	1.33803	-0.00826701	0	0.072052833	0	H	14.09424019	4.92	0	0	4.235183486	44	274	0	0	0	L	0.037624359	0.072946548	7.014989274
858	N193P	1.05951	5.6307	-0.136825248	0	0.071357415	0	P	14.68216228	4.58	0	0	1.043771877	193	2122	-1.15574418	-0.119290373	-1.673179796	N	0.268270969	0.402862549	1.8318867
859	R161A	-0.21437	3.08108	0.020463717	0	0.071265115	0	A	15.6648531	7.82	0	0	7.22446866	161	1707	-0.41389431	-0.059970228	-0.660470183	R	0.281114578	0.310353994	1.45823531
860	F155L	0.07088	0.04037	0.015136131	0	0.07095795	0	L	12.71507359	4.62	0	0	2.448666719	155	2316	-0.202652121	-0.052717319	-0.308708484	F	0.056380272	0.092288017	3.507146658
861	K28E	-0.22778	0.33946	-0.029294741	0	0.070955106	0	E	8.770861626	6.89	0	0	2.728369427	28	3354	-5.821047248	-0.9142	-5.719006688	K	0.091444731	0.134987652	2.970300553
862	N23T	0.01306	2.58753	-0.052735277	0	0.070899143	0	T	7.662455082	4.58	1	0	5.437359177	23	2199	-0.421115811	-0.094903176	-0.465897458	N	0.093601704	0.244812727	2.343691299
863	R59W	-0.00926	-0.60596	-0.010587258	0	0.070778735	0	W	11.43966675	7.82	4	0	4.910542398	59	555	-6.107076894	-0.9547	-6.092719752	R	0.055603981	0.082588196	5.63358817
864	R59A	0.03802	0.06472	0.030833102	0	0.07014909	0	A	11.43966675	7.82	4	0	4.910542398	59	2723	-5.577678804	-0.9547	-6.092719752	R	0.049441814	0.088645458	3.075805171
865	K114D	0.03442	0.66655	-0.166853695	0	0.069954547	0	D	23.14476204	6.89	0	0	1.86198455	114	2704	0	0	0	K	0.023843765	0.060394287	4.468252997
866	K28A	-0.11611	0.506	-0.013124689	0	0.069071783	0	A	8.770861626	6.89	0	0	2.728369427	28	3649	-4.411538517	-0.73264301	-5.085331536	K	0.119539142	0.229031205	1.926691732
867	W180T	-0.19518	3.19927	0.006153444	0	0.068665611	0	T	15.39409828	7.68	0	0	6.251138618	180	139	0	0	0	W	0.155719757	0.140117884	5.342035412
868	R59G	-0.02606	1.0537	0.041705955	0	0.068508999	0	G	11.43966675	7.82	4	0	4.910542398	59	781	0	0	0	R	0.07046175	0.087281466	5.587144672
869	A103R	-0.02903	-0.416	0.013099084	0	0.068264483	0	R	21.78741837	2.87	0	0	1.552356176	103	332	-0.595446151	-0.073054807	-1.057231689	A	0.025813103	0.039095402	3.997062835
870	L21N	-0.0297	1.42638	-0.040835211	0	0.068094795	0	N	10.03011703	4.92	0	0	4.272302984	21	3508	-5.53934351	-0.9119	-5.716788901	L	0.068665504	0.169316769	3.595100793
871	M201E	-0.04109	3.99841	-0.138282478	0	0.0677265	0	E	11.16357899	6.36	0	0	7.869766057	201	1061	0	0	0	M	0.042821407	0.047173858	4.708690631
872	D24T	0.11747	-0.43417	-0.040401593	0	0.06766674	0	T	5.360919952	4.74	0	0	5.903041359	24	1030	-0.485993376	-0.081501475	-0.685108951	D	0.143471479	0.334132195	1.956208867
873	I196K	-0.07866	0.29794	-0.054908921	0	0.067666733	0	K	14.00691319	4.92	0	0	2.721469756	196	1551	-0.228517582	-0.0428	-0.126021988	I	0.029772282	0.035396576	5.67874406
874	D24A	0.10709	0.12236	-0.013477736	0	0.067305218	0	A	5.360919952	4.74	0	0	5.903041359	24	2192	-0.497079778	-0.084385458	-0.828659732	D	0.139621258	0.390318751	2.095837964
875	N23V	-0.09265	2.51763	-0.027313216	0	0.067033817	0	V	7.662455082	4.58	1	0	5.437359177	23	3175	-0.956367986	-0.1785	-0.753182125	N	0.136142254	0.237979293	2.4333283
876	V39C	-0.00532	2.67174	0.018795134	0	0.065591256	0	C	9.023193359	4.11	0	0	11.78598059	39	1889	-0.736530783	-0.1761	-0.873956939	V	0.060696125	0.089080572	4.751780129
877	A179D	0.07802	0.26831	0.034501252	0	0.065472499	0	D	17.62024689	2.87	0	0	1.559264345	179	2451	0	0	0	A	0.02101326	0.039073706	1.924518627
878	E127T	-0.06915	1.87667	-0.008525051	0	0.065210952	0	T	12.74455929	5.97	0	0	5.022468215	127	1243	-0.032134439	-0.011932644	-0.078210598	E	0.050137043	0.09355092	3.082069838
879	A103T	0.02306	0.59528	0.014186789	0	0.065119116	0	T	21.78741837	2.87	0	0	1.552356176	103	1237	-0.588236752	-0.083913315	-1.057231689	A	0.036949158	0.05817461	4.063194945
880	R140N	0.10058	1.39261	-0.067732888	0	0.064324372	0	N	12.90653706	7.82	0	0	8.322322412	140	2113	0	0	0	R	0.042683125	0.065651178	3.521831595
881	M133A	-0.0461	3.21503	-0.032541199	0	0.064010202	0	A	13.72738457	6.36	0	0	7.978120244	133	783	0	0	0	M	0.066837311	0.075184345	3.347492577
882	Q116K	0.12732	-0.17081	0.041189533	0	0.063929981	0	K	19.91520119	6.11	0	0	4.038957343	116	1180	-0.088568682	-0.012443996	-0.055435242	Q	0.032524109	0.063749313	5.742673804
883	L13I	-0.00583	2.31926	-0.025465518	0	0.063688514	0	I	7.841745853	4.92	0	0	10.68814008	13	1364	-4.915201036	-0.85	-5.261768095	L	0.087930202	0.1274333	3.726144434
884	N118D	-0.02382	2.31382	-0.045839065	0	0.062904858	0	D	16.60082054	4.58	0	0	6.832498678	118	1536	-0.050192629	-0.010125475	-0.005630242	N	0.036601067	0.05336237	6.922682558
885	N53P	0.06816	-0.85588	-0.069606569	0	0.062796376	0	P	11.66932964	4.58	0	0	11.40206046	53	3205	-0.109590319	-0.013543412	-0.085237405	N	0.04383564	0.061956882	6.982827705
886	A103E	-0.06816	0.11299	0.019652933	0	0.062418605	0	E	21.78741837	2.87	0	0	1.552356176	103	2598	-1.087828733	-0.2047	-1.199118917	A	0.026802063	0.041685581	2.738774187
887	G58N	0.28639	-0.26342	-0.348020415	1	0.062243038	0	N	10.22225857	2.06	0	0	10.61502883	58	1014	-3.987862139	-0.6857	-4.282955409	G	0.219057083	0.206987739	3.886075522
888	I10K	0.72859	4.06335	-0.108970108	0	0.062095913	0	K	4.522434235	4.92	1	1	16.40994803	10	2438	-1.051213168	-0.1761	-0.939091779	I	0.203161001	0.393788338	1.220483249
889	N139T	0.00376	0.79027	-0.007673706	0	0.06173188	0	T	15.78532314	4.58	0	0	7.36985389	139	694	-0.007738076	-0.006296831	-0.027503436	N	0.018816948	0.027284861	6.250591201
890	W180L	-0.14632	1.90116	-0.01839128	0	0.061614352	0	L	15.39409828	7.68	0	0	6.251138618	180	567	0	0	0	W	0.190073967	0.194601893	1.315639897
891	V181T	-0.08272	1.68421	-0.127437126	0	0.061614352	0	T	13.10623646	4.11	0	0	7.254630238	181	1704	-0.774208107	-0.089484511	-1.267867641	V	0.046926022	0.068012476	5.91829758
892	V150H	0.10473	1.21861	0.059472283	0	0.060802286	0	H	14.93426228	4.11	0	0	3.245043267	150	1888	0	0	0	V	0.162775517	0.216908932	3.088611784
893	A103K	0.01924	-0.22769	0.017175983	0	0.060615566	0	K	21.78741837	2.87	0	0	1.552356176	103	3629	-0.514062743	-0.05188397	-0.749347046	A	0.026011467	0.050878048	2.948807165
894	W3I	-0.0552	2.8623	0.006365767	0	0.060407224	0	I	18.65595627	7.68	0	0	6.420825291	3	2100	0	0	0	W	0.113064766	0.172825336	3.937533216
895	V39G	-0.03143	4.76354	-0.201763674	1	0.060177906	0	G	9.023193359	4.11	0	0	11.78598059	39	2957	-0.672912061	-0.101125704	-0.629830502	V	0.069261789	0.098522067	3.303873721
896	I203N	-0.04111	1.81101	-0.014507961	0	0.059982946	0	N	15.97112656	4.92	0	0	5.913116765	203	3165	-2.311264488	-0.3928	-1.503890341	I	0.042512894	0.049749374	1.195693801
897	D153A	0.23458	0.33501	-0.021142937	0	0.059974152	0	A	13.91415596	4.74	3	0	1.49008189	153	3350	-0.515029683	-0.133978287	-0.632900037	D	0.083320618	0.115707159	2.735272609
898	L167V	0.05553	1.28921	0.03564851	0	0.059718005	0	V	21.73075104	4.92	0	0	4.61442305	167	1759	0	0	0	L	0.059824944	0.078265667	4.011903441
899	L13M	0.02543	0.463	0.055142685	0	0.059307882	0	M	7.841745853	4.92	0	0	10.68814008	13	806	-4.915201036	-0.85	-5.261768095	L	0.040364742	0.088150978	2.554097716
900	L25N	0.1273	1.50265	0.017303464	0	0.059307882	0	N	5.453880787	4.92	0	1	9.278029211	25	1591	0	0	0	L	0.20581913	0.311214924	1.844667192
901	N53G	0.19977	2.37961	-0.044352699	0	0.059284684	0	G	11.66932964	4.58	0	0	11.40206046	53	46	-0.086407537	-0.011731771	-0.044690894	N	0.0388937	0.053209066	4.052745272
902	I196R	-0.06616	0.55804	-0.041752456	0	0.059245584	0	R	14.00691319	4.92	0	0	2.721469756	196	1561	-0.228517582	-0.0428	-0.126021988	I	0.030128002	0.05547595	3.312828381
903	H174K	0.00699	0.70289	0.001658668	0	0.059045006	0	K	15.73999119	5.23	0	0	4.167376649	174	444	-0.861937664	-0.1738	-0.645418825	H	0.047803402	0.071766376	8.51256436
904	L65M	0.00025	-0.31516	-0.038494343	0	0.058914044	0	M	4.942615986	4.92	3	0	8.000696218	65	392	-1.072915941	-0.1904	-1.177068966	L	0.117135048	0.238631487	2.729867183
905	M34K	-0.02775	0.51835	0.012929549	0	0.058832103	0	K	4.183253288	6.36	0	0	5.610422062	34	369	-1.819113779	-0.287531138	-1.937779883	M	0.046015263	0.086382151	4.232637005
906	G18Q	-0.21852	8.23723	-0.009312944	0	0.058537418	0	Q	12.01083946	2.06	1	0	6.130906393	18	3521	-0.06285399	-0.014544892	-0.138782953	G	0.107903957	0.171395302	2.626583341
907	H68E	0.02827	-0.30798	0.002882279	0	0.058463614	0	E	8.157589912	5.23	0	0	1.082651311	68	1604	-0.019387357	-0.009657038	0.06035561	H	0.069109917	0.157427311	3.043411463
908	P66F	0.00329	1.78363	-0.035719789	0	0.058463614	0	F	6.245725632	4.11	0	0	3.765378542	66	2539	-0.968504913	-0.139624866	-0.601745008	P	0.164936066	0.481036782	1.513601239
909	F160I	0.04772	2.74641	-0.015318031	0	0.058306166	0	I	15.12964916	4.62	0	0	10.18474303	160	821	-0.244158118	-0.028814703	-0.400574959	F	0.080607414	0.129231691	2.58408948
910	S106K	0.00657	-0.57388	0.004399223	0	0.058072849	0	K	22.63920975	3.97	0	0	2.689361063	106	546	-3.069623447	-0.5476	-2.973109666	S	0.050457954	0.071573734	2.117690704
911	D2P	0.16167	0.84271	-0.060210433	0	0.057619771	0	P	22.00722504	4.74	0	0	2.715657957	2	2961	0	0	0	D	0.176920891	0.142048359	3.321602538
912	E192A	-0.03964	2.756	-0.061993176	0	0.057308691	0	A	13.92856884	5.97	0	0	3.009982501	192	1094	-0.193045557	-0.02813459	-0.231334316	E	0.12652874	0.214033365	3.281785764
913	V181H	-0.02968	3.46062	0.00579954	0	0.056567335	0	H	13.10623646	4.11	0	0	7.254630238	181	2110	-1.196044786	-0.210122066	-1.267867641	V	0.068604469	0.096574545	6.299784683
914	S48E	0.02642	-0.16511	0.033580887	0	0.056251766	0	E	19.42538643	3.97	0	0	1.027276122	48	2752	0	0	0	S	0.04484272	0.073803902	6.302366782
915	I203A	0.01099	1.93554	-0.033507151	0	0.055766687	0	A	15.97112656	4.92	0	0	5.913116765	203	1460	-2.202357203	-0.3928	-1.503890341	I	0.035345078	0.046787739	4.290334363
916	V154M	0.04222	0.04585	-0.010291484	0	0.055553577	0	M	12.18092442	4.11	0	0	4.48507411	154	2855	-4.564123483	-0.7214	-4.44773244	V	0.09581995	0.16985178	2.617604919
917	K28L	-0.13787	0.28096	-0.009567244	0	0.055182244	0	L	8.770861626	6.89	0	0	2.728369427	28	188	-4.855996764	-0.9142	-5.719006688	K	0.093100786	0.205817223	2.282683285
918	L138Y	0.17191	10	-0.060810785	0	0.055162003	0	Y	14.58506584	4.92	0	0	8.725731931	138	444	0	0	0	L	0.172505379	0.290834188	3.084610896
919	F195V	-0.04429	0.97366	-0.013596279	0	0.055132037	0	V	13.85289288	4.62	0	0	3.81234228	195	747	-0.16522159	-0.0285	-0.139159855	F	0.131585121	0.234016418	4.952439006
920	M34G	-0.04516	1.53094	-0.038159399	0	0.054636165	0	G	4.183253288	6.36	0	0	5.610422062	34	3538	-2.207861703	-0.295627271	-2.258887422	M	0.054322243	0.110392094	3.805478521
921	R38A	0.11947	0.92378	0.043611342	0	0.054607881	0	A	7.593317032	7.82	0	0	7.728220503	38	3423	-0.083539616	-0.021731747	0.094174567	R	0.024945498	0.036792517	3.380230726
922	N118C	0.10393	1.32331	0.037109701	0	0.054590895	0	C	16.60082054	4.58	0	0	6.832498678	118	365	-0.046013902	-0.007694816	-0.057516458	N	0.042040825	0.045608997	6.900346735
923	V122D	0.07811	3.00437	-0.563592633	1	0.054590895	0	D	7.042612553	4.11	0	1	12.97918295	122	3150	-3.510078628	-0.6523	-3.770778995	V	0.033808231	0.049467564	3.4769069
924	K30G	-0.15724	1.13833	-0.005532385	0	0.054328683	0	G	5.790667057	6.89	1	0	3.027322028	30	1259	-2.268185064	-0.255732987	-2.991983803	K	0.076473355	0.130197763	2.378461394
925	N77H	-0.01549	10	-0.00958869	0	0.05430217	0	H	10.64617348	4.58	4	0	9.550590271	77	3191	-0.334419211	-0.041022845	-0.477442919	N	0.161390781	0.167032242	3.85509687
926	I203K	0.08283	1.01474	-0.078300428	0	0.054267436	0	K	15.97112656	4.92	0	0	5.913116765	203	1274	-2.311264488	-0.3928	-1.503890341	I	0.036113739	0.054467201	4.33258145
927	K30S	0.01379	0.55248	-0.005125692	0	0.054208539	0	S	5.790667057	6.89	1	0	3.027322028	30	774	-1.409314011	-0.188297329	-2.169147889	K	0.058727026	0.182033777	2.778070879
928	T144M	-0.10975	3.09101	-0.300780765	1	0.054148285	0	M	5.199973106	4.11	4	0	12.42685772	144	590	0.015900784	-0.010551098	-0.012741497	T	0.130787611	0.218477249	2.525051299
929	T112G	-0.1004	-0.02913	0.021669886	0	0.054035373	0	G	27.79753113	4.11	0	0	1.171445623	112	2925	0	0	0	T	0.034326553	0.055318356	3.70473638
930	I203C	0.09613	1.55481	-0.024425958	0	0.053952436	0	C	15.97112656	4.92	0	0	5.913116765	203	51	-2.202357203	-0.3928	-1.503890341	I	0.034934521	0.044118643	6.388678235
931	R59Y	0.10569	-0.93876	0.015733314	0	0.053339735	0	Y	11.43966675	7.82	4	0	4.910542398	59	2252	-6.107076894	-0.9547	-6.092719752	R	0.052419186	0.092982769	2.51329659
932	L29V	-0.03832	1.84386	-0.064014483	0	0.052932446	0	V	8.183287621	4.92	0	0	7.227221514	29	542	-0.527413511	-0.094067025	-0.456237866	L	0.169188976	0.244372249	1.654723184
933	K5V	-0.02107	1.27121	0.044147893	0	0.052670462	0	V	20.17155075	6.89	0	0	2.682626726	5	2126	0	0	0	K	0.040265083	0.055869579	4.871445876
934	H68Y	0.0537	-0.73132	-0.033062301	0	0.052432541	0	Y	8.157589912	5.23	0	0	1.082651311	68	2758	-0.190355523	-0.029298221	-0.172511793	H	0.142703533	0.257762671	1.834793899
935	R140E	0.06678	2.64582	0.034789611	0	0.052311203	0	E	12.90653706	7.82	0	0	8.322322412	140	1970	-0.063945177	-0.016634508	0.041837285	R	0.034397125	0.057511568	7.424573193
936	S113D	-0.07532	1.35956	-0.006197877	0	0.052233582	0	D	24.22633553	3.97	0	0	4.469009237	113	590	-0.000957655	-0.00141636	-0.001846346	S	0.12268734	0.135578156	3.408565739
937	M34Q	-0.17939	0.55363	0.057926161	0	0.051904931	0	Q	4.183253288	6.36	0	0	5.610422062	34	2022	-1.566657525	-0.247105286	-1.36482404	M	0.044011116	0.100353956	2.542063501
938	I196S	0.02027	1.53726	-0.015655464	0	0.051679383	0	S	14.00691319	4.92	0	0	2.721469756	196	1876	-0.076757073	-0.017087573	-0.079001382	I	0.034072399	0.045019627	3.657350031
939	S41Q	0.04613	1.68176	0.010977575	0	0.051570246	0	Q	6.94629097	3.97	0	0	10.02344548	41	2305	-5.13225444	-0.919	-5.766506298	S	0.039518356	0.071743488	3.440032413
940	L25V	0.07183	1.28267	0.006098316	0	0.05144115	0	V	5.453880787	4.92	0	1	9.278029211	25	171	0	0	0	L	0.260602951	0.361224174	1.635782756
941	G91C	-0.05966	3.45186	-0.008848789	0	0.051412225	0	C	13.90719128	2.06	0	0	3.61499004	91	2071	0.019224599	-0.002004711	-0.016596365	G	0.210209846	0.196021557	4.185751066
942	T61S	0.00891	0.64196	-0.024105876	0	0.051296508	0	S	6.043539047	4.11	0	0	10.76251421	61	2896	-0.791764342	-0.09263886	-1.582905979	T	0.091582298	0.135957479	4.462606249
943	S69T	0.02765	1.07364	-0.016819045	0	0.051083097	0	T	5.15357399	3.97	4	0	5.046144258	69	2418	-0.207876127	-0.042381207	0	S	0.110321045	0.189403176	2.211800847
944	R140Q	0.10465	1.87403	-0.022642701	0	0.050995624	0	Q	12.90653706	7.82	0	0	8.322322412	140	3002	-0.112854154	-0.029357543	-0.026600717	R	0.028560638	0.054435492	3.551101852
945	S6R	0.0439	0.39113	-0.031025737	0	0.050137736	0	R	16.65774345	3.97	0	0	7.488699021	6	402	0	0	0	S	0.031516075	0.064116955	5.109698315
946	V150W	0.04365	1.42144	0.079010984	0	0.050073407	0	W	14.93426228	4.11	0	0	3.245043267	150	3042	0	0	0	V	0.174088001	0.236000776	2.220144178
947	T46G	-0.00161	1.3537	0.030899718	0	0.049291688	0	G	14.75976563	4.11	0	0	6.169389329	46	16	-0.086460884	-0.013413201	-0.065367431	T	0.034581184	0.059848547	6.037869269
948	W180A	0.02782	2.93557	-0.002825844	0	0.049030445	0	A	15.39409828	7.68	0	0	6.251138618	180	947	0	0	0	W	0.184337139	0.129114389	2.001009191
949	S136K	-0.23241	-0.82705	-0.046829989	0	0.048981781	0	K	19.49751854	3.97	1	0	1.672358391	136	93	-0.058860112	-0.008483899	-0.064885734	S	0.020904541	0.031594276	2.857774622
950	A103Q	-0.08663	-0.19605	0.0225405	0	0.048974676	0	Q	21.78741837	2.87	0	0	1.552356176	103	2540	-0.622354056	-0.083612805	-0.974232981	A	0.021170616	0.04300642	4.141705666
951	S16Q	0.16112	-0.79563	0.028153131	0	0.048773821	0	Q	15.71324539	3.97	3	0	3.323155636	16	3682	0.016392132	-0.015153549	0.03068208	S	0.034259796	0.049317598	3.831631962
952	T14D	-0.15906	2.99754	-0.000878983	0	0.048651128	0	D	11.25035667	4.11	0	0	6.654227514	14	1390	-1.499459946	-0.3166	-0.992697469	T	0.037303925	0.042334318	2.623134234
953	N148D	0.10803	0.43812	0.044539758	0	0.048448571	0	D	15.1277895	4.58	0	0	2.074933945	148	3533	-0.017780454	-0.004625354	0.005369417	N	0.071190834	0.089167356	3.211805011
954	I76N	0.10426	4.29893	-0.418832058	1	0.048392035	0	N	11.45270824	4.92	0	0	10.40889037	76	332	-4.17820745	-0.605636677	-5.256516487	I	0.089420795	0.075048923	6.548954853
955	Q51E	-0.05709	0.9585	0.034738154	0	0.048029151	0	E	17.07754326	6.11	0	0	4.53932042	51	569	-0.009000693	-0.001756052	-0.023814771	Q	0.025438309	0.044119835	4.396655563
956	K22I	0.03178	2.43445	0.012252745	0	0.047939641	0	I	10.66356182	6.89	0	0	2.171109924	22	1759	0	0	0	K	0.06885767	0.094574451	2.55264882
957	A67K	-0.06676	0.26922	-0.01773981	0	0.047433604	0	K	8.93138504	2.87	0	0	1.306069224	67	1261	-1.741039053	-0.207028602	-2.547244945	A	0.100516319	0.230285168	2.114565035
958	D100H	0.03936	1.93088	-0.014686921	0	0.047254477	0	H	20.00263214	4.74	0	0	2.740846069	100	485	-0.084554137	-0.021995661	-0.159933656	D	0.0464077	0.064893723	6.944167572
959	I158K	0.00621	1.22992	0.004176355	0	0.047179168	0	K	15.25546455	4.92	0	0	5.584524966	158	2289	-1.306285792	-0.144112651	-1.991782019	I	0.049992561	0.108147144	7.458979419
960	N23I	-0.1898	3.39607	-0.008355659	0	0.047037653	0	I	7.662455082	4.58	1	0	5.437359177	23	116	-0.956367986	-0.1785	-0.753182125	N	0.122408152	0.216675401	1.708617992
961	R119T	-0.02585	1.88543	-0.006859849	0	0.046989599	0	T	14.27343655	7.82	0	0	7.755751966	119	138	-0.210050777	-0.035477381	-0.04069267	R	0.045586586	0.048804522	5.218981995
962	I146V	-0.1601	0.9728	-0.019254465	0	0.04693978	0	V	10.18356609	4.92	0	0	7.775120373	146	1106	0	0	0	I	0.077395916	0.121693134	3.317793483
963	H135Y	-0.04776	-1.27585	-0.01615491	0	0.046827802	0	Y	17.10501671	5.23	0	0	3.836146145	135	2252	0	0	0	H	0.125179291	0.19109726	1.392382544
964	I203G	0.16345	3.06026	-0.042844682	0	0.045859383	0	G	15.97112656	4.92	0	0	5.913116765	203	948	-2.311264488	-0.3928	-1.503890341	I	0.030573368	0.041546822	4.139806718
965	E149D	-0.10352	0.24282	0.015640879	0	0.045498347	0	D	15.88132572	5.97	0	0	1.441588145	149	701	0	0	0	E	0.039373398	0.065769434	8.376990031
966	K30W	0.00333	-0.44908	-0.018987552	0	0.044898709	0	W	5.790667057	6.89	1	0	3.027322028	30	1001	-3.214878578	-0.6333	-3.687734966	K	0.074095488	0.17112124	2.105248808
967	W202M	-0.14127	2.46311	-0.026833998	0	0.044711167	0	M	13.21769047	7.68	0	0	8.072223382	202	1203	0	0	0	W	0.045685291	0.050266266	2.414979124
968	I115S	0.03223	2.27487	-0.054446111	0	0.044670062	0	S	19.72655106	4.92	0	0	6.353847112	115	236	-0.02140365	-0.009335164	-0.017757469	I	0.134187698	0.102478027	1.780721985
969	L177Y	-0.09393	8.41817	-0.068957911	0	0.044231969	0	Y	13.5011158	4.92	0	0	7.717059707	177	3376	-0.971228772	-0.2047	-0.525045133	L	0.329464912	0.296146393	1.843337547
970	W180N	-0.00098	3.0116	-0.066443074	0	0.043909003	0	N	15.39409828	7.68	0	0	6.251138618	180	194	0	0	0	W	0.202789307	0.149389267	5.120517338
971	I158G	-0.22741	3.7279	-0.001053359	0	0.042721007	0	G	15.25546455	4.92	0	0	5.584524966	158	557	-3.123442941	-0.4976	-3.02651213	I	0.071980476	0.111350775	2.060473914
972	P26E	-0.02301	6.2289	-0.064000285	0	0.042572658	0	E	9.325831413	4.11	4	0	6.566377589	26	2629	-3.768185425	-0.6666	-3.556398551	P	0.108665228	0.185063839	3.854685746
973	D2A	-0.07895	1.01299	-0.111338675	0	0.042464009	0	A	22.00722504	4.74	0	0	2.715657957	2	2358	0	0	0	D	0.040934563	0.049921989	2.77244001
974	L102W	-0.05314	2.02049	-0.029756213	0	0.040886426	0	W	18.13634682	4.92	0	0	5.07633426	102	492	-3.081850484	-0.5833	-3.56222645	L	0.117091179	0.15836525	2.826756298
975	Y109D	0.01705	5.9691	-0.001810224	0	0.040867239	0	D	21.59226799	4.73	0	0	7.560569816	109	2075	0	0	0	Y	0.073971748	0.116000652	4.668637993
976	Q107E	-0.00456	0.69385	0.03735345	0	0.040542793	0	E	24.92017937	6.11	0	0	1.257057833	107	1612	-0.050243341	-0.012999395	0	Q	0.031662941	0.046579838	5.25327574
977	D2C	0.01671	0.96351	-0.135162576	0	0.040505224	0	C	22.00722504	4.74	0	0	2.715657957	2	1360	0	0	0	D	0.055646896	0.07124424	4.87320496
978	P26Q	-0.00419	7.32577	-0.053565728	0	0.040505224	0	Q	9.325831413	4.11	4	0	6.566377589	26	478	-2.566906637	-0.354102916	-3.556398551	P	0.112525225	0.243336678	2.166355188
979	D153N	-0.05003	0.19067	-0.053139192	0	0.040393902	0	N	13.91415596	4.74	3	0	1.49008189	153	3500	-3.2180753	-0.5476	-2.943502456	D	0.066903114	0.114943027	7.813407484
980	R140S	0.01648	1.93497	-0.013276614	0	0.039864424	0	S	12.90653706	7.82	0	0	8.322322412	140	489	-0.110543692	-0.015103635	0.031769174	R	0.027017117	0.060889244	3.579492275
981	I158E	-0.08902	1.73432	0.043638528	0	0.039576645	0	E	15.25546455	4.92	0	0	5.584524966	158	565	-1.057294475	-0.134469036	-2.336692056	I	0.047818184	0.091852903	3.924263325
982	R38L	-0.08047	-0.81276	0.025157178	0	0.039564203	0	L	7.593317032	7.82	0	0	7.728220503	38	378	-0.562201655	-0.118961707	-0.176544587	R	0.036183119	0.043080449	7.020198098
983	R137W	-0.06599	-0.48581	-0.005440114	0	0.039555967	0	W	17.68624115	7.82	0	0	3.369153091	137	1727	0	0	0	R	0.041304588	0.062383175	4.201998744
984	W180I	0.08086	2.61288	0.002886341	0	0.039304804	0	I	15.39409828	7.68	0	0	6.251138618	180	2151	0	0	0	W	0.20429039	0.26519227	0.97640405
985	K28I	-0.07327	0.57496	-0.000235456	0	0.039294381	0	I	8.770861626	6.89	0	0	2.728369427	28	3446	-4.855996764	-0.9142	-5.719006688	K	0.128985167	0.28995043	1.524010278
986	G42Q	0.11405	10	-0.096183281	0	0.039294381	0	Q	10.59908009	2.06	4	0	9.752754442	42	713	-0.315555509	-0.047120786	-0.41475403	G	0.063567638	0.091939926	1.991278271
987	T61N	0.13615	0.5238	-0.003752241	0	0.039272056	0	N	6.043539047	4.11	0	0	10.76251421	61	302	-0.427793654	-0.037521868	-0.724209259	T	0.120553255	0.180951715	2.816751181
988	K28Q	-0.15954	0.29244	0.009558926	0	0.039251591	0	Q	8.770861626	6.89	0	0	2.728369427	28	1611	-5.821047248	-0.9142	-5.719006688	K	0.102279902	0.188756943	2.687044391
989	S6T	-0.07611	-0.29583	-0.013701346	0	0.038764302	0	T	16.65774345	3.97	0	0	7.488699021	6	1271	0	0	0	S	0.030101776	0.042045593	5.514871928
990	V145S	0.01762	4.08316	-0.057550415	0	0.038673444	0	S	8.568832397	4.11	0	0	8.920834309	145	1613	-1.09450193	-0.28472047	-2.233481972	V	0.061516285	0.071008921	3.99148493
991	P26R	0.02546	5.18211	-0.039782864	0	0.038627948	0	R	9.325831413	4.11	4	0	6.566377589	26	1505	-4.24594017	-0.6666	-4.018450462	P	0.098890543	0.121277928	6.505775834
992	S136E	0.00795	-0.56231	-0.036573701	0	0.038494264	0	E	19.49751854	3.97	1	0	1.672358391	136	2716	-0.027144571	-0.007061308	-0.092608231	S	0.023050308	0.0403409	7.456210178
993	A143M	0.18133	4.19087	-0.013046961	0	0.038494264	0	M	5.944453716	2.87	0	0	12.49236106	143	3737	-1.134786583	-0.2952	-1.13021494	A	0.060858965	0.074873328	5.582987718
994	C129R	-0.15661	0.4901	-0.344026645	1	0.038494264	0	R	9.303976059	4.47	3	1	9.783639689	129	1564	-1.900229494	-0.2976	-1.429676663	C	0.105813503	0.160327673	2.926391508
995	S111L	0.06026	-0.17888	0.010096619	0	0.038144585	0	L	27.00115776	3.97	0	0	1.199250998	111	2650	-0.029313532	-0.0045958	-0.033288537	S	0.042938232	0.056860924	6.017007836
996	V145C	-0.00868	1.82578	-0.015122149	0	0.037947779	0	C	8.568832397	4.11	0	0	8.920834309	145	1525	-1.245767747	-0.324070309	-4.339150203	V	0.041858435	0.056148171	3.276325338
997	G20S	-0.17702	-0.72357	0.052482052	0	0.037892035	0	S	8.220127106	2.06	4	0	6.956812332	20	1594	-5.051124072	-0.8523	-5.333410085	G	0.119949341	0.156578422	2.413241334
998	N139D	-0.0134	-0.94474	0.034188781	0	0.037169384	0	D	15.78532314	4.58	0	0	7.36985389	139	1092	-0.202186361	-0.037605487	-0.199854105	N	0.017475128	0.031685591	4.125139553
999	S106N	-0.02727	0.48532	-0.001465033	0	0.037106542	0	N	22.63920975	3.97	0	0	2.689361063	106	2883	-1.841738504	-0.240896482	-2.59354227	S	0.103866577	0.145183086	4.918848543
1000	H135N	-0.00269	2.20534	-0.013090761	0	0.037106542	0	N	17.10501671	5.23	0	0	3.836146145	135	2899	0	0	0	H	0.083364487	0.124554634	3.737213308
1001	G18K	-0.06778	4.7956	-0.02107202	0	0.036769539	0	K	12.01083946	2.06	1	0	6.130906393	18	3609	-0.045550661	-0.011849413	-0.124381941	G	0.110516071	0.220122814	4.196461978
1002	W180D	0.46495	4.07555	0.026357172	0	0.036635524	0	D	15.39409828	7.68	0	0	6.251138618	180	57	0	0	0	W	0.140890598	0.152048826	4.243777648
1003	E84N	0.01764	0.36458	-0.047677224	0	0.036504721	0	N	23.50871277	5.97	0	0	1.784244284	84	3550	-0.02812372	-0.007316021	0	E	0.045837402	0.062890053	5.420172538
1004	S111G	0.0066	0.1585	0.034130686	0	0.035787161	0	G	27.00115776	3.97	0	0	1.199250998	111	548	-0.018844743	-0.002054471	-0.01586149	S	0.030290604	0.040694237	5.42491394
1005	G188M	-0.0242	3.45286	0.002232114	0	0.035713817	0	M	15.58736229	2.06	0	0	2.232074367	188	2524	0	0	0	G	0.034674168	0.054437637	5.71409001
1006	I142Q	-0.34336	5.82493	-0.349522188	1	0.035663827	0	Q	7.117970943	4.92	3	0	12.63543337	142	935	-0.09291044	-0.011174273	-0.118823507	I	0.07911706	0.295967042	2.853786888
1007	N148G	0.09218	2.43772	0.020628089	0	0.035450013	0	G	15.1277895	4.58	0	0	2.074933945	148	2944	-0.045734835	-0.002431703	-0.054771659	N	0.153488636	0.160119295	1.007766619
1008	R47S	-0.14068	0.38811	0.01117581	0	0.035253172	0	S	16.37668037	7.82	0	0	2.255711085	47	1840	0	0	0	R	0.047117233	0.071611881	3.294342558
1009	N191I	-0.01781	-0.59626	-0.00382704	0	0.035053019	0	I	15.54916191	4.58	0	0	1.222303607	191	3737	0	0	0	N	0.081812382	0.091611624	5.389874257
1010	A67E	0.00876	-0.5553	-0.015344228	0	0.034969461	0	E	8.93138504	2.87	0	0	1.306069224	67	3528	-2.024202288	-0.325494102	-3.03404221	A	0.070320606	0.157981396	2.409834121
1011	E192C	0.01515	1.9457	-0.010161713	0	0.034682954	0	C	13.92856884	5.97	0	0	3.009982501	192	1295	-0.606540761	-0.1357	-0.325394389	E	0.14077282	0.216125846	2.522890264
1012	N53A	0.1651	1.3285	-0.047494019	0	0.03465505	0	A	11.66932964	4.58	0	0	11.40206046	53	2764	-0.118007134	-0.025054996	-0.074080227	N	0.033106327	0.049735069	6.182962032
1013	R119P	-0.18517	7.60875	-0.332475113	1	0.034375641	0	P	14.27343655	7.82	0	0	7.755751966	119	1481	-0.210413884	-0.026782198	-0.008660513	R	0.099988461	0.110363245	3.06678974
1014	S48N	-0.03067	-0.02652	-0.003699106	0	0.034320362	0	N	19.42538643	3.97	0	0	1.027276122	48	1273	0	0	0	S	0.044325829	0.065380573	1.589276434
1015	D2G	0.08775	1.13026	-0.086527145	0	0.034301539	0	G	22.00722504	4.74	0	0	2.715657957	2	3139	0	0	0	D	0.056064606	0.093954563	4.828322178
1016	F36N	0.03503	4.44094	-0.301858971	1	0.034262103	0	N	5.258531094	4.62	4	1	13.07593581	36	337	-0.683281672	-0.143088198	-0.864035305	F	0.175274849	0.392255187	1.985531393
1017	R70D	0.04548	5.49003	-0.1526402	0	0.034262103	0	D	8.058046341	7.82	2	0	4.20129558	70	659	-0.309538705	-0.094830845	-0.237440367	R	0.143724442	0.151147604	2.184675989
1018	C129S	0.00297	0.24714	-0.037261486	0	0.033913434	0	S	9.303976059	4.47	3	1	9.783639689	129	3107	-0.971098299	-0.143633878	-1.223396062	C	0.035429001	0.050918579	4.907762105
1019	N191H	-0.0667	0.13008	-0.036119702	0	0.033822358	0	H	15.54916191	4.58	0	0	1.222303607	191	2608	-0.116942867	-0.035042707	-0.156881835	N	0.045802593	0.052761555	3.677088953
1020	F195T	-0.03649	2.2128	-0.093947694	0	0.033562071	0	T	13.85289288	4.62	0	0	3.81234228	195	194	-0.144795532	-0.0285	-0.139159855	F	0.132379055	0.153480053	4.116460922
1021	L86K	-0.05263	1.25879	0.029367321	0	0.033491795	0	K	19.19067955	4.92	0	0	4.324393899	86	1872	-0.048253922	-0.00838197	-0.013596686	L	0.184043884	0.208994865	4.801452772
1022	R96K	-0.10926	0.42242	-0.004331104	0	0.033491795	0	K	19.30081558	7.82	0	0	2.564640074	96	100	-0.523453169	-0.068294862	-0.744020293	R	0.035438538	0.052407265	4.37527241
1023	W180Y	-0.102	2.06372	-0.006170163	0	0.033043562	0	Y	15.39409828	7.68	0	0	6.251138618	180	3468	0	0	0	W	0.243318558	0.176123381	6.717756064
1024	A143V	-0.2337	0.02739	0.002610957	0	0.032941858	0	V	5.944453716	2.87	0	0	12.49236106	143	3574	-0.209689041	-0.054547882	-0.080676192	A	0.071335554	0.106766462	5.184890861
1025	K28T	-0.22398	0.16742	-0.031052494	0	0.032712932	0	T	8.770861626	6.89	0	0	2.728369427	28	3000	-3.258209498	-0.432619436	-4.714655334	K	0.1210289	0.194392502	2.267270748
1026	D24S	0.32013	-0.34739	-0.03348512	0	0.032622165	0	S	5.360919952	4.74	0	0	5.903041359	24	3746	-0.251612989	-0.020530459	-0.495345141	D	0.111419201	0.258878887	2.365230755
1027	T46N	-0.01003	0.12603	0.048946798	0	0.032322668	0	N	14.75976563	4.11	0	0	6.169389329	46	892	-0.233808679	-0.0595	-0.17197712	T	0.028252602	0.058291435	5.491894947
1028	T112Q	0.15235	-0.28201	0.029357644	0	0.032240245	0	Q	27.79753113	4.11	0	0	1.171445623	112	1113	0	0	0	T	0.026411057	0.053882599	5.596518763
1029	G42L	0.04331	7.89762	-0.04795391	0	0.031903202	0	L	10.59908009	2.06	4	0	9.752754442	42	1473	-0.176157109	-0.039600879	-0.071443252	G	0.066915512	0.077074766	3.747015634
1030	L44A	0.03839	1.13365	-0.001852804	0	0.031647497	0	A	14.09424019	4.92	0	0	4.235183486	44	446	0	0	0	L	0.042290688	0.067918777	5.386241802
1031	G91R	-0.04354	3.43899	-0.034943217	0	0.031497584	0	R	13.90719128	2.06	0	0	3.61499004	91	1976	-0.040435264	-0.010518709	-0.059333399	G	0.188700676	0.254739523	1.729071582
1032	I158T	-0.14021	1.62712	0.001230633	0	0.031394773	0	T	15.25546455	4.92	0	0	5.584524966	158	623	-2.709550896	-0.4976	-3.02651213	I	0.091882229	0.107860327	5.26825779
1033	R70L	-0.01896	2.18808	-0.041082965	0	0.031303817	0	L	8.058046341	7.82	2	0	4.20129558	70	2586	-0.188608978	-0.043827282	-0.142669242	R	0.164258957	0.236718416	1.542832779
1034	R17P	-0.18398	5.28318	-0.103501686	0	0.031006651	0	P	12.75633144	7.82	0	0	4.406712291	17	897	-0.485707216	-0.0363735	-0.708442553	R	0.041252136	0.06718421	3.655275376
1035	L117V	-0.1088	1.99648	-0.005563392	0	0.030810957	0	V	17.52065468	4.92	0	0	8.545711449	117	3465	0	0	0	L	0.114941597	0.121385574	5.577382674
1036	D32N	0.03896	0.53886	-0.350014312	1	0.0307757	0	N	6.146258831	4.74	4	0	9.915459468	32	106	-0.215798208	-0.06929956	-0.16898446	D	0.071927786	0.117213607	4.9060271
1037	A179K	-0.05755	-0.06915	0.005337456	0	0.03076268	0	K	17.62024689	2.87	0	0	1.559264345	179	1380	0	0	0	A	0.020466805	0.044782639	5.09304021
1038	F155W	-0.11249	0.52399	0.002821395	0	0.030046969	0	W	12.71507359	4.62	0	0	2.448666719	155	1481	-0.710609881	-0.1357	-0.634102873	F	0.045307636	0.106049299	3.463067094
1039	G18D	-0.02336	6.23292	-0.106988923	0	0.029385766	0	D	12.01083946	2.06	1	0	6.130906393	18	241	-0.068905126	-0.016119017	-0.148333497	G	0.083198071	0.11138773	4.01234326
1040	R161C	0.06559	3.11151	0.030343482	0	0.029333552	0	C	15.6648531	7.82	0	0	7.22446866	161	1477	-0.398145838	-0.055873468	-0.813932969	R	0.263388634	0.283709049	0.978976215
1041	Q172E	-0.14029	-0.02454	0.096921315	0	0.029141994	0	E	16.59084129	6.11	0	0	4.586249451	172	3226	-0.034666881	-0.008147328	-0.001091901	Q	0.051418304	0.057779551	3.575628682
1042	L43R	0.02091	0.80186	-0.003665995	0	0.028335693	0	R	10.79778194	4.92	0	0	6.343144151	43	2950	-0.16544669	-0.017565938	-0.330300372	L	0.04654789	0.100358963	2.697722528
1043	A143Q	0.19532	7.48546	-0.032938094	0	0.028320689	0	Q	5.944453716	2.87	0	0	12.49236106	143	996	-1.198113443	-0.2952	-1.13021494	A	0.090085268	0.13556236	5.450721674
1044	S31N	0.07807	-0.87881	0.035628194	0	0.028264371	0	N	7.777952194	3.97	0	0	5.267439346	31	3114	-0.380206605	-0.05873829	-0.614294928	S	0.078110695	0.137908936	4.718023743
1045	L138I	0.05254	2.39744	0.021763007	0	0.02819797	0	I	14.58506584	4.92	0	0	8.725731931	138	3651	0	0	0	L	0.063490391	0.064704895	6.705405537
1046	W3L	-0.02655	3.04709	0.021778586	0	0.028186733	0	L	18.65595627	7.68	0	0	6.420825291	3	2658	0	0	0	W	0.161400318	0.186353683	3.203700613
1047	P26K	-0.00773	4.53523	-0.111378477	0	0.028186733	0	K	9.325831413	4.11	4	0	6.566377589	26	3291	-4.24594017	-0.6666	-4.018450462	P	0.128061771	0.24927485	3.903411746
1048	R161V	-0.09742	3.02604	0.032503361	0	0.027477484	0	V	15.6648531	7.82	0	0	7.22446866	161	144	-0.166311007	-0.037115364	-0.536571248	R	0.318599224	0.271463871	1.038667224
1049	D2Q	0.124	1.24172	-0.034207399	0	0.027471069	0	Q	22.00722504	4.74	0	0	2.715657957	2	511	0	0	0	D	0.051833153	0.057399273	6.541215666
1050	V181I	-0.05615	0.08411	-0.002435993	0	0.026978725	0	I	13.10623646	4.11	0	0	7.254630238	181	2253	-0.635322009	-0.100830754	-0.867753045	V	0.166937113	0.188371897	1.709385771
1051	I196P	-0.03033	1.09081	-0.032883458	0	0.026978725	0	P	14.00691319	4.92	0	0	2.721469756	196	2874	-0.096986842	-0.013476705	-0.079001382	I	0.051865578	0.065054178	3.066404021
1052	E200L	-0.03293	-0.70845	-0.033952205	0	0.026820268	0	L	10.01424503	5.97	0	0	8.179668472	200	361	-0.513356492	-0.074193237	-0.968518922	E	0.04438138	0.070228577	4.1160022
1053	S163P	-0.15117	-0.56549	0.018071719	0	0.026668716	0	P	22.11980057	3.97	0	0	1.389064874	163	1348	-0.02142434	-0.004128805	-0.003446813	S	0.142258644	0.112486362	1.695532299
1054	Q51K	0.02404	-0.30878	0.003924071	0	0.026205654	0	K	17.07754326	6.11	0	0	4.53932042	51	2702	-0.014177194	-0.001809078	-0.019553286	Q	0.034812927	0.055799961	5.054848382
1055	G50S	-0.09741	2.81102	0.002053839	0	0.026136401	0	S	18.36031914	2.06	0	0	3.520917797	50	3358	0	0	0	G	0.047264099	0.077211857	6.000433955
1056	S165D	-0.07837	-0.13523	0.02526546	0	0.025807057	0	D	23.47231293	3.97	0	0	3.18927743	165	880	0	0	0	S	0.067437172	0.113147736	1.13511152
1057	L43M	0.0489	0.03267	0.000992657	0	0.025368722	0	M	10.79778194	4.92	0	0	6.343144151	43	2333	-0.502081793	-0.058136925	-0.857848825	L	0.036693096	0.054543734	5.819938988
1058	L9A	-0.025	4.13695	-0.008499302	0	0.025353089	0	A	7.428297043	4.92	0	0	13.6444423	9	1783	-0.271761812	-0.070695308	-0.397516821	L	0.047791481	0.057391644	5.358964703
1059	I196Q	0.03218	1.01536	-0.04787681	0	0.025081032	0	Q	14.00691319	4.92	0	0	2.721469756	196	1589	-0.216650902	-0.0428	-0.126021988	I	0.028368473	0.043205976	5.706888632
1060	W27M	0.00124	0.81629	-0.026973593	0	0.0246361	0	M	8.870321274	7.68	3	0	7.858205999	27	1777	-1.73025266	-0.281908192	-4.025330881	W	0.120825529	0.184947491	2.846920655
1061	V176K	-0.03005	-0.28291	-0.028239271	0	0.024268277	0	K	17.21749687	4.11	0	0	2.43975179	176	2184	-0.091841755	-0.013435126	-0.102692823	V	0.040884972	0.069163084	7.577000463
1062	R17I	0.10475	6.5218	-0.04716942	0	0.023865783	0	I	12.75633144	7.82	0	0	4.406712291	17	3645	-1.313572643	-0.2595	-0.993532442	R	0.193891525	0.18889308	3.463071879
1063	K22F	-0.06972	-0.29337	0.01299329	0	0.023734525	0	F	10.66356182	6.89	0	0	2.171109924	22	3684	0	0	0	K	0.073076725	0.164171934	2.599039814
1064	L29F	0.0676	7.9432	-0.037358065	0	0.023162306	0	F	8.183287621	4.92	0	0	7.227221514	29	1700	-0.379368697	-0.058982236	-0.353929342	L	0.115096807	0.180893898	1.398714249
1065	S69A	-0.07932	-0.68488	-0.000312549	0	0.023060757	0	A	5.15357399	3.97	4	0	5.046144258	69	3640	-0.190645085	-0.037898775	0.05408423	S	0.115396976	0.191228986	2.291769475
1066	G126W	-0.08334	0.26946	0.018888106	0	0.022647384	0	W	10.16341686	2.06	0	0	6.900376377	126	3092	-5.301471848	-0.8285	-5.291529516	G	0.09325695	0.148611784	4.58907903
1067	R47A	-0.0208	0.27497	0.012029111	0	0.022550373	0	A	16.37668037	7.82	0	0	2.255711085	47	2458	0	0	0	R	0.036658287	0.061776638	7.162045428
1068	M34H	-0.12443	1.3374	-0.105928717	0	0.022538662	0	H	4.183253288	6.36	0	0	5.610422062	34	3439	-1.78949094	-0.305072506	-2.026231543	M	0.062358141	0.120450854	3.066197784
1069	M57Y	-0.08622	10	-0.020828514	0	0.022484878	0	Y	8.483745575	6.36	4	0	13.05392155	57	846	-1.446022203	-0.2261	-0.901909293	M	0.07634306	0.125770926	3.507882863
1070	L167S	0.06542	1.64412	0.037573532	0	0.022017271	0	S	21.73075104	4.92	0	0	4.61442305	167	2453	0	0	0	L	0.062445641	0.099460602	6.893518824
1071	L138V	-0.007	2.07901	-0.052347927	0	0.021780846	0	V	14.58506584	4.92	0	0	8.725731931	138	1890	0	0	0	L	0.060242653	0.080811024	4.655573955
1072	K73P	-0.02265	-1.82481	-0.009734276	0	0.0214772	0	P	5.5773139	6.89	4	0	3.370048986	73	2781	-5.818373159	-0.9142	-5.732937624	K	0.066815853	0.137305737	2.752543336
1073	K30P	0.18056	-2.33478	-0.019431874	0	0.021434146	0	P	5.790667057	6.89	1	0	3.027322028	30	701	-1.617529072	-0.151107874	-2.370824637	K	0.150581837	0.271152139	2.938835572
1074	A12H	0.11279	5.68167	-0.299206328	1	0.021265838	0	H	4.025520325	2.87	0	0	13.53500656	12	3277	-1.862939195	-0.3023	-1.721215226	A	0.171011686	0.187726617	2.199359
1075	A12I	0.07578	1.42971	0.044068451	0	0.021153103	0	I	4.025520325	2.87	0	0	13.53500656	12	442	-0.322173513	-0.083809258	-1.056994236	A	0.29679811	0.541425347	0.936953404
1076	F195M	-0.00975	0.47506	0.004640387	0	0.020294183	0	M	13.85289288	4.62	0	0	3.81234228	195	2694	-0.16522159	-0.0285	-0.139159855	F	0.118517876	0.224506855	2.235143798
1077	V39T	-0.05787	1.90128	0.021503119	0	0.020235545	0	T	9.023193359	4.11	0	0	11.78598059	39	1172	-0.242944353	-0.047699897	-0.355441235	V	0.051910162	0.077108502	3.83744451
1078	N191D	-0.11635	0.15427	-0.01163312	0	0.020072446	0	D	15.54916191	4.58	0	0	1.222303607	191	3014	-0.026778931	-0.011587729	-0.01794385	N	0.029975414	0.039010048	3.552765627
1079	S136C	0.00521	-0.01913	-0.038850173	0	0.019993338	0	C	19.49751854	3.97	1	0	1.672358391	136	976	-0.089671186	-0.021589563	-0.188192285	S	0.030982018	0.050608635	5.650041665
1080	R119A	-0.04033	2.68458	-0.005640767	0	0.019619252	0	A	14.27343655	7.82	0	0	7.755751966	119	2201	-0.104896042	-0.008122742	-0.034548603	R	0.06056118	0.080253601	5.7615843
1081	K22G	0.23267	0.83694	-0.011460923	0	0.019014377	0	G	10.66356182	6.89	0	0	2.171109924	22	1285	0	0	0	K	0.115511894	0.173680544	2.596053406
1082	Q187K	-0.13382	-0.4501	-0.021513004	0	0.018995562	0	K	15.06213665	6.11	0	0	1.658673269	187	725	-0.90676516	-0.137279526	-1.06938203	Q	0.046984673	0.057949781	1.570692827
1083	N53T	-0.03416	2.07117	-0.045234285	0	0.018839702	0	T	11.66932964	4.58	0	0	11.40206046	53	2097	-0.050250483	-0.007428983	-0.050580046	N	0.05897665	0.092189074	2.945070539
1084	S162P	-0.12207	3.71604	-0.020250681	0	0.018723314	0	P	19.23825073	3.97	0	0	5.185538494	162	258	0	0	0	S	0.276721001	0.250511646	1.03155613
1085	P186D	-0.0859	1.77321	-0.016951886	0	0.018557577	0	D	13.46545219	4.11	0	0	5.089266703	186	3000	-2.285911202	-0.4833	-2.225678751	P	0.068276405	0.11433959	3.24038185
1086	E192H	0.04306	2.24803	-0.016293475	0	0.018186809	0	H	13.92856884	5.97	0	0	3.009982501	192	179	-0.173778137	-0.045206127	-0.137274244	E	0.143921375	0.190184116	1.667570053
1087	S136T	0.12108	0.04879	-0.040942013	0	0.01796856	0	T	19.49751854	3.97	1	0	1.672358391	136	637	-0.07644826	-0.018149791	-0.139811577	S	0.022047997	0.034133434	4.693483732
1088	W202L	-0.17884	2.16484	-0.012241308	0	0.017874441	0	L	13.21769047	7.68	0	0	8.072223382	202	89	-0.047739254	-0.012418747	-0.045107816	W	0.079268456	0.083235264	3.000718334
1089	P66D	-0.02816	2.09114	-0.042555863	0	0.017865002	0	D	6.245725632	4.11	0	0	3.765378542	66	1466	-2.428990268	-0.4404	-2.203737953	P	0.148817062	0.313339233	1.810797967
1090	C152F	0.11101	7.93765	0.074997866	0	0.017531953	0	F	13.39346313	4.47	4	0	3.207140656	152	351	-0.397562732	-0.0666	-0.331908201	C	0.068161488	0.134340525	3.849526135
1091	I196Y	0.15162	0.97042	-0.031937516	0	0.017420957	0	Y	14.00691319	4.92	0	0	2.721469756	196	711	-0.026701874	-0.006946146	0.004283572	I	0.042839527	0.057619333	2.694131803
1092	A131Q	-0.01232	-0.44654	-0.017120395	0	0.016975643	0	Q	14.45123577	2.87	0	0	5.595844474	131	711	0	0	0	A	0.066838741	0.083027363	3.766309732
1093	R38S	-0.09359	1.7714	0.027735783	0	0.016745371	0	S	7.593317032	7.82	0	0	7.728220503	38	2849	0	0	0	R	0.024893284	0.045364857	4.387409697
1094	V79Y	0.07618	10	-0.391323625	1	0.016401487	0	Y	12.82095432	4.11	0	0	10.38014135	79	432	-1.176143414	-0.182177185	-0.896310272	V	0.127698421	0.156622171	4.848572773
1095	E134T	0.04487	-0.29634	-0.024281915	0	0.016341056	0	T	17.18048668	5.97	0	0	2.837360534	134	698	-1.352283479	-0.227413533	-1.234590562	E	0.030042648	0.044381618	5.261660236
1096	Q116H	0.04233	0.56808	0.000657778	0	0.016080597	0	H	19.91520119	6.11	0	0	4.038957343	116	3185	-0.101697896	-0.029260948	-0.074384869	Q	0.030761719	0.063437939	4.199310962
1097	T46S	0.02451	0.32484	0.021485282	0	0.015813916	0	S	14.75976563	4.11	0	0	6.169389329	46	1069	0.00301345	-0.005076713	-0.007008091	T	0.029385567	0.05787611	4.599927849
1098	S48K	0.12325	-1.02183	0.019549752	0	0.015813916	0	K	19.42538643	3.97	0	0	1.027276122	48	1447	0	0	0	S	0.042490959	0.075111389	4.72805409
1099	S163E	0.00182	-0.69434	0.034538864	0	0.015724886	0	E	22.11980057	3.97	0	0	1.389064874	163	2319	0.00107544	-0.001655846	0.007408366	S	0.034323692	0.048980713	4.283144646
1100	T46Q	0.00079	0.32729	0.008146832	0	0.015632588	0	Q	14.75976563	4.11	0	0	6.169389329	46	2553	-0.069212321	-0.016682394	-0.089492605	T	0.050862312	0.056755543	2.961648277
1101	N191E	-0.02116	-0.35266	0.006319687	0	0.015195113	0	E	15.54916191	4.58	0	0	1.222303607	191	3738	-0.048374282	-0.01720548	-0.091458677	N	0.078418732	0.078347921	6.378102093
1102	S165E	-0.05053	-0.59026	0.029025657	0	0.015174986	0	E	23.47231293	3.97	0	0	3.18927743	165	1	0	0	0	S	0.082712173	0.161180973	2.554043874
1103	P168G	0.0683	1.69757	0.012856634	0	0.014821419	0	G	20.93118286	4.11	0	0	4.585584185	168	766	0	0	0	P	0.052372932	0.05990696	7.041847889
1104	S163Q	0.10119	-0.41096	0.023550602	0	0.01467786	0	Q	22.11980057	3.97	0	0	1.389064874	163	2095	0.000912953	-0.001698115	-0.003446813	S	0.044260979	0.072284222	5.231099355
1105	S162G	-0.14101	0.31634	-0.014039653	0	0.014419705	0	G	19.23825073	3.97	0	0	5.185538494	162	2563	0	0	0	S	0.052531242	0.078310966	4.397268116
1106	I10R	0.34997	4.63747	-0.333681933	1	0.014380039	0	R	4.522434235	4.92	1	1	16.40994803	10	3252	-0.582186809	-0.054088881	-0.817028561	I	0.260248899	0.308373213	2.154382682
1107	Q164D	0.05515	-0.06433	0.012260923	0	0.013799494	0	D	24.59893799	6.11	0	0	0.930387729	164	562	0	0	0	Q	0.036154747	0.039227962	3.726958304
1108	P186N	0.02536	1.95022	-0.01287334	0	0.013687692	0	N	13.46545219	4.11	0	0	5.089266703	186	3238	-1.037691075	-0.158591736	-1.890680719	P	0.05380106	0.084837437	2.273916577
1109	S6A	-0.05527	1.00188	-0.016815519	0	0.013370028	0	A	16.65774345	3.97	0	0	7.488699021	6	579	0	0	0	S	0.032271862	0.05692625	6.461498871
1110	N23H	-0.00932	3.57814	0.016423089	0	0.013275191	0	H	7.662455082	4.58	1	0	5.437359177	23	381	0.032834708	-0.018628847	-0.342170686	N	0.062695026	0.122594595	3.410901868
1111	V145P	0.06093	4.42286	-0.205064514	1	0.013274691	0	P	8.568832397	4.11	0	0	8.920834309	145	1986	-5.434218272	-0.8571	-5.280770795	V	0.077792883	0.1204983	2.636484135
1112	E192V	0.1227	1.23366	-0.051473735	0	0.013089499	0	V	13.92856884	5.97	0	0	3.009982501	192	1475	-0.148475012	-0.01157832	0.032725691	E	0.149885654	0.260591745	3.490935907
1113	L7A	0.03532	4.31104	0.025581623	0	0.012504057	0	A	13.13159275	4.92	0	0	8.959959021	7	2635	-0.052774082	-0.013728492	-0.108384866	L	0.043551922	0.04679203	5.774060845
1114	V150S	0.10304	1.51237	0.040107966	0	0.012269433	0	S	14.93426228	4.11	0	0	3.245043267	150	1657	0	0	0	V	0.116248131	0.155151367	2.148866378
1115	Q116I	0.24051	-0.37376	-0.045565942	0	0.012246907	0	I	19.91520119	6.11	0	0	4.038957343	116	15	0	0	0	Q	0.042941093	0.079005718	4.265167082
1116	K114S	0.06758	0.73824	0.021656508	0	0.012246907	0	S	23.14476204	6.89	0	0	1.86198455	114	386	0	0	0	K	0.024481773	0.04571867	4.66767931
1117	D24K	-0.01885	-0.52116	-0.012405512	0	0.012178932	0	K	5.360919952	4.74	0	0	5.903041359	24	2405	-0.447265945	-0.05029041	-0.685108951	D	0.151823759	0.370360553	1.665439161
1118	R38M	0.05589	-1.30162	0.027349972	0	0.012062341	0	M	7.593317032	7.82	0	0	7.728220503	38	3235	-0.35874645	-0.066035477	-0.470132058	R	0.034488201	0.054194331	8.583254264
1119	D110S	0.03169	0.20015	-0.011027196	0	0.011964797	0	S	25.10586166	4.74	2	0	2.782494413	110	528	0	0	0	D	0.049815178	0.056237221	1.489124625
1120	E127K	-0.05498	1.87173	-0.057378982	0	0.011964797	0	K	12.74455929	5.97	0	0	5.022468215	127	238	-0.07921037	-0.0134997	-0.088701839	E	0.066529274	0.121500254	4.479844204
1121	N193F	0.09019	-0.45513	-0.023789703	0	0.011918948	0	F	14.68216228	4.58	0	0	1.043771877	193	2167	-2.583662229	-0.4404	-2.157008648	N	0.079184532	0.156445503	1.756090962
1122	Q187E	-0.00451	0.33236	0.020202043	0	0.011227748	0	E	15.06213665	6.11	0	0	1.658673269	187	3728	-0.326758895	-0.044789946	-0.648437752	Q	0.06757021	0.091635466	4.546004084
1123	V85A	0.09629	0.53238	0.040967975	0	0.011198717	0	A	22.72319794	4.11	0	0	1.196369123	85	1568	-0.012487404	-0.002842869	-0.007719936	V	0.081752777	0.129812717	2.322353256
1124	T49F	-0.04326	0.69585	-0.090868679	0	0.011085323	0	F	20.07528687	4.11	0	0	1.752831958	49	3321	0	0	0	T	0.070175171	0.082955837	3.207310562
1125	V150T	-0.00817	0.43215	0.042319349	0	0.011078546	0	T	14.93426228	4.11	0	0	3.245043267	150	2297	0	0	0	V	0.113819122	0.135796309	4.086447029
1126	A179R	0.1071	-0.11226	-0.030992043	0	0.011004227	0	R	17.62024689	2.87	0	0	1.559264345	179	2619	0	0	0	A	0.027977943	0.038528681	1.912026609
1127	V145G	-0.10541	3.93042	-0.092279573	0	0.011002677	0	G	8.568832397	4.11	0	0	8.920834309	145	3499	-5.434218272	-0.8571	-5.280770795	V	0.038243771	0.069216609	4.839589473
1128	I203R	-0.14271	1.42772	-0.041622622	0	0.010510828	0	R	15.97112656	4.92	0	0	5.913116765	203	1022	-2.311264488	-0.3928	-1.503890341	I	0.040862083	0.0495646	7.947339129
1129	F195I	-0.01089	0.4275	0.009112967	0	0.009747838	0	I	13.85289288	4.62	0	0	3.81234228	195	1206	-0.16522159	-0.0285	-0.139159855	F	0.112923622	0.159763575	5.626726436
1130	R170N	-0.07853	0.39919	0.024474367	0	0.009747838	0	N	18.21761703	7.82	0	0	2.080527591	170	3116	-2.123106153	-0.4238	-1.968292863	R	0.033149719	0.043369293	3.831185673
1131	V185R	0.07453	6.71003	-0.321512031	1	0.009747838	0	R	12.67590427	4.11	0	0	7.126589361	185	2831	0	0	0	V	0.239225388	0.195986986	2.658922799
1132	F121L	-0.2076	2.07461	0.019888958	0	0.009733477	0	L	8.446403503	4.62	0	0	13.71487417	121	2268	-0.088653506	-0.023062059	-0.157821584	F	0.061753273	0.126715899	4.634440821
1133	V150A	-0.11072	1.47374	0.033502423	0	0.009580652	0	A	14.93426228	4.11	0	0	3.245043267	150	315	0	0	0	V	0.130041599	0.168849945	6.868357828
1134	R38H	-0.01319	1.17656	0.006802272	0	0.009401176	0	H	7.593317032	7.82	0	0	7.728220503	38	1022	-0.385495725	-0.084608918	-0.573404021	R	0.033551693	0.05064857	5.303169082
1135	L25S	0.31359	1.50639	-0.02057885	0	0.009325176	0	S	5.453880787	4.92	0	1	9.278029211	25	1999	0	0	0	L	0.215077758	0.336780548	1.419850664
1136	K30V	0.02588	0.78035	-0.003657201	0	0.00911288	0	V	5.790667057	6.89	1	0	3.027322028	30	3471	-0.758551178	-0.197327243	-1.972726773	K	0.055317879	0.151497126	2.838108066
1137	V150R	0.09075	0.44004	0.002278515	0	0.008998186	0	R	14.93426228	4.11	0	0	3.245043267	150	1698	0	0	0	V	0.1544981	0.160076141	2.606247056
1138	F36D	-0.29335	4.91697	-0.242560435	1	0.008988147	0	D	5.258531094	4.62	4	1	13.07593581	36	2801	-1.661657616	-0.3976	-1.9133245	F	0.127952337	0.314820409	1.736860163
1139	C152V	0.16203	-0.56885	-0.004220297	0	0.008508205	0	V	13.39346313	4.47	4	0	3.207140656	152	1235	-0.166912145	-0.020084499	-0.224719636	C	0.094930172	0.146986485	7.03052785
1140	Y93L	-0.03244	0.72092	0.043914789	0	0.008187495	0	L	16.50986671	4.73	0	0	7.475620826	93	1467	-0.003083282	-0.001491404	-0.018112711	Y	0.059593678	0.074193239	3.23827531
1141	S175E	0.01723	-0.38227	-0.00371706	0	0.008164937	0	E	18.19268036	3.97	0	0	1.33996937	175	2719	-0.128583288	-0.033449273	-0.109913574	S	0.024647713	0.043385983	4.267546729
1142	G50T	0.05343	3.30648	-0.025390744	0	0.00807724	0	T	18.36031914	2.06	0	0	3.520917797	50	2371	0	0	0	G	0.050455093	0.058313847	5.149793072
1143	R47Q	0.03443	0.14053	0.005341785	0	0.008028042	0	Q	16.37668037	7.82	0	0	2.255711085	47	1534	0	0	0	R	0.033578873	0.040547371	5.889144449
1144	R59K	0.01262	-0.43607	0.015330581	0	0.008028042	0	K	11.43966675	7.82	4	0	4.910542398	59	3383	-6.107076894	-0.9547	-6.092719752	R	0.031097412	0.051393986	3.591369561
1145	E127R	-0.13431	2.23156	-0.04647569	0	0.008020166	0	R	12.74455929	5.97	0	0	5.022468215	127	2374	-0.093000778	-0.017087096	-0.109779832	E	0.047962666	0.074791193	4.668435324
1146	V176I	-0.07779	-0.47515	-0.044977872	0	0.008005536	0	I	17.21749687	4.11	0	0	2.43975179	176	36	-0.276644906	-0.047554084	-0.247837842	V	0.031442642	0.042406559	4.47072451
1147	K73E	-0.03593	-0.97925	-0.025168645	0	0.007391221	0	E	5.5773139	6.89	4	0	3.370048986	73	1459	-4.909692496	-0.9142	-5.732937624	K	0.085322857	0.219129801	2.309655603
1148	G50V	-0.05851	5.06613	-0.015470768	0	0.007232955	0	V	18.36031914	2.06	0	0	3.520917797	50	1619	0	0	0	G	0.069506645	0.094878197	5.202439073
1149	N193D	-0.05323	0.30808	0.001262354	0	0.007099814	0	D	14.68216228	4.58	0	0	1.043771877	193	2079	-0.286593026	-0.074553456	-0.909261491	N	0.087245464	0.15024209	2.141019938
1150	G89Q	-0.00233	1.93517	-0.00927459	0	0.006885301	0	Q	16.5915184	2.06	0	0	0.914639926	89	2339	-0.13448779	-0.026132459	-0.2129565	G	0.135671616	0.156206608	2.380511271
1151	L86E	-0.10407	2.32665	-0.00159741	0	0.006853054	0	E	19.19067955	4.92	0	0	4.324393899	86	1123	-0.010120716	-0.005251421	-0.013596686	L	0.216670036	0.236736298	3.489556573
1152	V79H	0.10943	6.59041	-0.425536521	1	0.006853054	0	H	12.82095432	4.11	0	0	10.38014135	79	1624	-2.847736114	-0.4476	-2.371526853	V	0.112817764	0.157576561	1.855053551
1153	L105Y	-0.0923	10	-0.102715466	0	0.006853054	0	Y	19.67057228	4.92	0	0	7.751087407	105	1309	-0.138041217	-0.01400487	-0.258352924	L	0.405293465	0.234489441	2.337796484
1154	K30L	-0.02176	-0.36004	-0.011868195	0	0.006782728	0	L	5.790667057	6.89	1	0	3.027322028	30	3630	0	0	0	K	0.087072611	0.169028044	4.15513704
1155	R137M	-0.09038	-0.7745	0.00220666	0	0.006079026	0	M	17.68624115	7.82	0	0	3.369153091	137	632	0	0	0	R	0.034807205	0.054345131	5.162760673
1156	F35W	0.03896	2.93218	-0.07084593	0	0.00607537	0	W	7.406347752	4.62	0	0	10.58027479	35	937	-0.253852836	-0.0571	-0.062730762	F	0.065232277	0.185349464	1.966321186
1157	A67T	-0.02156	0.36763	-0.035042492	0	0.005899158	0	T	8.93138504	2.87	0	0	1.306069224	67	2663	-2.292692613	-0.344684779	-3.392795045	A	0.085268021	0.165475845	1.724488816
1158	N23K	0.09412	1.66944	-0.049568395	0	0.005816339	0	K	7.662455082	4.58	1	0	5.437359177	23	462	0	0	0	N	0.067246675	0.116634369	4.612120947
1159	L44Q	0.02494	0.74772	0.034545581	0	0.005722715	0	Q	14.09424019	4.92	0	0	4.235183486	44	3262	0	0	0	L	0.041157722	0.072982073	3.308494588
1160	E192S	-0.06639	3.05337	-0.042732352	0	0.005657399	0	S	13.92856884	5.97	0	0	3.009982501	192	327	-0.226190513	-0.03675682	0.022669239	E	0.116110563	0.123483896	4.060487985
1161	K30Q	-0.04054	-0.1536	-0.037610668	0	0.005649715	0	Q	5.790667057	6.89	1	0	3.027322028	30	2072	-2.605642623	-0.485823689	-3.248764856	K	0.085000396	0.199008107	2.136217374
1162	I19R	0.07233	4.00962	-0.337876668	1	0.005122492	0	R	8.438501358	4.92	1	0	8.494042268	19	505	-2.883392476	-0.4928	-2.814098434	I	0.123777151	0.405872762	2.187912915
1163	R170K	-0.02666	0.12316	-0.017279511	0	0.005083636	0	K	18.21761703	7.82	0	0	2.080527591	170	2755	-2.217972222	-0.4238	-1.968292863	R	0.021403313	0.043502092	3.288034318
1164	K60G	0.01402	1.0509	0.011515485	0	0.004777244	0	G	9.210010529	6.89	1	0	4.757373746	60	2112	-4.036859395	-0.523299021	-5.026037551	K	0.093150139	0.188203573	2.736571307
1165	R75I	0.02071	2.02652	-0.18584685	1	0.004693669	0	I	8.683074951	7.82	4	1	10.08240113	75	2811	-1.042964804	-0.1714	-0.883274179	R	0.132235527	0.219168901	2.793394562
1166	K30N	0.11328	0.70739	0.010730084	0	0.004668811	0	N	5.790667057	6.89	1	0	3.027322028	30	3173	-1.661547846	-0.240229687	-2.296232641	K	0.080672979	0.165459275	2.785387802
1167	V176S	-0.06121	0.65773	-0.034705927	0	0.004226388	0	S	17.21749687	4.11	0	0	2.43975179	176	2028	0	0	0	V	0.03895092	0.052901745	6.298932079
1168	G90A	0.06818	3.64291	-0.027283575	0	0.004178531	0	A	16.62829018	2.06	0	0	1.903643923	90	3148	-0.005693744	-0.004242896	0.005639725	G	0.086725235	0.158890247	3.475046203
1169	E192Q	0.07685	1.59866	-0.063107717	0	0.004131974	0	Q	13.92856884	5.97	0	0	3.009982501	192	250	-0.089531629	-0.023290491	-0.027231013	E	0.092048645	0.138461351	1.833495569
1170	Q116T	-0.02097	0.14277	-0.012064056	0	0.004081485	0	T	19.91520119	6.11	0	0	4.038957343	116	3408	-0.040946015	-0.008327517	-0.089429975	Q	0.048480988	0.070567608	2.450935999
1171	K28H	-0.14288	-0.23237	-0.012628319	0	0.003969568	0	H	8.770861626	6.89	0	0	2.728369427	28	3223	-5.821047248	-0.9142	-5.719006688	K	0.121846795	0.217248559	1.556933488
1172	F160Y	0.06321	1.41493	-0.021435884	0	0.003836125	0	Y	15.12964916	4.62	0	0	10.18474303	160	3189	-0.594976459	-0.091150511	-0.956889683	F	0.111557007	0.096849442	1.630679622
1173	V181F	0.01826	0.12233	0.003190288	0	0.003255477	0	F	13.10623646	4.11	0	0	7.254630238	181	1361	-0.178503949	-0.046435485	-0.215194246	V	0.147221088	0.218628407	1.85570363
1174	P26A	0.00316	2.81051	-0.05870175	0	0.003045382	0	A	9.325831413	4.11	4	0	6.566377589	26	2042	-3.816799645	-0.6666	-4.018450462	P	0.081443071	0.141085982	4.609621218
1175	L44R	-0.03915	0.46977	-0.010204625	0	0.002876132	0	R	14.09424019	4.92	0	0	4.235183486	44	1438	0	0	0	L	0.037685394	0.051625729	8.18253187
1176	Y93N	-0.04418	3.40056	0.010020571	0	0.002256435	0	N	16.50986671	4.73	0	0	7.475620826	93	1006	-0.022384767	-0.004071255	-0.041432344	Y	0.043917656	0.064971685	6.442821646
1177	S113E	-0.13848	1.22923	0.015258681	0	0.002086947	0	E	24.22633553	3.97	0	0	4.469009237	113	2850	0.001498099	-0.000777528	0.021166141	S	0.112648964	0.146688938	4.002761213
1178	S37Q	-0.17926	-0.89613	0.04606448	0	0.001827792	0	Q	3.938325644	3.97	4	0	9.150595589	37	531	-4.438759475	-0.7285	-4.579349612	S	0.054379344	0.097883344	2.235094844
1179	E149P	0.01041	-0.44724	-0.010686936	0	0.001543057	0	P	15.88132572	5.97	0	0	1.441588145	149	2082	0	0	0	E	0.065826416	0.07484889	1.934494087
1180	T49E	-0.226	1.41913	-0.055846375	0	0.001313648	0	E	20.07528687	4.11	0	0	1.752831958	49	3397	0	0	0	T	0.052753448	0.065119743	2.095284205
1181	S162L	0.03358	-0.6231	-0.04175753	0	0.001286164	0	L	19.23825073	3.97	0	0	5.185538494	162	1553	0	0	0	S	0.1171875	0.16030407	1.708000256
1182	A143Y	0.28666	10	0.007819475	0	0.001189729	0	Y	5.944453716	2.87	0	0	12.49236106	143	202	-0.12164261	-0.047908932	0.455197406	A	0.137200356	0.187483847	3.312897297
1183	Q83R	0.07349	-0.18695	0.017839661	0	0.001189729	0	R	20.73348808	6.11	0	0	2.253424582	83	2845	0	0	0	Q	0.082082748	0.120291233	4.524127307
1184	Q51C	-0.05319	0.81478	0.003463314	0	0.001169581	0	C	17.07754326	6.11	0	0	4.53932042	51	2451	-0.047952413	-0.011643865	-0.056511479	Q	0.029676437	0.048240185	4.163312791
1185	L21W	-0.04854	1.0303	0.016342343	0	0.001139267	0	W	10.03011703	4.92	0	0	4.272302984	21	1367	-5.792175876	-0.9119	-5.716788901	L	0.064519882	0.089570999	3.393938965
1186	Q107D	-0.05696	1.26235	0.027072734	0	0.001124799	0	D	24.92017937	6.11	0	0	1.257057833	107	2227	-0.023669743	-0.006086618	-0.051769634	Q	0.051333427	0.075819969	4.985482917
1187	R75T	0.07886	3.0111	-0.35267022	1	0.001113477	0	T	8.683074951	7.82	4	1	10.08240113	75	2510	-0.867111876	-0.1714	-0.883274179	R	0.092790127	0.143343925	4.154796151
1188	T112A	-0.02584	-0.06288	-0.006041336	0	0.001072903	0	A	27.79753113	4.11	0	0	1.171445623	112	478	0	0	0	T	0.027299881	0.055298328	4.627619958
1189	Q107R	0.02917	-0.03145	0.012492649	0	0.00074911	0	R	24.92017937	6.11	0	0	1.257057833	107	2452	-0.035566301	-0.005935112	-0.036603546	Q	0.027762413	0.067162514	3.670716151
1190	S165L	-0.06044	-1.37559	0.010768763	0	0.00055785	0	L	23.47231293	3.97	0	0	3.18927743	165	575	0	0	0	S	0.150747299	0.291869164	3.037558622
1191	Y109T	-0.08372	6.6427	0.013910236	0	0.000529096	0	T	21.59226799	4.73	0	0	7.560569816	109	1817	0	0	0	Y	0.083274841	0.107385159	2.975514972
1192	P66Q	0.03717	1.60443	-0.001283017	0	0.000524322	0	Q	6.245725632	4.11	0	0	3.765378542	66	255	-2.428990268	-0.4404	-2.203737953	P	0.149302483	0.317606807	2.147546242
1193	V176A	-0.0691	0.0555	-0.01387069	0	0.000494061	0	A	17.21749687	4.11	0	0	2.43975179	176	3452	-0.058359857	-0.015181559	-0.132813136	V	0.036921978	0.061099768	4.263287867
1194	N74Y	-0.00621	0.23241	0.014229656	0	-1.36E-15	0	Y	7.90781641	4.58	3	0	5.671408758	74	810	-1.127390739	-0.2095	-1.004718119	N	0.046869755	0.141927242	2.65353616
1195	W180C	-0.12801	3.89832	0.021027936	0	-4.69E-14	0	C	15.39409828	7.68	0	0	6.251138618	180	1179	0	0	0	W	0.186154842	0.177499771	1.653060313
1196	L7V	0.00514	1.30563	0.052780037	0	-0.0000903	0	V	13.13159275	4.92	0	0	8.959959021	7	1801	-0.044096791	-0.010725244	-0.083090233	L	0.040913105	0.057852507	7.636201702
1197	S165Q	-0.03358	-0.67182	-0.00041297	0	-0.000296288	0	Q	23.47231293	3.97	0	0	3.18927743	165	2685	0	0	0	S	0.111830711	0.181574821	1.471058955
1198	N53I	-0.06581	3.23419	-0.331417634	1	-0.000511474	0	I	11.66932964	4.58	0	0	11.40206046	53	758	-0.035503913	-0.009235882	0	N	0.088568211	0.101769686	3.48359803
1199	S48G	0.04807	0.60107	0.032642402	0	-0.000523959	0	G	19.42538643	3.97	0	0	1.027276122	48	610	0	0	0	S	0.040862083	0.066589355	1.493092111
1200	S113G	0.02611	1.18508	0.028734236	0	-0.000813027	0	G	24.22633553	3.97	0	0	4.469009237	113	2338	-0.012386837	-0.001698115	0.003878007	S	0.080981255	0.107375145	4.893687563
1201	P168E	-0.00538	0.9391	0.007782186	0	-0.000925946	0	E	20.93118286	4.11	0	0	4.585584185	168	3758	0	0	0	P	0.040050507	0.061159611	6.199901436
1202	I158D	-0.08809	2.39873	0.002503045	0	-0.000925946	0	D	15.25546455	4.92	0	0	5.584524966	158	3527	-0.964609593	-0.110358267	-1.75019333	I	0.104039669	0.119267225	8.443474082
1203	I158F	-0.03585	-0.1238	0.015056816	0	-0.001179157	0	F	15.25546455	4.92	0	0	5.584524966	158	1237	-3.123442941	-0.4976	-3.02651213	I	0.079241753	0.084124565	3.128017744
1204	A132T	-0.02144	0.51659	-0.041144111	0	-0.001205152	0	T	12.45786762	2.87	0	0	8.156365845	132	3317	-0.047577565	-0.012376686	-0.130665706	A	0.100651264	0.120895624	2.831701771
1205	S136M	0.0181	-0.73956	0.008111585	0	-0.001241857	0	M	19.49751854	3.97	1	0	1.672358391	136	2498	-0.030462968	-0.005841108	-0.082795581	S	0.033650398	0.03331089	5.42811388
1206	S64D	0.02211	4.44989	0.046575546	0	-0.001304231	0	D	5.34096384	3.97	2	0	6.449582735	64	2965	-0.126883919	-0.033007205	-0.425918038	S	0.144535542	0.243798375	3.297917682
1207	S37H	0.19318	-0.34652	0.023197212	0	-0.00153015	0	H	3.938325644	3.97	4	0	9.150595589	37	94	-3.254006252	-0.420301827	-4.074391891	S	0.073316216	0.106267095	4.923719691
1208	Q187N	-0.10291	0.385	-0.011645551	0	-0.001912242	0	N	15.06213665	6.11	0	0	1.658673269	187	1621	-0.580352077	-0.110758921	-1.400987646	Q	0.065745354	0.075670242	2.432136073
1209	I80H	-0.0033	5.52118	-0.454624682	1	-0.002229411	0	H	14.25599766	4.92	0	0	9.225661827	80	2593	-4.569116387	-0.7142	-4.455411447	I	0.051871777	0.063617468	3.381453576
1210	A103S	-0.04138	-0.00709	0.025140453	0	-0.002229411	0	S	21.78741837	2.87	0	0	1.552356176	103	2696	-0.623187458	-0.093005288	-1.057231689	A	0.026725769	0.043748379	4.874544379
1211	G188E	0.01647	3.73646	0.005285114	0	-0.002264378	0	E	15.58736229	2.06	0	0	2.232074367	188	2007	0	0	0	G	0.045372486	0.068515301	2.57694617
1212	I203L	0.01497	0.02788	-0.010426748	0	-0.002264378	0	L	15.97112656	4.92	0	0	5.913116765	203	3177	-1.102162099	-0.134929341	-1.072355434	I	0.046950817	0.061165094	2.920799775
1213	N193E	0.10677	0.02205	0.012211315	0	-0.00235678	0	E	14.68216228	4.58	0	0	1.043771877	193	1938	0	0	0	N	0.069947243	0.119709492	3.016274567
1214	Q107S	-0.00857	0.20397	0.002401443	0	-0.002357312	0	S	24.92017937	6.11	0	0	1.257057833	107	2841	0	0	0	Q	0.047704697	0.06916666	4.675397252
1215	R47H	0.01331	0.67417	0.037906117	0	-0.002599179	0	H	16.37668037	7.82	0	0	2.255711085	47	3251	0	0	0	R	0.05016613	0.067705154	7.331964384
1216	V85G	-0.10618	0.74999	0.043889094	0	-0.002630546	0	G	22.72319794	4.11	0	0	1.196369123	85	223	-0.032668199	-0.005413426	-0.006480611	V	0.085289001	0.100138187	3.39079673
1217	N23S	0.03974	1.18921	-0.046788868	0	-0.002950753	0	S	7.662455082	4.58	1	0	5.437359177	23	1396	-0.128363926	-0.018747573	-0.269795164	N	0.076729774	0.178337574	2.263434809
1218	N118S	-0.10321	1.95421	0.000222995	0	-0.002966654	0	S	16.60082054	4.58	0	0	6.832498678	118	3408	-0.035453647	-0.004947703	-0.030512481	N	0.038021088	0.050810337	9.208330697
1219	T8E	0.02331	1.4718	-0.045743132	0	-0.003114589	0	E	10.33290386	4.11	2	0	12.13075387	8	1637	-2.854719672	-0.4619	-2.311322799	T	0.047525406	0.086724281	2.493819318
1220	L105V	0.00404	4.67678	-0.025059056	0	-0.003246655	0	V	19.67057228	4.92	0	0	7.751087407	105	3631	-0.136798175	-0.03558627	-0.344724988	L	0.135865211	0.174547195	6.3124394
1221	N53Q	0.05819	2.04701	-0.070092186	0	-0.003396001	0	Q	11.66932964	4.58	0	0	11.40206046	53	2486	-0.011217436	-0.004266146	0.051804597	N	0.055315018	0.095582247	5.626352794
1222	L44M	-0.03393	-0.62195	-0.012055258	0	-0.003550632	0	M	14.09424019	4.92	0	0	4.235183486	44	2549	0	0	0	L	0.050081253	0.071726322	6.26086636
1223	L167E	-0.05203	1.13188	0.039327104	0	-0.003582872	0	E	21.73075104	4.92	0	0	4.61442305	167	95	0	0	0	L	0.062070847	0.081610203	4.06941786
1224	I108F	-0.01739	0.21557	-0.001212658	0	-0.003778287	0	F	22.47744942	4.92	0	0	4.832724578	108	2473	0	0	0	I	0.156773567	0.192689896	3.100312173
1225	L88F	0.04879	3.68183	-0.052319905	0	-0.00382261	0	F	16.02556419	4.92	0	0	5.747261286	88	2354	-0.076566615	-0.006206024	-0.142618353	L	0.287713051	0.561147928	1.169762001
1226	V122L	0.01405	0.2763	-0.060271663	0	-0.00382261	0	L	7.042612553	4.11	0	1	12.97918295	122	3217	-1.51831336	-0.239601569	-2.866499184	V	0.043946266	0.067366362	4.177802327
1227	K22Q	0.02416	0.1107	0.003233331	0	-0.004311563	0	Q	10.66356182	6.89	0	0	2.171109924	22	3732	0	0	0	K	0.066452026	0.11521244	3.359730773
1228	A143I	0.01692	3.84823	0.00554922	0	-0.004432438	0	I	5.944453716	2.87	0	0	12.49236106	143	2033	0	0	0	A	0.066724181	0.094305158	6.48350199
1229	N23A	-0.09865	1.74529	-0.057840329	0	-0.004575312	0	A	7.662455082	4.58	1	0	5.437359177	23	2076	-0.155791887	-0.025882601	-0.237250767	N	0.094615936	0.17114234	2.609883511
1230	I203M	-0.04644	0.57165	-0.009673792	0	-0.004683149	0	M	15.97112656	4.92	0	0	5.913116765	203	1455	-2.093449918	-0.3928	-1.503890341	I	0.041409492	0.049681664	6.779876604
1231	M201Y	0.02016	10	-0.031140088	0	-0.004683149	0	Y	11.16357899	6.36	0	0	7.869766057	201	2700	-0.475816832	-0.05791186	-0.533097562	M	0.062612057	0.07723546	3.629720483
1232	A179S	0.05067	-0.08936	0.001938356	0	-0.004688107	0	S	17.62024689	2.87	0	0	1.559264345	179	43	0	0	0	A	0.020609856	0.033712864	3.591433791
1233	Q116E	0.17981	0.25658	-0.02411515	0	-0.004979146	0	E	19.91520119	6.11	0	0	4.038957343	116	183	-0.072424423	-0.021645834	-0.003308791	Q	0.031580925	0.057213783	6.470073994
1234	G42S	0.18552	8.70005	-0.045412012	0	-0.004984402	0	S	10.59908009	2.06	4	0	9.752754442	42	2390	0	0	0	G	0.047057152	0.075487375	5.647104514
1235	A143R	-0.00347	10	-0.065045691	0	-0.005161025	0	R	5.944453716	2.87	0	0	12.49236106	143	3184	-0.822735829	-0.107759692	-0.805904593	A	0.100543976	0.106511414	2.464466036
1236	K189E	0.00866	0.62002	0.023277244	0	-0.005161427	0	E	14.99864864	6.89	0	0	1.381249882	189	1462	-0.417415103	-0.094323683	-0.423176518	K	0.040617466	0.046513081	6.127723235
1237	A67L	-0.0517	0.10764	-0.060875314	0	-0.005459262	0	L	8.93138504	2.87	0	0	1.306069224	67	958	-1.837820887	-0.270650809	-2.310940493	A	0.080812454	0.198961973	3.346266664
1238	G124K	1.1764	2.81922	-0.420821303	1	-0.005704758	0	K	5.43527317	2.06	1	0	12.78382262	124	2659	-3.605813996	-0.569	-3.423193424	G	0.311514378	0.517674208	2.174422621
1239	L98F	-0.22153	3.70177	-0.034269115	0	-0.005844158	0	F	15.45656109	4.92	0	0	6.275034204	98	3253	-1.9838544	-0.302183156	-2.19254781	L	0.26032114	0.314237356	1.360044214
1240	G188D	0.03313	3.13193	0.000689501	0	-0.005999148	0	D	15.58736229	2.06	0	0	2.232074367	188	1307	0	0	0	G	0.043771267	0.078948975	2.681419481
1241	F36E	-0.12004	3.85188	-0.285768549	1	-0.006105073	0	E	5.258531094	4.62	4	1	13.07593581	36	2125	-0.920691714	-0.204847338	-1.362133862	F	0.153229952	0.358558953	2.86077947
1242	Q51G	-0.05714	1.54193	0.016474791	0	-0.006437802	0	G	17.07754326	6.11	0	0	4.53932042	51	2873	0	0	0	Q	0.048522949	0.0666008	5.784284028
1243	K184P	-0.05673	-0.83612	0.0000904	0	-0.006544419	0	P	15.77882957	6.89	0	0	2.259250438	184	520	0	0	0	K	0.037805557	0.047553778	5.459608401
1244	W27V	0.05696	3.25407	-0.016830832	0	-0.007161066	0	V	8.870321274	7.68	3	0	7.858205999	27	1051	-1.531260961	-0.230143085	-3.518709607	W	0.142684698	0.20481348	2.289414946
1245	C166A	-0.05031	0.17531	0.047789948	0	-0.007734656	0	A	25.16763687	4.47	0	0	1.303071699	166	815	-0.007706364	-0.002004711	-0.020779735	C	0.022422791	0.037731647	5.63263499
1246	I203S	-0.03965	2.52317	-0.009661787	0	-0.007963819	0	S	15.97112656	4.92	0	0	5.913116765	203	3039	-2.202357203	-0.3928	-1.503890341	I	0.037619591	0.051035404	4.997076327
1247	M34L	-0.03417	0.09311	-0.005356942	0	-0.008170685	0	L	4.183253288	6.36	0	0	5.610422062	34	3291	-0.337347998	-0.087756703	0.029991624	M	0.041736603	0.096893311	4.052346553
1248	Q51W	-0.09318	-0.30028	0.008409167	0	-0.00818004	0	W	17.07754326	6.11	0	0	4.53932042	51	1590	-0.074888167	-0.0142	-0.066354169	Q	0.025185585	0.048641205	8.029140143
1249	G89D	-0.0474	1.94423	0.003927167	0	-0.008567168	0	D	16.5915184	2.06	0	0	0.914639926	89	1498	-0.102334215	-0.017768124	-0.134430384	G	0.16652298	0.190977097	2.986532967
1250	S6C	0.03472	0.81691	-0.071087538	0	-0.008877391	0	C	16.65774345	3.97	0	0	7.488699021	6	103	0	0	0	S	0.029167175	0.050010443	6.768423206
1251	L7C	0.10682	3.24235	0.00862261	0	-0.008939174	0	C	13.13159275	4.92	0	0	8.959959021	7	2611	-0.173754585	-0.0452	-0.171045371	L	0.041407585	0.056035757	5.212047436
1252	R137E	0.09076	0.63138	0.026160717	0	-0.00899938	0	E	17.68624115	7.82	0	0	3.369153091	137	611	0	0	0	R	0.061655045	0.069411278	7.427719948
1253	V85I	0.01162	0.034	0.023835497	0	-0.00925848	0	I	22.72319794	4.11	0	0	1.196369123	85	737	-0.03605577	-0.008254041	-0.050586142	V	0.035260201	0.045845509	4.235184423
1254	Y109P	0.2519	6.70622	0.008208215	0	-0.00925848	0	P	21.59226799	4.73	0	0	7.560569816	109	1568	0	0	0	Y	0.140454292	0.186074734	2.872528374
1255	I158R	0.0163	1.43782	-0.00992125	0	-0.009347094	0	R	15.25546455	4.92	0	0	5.584524966	158	1399	-1.477108056	-0.188549846	-2.681602093	I	0.076630592	0.085296392	5.101359719
1256	V85M	0.05715	0.29309	0.026102011	0	-0.009412682	0	M	22.72319794	4.11	0	0	1.196369123	85	1940	-0.018294777	-0.003633749	-0.030831447	V	0.060268402	0.109946728	4.555702117
1257	S163M	0.06131	0.14885	-0.004504616	0	-0.009472947	0	M	22.11980057	3.97	0	0	1.389064874	163	2649	-0.041740152	-0.009772357	-0.03451873	S	0.065387726	0.095633507	9.266221035
1258	L65N	-0.03873	2.26148	-0.196305124	1	-0.009481482	0	N	4.942615986	4.92	3	0	8.000696218	65	1794	-0.606975649	-0.105761265	-1.045093743	L	0.148551941	0.347962618	2.320710738
1259	M52I	0.15041	-0.34984	0.007937442	0	-0.010036419	0	I	13.76008797	6.36	0	0	8.5531233	52	2641	-0.545429432	-0.1333	-0.341907749	M	0.046487808	0.055494547	4.391051126
1260	T46K	0.00032	-0.68595	-0.014429816	0	-0.010181086	0	K	14.75976563	4.11	0	0	6.169389329	46	3463	-0.068400265	-0.013960808	-0.041242257	T	0.044909477	0.08199501	3.701627402
1261	E198S	-0.11558	-0.05753	-0.028597369	0	-0.010285034	0	S	10.4547205	5.97	0	0	6.317987889	198	684	-2.549763912	-0.4523	-2.201585832	E	0.039973259	0.065057397	5.145198919
1262	L9T	-0.021	3.76997	0.013414822	0	-0.010581305	0	T	7.428297043	4.92	0	0	13.6444423	9	2852	0	0	0	L	0.057862759	0.080885053	4.40335166
1263	V154A	-0.04678	1.15293	0.004840377	0	-0.010628523	0	A	12.18092442	4.11	0	0	4.48507411	154	2265	-3.899689528	-0.7214	-4.44773244	V	0.081549168	0.134111881	6.959061851
1264	K130R	-0.02615	0.30214	-0.032269152	0	-0.010758576	0	R	13.0798521	6.89	0	0	3.799508476	130	654	-2.29910061	-0.4666	-0.75096373	K	0.02548933	0.059280634	5.328134814
1265	S162Y	0.14404	0.52168	-0.009298299	0	-0.010810498	0	Y	19.23825073	3.97	0	0	5.185538494	162	1302	0	0	0	S	0.130551815	0.151305199	2.937407885
1266	S111P	-0.07046	-0.84076	0.016045826	0	-0.011239199	0	P	27.00115776	3.97	0	0	1.199250998	111	797	-0.021906031	-0.002353909	-0.020637012	S	0.230234146	0.214159966	1.203933378
1267	H94W	0.00392	0.18219	0.057698833	0	-0.011239199	0	W	17.69298935	5.23	0	0	7.295043916	94	195	-0.016073092	-0.004181206	-0.044953633	H	0.075537682	0.107236147	4.111856285
1268	L138P	0.02921	6.80272	-0.131713069	0	-0.011430176	0	P	14.58506584	4.92	0	0	8.725731931	138	1097	0	0	0	L	0.090105534	0.097962379	5.6527589
1269	I196V	-0.06396	0.58985	-0.005128671	0	-0.011481882	0	V	14.00691319	4.92	0	0	2.721469756	196	2272	0.001229281	-0.004242896	0.028525298	I	0.019775867	0.034854174	2.198370628
1270	Q172G	-0.00908	1.41015	-0.002471685	0	-0.011506991	0	G	16.59084129	6.11	0	0	4.586249451	172	2088	-0.142501724	-0.02511568	-0.091269973	Q	0.110542297	0.104357481	2.335146603
1271	I108M	-0.00265	-0.26547	-0.003822989	0	-0.011593076	0	M	22.47744942	4.92	0	0	4.832724578	108	992	0	0	0	I	0.127580643	0.12412262	4.898350997
1272	M52T	-0.01332	1.65126	-0.009229646	0	-0.012033584	0	T	13.76008797	6.36	0	0	8.5531233	52	1822	-0.055381889	-0.013296647	-0.010669693	M	0.037940025	0.064453125	7.456133884
1273	I158Q	-0.10343	1.43639	-0.009118028	0	-0.012093415	0	Q	15.25546455	4.92	0	0	5.584524966	158	453	-2.453216379	-0.4976	-3.02651213	I	0.042515278	0.067516088	3.583896382
1274	F36R	0.16644	1.62648	-0.300102747	1	-0.012184726	0	R	5.258531094	4.62	4	1	13.07593581	36	3553	-0.645738694	-0.118345973	-0.124200175	F	0.195625067	0.355426192	2.29249869
1275	W180M	-0.00077	1.74331	0.027410759	0	-0.012377798	0	M	15.39409828	7.68	0	0	6.251138618	180	157	0	0	0	W	0.135858059	0.155012131	5.020701723
1276	S175Q	0.03129	-0.21586	-0.017464637	0	-0.012467371	0	Q	18.19268036	3.97	0	0	1.33996937	175	3044	-0.057759428	-0.015025365	-0.303379198	S	0.033236504	0.054029942	7.049950045
1277	C166P	-0.03939	-0.62757	0.025894472	0	-0.012581723	0	P	25.16763687	4.47	0	0	1.303071699	166	3461	-0.051635852	-0.005452714	-0.050446434	C	0.024611473	0.051495552	3.995142446
1278	V176T	-0.05394	0.41	-0.010375172	0	-0.012602178	0	T	17.21749687	4.11	0	0	2.43975179	176	2558	-0.049812287	-0.01295802	-0.175265333	V	0.027070999	0.047681808	3.513815776
1279	G91I	-0.06853	7.26012	-0.033103779	0	-0.012617173	0	I	13.90719128	2.06	0	0	3.61499004	91	2036	-0.034112808	-0.005456998	-0.07373441	G	0.442071915	0.330904961	3.273989365
1280	N193K	-0.0485	-0.1768	-0.01578614	0	-0.012680845	0	K	14.68216228	4.58	0	0	1.043771877	193	373	-0.782799831	-0.111446508	-0.909261491	N	0.07694006	0.159790993	2.574433706
1281	Q172A	0.10297	0.1813	0.023651536	0	-0.012738715	0	A	16.59084129	6.11	0	0	4.586249451	172	177	-0.054660849	-0.007476683	-0.060757491	Q	0.039078236	0.046741009	5.485551832
1282	S136N	0.06075	0.17778	-0.013606375	0	-0.012790589	0	N	19.49751854	3.97	1	0	1.672358391	136	3271	-0.027964232	-0.007274532	-0.092608231	S	0.025342941	0.051053524	4.438079187
1283	S97T	-0.04124	1.51395	0.02424023	0	-0.012976505	0	T	17.51577759	3.97	4	0	3.793341169	97	43	0	0	0	S	0.090387344	0.069351196	4.023266972
1284	M34R	0.06051	0.69378	-0.011548018	0	-0.013331136	0	R	4.183253288	6.36	0	0	5.610422062	34	3281	-1.500143651	-0.204555199	-1.62850369	M	0.047199249	0.066644669	3.224205424
1285	M34C	-0.03372	1.13326	-0.007215198	0	-0.013443305	0	C	4.183253288	6.36	0	0	5.610422062	34	3192	-3.091068575	-0.5738	-3.054343126	M	0.044584751	0.079015136	4.348767106
1286	Q116A	0.01267	0.56482	0.006658621	0	-0.013469607	0	A	19.91520119	6.11	0	0	4.038957343	116	3510	-0.063355776	-0.014157125	-0.039573395	Q	0.028442383	0.043735504	6.177802367
1287	E127W	-0.13541	0.49458	-0.035522518	0	-0.013723655	0	W	12.74455929	5.97	0	0	5.022468215	127	1190	-0.211876093	-0.0428	-0.21240975	E	0.045732975	0.10510397	3.925584253
1288	N139G	-0.00098	1.09746	-0.002771208	0	-0.013749309	0	G	15.78532314	4.58	0	0	7.36985389	139	1886	-0.43388249	-0.0738	-0.280931692	N	0.022366524	0.031337023	5.934411286
1289	S41T	-0.12001	2.65444	-0.014507589	0	-0.014190635	0	T	6.94629097	3.97	0	0	10.02344548	41	1571	0	0	0	S	0.041498661	0.077741385	3.409704277
1290	I115M	-0.09579	0.79326	0.009227014	0	-0.014243491	0	M	19.72655106	4.92	0	0	6.353847112	115	1390	-0.140030471	-0.028813671	-0.183252252	I	0.112802505	0.109426022	1.675827879
1291	Q83K	-0.02844	-0.32835	-0.021626875	0	-0.014329104	0	K	20.73348808	6.11	0	0	2.253424582	83	2716	-0.498263723	-0.12961684	-1.573587591	Q	0.088654518	0.127784729	1.532442437
1292	P26H	0.02216	10	0.004749468	0	-0.014462211	0	H	9.325831413	4.11	4	0	6.566377589	26	3643	-2.489756122	-0.334033211	-3.556398551	P	0.113775015	0.18178308	2.199231499
1293	S48M	-0.11968	-1.25048	0.020062169	0	-0.014462211	0	M	19.42538643	3.97	0	0	1.027276122	48	569	0	0	0	S	0.050821304	0.081642151	5.883727071
1294	Q4H	0.13964	0.36466	0.039908783	0	-0.014567383	0	H	20.10389519	6.11	0	0	3.605329933	4	3091	0	0	0	Q	0.095625877	0.135100842	4.055643522
1295	T46H	-0.01649	0.24795	0.038524836	0	-0.014567383	0	H	14.75976563	4.11	0	0	6.169389329	46	809	-0.233808679	-0.0595	-0.17197712	T	0.049824715	0.067554474	6.214986463
1296	T49D	0.02837	2.06291	-0.094322223	0	-0.014956496	0	D	20.07528687	4.11	0	0	1.752831958	49	2596	0	0	0	T	0.078152657	0.105068684	3.143464236
1297	V55I	0.11489	1.76018	-0.020668854	0	-0.01518893	0	I	9.223671913	4.11	3	0	13.97801555	55	2763	-0.182101195	-0.047371262	-0.179332489	V	0.126867771	0.207544088	5.948123514
1298	L86P	0.00481	4.22686	0.046400438	0	-0.015210228	0	P	19.19067955	4.92	0	0	4.324393899	86	3050	-0.045985034	-0.004987489	-0.020273255	L	0.258948326	0.25270319	2.318932278
1299	S175A	-0.08405	-0.24865	-0.002194814	0	-0.015283232	0	A	18.19268036	3.97	0	0	1.33996937	175	2799	-0.186756907	-0.032540251	-0.342674777	S	0.027848244	0.051572561	5.722568245
1300	S183G	-0.01202	0.31181	-0.016026784	0	-0.015511089	0	G	15.98010635	3.97	0	0	4.08739996	183	3717	0	0	0	S	0.106471539	0.127499342	3.305981976
1301	K60Q	0.02302	0.1678	0.014533632	0	-0.015867156	0	Q	9.210010529	6.89	1	0	4.757373746	60	2291	-3.308645784	-0.523040233	-5.026037551	K	0.040245771	0.099170446	5.045671319
1302	D110R	-0.00741	-0.23092	-0.010530916	0	-0.015917451	0	R	25.10586166	4.74	2	0	2.782494413	110	10	0	0	0	D	0.052101135	0.082099915	4.522913928
1303	L167A	-0.07693	1.48168	-0.006724072	0	-0.015946684	0	A	21.73075104	4.92	0	0	4.61442305	167	2577	0	0	0	L	0.062799454	0.064092159	3.272501485
1304	N53S	-0.07959	1.95168	-0.062437881	0	-0.015949584	0	S	11.66932964	4.58	0	0	11.40206046	53	2393	-0.064471227	-0.011128325	-0.050580046	N	0.037305832	0.054023504	3.103039089
1305	L167Q	0.05908	0.98589	0.048355893	0	-0.015982908	0	Q	21.73075104	4.92	0	0	4.61442305	167	2351	0	0	0	L	0.058063507	0.093188763	2.682788986
1306	I158Y	0.00865	-0.0167	0.033665055	0	-0.016271832	0	Y	15.25546455	4.92	0	0	5.584524966	158	2030	-3.123442941	-0.4976	-3.02651213	I	0.080716133	0.094558001	5.416279853
1307	S113T	0.01013	0.0127	-0.015936321	0	-0.016344778	0	T	24.22633553	3.97	0	0	4.469009237	113	3526	0	0	0	S	0.120018005	0.137448788	3.694381328
1308	T112N	-0.09283	-0.21324	-0.00878823	0	-0.016446518	0	N	27.79753113	4.11	0	0	1.171445623	112	3752	0	0	0	T	0.021720886	0.038277626	7.502959056
1309	K28M	-0.25754	-0.35246	-0.002894502	0	-0.016565581	0	M	8.770861626	6.89	0	0	2.728369427	28	160	-4.855996764	-0.9142	-5.719006688	K	0.09948802	0.140719593	3.903186867
1310	Q51V	-0.02278	0.14809	0.013057036	0	-0.016607597	0	V	17.07754326	6.11	0	0	4.53932042	51	1870	-0.015550401	-0.001491404	-0.033657461	Q	0.048309326	0.091027737	2.676643581
1311	Q107N	-0.03066	0.40946	-0.023417715	0	-0.016613199	0	N	24.92017937	6.11	0	0	1.257057833	107	3127	-0.057434066	-0.014869969	-0.069529967	Q	0.037335396	0.060625553	6.549285759
1312	M52K	0.13012	0.55177	-0.039574648	0	-0.01710141	0	K	13.76008797	6.36	0	0	8.5531233	52	3688	0.063694363	-0.006243643	0.356817128	M	0.033453941	0.069840908	5.119702443
1313	K184E	0.0389	-0.45418	0.0161934	0	-0.0171065	0	E	15.77882957	6.89	0	0	2.259250438	184	1757	0	0	0	K	0.019608498	0.036070347	5.695521413
1314	R38V	0.05913	0.96334	0.018194829	0	-0.017107344	0	V	7.593317032	7.82	0	0	7.728220503	38	974	-0.434376885	-0.085709753	-0.340024772	R	0.038773298	0.07719171	5.250359119
1315	K73A	0.00181	-0.23679	-0.037604367	0	-0.017147579	0	A	5.5773139	6.89	4	0	3.370048986	73	1214	-3.138274419	-0.436044895	-3.953986566	K	0.059647083	0.103262186	3.935194518
1316	E192D	0.08145	2.71875	0.001033264	0	-0.017393843	0	D	13.92856884	5.97	0	0	3.009982501	192	1931	-0.144421138	-0.037569284	-0.061334381	E	0.119795799	0.1707232	2.475847681
1317	N193G	0.02006	0.10342	-0.015194646	0	-0.017422042	0	G	14.68216228	4.58	0	0	1.043771877	193	548	-1.249819307	-0.143762796	-1.673179796	N	0.11170578	0.151087284	2.813689279
1318	S37Y	-0.00575	-0.48022	-0.011368863	0	-0.017899187	0	Y	3.938325644	3.97	4	0	9.150595589	37	2842	-1.350732532	-0.351375536	-2.559518728	S	0.071474314	0.165394664	3.52491647
1319	L177M	0.14458	0.27146	-0.004608849	0	-0.018044156	0	M	13.5011158	4.92	0	0	7.717059707	177	230	-0.786893	-0.2047	-0.525045133	L	0.066622734	0.071161509	7.086471604
1320	S163N	0.07788	0.09231	-0.018549001	0	-0.018044156	0	N	22.11980057	3.97	0	0	1.389064874	163	1008	0.004451809	-0.000777528	0.006024231	S	0.037793159	0.053970814	4.835145009
1321	V154T	-0.02061	-0.44241	-0.029390473	0	-0.018044156	0	T	12.18092442	4.11	0	0	4.48507411	154	3724	-2.270760165	-0.29765517	-3.28668393	V	0.064426899	0.096532822	3.388383166
1322	N23W	0.02598	2.18544	0.030961219	0	-0.018053238	0	W	7.662455082	4.58	1	0	5.437359177	23	264	-1.005858695	-0.1785	-0.753182125	N	0.072143555	0.124548197	3.672058227
1323	D159N	0.00684	0.62897	0.002702789	0	-0.018268595	0	N	16.00409508	4.74	0	0	5.7012012	159	2629	-0.021972388	-0.005781981	-0.048585321	D	0.04638195	0.075867891	4.129248711
1324	I158H	0.0578	1.48293	-0.036638097	0	-0.018514726	0	H	15.25546455	4.92	0	0	5.584524966	158	1782	-1.335092136	-0.206734492	-2.225655825	I	0.075744152	0.087425947	3.670549352
1325	Q187W	-0.00637	0.17196	-0.025505355	0	-0.018514726	0	W	15.06213665	6.11	0	0	1.658673269	187	964	-1.851244993	-0.3619	-1.65183761	Q	0.061544895	0.081367016	5.409188596
1326	V45C	-0.08154	0.33948	0.064736607	0	-0.018989168	0	C	15.63394642	4.11	0	0	5.010525772	45	1383	-0.418776792	-0.097486192	-0.361282499	V	0.035429001	0.049622536	3.853459147
1327	Q187A	0.06682	0.52911	0.011901254	0	-0.019119264	0	A	15.06213665	6.11	0	0	1.658673269	187	2415	-0.485407637	-0.053770981	-1.254249823	Q	0.055408478	0.055401802	2.542291164
1328	E84D	0.15137	-0.17521	0.045790332	0	-0.019164137	0	D	23.50871277	5.97	0	0	1.784244284	84	2921	-0.052403775	-0.013632162	0.011765767	E	0.047419548	0.082627773	4.394123985
1329	V145D	-0.13858	4.73039	-0.231514882	1	-0.019164137	0	D	8.568832397	4.11	0	0	8.920834309	145	2645	-2.877696433	-0.413671361	-4.686674347	V	0.052074909	0.067094088	8.056686604
1330	L86D	0.0378	2.86885	0.052246729	0	-0.019242889	0	D	19.19067955	4.92	0	0	4.324393899	86	44	-0.009538495	-0.005099964	0.03095196	L	0.12939167	0.233952999	1.856894461
1331	M201P	-0.09375	3.97064	-0.250407803	1	-0.019741647	0	P	11.16357899	6.36	0	0	7.869766057	201	269	-1.328184282	-0.2357	-0.912442078	M	0.061848164	0.103094101	3.158363744
1332	V154I	-0.08387	-0.40959	0.00857287	0	-0.019997845	0	I	12.18092442	4.11	0	0	4.48507411	154	2222	-4.564123483	-0.7214	-4.44773244	V	0.060124397	0.121788263	3.997561092
1333	A67Q	0.06478	-0.01017	-0.038194985	0	-0.020087498	0	Q	8.93138504	2.87	0	0	1.306069224	67	2426	-2.042663462	-0.330296537	-3.190755926	A	0.160432339	0.288877726	2.175917291
1334	C166Y	0.05033	1.88107	-0.00201372	0	-0.020177803	0	Y	25.16763687	4.47	0	0	1.303071699	166	2505	-0.088552723	-0.021995427	-0.050446434	C	0.015222549	0.022093773	4.484180306
1335	S48Q	0.05235	-0.52293	0.031325431	0	-0.020473464	0	Q	19.42538643	3.97	0	0	1.027276122	48	2996	0	0	0	S	0.060564995	0.085000515	5.473830254
1336	I115E	-0.03434	1.72451	-0.026003527	0	-0.020508213	0	E	19.72655106	4.92	0	0	6.353847112	115	2445	-0.026113743	-0.006793151	-0.029900085	I	0.106500626	0.121085167	5.110515444
1337	R38C	0.13874	1.41855	0.014059373	0	-0.020795512	0	C	7.593317032	7.82	0	0	7.728220503	38	2234	-0.359402193	-0.093493815	-0.749948608	R	0.033802748	0.045206189	4.891067665
1338	M34S	-0.10788	0.69313	-0.009747991	0	-0.020795512	0	S	4.183253288	6.36	0	0	5.610422062	34	2213	-3.091068575	-0.5738	-3.054343126	M	0.044547796	0.068140626	2.412387612
1339	S6Y	-0.15846	-0.20628	-0.027278591	0	-0.020795512	0	Y	16.65774345	3.97	0	0	7.488699021	6	436	0	0	0	S	0.055080414	0.108724594	3.199269339
1340	S162E	-0.07774	1.55923	-0.003886158	0	-0.021011622	0	E	19.23825073	3.97	0	0	5.185538494	162	1197	0	0	0	S	0.090129852	0.122692585	2.729958173
1341	D173E	-0.05055	0.76934	-0.016774246	0	-0.021049077	0	E	17.77380371	4.74	0	0	2.024628673	173	2553	-0.0947391	-0.024645147	-0.078555015	D	0.03497982	0.044084072	1.382741259
1342	K30D	0.01731	0.17953	-0.010812018	0	-0.021317201	0	D	5.790667057	6.89	1	0	3.027322028	30	2311	-2.055359472	-0.34267467	-2.809794747	K	0.083482742	0.116197228	2.598408385
1343	W3Y	-0.05022	1.53227	0.010962669	0	-0.021380894	0	Y	18.65595627	7.68	0	0	6.420825291	3	3197	0	0	0	W	0.048616409	0.074792624	5.236175547
1344	Q116N	0.06771	0.50667	-0.042303442	0	-0.021835798	0	N	19.91520119	6.11	0	0	4.038957343	116	983	-0.078736138	-0.023287744	-0.025932629	Q	0.037594795	0.050958157	5.773694021
1345	S165G	0.01504	0.5136	0.018007875	0	-0.021973159	0	G	23.47231293	3.97	0	0	3.18927743	165	3521	0	0	0	S	0.079904556	0.111493111	2.711144288
1346	Y109K	-0.08251	3.06089	0.007732897	0	-0.022174774	0	K	21.59226799	4.73	0	0	7.560569816	109	472	0	0	0	Y	0.071825981	0.113893032	4.948992332
1347	D99Q	0.03177	0.93588	0.031201511	0	-0.02235065	0	Q	18.92849731	4.74	0	0	1.785034147	99	3747	-3.524500615	-0.638	-3.659933126	D	0.061845779	0.082819939	5.724191835
1348	V176M	-0.00721	-0.7457	-0.004754722	0	-0.022667257	0	M	17.21749687	4.11	0	0	2.43975179	176	2266	-0.496321123	-0.1047	-0.362862549	V	0.034527302	0.045863152	6.262632714
1349	P26N	-0.01804	5.68171	-0.054851809	0	-0.022786964	0	N	9.325831413	4.11	4	0	6.566377589	26	2254	-3.768185425	-0.6666	-4.018450462	P	0.090371132	0.158600926	2.549359454
1350	G42R	-0.00263	10	-0.059423679	0	-0.022786964	0	R	10.59908009	2.06	4	0	9.752754442	42	2987	-0.200496409	-0.034874323	-0.132496255	G	0.065919399	0.117235661	2.691972335
1351	L167D	0.02239	1.95664	0.048101267	0	-0.023474545	0	D	21.73075104	4.92	0	0	4.61442305	167	3695	0	0	0	L	0.073604584	0.109140873	4.368635945
1352	P26V	0.03742	3.32217	-0.048722313	0	-0.023675307	0	V	9.325831413	4.11	4	0	6.566377589	26	3502	-1.072529187	-0.279004546	-2.824063599	P	0.156823397	0.172094107	3.351243288
1353	F160L	0.0672	5.25075	-0.003476945	0	-0.023678711	0	L	15.12964916	4.62	0	0	10.18474303	160	1662	-0.394235955	-0.067855504	-0.611001827	F	0.137754917	0.172088861	2.516301859
1354	N191K	0.06677	-0.62459	0.007337104	0	-0.023678711	0	K	15.54916191	4.58	0	0	1.222303607	191	1041	-0.331188485	-0.0714	-0.206372544	N	0.06965065	0.071029186	6.170777516
1355	K114T	-0.00434	0.63382	0.029102416	0	-0.023815369	0	T	23.14476204	6.89	0	0	1.86198455	114	2701	0	0	0	K	0.029653549	0.048977375	5.380471667
1356	C166L	0.0316	0.2793	0.023918371	0	-0.024249928	0	L	25.16763687	4.47	0	0	1.303071699	166	3458	-0.065518655	-0.013569356	-0.033092527	C	0.020480156	0.03101778	4.306852813
1357	G42A	-0.09278	6.48806	-0.031177139	0	-0.024297606	0	A	10.59908009	2.06	4	0	9.752754442	42	1327	-0.145625271	-0.037882524	-0.192746454	G	0.06902504	0.071180582	4.965254382
1358	M52V	-0.12393	0.12759	0.000811112	0	-0.024377933	0	V	13.76008797	6.36	0	0	8.5531233	52	3233	-0.076728532	-0.011373545	-0.064718192	M	0.044928551	0.079679489	3.163135995
1359	T61C	-0.14493	-0.14175	-0.023117696	0	-0.024416459	0	C	6.043539047	4.11	0	0	10.76251421	61	1630	-1.890651153	-0.3785	-2.261086938	T	0.103174925	0.136197567	2.079229224
1360	R70I	0.1125	2.63645	-0.002276441	0	-0.024416459	0	I	8.058046341	7.82	2	0	4.20129558	70	1071	-0.213737551	-0.050364154	-0.293595908	R	0.194086552	0.34002471	3.303400404
1361	L104M	0.00009	-0.66337	0.018254074	0	-0.024483174	0	M	21.25032997	4.92	0	0	5.057757566	104	1689	-0.692925996	-0.1547	-0.734041	L	0.100943565	0.117948055	1.04602302
1362	G90V	0.05161	5.00765	-0.082604779	0	-0.024620547	0	V	16.62829018	2.06	0	0	1.903643923	90	1107	-0.079508039	-0.015257864	-0.105755393	G	0.17771244	0.145882607	3.860073747
1363	F156P	0.18131	10	-0.3470628	1	-0.024716264	0	P	11.08050728	4.62	4	0	8.255048124	156	2284	-3.708224476	-0.5928	-3.482658937	F	0.139043331	0.232504845	5.110231478
1364	N191Y	0.00898	-0.16833	-0.014213279	0	-0.025609927	0	Y	15.54916191	4.58	0	0	1.222303607	191	1427	-0.335591028	-0.0714	-0.206372544	N	0.052579403	0.078398943	2.571947416
1365	Q187T	-0.01367	0.46529	-0.009018746	0	-0.025833143	0	T	15.06213665	6.11	0	0	1.658673269	187	892	-1.669895025	-0.3619	-1.65183761	Q	0.050524235	0.062518358	4.567543426
1366	R204K	-0.02627	2.07283	0.002365696	0	-0.025859068	0	K	18.21904182	7.82	0	0	5.183280005	204	2733	0	0	0	R	0.032541275	0.057775497	4.750512119
1367	L65W	-0.28864	0.81948	-0.069740316	0	-0.025946608	0	W	4.942615986	4.92	3	0	8.000696218	65	688	-1.072915941	-0.1904	-1.177068966	L	0.389681339	0.554754615	1.320138341
1368	I196A	0.00828	1.58674	-0.071102943	0	-0.026209914	0	A	14.00691319	4.92	0	0	2.721469756	196	1459	-0.175598935	-0.0428	-0.126021988	I	0.03633976	0.056708336	5.718928558
1369	Y197G	0.02913	5.56288	-0.052947479	0	-0.026289569	0	G	10.85731697	4.73	0	0	7.220669367	197	2468	-0.010026444	-0.00238048	0.025442984	Y	0.133441448	0.211680055	2.180742983
1370	G18V	-0.08224	8.74565	-0.049207256	0	-0.026339183	0	V	12.01083946	2.06	1	0	6.130906393	18	346	-0.061074114	-0.015650511	-0.178000196	G	0.145978451	0.233507633	3.331020844
1371	V181Q	-0.00873	3.1469	-0.004158232	0	-0.0264313	0	Q	13.10623646	4.11	0	0	7.254630238	181	2926	-1.788340083	-0.3642	-1.520311844	V	0.110533237	0.143716574	3.151248901
1372	K22C	0.13575	0.64109	-0.000256662	0	-0.026501209	0	C	10.66356182	6.89	0	0	2.171109924	22	750	0	0	0	K	0.052271843	0.135311723	3.025593924
1373	P26I	-0.10604	5.1316	-0.022205995	0	-0.026555101	0	I	9.325831413	4.11	4	0	6.566377589	26	744	-0.617492547	-0.160632671	-1.131583617	P	0.127228737	0.204227567	3.717274343
1374	K184H	0.05355	-0.40059	-0.000122275	0	-0.026753966	0	H	15.77882957	6.89	0	0	2.259250438	184	3133	0	0	0	K	0.03453064	0.04002142	5.687880978
1375	V181R	0.13927	10	-0.26228188	1	-0.026753966	0	R	13.10623646	4.11	0	0	7.254630238	181	173	-0.894757087	-0.105477949	-1.267867641	V	0.134034634	0.176750422	2.992933613
1376	N139H	0.05475	1.78013	-0.079192227	0	-0.027086764	0	H	15.78532314	4.58	0	0	7.36985389	139	2545	-0.125317191	-0.017608971	-0.081077587	N	0.03019762	0.03684473	4.748706911
1377	Y109R	-0.09257	2.44122	-0.012075388	0	-0.027086764	0	R	21.59226799	4.73	0	0	7.560569816	109	2933	0	0	0	Y	0.090156555	0.132625103	5.202364747
1378	F160W	0.04163	4.71786	-0.024760327	0	-0.027136142	0	W	15.12964916	4.62	0	0	10.18474303	160	1302	-0.730376111	-0.126372974	-1.148267619	F	0.150075436	0.182796001	1.926249139
1379	L7T	-0.0945	3.44783	0.039647387	0	-0.027225502	0	T	13.13159275	4.92	0	0	8.959959021	7	3045	-0.03796142	-0.009875171	-0.023779408	L	0.035035133	0.062431335	5.452989389
1380	G50E	-0.08174	3.06155	0.003507129	0	-0.027326629	0	E	18.36031914	2.06	0	0	3.520917797	50	3056	0	0	0	G	0.058040619	0.059494495	4.316409394
1381	E134A	0.12594	0.13828	-0.005990006	0	-0.027390991	0	A	17.18048668	5.97	0	0	2.837360534	134	36	-0.879403699	-0.104399996	-0.846860424	E	0.023509979	0.032131195	5.547878601
1382	N191S	-0.04961	0.32418	-0.013567785	0	-0.028302085	0	S	15.54916191	4.58	0	0	1.222303607	191	2787	-0.132312457	-0.024264143	-0.091458677	N	0.050073624	0.07797718	3.818164739
1383	C166K	0.08591	1.87106	0.028813033	0	-0.028302085	0	K	25.16763687	4.47	0	0	1.303071699	166	136	-0.029037433	-0.004466749	-0.026494878	C	0.01847744	0.027832985	6.979788824
1384	L177S	-0.16854	4.72	-0.277962943	1	-0.028404254	0	S	13.5011158	4.92	0	0	7.717059707	177	1050	-0.839447996	-0.2047	-0.525045133	L	0.070187092	0.082924724	4.020817581
1385	S41Y	-0.00483	10	-0.057041089	0	-0.028406111	0	Y	6.94629097	3.97	0	0	10.02344548	41	2652	-5.84757101	-0.919	-5.766506298	S	0.076629162	0.192428589	3.544192665
1386	R170D	-0.01507	0.79408	0.037368799	0	-0.028757669	0	D	18.21761703	7.82	0	0	2.080527591	170	2873	-1.881159684	-0.360860767	-1.674537088	R	0.041036606	0.045480251	8.946827
1387	L29C	-0.10803	3.13882	-0.048835694	0	-0.028969021	0	C	8.183287621	4.92	0	0	7.227221514	29	365	-0.21537438	-0.039980152	-0.413775992	L	0.087927341	0.1893543	3.087441059
1388	S31R	-0.01887	-1.67537	-0.003407804	0	-0.029090219	0	R	7.777952194	3.97	0	0	5.267439346	31	876	-0.115222292	-0.029973584	-0.158858598	S	0.065935373	0.109624147	4.453850785
1389	T49M	-0.01765	1.15719	-0.110695919	0	-0.029350319	0	M	20.07528687	4.11	0	0	1.752831958	49	42	0	0	0	T	0.097011566	0.125137806	2.8996886
1390	G182D	0.06084	4.22876	-0.010346475	0	-0.029478546	0	D	16.60614395	2.06	0	0	3.263750441	182	532	-0.274954103	-0.047960946	-0.413875442	G	0.044963837	0.07493639	5.60622068
1391	L7W	0.03748	9.25789	0.022765696	0	-0.029626525	0	W	13.13159275	4.92	0	0	8.959959021	7	2872	-0.222716133	-0.0452	-0.171045371	L	0.090794086	0.150567293	4.242549352
1392	M52C	-0.06112	1.2358	-0.019377299	0	-0.029716883	0	C	13.76008797	6.36	0	0	8.5531233	52	878	-0.253203236	-0.064757302	-0.24951123	M	0.027482986	0.056568146	3.08527079
1393	W27S	-0.23385	5.94143	-0.020651033	0	-0.029869404	0	S	8.870321274	7.68	3	0	7.858205999	27	1671	-3.353562777	-0.583183126	-4.025330881	W	0.151044607	0.166985393	1.920563723
1394	R161I	0.03807	2.31928	0.027101394	0	-0.030482956	0	I	15.6648531	7.82	0	0	7.22446866	161	1399	-0.151723068	-0.0333205	-0.304140629	R	0.290139198	0.336432695	2.889858692
1395	Q4E	0.00616	-0.08675	0.053740509	0	-0.030656668	0	E	20.10389519	6.11	0	0	3.605329933	4	1803	0	0	0	Q	0.042060852	0.044614315	5.360465757
1396	R59N	0.07424	0.68674	-0.006549485	0	-0.030656668	0	N	11.43966675	7.82	4	0	4.910542398	59	203	-5.842377849	-0.9547	-6.092719752	R	0.040052891	0.088497162	3.719017331
1397	T46A	0.01729	0.2223	0.01859199	0	-0.03088855	0	A	14.75976563	4.11	0	0	6.169389329	46	2650	0.0118157	-0.002786923	-0.003400926	T	0.035531044	0.054775953	3.397440331
1398	C166E	0.00317	0.22918	0.05231182	0	-0.030914089	0	E	25.16763687	4.47	0	0	1.303071699	166	1234	-0.011329877	-0.004365569	0.013928079	C	0.016575813	0.033046246	4.503143326
1399	D110G	0.10506	0.54223	0.041817741	0	-0.031018291	0	G	25.10586166	4.74	2	0	2.782494413	110	1465	0	0	0	D	0.051563263	0.073375225	5.421646293
1400	Q4P	-0.1071	0.53355	0.006916961	0	-0.031028817	0	P	20.10389519	6.11	0	0	3.605329933	4	714	0	0	0	Q	0.082384109	0.087560177	4.921961564
1401	E192T	0.01138	2.40986	-0.05710211	0	-0.031342687	0	T	13.92856884	5.97	0	0	3.009982501	192	2671	-0.149402544	-0.016781427	0.011807444	E	0.13163805	0.244174004	2.11958371
1402	D159E	-0.07133	0.36554	-0.016433227	0	-0.031525104	0	E	16.00409508	4.74	0	0	5.7012012	159	714	-0.015281182	-0.00404135	0.01184219	D	0.089822769	0.115035057	3.012789289
1403	S37G	-0.20983	0.5847	-0.007678259	0	-0.031577362	0	G	3.938325644	3.97	4	0	9.150595589	37	1172	-4.640742564	-0.7285	-4.579349612	S	0.050240755	0.080028534	5.013318388
1404	L86S	-0.02514	3.42629	0.002440771	0	-0.03160913	0	S	19.19067955	4.92	0	0	4.324393899	86	1402	-0.012838455	-0.004956654	0.032217851	L	0.157092094	0.218498707	3.374830204
1405	S113Y	-0.02903	2.94625	-0.004846391	0	-0.03160913	0	Y	24.22633553	3.97	0	0	4.469009237	113	2127	-0.049651973	-0.008997597	-0.037371444	S	0.100477219	0.148290634	7.989619949
1406	A103L	0.06825	-0.15698	0.004739157	0	-0.031683383	0	L	21.78741837	2.87	0	0	1.552356176	103	460	0	0	0	A	0.025740623	0.032433987	3.623259917
1407	N139C	-0.01435	0.81462	0.008743403	0	-0.031859321	0	C	15.78532314	4.58	0	0	7.36985389	139	2099	-0.023297338	-0.010344371	0.074207514	N	0.020978928	0.039264679	5.533822023
1408	Q83E	0.01405	0.01844	0.01382133	0	-0.031859321	0	E	20.73348808	6.11	0	0	2.253424582	83	1306	-1.95952759	-0.347762484	-3.332373366	Q	0.068255424	0.13466835	3.879910239
1409	N139F	-0.11455	1.00555	0.100856294	0	-0.031859321	0	F	15.78532314	4.58	0	0	7.36985389	139	278	-0.147832831	-0.019653862	-0.162155174	N	0.029164314	0.052644968	4.869489498
1410	L177A	-0.18784	3.6162	-0.01057778	0	-0.03208611	0	A	13.5011158	4.92	0	0	7.717059707	177	818	-0.256570914	-0.053072093	-0.053705965	L	0.067163944	0.091142535	3.244874394
1411	L15I	0.01607	0.30779	0.031808335	0	-0.032310569	0	I	14.00898361	4.92	0	0	3.90512752	15	2579	-2.54793097	-0.4904	-2.371712647	L	0.030038834	0.035306215	3.640749345
1412	L167C	-0.06752	1.27075	0.021945672	0	-0.032475143	0	C	21.73075104	4.92	0	0	4.61442305	167	2330	0	0	0	L	0.060195923	0.094461918	3.781425676
1413	S163T	-0.03531	0.24896	-0.020133693	0	-0.03263169	0	T	22.11980057	3.97	0	0	1.389064874	163	1047	-0.026001203	-0.006763875	-0.019308303	S	0.040659904	0.070597649	4.107083923
1414	M201C	-0.00413	2.87277	-0.039856571	0	-0.032694517	0	C	11.16357899	6.36	0	0	7.869766057	201	2809	-0.272030936	-0.039900657	-0.453791056	M	0.033600807	0.035621405	5.711694982
1415	G89H	0.07804	1.90794	-0.044760814	0	-0.033109226	0	H	16.5915184	2.06	0	0	0.914639926	89	246	-0.119444875	-0.02221924	-0.272359213	G	0.107983589	0.182821751	2.962690264
1416	E84R	0.04612	-0.04257	-0.031205044	0	-0.03361914	0	R	23.50871277	5.97	0	0	1.784244284	84	2140	-0.068297077	-0.006296831	-0.081077587	E	0.028840065	0.057661533	5.490433695
1417	V181A	-0.14343	2.27453	0.006230503	0	-0.033643983	0	A	13.10623646	4.11	0	0	7.254630238	181	1111	-1.830249608	-0.3642	-1.520311844	V	0.050841808	0.090375185	2.78165581
1418	D24G	0.03471	0.26047	-0.04364729	0	-0.033683684	0	G	5.360919952	4.74	0	0	5.903041359	24	2634	-0.023491606	-0.017670376	0.144809752	D	0.167536616	0.35730207	2.579611261
1419	G90Q	-0.00039	3.13293	-0.00422585	0	-0.033856732	0	Q	16.62829018	2.06	0	0	1.903643923	90	3537	-0.029597641	-0.01039319	-0.083892057	G	0.115611076	0.168067455	4.21421675
1420	M133I	0.05838	1.98933	-0.016761404	0	-0.034685926	0	I	13.72738457	6.36	0	0	7.978120244	133	48	-0.044476491	-0.008836048	-0.083341721	M	0.070280552	0.106018305	2.956113095
1421	H68S	-0.0563	-0.02363	-0.001615488	0	-0.03472079	0	S	8.157589912	5.23	0	0	1.082651311	68	403	-0.031660743	-0.008236131	-0.053180613	H	0.089939594	0.192755222	1.8364004
1422	A179G	-0.07827	0.80984	-0.033082951	0	-0.035361075	0	G	17.62024689	2.87	0	0	1.559264345	179	3729	0	0	0	A	0.029247761	0.05079031	3.53928892
1423	L56V	-0.06342	1.55016	0.006819262	0	-0.035654685	0	V	9.530211449	4.92	0	0	12.022391	56	1192	0	0	0	L	0.029640675	0.048134327	5.258762959
1424	K30H	0.056	0.61002	-0.048612826	0	-0.035723016	0	H	5.790667057	6.89	1	0	3.027322028	30	1134	-1.467944822	-0.189866374	-2.296232641	K	0.098394156	0.213962674	4.044559316
1425	S183Q	-0.11384	-0.425	-0.023498579	0	-0.035865179	0	Q	15.98010635	3.97	0	0	4.08739996	183	1735	-0.484433664	-0.098304576	-1.254038792	S	0.112861156	0.152820349	1.234998182
1426	D24E	0.03015	0.13155	-0.019816376	0	-0.035985592	0	E	5.360919952	4.74	0	0	5.903041359	24	1615	-0.248059291	-0.064529405	-0.769080775	D	0.139930248	0.309737563	3.445883817
1427	A131T	-0.11759	-0.12982	0.017603933	0	-0.036432829	0	T	14.45123577	2.87	0	0	5.595844474	131	1566	0	0	0	A	0.03423357	0.074117422	6.400872606
1428	D159H	0.05465	1.68216	-0.037368999	0	-0.036436919	0	H	16.00409508	4.74	0	0	5.7012012	159	3165	-0.032320185	-0.008473826	-0.063946721	D	0.10957098	0.144243479	3.891712262
1429	M201H	-0.08155	7.31805	-0.089581312	0	-0.036436919	0	H	11.16357899	6.36	0	0	7.869766057	201	3572	-0.266457984	-0.069315586	-0.585692497	M	0.056150436	0.066020846	5.954857921
1430	D87N	0.0336	0.57706	0.024629185	0	-0.036538216	0	N	19.10300636	4.74	0	0	1.592409468	87	1228	-0.192702666	-0.039907191	-0.356728273	D	0.05004406	0.099451542	4.518815415
1431	Y109G	-0.08895	5.87646	0.021030989	0	-0.037320592	0	G	21.59226799	4.73	0	0	7.560569816	109	1375	0	0	0	Y	0.097520828	0.111767292	5.992460878
1432	D159P	-0.02638	0.4947	-0.033017434	0	-0.037358523	0	P	16.00409508	4.74	0	0	5.7012012	159	146	-0.034665767	-0.004289224	-0.025473809	D	0.105448246	0.102655172	3.043785088
1433	V45W	-0.07804	0.19837	0.011421486	0	-0.037381414	0	W	15.63394642	4.11	0	0	5.010525772	45	3011	-0.731786302	-0.1547	-0.531237821	V	0.068650246	0.112790108	3.747429276
1434	G50I	-0.05329	5.192	-0.057132662	0	-0.037483044	0	I	18.36031914	2.06	0	0	3.520917797	50	1421	0	0	0	G	0.072004318	0.090619087	6.209768888
1435	R161H	-0.0349	4.34565	0.0048436	0	-0.037587302	0	H	15.6648531	7.82	0	0	7.22446866	161	179	-0.349424692	-0.066203136	-0.660470183	R	0.247755051	0.318398714	1.260805486
1436	G91S	-0.04164	3.70071	-0.022377831	0	-0.037623205	0	S	13.90719128	2.06	0	0	3.61499004	91	1226	0.01062073	-0.004242896	0.008309877	G	0.164925575	0.177319765	4.001574263
1437	N118T	-0.03403	2.71744	-0.001331479	0	-0.037714093	0	T	16.60082054	4.58	0	0	6.832498678	118	3540	-0.069143249	-0.013711616	-0.044014469	N	0.036765099	0.05960989	7.231891758
1438	R59H	0.07391	0.01387	0.012544795	0	-0.037747595	0	H	11.43966675	7.82	4	0	4.910542398	59	3378	-5.842377849	-0.9547	-6.092719752	R	0.042306423	0.066749096	3.132389187
1439	L25D	-0.04594	1.95723	0.008639772	0	-0.037747595	0	D	5.453880787	4.92	0	1	9.278029211	25	1117	0	0	0	L	0.196222067	0.315954506	1.555099159
1440	M133W	-0.07109	4.66077	-0.060783738	0	-0.037850086	0	W	13.72738457	6.36	0	0	7.978120244	133	2292	-0.041956133	-0.008705505	-0.083341721	M	0.108440876	0.169984818	4.199578543
1441	A67P	0.05859	-1.63719	-0.023586097	0	-0.037926468	0	P	8.93138504	2.87	0	0	1.306069224	67	930	0	0	0	A	0.07933569	0.24804759	3.036609251
1442	T112R	-0.09824	-0.0786	-0.021166834	0	-0.038122634	0	R	27.79753113	4.11	0	0	1.171445623	112	2315	0	0	0	T	0.036700249	0.063544273	3.033299699
1443	S6W	0.01394	1.09891	-0.204410678	1	-0.038223152	0	W	16.65774345	3.97	0	0	7.488699021	6	2831	0	0	0	S	0.061267376	0.095662594	4.124302972
1444	N23F	0.14878	1.92294	-0.037783585	0	-0.038478806	0	F	7.662455082	4.58	1	0	5.437359177	23	3710	-1.005858695	-0.1785	-0.753182125	N	0.077544928	0.19436276	2.089978373
1445	C166D	-0.00193	-0.01294	0.039422038	0	-0.038590197	0	D	25.16763687	4.47	0	0	1.303071699	166	842	-0.013429692	-0.004911808	-0.007149915	C	0.021121979	0.0347085	6.419526782
1446	G18S	-0.03288	3.18959	-0.028554249	0	-0.038600167	0	S	12.01083946	2.06	1	0	6.130906393	18	2365	-0.215193	-0.0428	-0.207666895	G	0.099771023	0.155897379	4.587011101
1447	S183K	-0.0304	0.3471	-0.020197606	0	-0.038667876	0	K	15.98010635	3.97	0	0	4.08739996	183	664	-0.721298418	-0.104234371	-0.968531468	S	0.093178749	0.11725688	1.218114395
1448	L177I	-0.04867	2.03062	-0.018466791	0	-0.0388701	0	I	13.5011158	4.92	0	0	7.717059707	177	369	-0.19665671	-0.05115769	-0.126717326	L	0.117396355	0.147990465	3.273335557
1449	A92T	-0.06352	1.29599	0.029215582	0	-0.039021751	0	T	13.7103157	2.87	0	0	6.833888953	92	2200	-0.102994888	-0.020792292	-0.151707851	A	0.08581686	0.077789783	3.002473071
1450	R82S	0.02163	0.81291	0.045984951	0	-0.040188404	0	S	19.61334991	7.82	3	0	2.450761671	82	71	0	0	0	R	0.089118958	0.152399063	2.250742954
1451	L25T	0.24262	1.72933	-0.016299689	0	-0.040190635	0	T	5.453880787	4.92	0	1	9.278029211	25	2598	0	0	0	L	0.176931381	0.416183472	1.153370971
1452	V185A	-0.07681	3.41168	-0.008122981	0	-0.040384485	0	A	12.67590427	4.11	0	0	7.126589361	185	1840	0	0	0	V	0.079226017	0.092107058	7.578710108
1453	L102Y	-0.05822	2.37126	-0.006270553	0	-0.040436824	0	Y	18.13634682	4.92	0	0	5.07633426	102	123	-3.081850484	-0.5833	-3.56222645	L	0.144304276	0.124254227	2.382515777
1454	V150I	0.15896	0.15869	0.047980319	0	-0.040749897	0	I	14.93426228	4.11	0	0	3.245043267	150	230	0	0	0	V	0.105055809	0.225265265	6.936064511
1455	S175K	0.05666	-0.57544	-0.01275549	0	-0.040749897	0	K	18.19268036	3.97	0	0	1.33996937	175	433	-0.120462757	-0.018014344	-0.199869966	S	0.031769753	0.047447205	3.40296325
1456	S41A	0.09019	-0.48108	-0.020087371	0	-0.04083644	0	A	6.94629097	3.97	0	0	10.02344548	41	882	-3.532753624	-0.919	-5.766506298	S	0.038511276	0.069161415	4.225170293
1457	L21Y	0.10588	-0.04151	-0.009518667	0	-0.040863658	0	Y	10.03011703	4.92	0	0	4.272302984	21	3250	-5.792175876	-0.9119	-5.716788901	L	0.055372715	0.111762285	3.675086028
1458	T49A	-0.02911	1.31663	-0.085913005	0	-0.04101626	0	A	20.07528687	4.11	0	0	1.752831958	49	3043	0	0	0	T	0.062913895	0.104415417	1.229427565
1459	G89K	0.07785	1.90934	-0.018350643	0	-0.041089876	0	K	16.5915184	2.06	0	0	0.914639926	89	902	-0.134477188	-0.015830302	-0.17820814	G	0.169406891	0.194272518	1.811405762
1460	A179N	0.02949	-0.01518	-0.043859433	0	-0.041172014	0	N	17.62024689	2.87	0	0	1.559264345	179	2541	0	0	0	A	0.022402763	0.033089638	2.344390191
1461	E63K	-0.01862	0.16518	-0.034530419	0	-0.041267157	0	K	8.619969368	5.97	0	0	4.31734416	63	3151	-4.070162867	-0.638	-3.668112725	E	0.049586773	0.100697041	5.722278999
1462	R70T	0.00502	1.99558	-0.040103906	0	-0.041479669	0	T	8.058046341	7.82	2	0	4.20129558	70	1430	-0.377247227	-0.098135969	-0.263505695	R	0.116348743	0.20866251	2.519254053
1463	P186K	-0.06128	1.10847	-0.031557311	0	-0.041600276	0	K	13.46545219	4.11	0	0	5.089266703	186	2338	-1.194682985	-0.160547665	-1.890680719	P	0.092377663	0.120161772	3.592363845
1464	K28C	-0.45602	-0.04872	-0.027353246	0	-0.041902843	0	C	8.770861626	6.89	0	0	2.728369427	28	3447	-3.127083071	-0.398508598	-5.085331536	K	0.113479137	0.181778073	2.07246046
1465	S69H	0.03996	-0.38358	-0.018203746	0	-0.041902843	0	H	5.15357399	3.97	4	0	5.046144258	69	79	0	0	0	S	0.108874798	0.158033967	2.741337715
1466	S31K	-0.04739	-1.43126	-0.004476913	0	-0.041902843	0	K	7.777952194	3.97	0	0	5.267439346	31	1196	0	0	0	S	0.081850767	0.131039381	2.131942958
1467	F195L	-0.00458	0.09072	-0.002653239	0	-0.041963503	0	L	13.85289288	4.62	0	0	3.81234228	195	1084	-0.16522159	-0.0285	-0.139159855	F	0.191681385	0.225162268	7.891175327
1468	D99E	0.09006	-0.34288	0.02805817	0	-0.041987004	0	E	18.92849731	4.74	0	0	1.785034147	99	353	-2.304259573	-0.320570132	-2.775477323	D	0.055268288	0.061644077	3.806401936
1469	Q51I	0.08197	2.21305	0.010362821	0	-0.042039346	0	I	17.07754326	6.11	0	0	4.53932042	51	2018	-0.02805219	-0.004743582	-0.04666879	Q	0.082107544	0.107849121	2.968876733
1470	S64A	-0.02054	0.13766	-0.007174403	0	-0.042309477	0	A	5.34096384	3.97	2	0	6.449582735	64	2747	-0.743058288	-0.083871058	-1.216022164	S	0.119928122	0.223724127	3.843368933
1471	T49K	-0.02819	0.61379	-0.107299307	0	-0.042332355	0	K	20.07528687	4.11	0	0	1.752831958	49	2686	0	0	0	T	0.067302704	0.085939884	8.609167583
1472	R170T	0.02832	0.68533	0.03161597	0	-0.042544135	0	T	18.21761703	7.82	0	0	2.080527591	170	635	-2.217972222	-0.4238	-1.968292863	R	0.034594536	0.045394897	3.159045324
1473	A143G	-0.21367	2.0425	-0.036147967	0	-0.042608079	0	G	5.944453716	2.87	0	0	12.49236106	143	936	-1.733322791	-0.2952	-1.13021494	A	0.049891949	0.074563265	7.520100061
1474	D110E	-0.02295	1.52912	0.001703217	0	-0.042723131	0	E	25.10586166	4.74	2	0	2.782494413	110	2894	0	0	0	D	0.066656113	0.11166954	5.796974088
1475	S16N	0.13045	-0.05588	0.017045839	0	-0.043071405	0	N	15.71324539	3.97	3	0	3.323155636	16	1393	-0.038594741	-0.02945767	-0.018173688	S	0.034948349	0.064434767	3.926048295
1476	H68G	0.11191	0.05624	-0.020208766	0	-0.043103987	0	G	8.157589912	5.23	0	0	1.082651311	68	2554	-0.108957548	-0.020540577	-0.034020987	H	0.096731186	0.238127947	2.579662558
1477	D24V	0.0224	-0.3952	-0.030237353	0	-0.043489984	0	V	5.360919952	4.74	0	0	5.903041359	24	213	-1.117239537	-0.2071	-1.056182337	D	0.159952641	0.276851535	2.743085653
1478	I142L	-0.15122	0.25243	-0.022534173	0	-0.043671596	0	L	7.117970943	4.92	3	0	12.63543337	142	270	-0.013968596	-0.003633749	0	I	0.098327875	0.239117622	2.122958693
1479	V85F	-0.07207	-0.11124	0.02152446	0	-0.043768392	0	F	22.72319794	4.11	0	0	1.196369123	85	3355	-0.04996254	-0.006320761	-0.070340837	V	0.054217339	0.081807137	6.902760547
1480	V150P	-0.11912	2.96691	-0.001074237	0	-0.043839329	0	P	14.93426228	4.11	0	0	3.245043267	150	188	0	0	0	V	0.180989265	0.261066914	2.004509073
1481	K73D	-0.10744	-0.9666	-0.01315732	0	-0.043870154	0	D	5.5773139	6.89	4	0	3.370048986	73	1482	-3.391473688	-0.519255084	-4.261589485	K	0.077301502	0.151785374	3.228831451
1482	I158S	-0.11944	2.55499	-0.021603665	0	-0.043927095	0	S	15.25546455	4.92	0	0	5.584524966	158	2707	-1.227927633	-0.11217494	-2.05822724	I	0.078069687	0.081277132	4.766565016
1483	E178D	0.06896	0.79664	-0.0273555	0	-0.044127663	0	D	14.97940731	5.97	0	0	3.677550071	178	691	-1.114992878	-0.167960221	-1.465629601	E	0.059132576	0.072652578	3.524676016
1484	N191C	0.02613	-0.0604	-0.006208358	0	-0.044155885	0	C	15.54916191	4.58	0	0	1.222303607	191	785	-0.313508725	-0.0714	-0.206372544	N	0.072808266	0.070125341	2.08263249
1485	M201T	-0.00087	3.66315	-0.10540969	0	-0.044544997	0	T	11.16357899	6.36	0	0	7.869766057	201	2945	-0.24564812	-0.03303751	-0.307883515	M	0.056691647	0.071732044	6.664259588
1486	V55H	-0.20663	10	-0.392029065	1	-0.044754269	0	H	9.223671913	4.11	3	0	13.97801555	55	554	-0.454624593	-0.062527993	-0.460553466	V	0.197612286	0.334465742	2.154251003
1487	L7M	0.09369	0.1166	0.045472857	0	-0.044754269	0	M	13.13159275	4.92	0	0	8.959959021	7	58	-0.031066754	-0.007335649	0	L	0.046784878	0.054139853	5.733469979
1488	T49S	-0.06536	0.41907	-0.088484633	0	-0.044790831	0	S	20.07528687	4.11	0	0	1.752831958	49	1859	0	0	0	T	0.053642273	0.112681866	3.878501843
1489	N139S	0.04033	0.89069	0.000852794	0	-0.045039795	0	S	15.78532314	4.58	0	0	7.36985389	139	343	-0.267228897	-0.0738	-0.280931692	N	0.020247936	0.040755033	4.718143593
1490	N193T	-0.0291	1.71581	-0.024488499	0	-0.045493144	0	T	14.68216228	4.58	0	0	1.043771877	193	1676	-2.26802588	-0.4404	-2.157008648	N	0.07510519	0.120278358	3.951027171
1491	K22Y	0.04073	-0.23206	0.01045208	0	-0.045505722	0	Y	10.66356182	6.89	0	0	2.171109924	22	277	0	0	0	K	0.064594746	0.10096693	2.733195027
1492	R70G	0.12805	3.71343	-0.05380234	0	-0.045686896	0	G	8.058046341	7.82	2	0	4.20129558	70	770	-0.163206832	-0.060694678	0.270604659	R	0.121893406	0.206702709	2.782367361
1493	Q51H	0.01622	0.98665	0.001811231	0	-0.045714123	0	H	17.07754326	6.11	0	0	4.53932042	51	1547	-0.056836822	-0.0142	-0.066354169	Q	0.031615257	0.043073177	8.004049099
1494	E127M	-0.05289	1.08869	-0.042823214	0	-0.045946349	0	M	12.74455929	5.97	0	0	5.022468215	127	79	-0.198205642	-0.0428	-0.21240975	E	0.055805683	0.06419158	3.804420567
1495	Q4S	-0.06501	0.72988	0.033527744	0	-0.045953301	0	S	20.10389519	6.11	0	0	3.605329933	4	1992	0	0	0	Q	0.077922821	0.111074448	4.320340552
1496	D153S	0.05183	0.27505	-0.063927396	0	-0.046266211	0	S	13.91415596	4.74	3	0	1.49008189	153	678	-0.534937329	-0.139157003	-1.09957126	D	0.061528683	0.118665457	3.084221287
1497	H147N	0.00304	0.41099	0.003600667	0	-0.04629549	0	N	13.95246315	5.23	0	0	3.682895569	147	1666	-0.883109718	-0.1666	-0.948575774	H	0.032999039	0.03854084	5.522175322
1498	H174N	0.04099	1.15358	-0.104033906	0	-0.046419398	0	N	15.73999119	5.23	0	0	4.167376649	174	1252	-0.16180489	-0.042091442	-0.404480865	H	0.042402267	0.073715925	3.701757103
1499	S162D	-0.23034	0.63142	-0.000457673	0	-0.046419398	0	D	19.23825073	3.97	0	0	5.185538494	162	1657	0	0	0	S	0.060033798	0.115085602	4.792061158
1500	N74P	-0.04969	5.16991	-0.35145467	1	-0.046511256	0	P	7.90781641	4.58	3	0	5.671408758	74	1026	-0.004881926	-0.021368847	0.223712612	N	0.115576744	0.104355812	3.562030821
1501	Q187C	-0.0328	0.35096	-0.010171874	0	-0.047666532	0	C	15.06213665	6.11	0	0	1.658673269	187	2127	-1.669895025	-0.3619	-1.65183761	Q	0.036553383	0.049294949	4.337207153
1502	V45F	-0.09781	-1.00594	0.036585615	0	-0.047691711	0	F	15.63394642	4.11	0	0	5.010525772	45	3332	-0.355538828	-0.056824103	-0.361282499	V	0.055789948	0.066432476	4.943203787
1503	V176N	0.05338	0.68804	-0.02953093	0	-0.047853675	0	N	17.21749687	4.11	0	0	2.43975179	176	1512	-0.063273078	-0.021106392	-0.247837842	V	0.048364162	0.048202515	4.157972188
1504	Q164V	-0.03465	0.49891	0.009115346	0	-0.047948641	0	V	24.59893799	6.11	0	0	0.930387729	164	2146	0	0	0	Q	0.056176186	0.087233543	1.740482927
1505	L117T	0.03837	4.32464	-0.025795575	0	-0.048109648	0	T	17.52065468	4.92	0	0	8.545711449	117	663	0	0	0	L	0.107589722	0.088568687	4.022402143
1506	R137D	-0.01838	1.01228	-0.007244146	0	-0.048193528	0	D	17.68624115	7.82	0	0	3.369153091	137	661	0	0	0	R	0.05633831	0.070068359	5.082231066
1507	Q4T	-0.06088	0.84095	0.031035983	0	-0.048271052	0	T	20.10389519	6.11	0	0	3.605329933	4	1444	0	0	0	Q	0.036488533	0.053129673	3.544796373
1508	G42F	-0.10717	10	-0.03271838	0	-0.048280486	0	F	10.59908009	2.06	4	0	9.752754442	42	2944	-0.454743906	-0.072756478	-0.493778754	G	0.093530178	0.121361256	3.050099016
1509	L9M	-0.0446	0.68413	0.03692099	0	-0.048280486	0	M	7.428297043	4.92	0	0	13.6444423	9	1809	-1.879309212	-0.4119	-1.825053439	L	0.075014114	0.080489278	5.170513149
1510	S165Y	0.1325	-0.98329	-0.008537552	0	-0.048561695	0	Y	23.47231293	3.97	0	0	3.18927743	165	1172	0	0	0	S	0.1214571	0.217126369	2.402048174
1511	P157D	0.1223	4.6035	0.048872089	0	-0.049027226	0	D	13.96650314	4.11	3	0	5.213608501	157	2589	-0.859154572	-0.1547	-0.905335724	P	0.056804657	0.081078529	3.283521065
1512	G18N	-0.03395	3.53145	-0.057662246	0	-0.049038637	0	N	12.01083946	2.06	1	0	6.130906393	18	1875	-0.023251796	-0.004242896	-0.027071966	G	0.080738544	0.117108345	1.965444779
1513	E198D	0.01465	1.74241	-0.03459334	0	-0.0490788	0	D	10.4547205	5.97	0	0	6.317987889	198	96	-2.6751681	-0.4523	-2.201585832	E	0.072021484	0.081166506	4.690939961
1514	A132D	0.02057	4.55793	-0.388945759	1	-0.049148329	0	D	12.45786762	2.87	0	0	8.156365845	132	15	0.006279866	-0.008257785	-0.098762451	A	0.070154667	0.094312429	4.795023697
1515	T49G	0.05115	1.12709	-0.089289797	0	-0.049186286	0	G	20.07528687	4.11	0	0	1.752831958	49	2464	0	0	0	T	0.10482502	0.117380142	4.984047635
1516	H174R	-0.03986	-0.82015	-0.016106391	0	-0.049270197	0	R	15.73999119	5.23	0	0	4.167376649	174	2432	-0.288567319	-0.024645147	-0.454480009	H	0.052363396	0.065846443	3.825539381
1517	K60H	-0.04269	0.19034	0.00118751	0	-0.049503934	0	H	9.210010529	6.89	1	0	4.757373746	60	705	-2.805747259	-0.392217709	-4.034759683	K	0.044404984	0.083762407	5.336318649
1518	S165N	0.03087	-0.97558	0.020609102	0	-0.049688262	0	N	23.47231293	3.97	0	0	3.18927743	165	731	0	0	0	S	0.084038734	0.11463213	4.506969906
1519	K189T	0.07905	0.80079	0.017606357	0	-0.049886209	0	T	14.99864864	6.89	0	0	1.381249882	189	2442	-1.105631725	-0.206217687	-1.247853239	K	0.066398621	0.126952171	6.436186461
1520	A67R	-0.01624	0.17133	-0.032521233	0	-0.050035568	0	R	8.93138504	2.87	0	0	1.306069224	67	588	-2.482339762	-0.399868359	-3.392795045	A	0.091753006	0.214631081	2.114554199
1521	T49V	0.20182	1.92957	-0.095033222	0	-0.050108882	0	V	20.07528687	4.11	0	0	1.752831958	49	1119	0	0	0	T	0.069253922	0.103915691	3.582900602
1522	A67F	0.05507	-0.00102	-0.051008612	0	-0.050138895	0	F	8.93138504	2.87	0	0	1.306069224	67	1755	-3.913347972	-0.7023	-4.164350455	A	0.096412182	0.171773434	3.285787166
1523	D2I	-0.15382	0.41834	-0.115122483	0	-0.050138895	0	I	22.00722504	4.74	0	0	2.715657957	2	2739	0	0	0	D	0.052371025	0.058381081	8.842264991
1524	K73R	0.10851	-0.1195	-0.035006217	0	-0.050138895	0	R	5.5773139	6.89	4	0	3.370048986	73	939	-2.952030029	-0.387595834	-4.261589485	K	0.051050186	0.119987249	4.496719599
1525	K171H	0.12919	1.404	0.096156392	0	-0.050377727	0	H	15.95991611	6.89	0	0	4.235082398	171	2548	-0.491468502	-0.1142	-0.469461795	K	0.064257622	0.082736015	2.950977454
1526	L138E	-0.05877	4.19579	-0.270576635	1	-0.050413794	0	E	14.58506584	4.92	0	0	8.725731931	138	1724	0	0	0	L	0.041287899	0.063694477	5.981288374
1527	E134M	-0.04163	-0.39733	-0.008700598	0	-0.050413794	0	M	17.18048668	5.97	0	0	2.837360534	134	1032	0	0	0	E	0.023696899	0.044506073	4.365368493
1528	K171R	0.02542	0.33357	-0.012135876	0	-0.050699486	0	R	15.95991611	6.89	0	0	4.235082398	171	2246	0	0	0	K	0.036952019	0.05603385	3.478631911
1529	S183R	-0.02013	-0.3293	-0.0154029	0	-0.050846102	0	R	15.98010635	3.97	0	0	4.08739996	183	3355	-0.749499929	-0.111570628	-1.254038792	S	0.100453377	0.171597719	1.716194352
1530	N148K	0.07472	0.0156	-0.030456255	0	-0.050915108	0	K	15.1277895	4.58	0	0	2.074933945	148	1849	-0.03527667	-0.003630896	-0.025090224	N	0.113247395	0.156345844	3.584635458
1531	S106T	0.12037	0.58283	0.052308241	0	-0.050938305	0	T	22.63920975	3.97	0	0	2.689361063	106	2879	-0.796266509	-0.179691361	-1.527961873	S	0.086452484	0.087869644	2.330409031
1532	I196M	-0.07317	-0.31162	-0.017744592	0	-0.05116744	0	M	14.00691319	4.92	0	0	2.721469756	196	1524	-0.146989164	-0.0428	-0.126021988	I	0.03353405	0.047389507	6.23475554
1533	N193S	0.12368	0.69416	0.022715642	0	-0.051290146	0	S	14.68216228	4.58	0	0	1.043771877	193	3024	-1.015751815	-0.114637156	-1.85174663	N	0.082918167	0.165031672	2.655715016
1534	E134K	-0.03088	-0.31224	0.009724255	0	-0.051296625	0	K	17.18048668	5.97	0	0	2.837360534	134	1276	-1.092859451	-0.134535499	-1.109099111	E	0.026022911	0.027536392	6.881932284
1535	N23Q	-0.01498	1.37051	-0.073510316	0	-0.051454987	0	Q	7.662455082	4.58	1	0	5.437359177	23	1130	-0.047734665	-0.039587923	-0.164875245	N	0.06467104	0.135632038	3.122002102
1536	S175H	0.04326	0.00182	-0.007329679	0	-0.051518947	0	H	18.19268036	3.97	0	0	1.33996937	175	1719	0	0	0	S	0.042430878	0.075594902	2.479543661
1537	A101T	0.08365	2.39453	-0.053139027	0	-0.051524983	0	T	17.04620743	2.87	4	0	6.520369472	101	2563	-0.203919896	-0.04366866	-0.304576321	A	0.121248245	0.119139671	5.060393929
1538	E149Q	-0.03694	0.01488	-0.06321179	0	-0.051527302	0	Q	15.88132572	5.97	0	0	1.441588145	149	2187	0	0	0	E	0.025661469	0.036356926	6.3124843
1539	Q83F	0.0253	0.23208	-0.028921471	0	-0.051602468	0	F	20.73348808	6.11	0	0	2.253424582	83	2589	-4.106413779	-0.6857	-4.085691812	Q	0.101283073	0.187491894	4.407058922
1540	S48P	0.04365	0.54371	0.027146735	0	-0.051676578	0	P	19.42538643	3.97	0	0	1.027276122	48	850	0	0	0	S	0.285778999	0.279435635	0.544152962
1541	Q187H	0.00599	0.38284	-0.00436131	0	-0.051866514	0	H	15.06213665	6.11	0	0	1.658673269	187	1129	-1.071119275	-0.238425637	-1.400987646	Q	0.070889235	0.10064292	2.569062731
1542	D173Y	-0.06875	1.5877	-0.046050069	0	-0.052076797	0	Y	17.77380371	4.74	0	0	2.024628673	173	1815	-0.812672221	-0.1738	-0.416754198	D	0.049947739	0.056910038	5.881978382
1543	I158A	-0.0403	2.37119	0.001406337	0	-0.05221347	0	A	15.25546455	4.92	0	0	5.584524966	158	2859	-2.709550896	-0.4976	-3.02651213	I	0.091864586	0.084525824	5.421306457
1544	G42V	-0.26365	7.88312	-0.01406766	0	-0.052262047	0	V	10.59908009	2.06	4	0	9.752754442	42	2146	-0.185007972	-0.041903317	-0.307524162	G	0.112864971	0.18650651	3.010508893
1545	G89N	0.09908	1.68141	-0.001280863	0	-0.052428261	0	N	16.5915184	2.06	0	0	0.914639926	89	2714	-0.080746699	-0.012152411	-0.138826219	G	0.159665108	0.269090176	1.631051431
1546	E63D	-0.02176	0.6883	0.012986375	0	-0.052435945	0	D	8.619969368	5.97	0	0	4.31734416	63	2947	-3.893271707	-0.638	-3.668112725	E	0.054536343	0.142688751	3.665353195
1547	L65H	-0.01177	1.28024	-0.109215317	0	-0.052504255	0	H	4.942615986	4.92	3	0	8.000696218	65	3144	-0.932337781	-0.1904	-1.177068966	L	0.150597811	0.243716955	2.26757715
1548	A103V	0.01114	0.36155	-0.016910623	0	-0.052606766	0	V	21.78741837	2.87	0	0	1.552356176	103	1891	-0.097311622	-0.025314355	-0.415396023	A	0.041082382	0.04682827	6.299803527
1549	L177V	-0.17483	3.11763	-0.014747011	0	-0.052993318	0	V	13.5011158	4.92	0	0	7.717059707	177	2500	0	0	0	L	0.097176552	0.11499548	2.844759344
1550	I190Q	0.04358	1.3411	0.037860521	0	-0.053048755	0	Q	13.97486401	4.92	0	0	4.32303351	190	926	0	0	0	I	0.120306015	0.123509884	2.173581239
1551	G194Q	0.03267	2.86951	0.054306759	0	-0.053048755	0	Q	16.85142708	2.06	0	0	0.622574138	194	622	-0.006750489	-0.001756052	-0.043366817	G	0.057290554	0.08214736	2.775663269
1552	N148S	0.00175	2.00249	0.033294839	0	-0.053048755	0	S	15.1277895	4.58	0	0	2.074933945	148	2799	-0.06410538	-0.010468565	-0.050378365	N	0.088934898	0.128112078	4.46045244
1553	E134Q	-0.02861	0.0882	0.009975624	0	-0.053103955	0	Q	17.18048668	5.97	0	0	2.837360534	134	2318	-0.907239792	-0.105178602	-1.02006151	E	0.024707794	0.042038441	6.20866718
1554	S48R	0.04257	-0.73531	0.002261278	0	-0.05319533	0	R	19.42538643	3.97	0	0	1.027276122	48	2314	0	0	0	S	0.047613144	0.074321747	2.885972043
1555	G50C	0.0312	2.83742	-0.008804305	0	-0.053216789	0	C	18.36031914	2.06	0	0	3.520917797	50	2398	0	0	0	G	0.061100006	0.07981348	5.634146105
1556	I190V	0.03876	1.19584	-0.016882083	0	-0.053566783	0	V	13.97486401	4.92	0	0	4.32303351	190	2688	0	0	0	I	0.062507629	0.07105875	2.940334157
1557	L43C	-0.11253	0.89377	0.004965564	0	-0.053969547	0	C	10.79778194	4.92	0	0	6.343144151	43	364	-0.766695794	-0.1761	-0.979912044	L	0.039352417	0.062320948	6.728627418
1558	K5L	-0.15686	0.25712	0.071632191	0	-0.054133341	0	L	20.17155075	6.89	0	0	2.682626726	5	3357	0	0	0	K	0.02473259	0.036193848	5.715554154
1559	K73S	-0.11459	-0.12275	-0.044875103	0	-0.054133341	0	S	5.5773139	6.89	4	0	3.370048986	73	3704	-3.23975999	-0.462445049	-5.099262472	K	0.062441349	0.087216616	4.351119355
1560	K73Y	-0.00815	-0.14908	-0.03134144	0	-0.054133341	0	Y	5.5773139	6.89	4	0	3.370048986	73	3135	-2.556746089	-0.359771357	-3.461235965	K	0.065723896	0.145825624	3.625225896
1561	S41R	-0.06827	3.16002	0.006036491	0	-0.054133341	0	R	6.94629097	3.97	0	0	10.02344548	41	2979	-5.84757101	-0.919	-5.766506298	S	0.037381649	0.116283894	7.081580834
1562	L138D	0.14206	3.08555	-0.420368714	1	-0.054294161	0	D	14.58506584	4.92	0	0	8.725731931	138	2442	0	0	0	L	0.055537224	0.069432974	4.523463781
1563	S48A	-0.05345	0.19081	0.029795444	0	-0.054440092	0	A	19.42538643	3.97	0	0	1.027276122	48	155	0	0	0	S	0.038704872	0.062132359	3.018023297
1564	E84K	0.05417	-0.06309	-0.000326266	0	-0.054776114	0	K	23.50871277	5.97	0	0	1.784244284	84	876	-0.106072509	-0.016123619	-0.057824606	E	0.032444	0.11426115	3.282532497
1565	S41C	0.0038	0.09837	0.003607607	0	-0.055347975	0	C	6.94629097	3.97	0	0	10.02344548	41	468	-2.026911652	-0.527274757	-4.756881604	S	0.035219669	0.051134586	4.29244068
1566	L44F	0.03236	-0.75813	-0.025839951	0	-0.055347975	0	F	14.09424019	4.92	0	0	4.235183486	44	3680	0	0	0	L	0.033644676	0.055248976	3.847060985
1567	Y93P	-0.12113	3.66355	-0.284599357	1	-0.055544727	0	P	16.50986671	4.73	0	0	7.475620826	93	105	-0.018060832	-0.001211585	-0.026643699	Y	0.389738083	0.191095114	3.307347164
1568	A132I	-0.19835	2.92635	-0.004927416	0	-0.055636394	0	I	12.45786762	2.87	0	0	8.156365845	132	334	-0.131715095	-0.032329816	-0.240767967	A	0.163598061	0.180191755	2.98554417
1569	L138M	0.01273	0.56449	-0.051455758	0	-0.055636394	0	M	14.58506584	4.92	0	0	8.725731931	138	1583	0	0	0	L	0.044424057	0.067569971	6.732846146
1570	G50K	0.07046	2.49953	-0.007447934	0	-0.055650792	0	K	18.36031914	2.06	0	0	3.520917797	50	1146	0	0	0	G	0.054379463	0.055734634	4.484942038
1571	I142H	-0.30283	6.55901	-0.346072579	1	-0.055782471	0	H	7.117970943	4.92	3	0	12.63543337	142	984	-0.118994263	-0.017959641	-0.130379263	I	0.090007782	0.33096844	2.074613043
1572	I158N	0.02604	2.45538	-0.004706003	0	-0.056046611	0	N	15.25546455	4.92	0	0	5.584524966	158	2061	-1.399812034	-0.223570533	-2.05822724	I	0.11472702	0.128890991	5.600226696
1573	Q51A	0.06692	0.09167	0.005060923	0	-0.056139214	0	A	17.07754326	6.11	0	0	4.53932042	51	3506	-0.014195978	-0.002862567	-0.027899857	Q	0.029310703	0.042655945	4.49123225
1574	S16R	0.01051	-0.75413	0.00938246	0	-0.056202065	0	R	15.71324539	3.97	3	0	3.323155636	16	2889	0.012434515	-0.014483669	0.142949252	S	0.033085823	0.058839083	3.161419073
1575	L104P	-0.17062	5.48438	-0.389141221	1	-0.056241084	0	P	21.25032997	4.92	0	0	5.057757566	104	2273	-0.916369597	-0.1547	-0.734041	L	0.223018646	0.234190464	3.12439718
1576	P168N	0.00307	0.87621	0.002692068	0	-0.056260085	0	N	20.93118286	4.11	0	0	4.585584185	168	1321	0	0	0	P	0.051895142	0.074194431	4.344114998
1577	S165A	-0.00205	-0.29659	0.043466182	0	-0.056600797	0	A	23.47231293	3.97	0	0	3.18927743	165	1967	0	0	0	S	0.080800056	0.137979984	1.285402393
1578	S111Y	-0.007	-0.12334	-0.01447906	0	-0.056919374	0	Y	27.00115776	3.97	0	0	1.199250998	111	1555	-0.038173613	-0.004688066	-0.042578159	S	0.049236298	0.084835052	6.85718441
1579	Q83I	-0.08654	0.47244	0.043921232	0	-0.056948207	0	I	20.73348808	6.11	0	0	2.253424582	83	855	-2.697142413	-0.397482753	-3.61040079	Q	0.117694855	0.151292801	4.840583889
1580	N74M	0.06144	-0.26694	-0.023610148	0	-0.056948207	0	M	7.90781641	4.58	3	0	5.671408758	74	1039	-1.018510825	-0.2095	-1.004718119	N	0.035542965	0.092089176	3.575989987
1581	I115K	0.09207	1.39324	-0.067225741	0	-0.056948207	0	K	19.72655106	4.92	0	0	6.353847112	115	3693	0	0	0	I	0.105883598	0.097062111	4.036591378
1582	M201N	-0.09218	4.1116	-0.200927568	1	-0.05724176	0	N	11.16357899	6.36	0	0	7.869766057	201	3628	-0.228061654	-0.059327279	-0.533097562	M	0.056036234	0.063328147	4.88467815
1583	V54I	0.04985	-0.83933	-0.013044482	0	-0.0576854	0	I	11.55442524	4.11	3	0	13.01301294	54	651	-2.247479377	-0.32250088	-3.281444494	V	0.064044476	0.091338396	5.423978452
1584	E198G	0.00293	0.91234	-0.044358496	0	-0.057704594	0	G	10.4547205	5.97	0	0	6.317987889	198	116	-2.6751681	-0.4523	-2.201585832	E	0.034858465	0.044058561	2.926414388
1585	R170A	0.02998	0.57971	0.028357909	0	-0.057801347	0	A	18.21761703	7.82	0	0	2.080527591	170	776	-1.454997148	-0.225321938	-1.674537088	R	0.021193504	0.036959648	6.86173842
1586	S165F	-0.00155	-1.06548	-0.007240048	0	-0.057900146	0	F	23.47231293	3.97	0	0	3.18927743	165	1757	0	0	0	S	0.108143806	0.191952229	2.498599901
1587	E192G	-0.06506	3.90263	-0.049094352	0	-0.058265871	0	G	13.92856884	5.97	0	0	3.009982501	192	1701	-0.785438786	-0.1357	-0.325394389	E	0.184859276	0.25879693	3.245777478
1588	K114R	0.01088	0.07273	-0.023897857	0	-0.058270479	0	R	23.14476204	6.89	0	0	1.86198455	114	1847	0	0	0	K	0.026147842	0.058103561	3.7072264
1589	S162I	-0.1869	1.71476	-0.022438307	0	-0.058591797	0	I	19.23825073	3.97	0	0	5.185538494	162	856	0	0	0	S	0.122362137	0.21838665	1.564381136
1590	K28N	-0.14082	0.08668	-0.048676355	0	-0.05864843	0	N	8.770861626	6.89	0	0	2.728369427	28	2632	-5.821047248	-0.9142	-5.719006688	K	0.088743567	0.21854943	2.646805318
1591	S162A	0.05425	-0.40911	-0.021660974	0	-0.058814276	0	A	19.23825073	3.97	0	0	5.185538494	162	1141	0	0	0	S	0.035024643	0.060960293	4.089032075
1592	R204C	0.00377	2.82496	0.011661548	0	-0.058945593	0	C	18.21904182	7.82	0	0	5.183280005	204	302	0	0	0	R	0.031202793	0.040488243	3.618043276
1593	D99N	-0.06325	1.28463	-0.001726098	0	-0.059045037	0	N	18.92849731	4.74	0	0	1.785034147	99	2773	-3.524500615	-0.638	-3.659933126	D	0.026134491	0.034869671	3.960373403
1594	S81C	0.03719	0.09115	0.004413171	0	-0.059077311	0	C	16.21577454	3.97	4	0	6.629313833	81	1040	-0.83301047	-0.15	-0.716868524	S	0.064165115	0.107487202	3.506428589
1595	K189A	-0.0548	0.92496	-0.012388279	0	-0.059116106	0	A	14.99864864	6.89	0	0	1.381249882	189	988	-0.520620009	-0.054034483	-1.369772902	K	0.031053066	0.053297758	4.295444666
1596	Q116P	0.12468	-0.14543	-0.01439164	0	-0.059129212	0	P	19.91520119	6.11	0	0	4.038957343	116	2913	-0.111171718	-0.010250774	-0.074384869	Q	0.108141899	0.12446785	6.485075478
1597	W27R	-0.09718	3.32493	-0.120908359	0	-0.059284437	0	R	8.870321274	7.68	3	0	7.858205999	27	1757	-4.622454011	-0.7309	-4.531952155	W	0.110386848	0.177831471	2.483276501
1598	C166I	-0.07768	2.1139	0.016424363	0	-0.059302252	0	I	25.16763687	4.47	0	0	1.303071699	166	962	-0.125574673	-0.029192149	-0.080113133	C	0.0349617	0.061080933	4.889826154
1599	G188P	0.24544	6.33019	-0.051487403	0	-0.059452762	0	P	15.58736229	2.06	0	0	2.232074367	188	986	0	0	0	G	0.262648106	0.116087675	1.335575139
1600	N191A	-0.01547	0.27936	-0.004280049	0	-0.059505592	0	A	15.54916191	4.58	0	0	1.222303607	191	2530	-0.077958422	-0.010124646	-0.107391126	N	0.05817461	0.065193653	2.730082399
1601	Q164K	0.09309	-0.13014	-0.017171867	0	-0.059657908	0	K	24.59893799	6.11	0	0	0.930387729	164	1795	0	0	0	Q	0.031149864	0.051980495	3.279943746
1602	C166S	-0.07456	0.31923	0.007602477	0	-0.059746467	0	S	25.16763687	4.47	0	0	1.303071699	166	1963	0	0	0	C	0.018205643	0.029858112	2.697985211
1603	Y93I	0.06189	2.73364	0.041902281	0	-0.059878913	0	I	16.50986671	4.73	0	0	7.475620826	93	238	-0.00898321	-0.003026193	-0.016389386	Y	0.091756821	0.116950512	5.020649879
1604	H147Q	-0.0512	0.18474	0.036386174	0	-0.059976518	0	Q	13.95246315	5.23	0	0	3.682895569	147	1677	-0.525971657	-0.073695169	-0.717619134	H	0.030836105	0.058057308	4.528191345
1605	N139E	0.10358	0.44496	0.033495995	0	-0.060162758	0	E	15.78532314	4.58	0	0	7.36985389	139	955	-0.3413227	-0.0738	-0.280931692	N	0.031945229	0.056591511	4.36175901
1606	V176L	0.01659	-0.31718	-0.02022877	0	-0.060321047	0	L	17.21749687	4.11	0	0	2.43975179	176	3632	-0.496321123	-0.1047	-0.362862549	V	0.084168434	0.072123289	8.053434388
1607	A131E	0.09139	-0.9128	0.051574632	0	-0.06037909	0	E	14.45123577	2.87	0	0	5.595844474	131	1470	0	0	0	A	0.072451115	0.0924685	5.307531778
1608	L88T	-0.0098	3.42036	-0.032814231	0	-0.060432076	0	T	16.02556419	4.92	0	0	5.747261286	88	1744	-0.037231573	-0.004466749	-0.079205679	L	0.142065048	0.165372849	2.464838999
1609	S81P	0.07434	5.21187	-0.469883098	1	-0.060571019	0	P	16.21577454	3.97	4	0	6.629313833	81	2033	-0.957776963	-0.15	-0.716868524	S	0.257805347	0.171326876	3.04117185
1610	K189P	0.1578	0.94919	-0.082526495	0	-0.06062449	0	P	14.99864864	6.89	0	0	1.381249882	189	1834	-0.822626754	-0.093990823	-1.153285002	K	0.046847343	0.067334414	8.97479282
1611	L25F	0.20942	-0.29538	-0.044214437	0	-0.060864843	0	F	5.453880787	4.92	0	1	9.278029211	25	48	0	0	0	L	0.15928936	0.293327749	1.87388488
1612	Q51S	0.16816	0.98424	0.004705067	0	-0.060864843	0	S	17.07754326	6.11	0	0	4.53932042	51	3390	-0.010843181	-0.00199038	-0.020646133	Q	0.028939724	0.065161228	4.115420024
1613	I19P	0.08057	8.08974	-0.353893572	1	-0.061181032	0	P	8.438501358	4.92	1	0	8.494042268	19	1677	-3.020025648	-0.4928	-2.814098434	I	0.207433462	0.178611577	1.701423077
1614	R204H	-0.10583	6.38361	0.01805207	0	-0.061339461	0	H	18.21904182	7.82	0	0	5.183280005	204	2234	0	0	0	R	0.036283493	0.048307896	4.549198669
1615	K22M	0.07691	0.71982	0.007959279	0	-0.061349002	0	M	10.66356182	6.89	0	0	2.171109924	22	1902	0	0	0	K	0.045537472	0.118088722	3.839379421
1616	N23G	-0.15385	1.24668	-0.035165379	0	-0.061671118	0	G	7.662455082	4.58	1	0	5.437359177	23	1261	-0.105585866	-0.017695253	-0.047885122	N	0.059650898	0.161329508	2.104287913
1617	S69V	-0.06691	0.47848	-0.010726481	0	-0.061677328	0	V	5.15357399	3.97	4	0	5.046144258	69	3036	-0.443619582	-0.090147251	-0.20653911	S	0.183979034	0.254717112	2.525366565
1618	Q4Y	0.07297	1.03198	-0.009680956	0	-0.061806572	0	Y	20.10389519	6.11	0	0	3.605329933	4	3670	0	0	0	Q	0.101653099	0.112979889	2.755288306
1619	H174P	0.06761	-0.37652	0.021913169	0	-0.062001734	0	P	15.73999119	5.23	0	0	4.167376649	174	1888	-0.262516532	-0.025201098	-0.334011029	H	0.052406788	0.055799961	4.906784606
1620	N118E	-0.00973	1.72316	-0.026338294	0	-0.062147469	0	E	16.60082054	4.58	0	0	6.832498678	118	3591	-0.052063515	-0.010612162	-0.009334055	N	0.044141769	0.070530415	4.362031955
1621	I76M	0.0056	2.04077	-0.116892753	0	-0.062314847	0	M	11.45270824	4.92	0	0	10.40889037	76	1086	-3.557968884	-0.591092748	-4.606344431	I	0.057968616	0.075119019	2.942802094
1622	V176C	0.03523	0.606	-0.007793541	0	-0.062520326	0	C	17.21749687	4.11	0	0	2.43975179	176	3033	-0.402480201	-0.1047	-0.362862549	V	0.028341293	0.037780285	3.913481938
1623	H135T	-0.18034	2.20904	-0.014179268	0	-0.062839809	0	T	17.10501671	5.23	0	0	3.836146145	135	209	0	0	0	H	0.161263466	0.175278187	0.506805151
1624	V39E	-0.04788	3.35236	-0.292220514	1	-0.063120374	0	E	9.023193359	4.11	0	0	11.78598059	39	3034	-0.127347467	-0.033449273	-0.033839377	V	0.067327261	0.085568428	2.54343937
1625	Q164L	0.00349	-0.01593	0.011880503	0	-0.063166857	0	L	24.59893799	6.11	0	0	0.930387729	164	1970	0	0	0	Q	0.027194977	0.042150974	7.198753911
1626	N148Q	-0.04772	0.43462	-0.017371355	0	-0.063166857	0	Q	15.1277895	4.58	0	0	2.074933945	148	2881	-0.024383862	-0.006343145	-0.029623567	N	0.115105629	0.123550892	2.194883205
1627	I196G	-0.06029	2.48623	-0.034393529	0	-0.063337861	0	G	14.00691319	4.92	0	0	2.721469756	196	1071	-0.228517582	-0.0428	-0.126021988	I	0.032713413	0.054754496	6.45737179
1628	G194E	-0.0302	2.74671	0.008590009	0	-0.063353908	0	E	16.85142708	2.06	0	0	0.622574138	194	1328	-0.013360217	-0.003475487	-0.040777851	G	0.065150738	0.081095219	3.530963713
1629	V176G	0.13079	1.10191	-0.02011005	0	-0.06365683	0	G	17.21749687	4.11	0	0	2.43975179	176	1624	-0.141304598	-0.016012769	-0.159125756	V	0.036999702	0.053026438	6.699123548
1630	G42C	-0.00686	7.95618	-0.043297646	0	-0.06413905	0	C	10.59908009	2.06	4	0	9.752754442	42	1236	-0.187080803	-0.048666643	-0.449274338	G	0.071803093	0.103356838	3.741102378
1631	R140M	0.10781	-1.03424	0.016915625	0	-0.06444234	0	M	12.90653706	7.82	0	0	8.322322412	140	3457	-0.427655144	-0.088	-0.275923491	R	0.030099869	0.061906576	4.117062496
1632	M201S	-0.00989	4.83279	-0.097095565	0	-0.06445302	0	S	11.16357899	6.36	0	0	7.869766057	201	3295	-1.02470867	-0.2357	-0.912442078	M	0.03311491	0.051374197	3.785014084
1633	R170Q	0.02494	0.42332	0.01755986	0	-0.064454595	0	Q	18.21761703	7.82	0	0	2.080527591	170	3503	-2.123106153	-0.4238	-1.968292863	R	0.023438454	0.051692724	6.927829442
1634	Q107T	0.05907	0.66764	0.002027034	0	-0.064651777	0	T	24.92017937	6.11	0	0	1.257057833	107	2502	-0.064129257	-0.016682394	-0.132365101	Q	0.050152779	0.065921783	5.115882011
1635	Q172T	0.03449	0.06356	0.01388233	0	-0.065416825	0	T	16.59084129	6.11	0	0	4.586249451	172	919	-0.153928985	-0.0333	-0.114351774	Q	0.085721016	0.0827806	4.126953306
1636	P66K	-0.02133	1.79587	-0.048510912	0	-0.066074024	0	K	6.245725632	4.11	0	0	3.765378542	66	3155	-2.673199882	-0.4404	-2.203737953	P	0.211715698	0.335644007	3.822602085
1637	D159K	-0.03652	0.14598	-0.061847686	0	-0.066365263	0	K	16.00409508	4.74	0	0	5.7012012	159	886	-0.038886957	-0.005387312	-0.035488649	D	0.071228504	0.105044603	2.788862283
1638	R17V	0.15417	5.63239	0.00779111	0	-0.066387173	0	V	12.75633144	7.82	0	0	4.406712291	17	563	-1.313572643	-0.2595	-0.993532442	R	0.185314655	0.19389081	3.48693519
1639	S31P	0.03561	0.61731	-0.021839968	0	-0.066678257	0	P	7.777952194	3.97	0	0	5.267439346	31	3628	-0.040235449	-0.020054621	0.168145383	S	0.107553482	0.181547642	1.701006898
1640	V150M	0.01236	0.47951	0.025809093	0	-0.067077169	0	M	14.93426228	4.11	0	0	3.245043267	150	684	0	0	0	V	0.179690838	0.197070837	2.509867986
1641	V181G	0.03064	3.69075	-0.004740342	0	-0.067136177	0	G	13.10623646	4.11	0	0	7.254630238	181	2993	-2.091273127	-0.3642	-1.520311844	V	0.060978651	0.096656203	3.909201097
1642	V78F	0.09061	4.95716	-0.002493074	0	-0.067208068	0	F	13.54020691	4.11	0	0	11.38342674	78	3595	-4.146399347	-0.7619	-4.658014453	V	0.049345493	0.116831541	4.671989063
1643	L98H	-0.05261	3.89048	-0.412279467	1	-0.067208068	0	H	15.45656109	4.92	0	0	6.275034204	98	2349	-1.782136909	-0.4119	-2.478055134	L	0.074353218	0.10023284	3.501817122
1644	N118Q	0.00189	1.59217	-0.010407916	0	-0.067208068	0	Q	16.60082054	4.58	0	0	6.832498678	118	3159	-0.053913163	-0.011093324	-0.046911948	N	0.045222282	0.087023735	3.49375943
1645	H94Q	-0.08189	0.81989	0.018089854	0	-0.067279053	0	Q	17.69298935	5.23	0	0	7.295043916	94	2740	-0.018668149	-0.005545314	-0.024157768	H	0.068062305	0.115148783	4.380796076
1646	S136D	0.18062	-0.15004	-0.036845512	0	-0.067279053	0	D	19.49751854	3.97	1	0	1.672358391	136	3443	-0.043451936	-0.011303457	-0.092608231	S	0.027569771	0.042820454	6.722488542
1647	G188S	0.09858	3.76463	-0.027919528	0	-0.067316509	0	S	15.58736229	2.06	0	0	2.232074367	188	3701	0	0	0	G	0.041191101	0.0697155	2.608593785
1648	T49L	-0.00295	0.82367	-0.092321372	0	-0.067357306	0	L	20.07528687	4.11	0	0	1.752831958	49	1333	0	0	0	T	0.075007439	0.105843067	8.375788244
1649	L167M	-0.0767	-0.08771	0.029053098	0	-0.067549064	0	M	21.73075104	4.92	0	0	4.61442305	167	3479	0	0	0	L	0.079823494	0.087139606	9.286498426
1650	T144S	0.08296	2.2869	-0.022740194	0	-0.067588674	0	S	5.199973106	4.11	4	0	12.42685772	144	1373	-0.096862492	-0.02519752	-0.079157408	T	0.074897766	0.083820462	3.97399572
1651	R170Y	-0.1035	0.40265	0.040416642	0	-0.067628941	0	Y	18.21761703	7.82	0	0	2.080527591	170	52	-0.307954157	-0.080110277	-1.2089452	R	0.020915031	0.029760838	7.04064662
1652	S183N	0.00839	-0.02505	-0.026499187	0	-0.067740723	0	N	15.98010635	3.97	0	0	4.08739996	183	2282	-0.507871399	-0.104401599	-1.42104987	S	0.081875324	0.086213827	3.119736445
1653	G20H	-0.02403	2.78187	-0.289608371	1	-0.067762713	0	H	8.220127106	2.06	4	0	6.956812332	20	870	-5.425662973	-0.8523	-5.333410085	G	0.202032804	0.299202323	2.114782543
1654	N53M	-0.06491	0.90484	-0.032554841	0	-0.067762713	0	M	11.66932964	4.58	0	0	11.40206046	53	1768	0	0	0	N	0.052399635	0.071406126	4.760541308
1655	K60N	-0.13088	0.56652	0.004044655	0	-0.067762713	0	N	9.210010529	6.89	1	0	4.757373746	60	692	-2.847792638	-0.403155269	-4.199268424	K	0.059507847	0.150152326	3.762513476
1656	I108T	-0.04705	1.64	-0.036229557	0	-0.068236128	0	T	22.47744942	4.92	0	0	4.832724578	108	2959	0	0	0	I	0.064369202	0.09157753	3.038970312
1657	S163L	-0.13223	-0.25629	-0.000370888	0	-0.068428523	0	L	22.11980057	3.97	0	0	1.389064874	163	545	-0.021990168	-0.004634655	-0.013722864	S	0.105214119	0.084971905	1.864110664
1658	S175P	-0.03295	-0.94835	-0.018589993	0	-0.068486248	0	P	18.19268036	3.97	0	0	1.33996937	175	1942	-0.18882165	-0.022452743	-0.122063218	S	0.057515144	0.09095192	5.581258443
1659	I141H	-0.00448	6.77182	-0.361388483	1	-0.068625744	0	H	9.853159904	4.92	0	0	12.84428613	141	1440	-0.560472548	-0.107186797	-1.243994108	I	0.07391119	0.095729589	4.018565429
1660	R59C	0.02747	0.37402	0.028250769	0	-0.068769296	0	C	11.43966675	7.82	4	0	4.910542398	59	2227	-5.577678804	-0.9547	-6.092719752	R	0.034245968	0.070967436	4.360954031
1661	P66S	-0.0719	2.32678	-0.068495317	0	-0.068769296	0	S	6.245725632	4.11	0	0	3.765378542	66	1431	-1.265102218	-0.181855175	-1.898475935	P	0.18073082	0.554259896	2.51019961
1662	K114A	-0.01644	0.43985	-0.004144645	0	-0.069020334	0	A	23.14476204	6.89	0	0	1.86198455	114	1026	0	0	0	K	0.027592659	0.05069828	5.915710426
1663	S136V	0.05731	-0.35633	-0.034225611	0	-0.06950483	0	V	19.49751854	3.97	1	0	1.672358391	136	3022	-0.036175251	-0.007327084	-0.132186935	S	0.028112411	0.043696404	4.478198108
1664	L167R	-0.06238	0.8279	0.005068756	0	-0.0696213	0	R	21.73075104	4.92	0	0	4.61442305	167	451	0	0	0	L	0.061674118	0.068140507	8.341679868
1665	C166T	-0.10035	0.34709	0.023452962	0	-0.069798841	0	T	25.16763687	4.47	0	0	1.303071699	166	405	-0.123903175	-0.032231803	-0.062759227	C	0.02099514	0.030227661	5.587251313
1666	P66Y	-0.13876	1.76949	-0.053155703	0	-0.069852115	0	Y	6.245725632	4.11	0	0	3.765378542	66	2177	-2.124723026	-0.4404	-2.203737953	P	0.327299595	0.417544127	1.391564777
1667	Q164E	0.09752	-0.31465	0.010757335	0	-0.06991067	0	E	24.59893799	6.11	0	0	0.930387729	164	2610	0	0	0	Q	0.033479691	0.050049305	5.203606511
1668	K130E	0.03535	0.09895	-0.00654173	0	-0.069946581	0	E	13.0798521	6.89	0	0	3.799508476	130	2721	-2.040362631	-0.4666	-0.75096373	K	0.030762196	0.040202618	4.858903463
1669	V185M	-0.15736	3.42233	-0.018352705	0	-0.069986731	0	M	12.67590427	4.11	0	0	7.126589361	185	173	0	0	0	V	0.129288673	0.198770404	3.759929765
1670	W62C	0.06005	4.92063	-0.25204544	1	-0.070156743	0	C	7.944673538	7.68	3	0	7.579004858	62	1324	-0.396478541	-0.103138746	-1.451852825	W	0.101011038	0.139329076	1.954757896
1671	H68T	0.06738	0.2264	-0.024484397	0	-0.070278187	0	T	8.157589912	5.23	0	0	1.082651311	68	909	-0.057714846	-0.015013768	-0.061024963	H	0.12196064	0.22818017	3.234160863
1672	R137T	-0.10894	1.56602	-0.003980351	0	-0.070509767	0	T	17.68624115	7.82	0	0	3.369153091	137	3384	0	0	0	R	0.052448273	0.077772856	4.042015472
1673	T46R	0.01928	0.1475	-0.003521491	0	-0.070543369	0	R	14.75976563	4.11	0	0	6.169389329	46	1725	-0.051853729	-0.009656441	-0.076215564	T	0.043729782	0.068215132	5.408206364
1674	W202Y	-0.13357	0.70759	-0.004609684	0	-0.070591523	0	Y	13.21769047	7.68	0	0	8.072223382	202	1476	-0.697511478	-0.1214	-0.408789714	W	0.049598694	0.054839611	3.154182842
1675	K30C	-0.07221	0.98214	-0.002841923	0	-0.070985625	0	C	5.790667057	6.89	1	0	3.027322028	30	1390	-1.673066377	-0.256909084	-2.114043584	K	0.076192141	0.143697619	2.649986555
1676	S48H	0.01684	-0.10176	0.002548398	0	-0.071094517	0	H	19.42538643	3.97	0	0	1.027276122	48	2137	0	0	0	S	0.063833237	0.09503603	4.554477929
1677	L86T	-0.04621	2.45158	-0.013727364	0	-0.071268937	0	T	19.19067955	4.92	0	0	4.324393899	86	2602	-0.040810529	-0.012233226	-0.03010877	L	0.250817299	0.273114681	1.939343751
1678	C152A	-0.02611	0.57046	-0.020563219	0	-0.071434868	0	A	13.39346313	4.47	4	0	3.207140656	152	1945	-0.105392904	-0.01002324	-0.161082574	C	0.065057278	0.096921206	3.500431242
1679	A12Y	0.01988	7.26609	-0.300371821	1	-0.071560981	0	Y	4.025520325	2.87	0	0	13.53500656	12	1839	-0.786737146	-0.136763074	-1.389104731	A	0.174020767	0.245117068	2.034430372
1680	M52D	-0.09199	2.2764	-0.06268167	0	-0.071560981	0	D	13.76008797	6.36	0	0	8.5531233	52	1339	-0.065282524	-0.016982401	-0.064718192	M	0.032688618	0.04186511	4.163442917
1681	L88V	-0.12379	2.36662	-0.047190406	0	-0.071573151	0	V	16.02556419	4.92	0	0	5.747261286	88	2633	-0.082847816	-0.009121202	-0.117461084	L	0.124643326	0.212742567	1.568623298
1682	S165P	-0.00526	0.54834	0.020141095	0	-0.071891932	0	P	23.47231293	3.97	0	0	3.18927743	165	3229	0	0	0	S	0.273562431	0.354063511	0.982792023
1683	Q51L	0.02407	-1.06161	0.00510676	0	-0.071918171	0	L	17.07754326	6.11	0	0	4.53932042	51	202	-0.022844966	-0.00338899	-0.043500151	Q	0.033312798	0.069465637	6.016535166
1684	D2Y	0.00733	1.06909	-0.06547078	0	-0.071918171	0	Y	22.00722504	4.74	0	0	2.715657957	2	109	0	0	0	D	0.060946465	0.074023247	3.89455707
1685	W180F	-0.21694	1.19059	-0.020624439	0	-0.071983494	0	F	15.39409828	7.68	0	0	6.251138618	180	3595	0	0	0	W	0.322710991	0.189807177	1.457742007
1686	E192Y	-0.07721	0.9164	-0.050069791	0	-0.071983494	0	Y	13.92856884	5.97	0	0	3.009982501	192	2886	-0.747814757	-0.1357	-0.325394389	E	0.158453941	0.223168731	1.795685036
1687	P168K	0.04985	1.24667	-0.030379078	0	-0.071983494	0	K	20.93118286	4.11	0	0	4.585584185	168	2743	0	0	0	P	0.04115963	0.071111679	4.107221658
1688	L138N	0.06285	2.35354	-0.077739562	0	-0.072137207	0	N	14.58506584	4.92	0	0	8.725731931	138	3617	0	0	0	L	0.049599171	0.05287075	4.153605636
1689	G126Y	-0.02248	-1.59618	0.019883689	0	-0.072137207	0	Y	10.16341686	2.06	0	0	6.900376377	126	3560	-5.301471848	-0.8285	-5.291529516	G	0.143472195	0.21706748	3.824828396
1690	H68P	0.04292	-0.31127	-0.053819008	0	-0.072313462	0	P	8.157589912	5.23	0	0	1.082651311	68	230	-0.020785599	-0.005682506	0.043618069	H	0.182426453	0.258292198	2.665226081
1691	L56M	0.10669	-0.20452	0.004591593	0	-0.072374177	0	M	9.530211449	4.92	0	0	12.022391	56	197	-0.898652915	-0.233772891	-1.820907698	L	0.047688484	0.051805496	4.271761834
1692	R75P	0.05483	8.35544	-0.446593673	1	-0.072548301	0	P	8.683074951	7.82	4	1	10.08240113	75	3347	-0.712629573	-0.105061321	-0.694972033	R	0.141671181	0.187872648	2.944572099
1693	K73M	0.00878	-0.08205	-0.039248674	0	-0.072632147	0	M	5.5773139	6.89	4	0	3.370048986	73	3040	-1.173970266	-0.305393127	-4.261589485	K	0.099723816	0.203277588	2.460800213
1694	E84P	0.06058	-0.31583	0.020561708	0	-0.07270311	0	P	23.50871277	5.97	0	0	1.784244284	84	1083	-0.288284013	-0.043945763	-0.20553383	E	0.060283661	0.10536623	3.85205977
1695	K28D	-0.46967	-0.01768	0.001984225	0	-0.072738173	0	D	8.770861626	6.89	0	0	2.728369427	28	618	-5.821047248	-0.9142	-5.719006688	K	0.148364425	0.267853379	1.989742484
1696	K171P	-0.01432	-0.84986	0.002952512	0	-0.072851689	0	P	15.95991611	6.89	0	0	4.235082398	171	1666	-0.500237433	-0.086001679	-0.390304387	K	0.062120438	0.085826874	3.863062594
1697	S37R	0.27103	-0.28319	-0.003767404	0	-0.073035457	0	R	3.938325644	3.97	4	0	9.150595589	37	851	-4.640742564	-0.7285	-4.579349612	S	0.047115803	0.06582576	5.410627928
1698	H147S	0.02247	0.94015	-0.041342994	0	-0.073101746	0	S	13.95246315	5.23	0	0	3.682895569	147	1727	-0.583872361	-0.087369703	-0.765546967	H	0.034900188	0.051829576	4.579151716
1699	W180V	0.0199	3.07648	-0.013958409	0	-0.07314935	0	V	15.39409828	7.68	0	0	6.251138618	180	2662	0	0	0	W	0.136155605	0.126422167	2.659430472
1700	D24L	-0.03977	-0.27829	-0.018635749	0	-0.07321576	0	L	5.360919952	4.74	0	0	5.903041359	24	3438	-0.617199581	-0.077021096	-0.912631556	D	0.140981674	0.307979345	2.495791815
1701	F35D	0.05731	5.73607	-0.301334866	1	-0.073282828	0	D	7.406347752	4.62	0	0	10.58027479	35	1696	-0.012697684	-0.014270172	0.091898905	F	0.075283289	0.163511276	2.92633769
1702	Q116S	0.01503	0.69169	-0.020298061	0	-0.073589421	0	S	19.91520119	6.11	0	0	4.038957343	116	3653	-0.046127404	-0.009675388	0.015045106	Q	0.034132004	0.063161373	7.406931183
1703	S41L	-0.03005	2.06862	-0.018005944	0	-0.073627126	0	L	6.94629097	3.97	0	0	10.02344548	41	3227	-4.934119326	-0.919	-5.766506298	S	0.071124077	0.126191854	5.640952182
1704	L117S	-0.12771	5.72706	-0.023647044	0	-0.073736181	0	S	17.52065468	4.92	0	0	8.545711449	117	1687	0	0	0	L	0.111886024	0.089818239	1.284696483
1705	G90H	0.09698	3.17183	-0.02724466	0	-0.073752206	0	H	16.62829018	2.06	0	0	1.903643923	90	1936	-0.044454796	-0.014258086	-0.105755393	G	0.054374695	0.136786461	3.983696843
1706	S163D	0.03491	-0.03598	0.042254385	0	-0.07381808	0	D	22.11980057	3.97	0	0	1.389064874	163	1803	-0.000456924	-0.002054471	0.009289622	S	0.032485962	0.05278492	7.728734573
1707	Y93H	0.01757	2.74333	-0.089062966	0	-0.073877259	0	H	16.50986671	4.73	0	0	7.475620826	93	2596	-0.019686883	-0.003369435	-0.019059728	Y	0.030430794	0.061475992	2.682073591
1708	K22R	0.04886	0.044	-0.006506505	0	-0.073920393	0	R	10.66356182	6.89	0	0	2.171109924	22	2692	0	0	0	K	0.048184872	0.085280418	2.636183632
1709	S183D	0.15038	-0.68614	0.00749522	0	-0.074122042	0	D	15.98010635	3.97	0	0	4.08739996	183	1260	-0.41877495	-0.081224314	-0.564527899	S	0.105169296	0.128201723	4.272305911
1710	R170S	0.11173	0.70984	0.00215894	0	-0.074546731	0	S	18.21761703	7.82	0	0	2.080527591	170	1911	-2.217972222	-0.4238	-1.968292863	R	0.029047966	0.043429852	5.026652846
1711	F121C	0.00871	4.50818	-0.02344139	0	-0.07455458	0	C	8.446403503	4.62	0	0	13.71487417	121	2029	-0.190152973	-0.031725383	-0.303010927	F	0.058268547	0.085036516	4.691533703
1712	S31T	-0.05975	-0.79504	-0.034117516	0	-0.074648655	0	T	7.777952194	3.97	0	0	5.267439346	31	1668	-0.486507314	-0.104226903	-0.651178579	S	0.056927681	0.111910105	4.057330365
1713	A92N	-0.01368	5.09087	0.026290699	0	-0.074729688	0	N	13.7103157	2.87	0	0	6.833888953	92	257	-0.031930988	-0.005999175	-0.057076285	A	0.118952274	0.174975634	1.770790684
1714	S163G	-0.00667	0.04378	0.009271698	0	-0.074930933	0	G	22.11980057	3.97	0	0	1.389064874	163	563	-0.010505281	-0.00141636	-0.002216621	S	0.031366348	0.046448708	4.764319555
1715	P66V	0.06184	2.00616	-0.059964017	0	-0.074939881	0	V	6.245725632	4.11	0	0	3.765378542	66	2799	-0.380110506	-0.098880814	-0.930818231	P	0.139358282	0.269986272	2.223069701
1716	Q51R	0.09417	-0.63594	0.019214787	0	-0.075086844	0	R	17.07754326	6.11	0	0	4.53932042	51	3077	-0.011880356	-0.001211585	-0.050753875	Q	0.027518272	0.04111433	4.373618653
1717	A103I	-0.12331	-0.16122	-0.007379132	0	-0.075169181	0	I	21.78741837	2.87	0	0	1.552356176	103	845	-0.082646128	-0.021499318	-0.264796842	A	0.031832695	0.059806347	3.05778456
1718	T112I	-0.07307	-0.12938	0.019361098	0	-0.075169181	0	I	27.79753113	4.11	0	0	1.171445623	112	2040	0	0	0	T	0.035305023	0.046190262	7.45470143
1719	Q83H	0.03839	0.94387	0.015436603	0	-0.075353576	0	H	20.73348808	6.11	0	0	2.253424582	83	3633	-1.417595552	-0.206785899	-2.326906038	Q	0.093980789	0.123926163	2.199966143
1720	T8I	-0.00367	-1.06436	-0.022412804	0	-0.075670184	0	I	10.33290386	4.11	2	0	12.13075387	8	138	-0.248882023	-0.064743428	-0.07017002	T	0.048878193	0.119282722	2.737646474
1721	D24N	0.24584	-0.04365	-0.05904427	0	-0.075982294	0	N	5.360919952	4.74	0	0	5.903041359	24	152	0	0	0	D	0.101000071	0.168101192	3.82965886
1722	K5Q	-0.01764	0.40383	0.068053587	0	-0.075982294	0	Q	20.17155075	6.89	0	0	2.682626726	5	139	0	0	0	K	0.02014637	0.032478333	4.299529659
1723	Q51D	-0.08144	1.92317	0.015691858	0	-0.075982294	0	D	17.07754326	6.11	0	0	4.53932042	51	1539	-0.009006025	-0.001757439	-0.02612254	Q	0.029511452	0.042033195	6.618282126
1724	K28R	-0.09146	-1.35828	-0.016236934	0	-0.075982294	0	R	8.770861626	6.89	0	0	2.728369427	28	3267	-5.821047248	-0.9142	-5.719006688	K	0.078631639	0.149920583	2.113376075
1725	V145I	0.1562	1.40371	-0.01836794	0	-0.076519129	0	I	8.568832397	4.11	0	0	8.920834309	145	2128	-4.767082437	-0.8571	-5.280770795	V	0.034371138	0.048657298	3.671515811
1726	H68M	0.0072	-0.3308	-0.042749758	0	-0.076584203	0	M	8.157589912	5.23	0	0	1.082651311	68	593	-0.089575497	-0.022186647	-0.153352167	H	0.08630991	0.205491304	2.619925776
1727	W202I	-0.048	3.26646	-0.314641047	1	-0.076943826	0	I	13.21769047	7.68	0	0	8.072223382	202	3125	-0.046263139	-0.012034755	-0.14204665	W	0.108688354	0.082107306	4.72511455
1728	R170H	-0.07012	0.82777	0.012146221	0	-0.077074118	0	H	18.21761703	7.82	0	0	2.080527591	170	482	-2.123106153	-0.4238	-1.968292863	R	0.020724297	0.036746025	3.524316835
1729	S165R	-0.08623	-0.6876	-0.000823514	0	-0.077074118	0	R	23.47231293	3.97	0	0	3.18927743	165	758	0	0	0	S	0.076725006	0.112131119	2.452981902
1730	S165V	-0.02281	-0.00344	0.009718223	0	-0.077168081	0	V	23.47231293	3.97	0	0	3.18927743	165	3400	0	0	0	S	0.127595901	0.161045074	4.896190611
1731	G126F	-0.06976	-0.66904	0.006104478	0	-0.077363171	0	F	10.16341686	2.06	0	0	6.900376377	126	3209	-5.301471848	-0.8285	-5.291529516	G	0.129694462	0.179404259	2.811604257
1732	K28V	-0.28252	0.24295	-0.013017634	0	-0.077566666	0	V	8.770861626	6.89	0	0	2.728369427	28	2781	-2.767332184	-0.370861021	-3.52685083	K	0.094559431	0.218805432	2.531721232
1733	T14Q	0.10324	1.95841	-0.036644132	0	-0.077690667	0	Q	11.25035667	4.11	0	0	6.654227514	14	3141	-0.649433916	-0.095476762	-0.095702124	T	0.045831203	0.062302351	4.305227266
1734	N118K	-0.07779	0.86761	-0.009471787	0	-0.077887986	0	K	16.60082054	4.58	0	0	6.832498678	118	1246	-0.088215993	-0.012811443	-0.067096271	N	0.041731834	0.064878464	7.632633641
1735	S162C	0.02672	0.39407	-0.029086829	0	-0.077981204	0	C	19.23825073	3.97	0	0	5.185538494	162	1541	0	0	0	S	0.052269936	0.085046768	2.019080675
1736	P26D	-0.10784	8.05086	-0.142320996	0	-0.078092098	0	D	9.325831413	4.11	4	0	6.566377589	26	3656	-3.768185425	-0.6666	-4.018450462	P	0.129148722	0.220422983	2.269450006
1737	P66A	-0.01853	1.89764	-0.060852653	0	-0.078170165	0	A	6.245725632	4.11	0	0	3.765378542	66	2449	-1.40197519	-0.217460902	-1.494941497	P	0.109107971	0.181427836	2.854975696
1738	E149S	0.12406	0.2804	-0.003322094	0	-0.078324678	0	S	15.88132572	5.97	0	0	1.441588145	149	3254	0	0	0	E	0.037931919	0.057356119	4.353921847
1739	Q51M	0.09713	-0.98263	0.009780993	0	-0.07835923	0	M	17.07754326	6.11	0	0	4.53932042	51	2804	-0.064403872	-0.0142	-0.066354169	Q	0.029813766	0.053449631	7.375835797
1740	R70V	-0.02358	3.43397	-0.023127721	0	-0.07835923	0	V	8.058046341	7.82	2	0	4.20129558	70	2193	-0.223383722	-0.05287348	-0.175278199	R	0.157238007	0.24293232	1.425364294
1741	C166V	-0.05044	0.56256	0.014563614	0	-0.078410585	0	V	25.16763687	4.47	0	0	1.303071699	166	1592	-0.036686772	-0.006069116	-0.062759227	C	0.028101921	0.039634228	5.826720047
1742	H68K	-0.03254	-0.3901	-0.017600986	0	-0.078642917	0	K	8.157589912	5.23	0	0	1.082651311	68	2453	-0.03541591	-0.007643141	-0.001686166	H	0.068642616	0.199151516	2.084663802
1743	L86F	0.12098	0.14522	0.023087654	0	-0.07899179	0	F	19.19067955	4.92	0	0	4.324393899	86	1902	-0.092855678	-0.016378273	-0.066988717	L	0.177618027	0.268327713	3.320951724
1744	D159Q	-0.01444	0.93704	-0.011272552	0	-0.079319296	0	Q	16.00409508	4.74	0	0	5.7012012	159	1382	-0.027125862	-0.00712259	-0.060141076	D	0.078851223	0.110768795	2.070064063
1745	S37L	-0.05131	-0.59193	-0.000425459	0	-0.079689067	0	L	3.938325644	3.97	4	0	9.150595589	37	3482	-1.873818403	-0.243033753	-2.832482906	S	0.082897186	0.14657712	3.503320662
1746	K60M	0.07407	0.04541	-0.02137289	0	-0.079959009	0	M	9.210010529	6.89	1	0	4.757373746	60	3022	-5.097276521	-0.9023	-5.651464252	K	0.037523746	0.09583497	3.683749898
1747	H147D	-0.09059	1.04203	-0.011116701	0	-0.080081628	0	D	13.95246315	5.23	0	0	3.682895569	147	2760	-0.55003118	-0.079953942	-0.833097454	H	0.0354743	0.041001558	5.516686877
1748	D151R	-0.1116	-0.60235	-0.065837953	0	-0.080263622	0	R	15.58859539	4.74	0	0	1.671076788	151	3266	-0.043221356	-0.006498087	-0.049729156	D	0.038802147	0.08160615	3.369297829
1749	G194C	0.0305	3.09939	-0.035237266	0	-0.080378882	0	C	16.85142708	2.06	0	0	0.622574138	194	2491	-0.067665301	-0.0142	-0.066220835	G	0.046334267	0.074740887	2.072987107
1750	L167N	0.02179	1.61974	0.058157548	0	-0.080389903	0	N	21.73075104	4.92	0	0	4.61442305	167	2947	0	0	0	L	0.050167084	0.069058418	6.17782169
1751	I115G	0.1061	3.49309	-0.036084653	0	-0.080405525	0	G	19.72655106	4.92	0	0	6.353847112	115	1028	-0.094479729	-0.015345274	-0.060320194	I	0.186611176	0.155330181	1.470610968
1752	G42T	-0.12102	10	-0.072308404	0	-0.080626257	0	T	10.59908009	2.06	4	0	9.752754442	42	3494	-0.05895311	-0.015335886	0.099629042	G	0.087307453	0.112861156	5.153852186
1753	M133Y	0.05841	4.38714	-0.02960062	0	-0.080639823	0	Y	13.72738457	6.36	0	0	7.978120244	133	1630	-0.027722317	-0.005002762	-0.058374037	M	0.068551064	0.193677902	5.423964291
1754	I115R	0.10651	0.56421	-0.039356474	0	-0.080639823	0	R	19.72655106	4.92	0	0	6.353847112	115	1784	-0.039155414	-0.010185773	-0.0420427	I	0.106163025	0.095686913	6.375506874
1755	R59T	-0.08294	1.07336	-0.019448124	0	-0.080780638	0	T	11.43966675	7.82	4	0	4.910542398	59	3646	-5.577678804	-0.9547	-6.092719752	R	0.050160408	0.092136621	3.752641351
1756	A12D	0.44976	2.43205	-0.302671108	1	-0.08082128	0	D	4.025520325	2.87	0	0	13.53500656	12	170	-1.862939195	-0.3023	-1.721215226	A	0.111067533	0.138372302	2.846344182
1757	E192F	-0.07206	0.72648	-0.063614581	0	-0.080975658	0	F	13.92856884	5.97	0	0	3.009982501	192	2582	-0.747814757	-0.1357	-0.325394389	E	0.156172276	0.25023675	2.599200037
1758	Y197T	-0.08006	6.94045	-0.04846463	0	-0.080975658	0	T	10.85731697	4.73	0	0	7.220669367	197	3180	-0.003562626	-0.003574236	0.037474614	Y	0.140763283	0.186052203	2.449942167
1759	Q164P	-0.04483	1.0093	-0.003637815	0	-0.081025168	0	P	24.59893799	6.11	0	0	0.930387729	164	2114	0	0	0	Q	0.285010338	0.20430851	-0.021031659
1760	P66M	-0.01319	1.95543	-0.03073518	0	-0.081040086	0	M	6.245725632	4.11	0	0	3.765378542	66	1709	-0.601010419	-0.156345059	-0.736235087	P	0.161492109	0.273502111	1.815559844
1761	G20N	-0.07546	-0.17443	-0.361199572	1	-0.081040086	0	N	8.220127106	2.06	4	0	6.956812332	20	1256	-5.425662973	-0.8523	-5.333410085	G	0.145796776	0.262632847	1.856650238
1762	R70N	-0.0274	2.45085	-0.035092251	0	-0.081040086	0	N	8.058046341	7.82	2	0	4.20129558	70	314	-0.123048618	-0.04631787	0.124145007	R	0.111254692	0.206145525	2.873910953
1763	S165T	-0.01066	-0.32751	0.024005471	0	-0.081215549	0	T	23.47231293	3.97	0	0	3.18927743	165	1920	0	0	0	S	0.092787743	0.123736858	2.002436676
1764	M52N	-0.029	2.17658	-0.021213964	0	-0.0812658	0	N	13.76008797	6.36	0	0	8.5531233	52	3118	-0.13382243	-0.034812168	-0.064718192	M	0.032343864	0.047654867	5.565838996
1765	C166G	-0.04515	0.12365	0.02923448	0	-0.081529279	0	G	25.16763687	4.47	0	0	1.303071699	166	1752	-0.024534415	-0.003651821	0	C	0.021457672	0.038487434	6.050988011
1766	L177T	-0.02371	4.19354	-0.005412023	0	-0.081572877	0	T	13.5011158	4.92	0	0	7.717059707	177	2515	-0.24589584	-0.050295111	-0.126717326	L	0.060773611	0.094828367	3.650041611
1767	E134S	-0.00372	-0.57127	0.003668115	0	-0.081627244	0	S	17.18048668	5.97	0	0	2.837360534	134	1625	-1.667834364	-0.3095	-1.449119615	E	0.024765015	0.033207893	5.712376675
1768	G91T	0.04798	5.7845	-0.039827638	0	-0.081670134	0	T	13.90719128	2.06	0	0	3.61499004	91	1311	0.003065665	-0.006208247	0.023951556	G	0.299333572	0.303634167	1.715509254
1769	D32C	-0.08603	1.44188	-0.261462191	1	-0.082210118	0	C	6.146258831	4.74	4	0	9.915459468	32	164	-1.152853985	-0.2999	-1.251898742	D	0.096715927	0.160505533	1.78690262
1770	I203Y	-0.04648	2.22718	-0.024142558	0	-0.082247116	0	Y	15.97112656	4.92	0	0	5.913116765	203	15	-0.214116906	-0.055699734	0.338871108	I	0.035516739	0.046127796	3.198161659
1771	N191R	-0.01739	-0.42755	-0.016625507	0	-0.082247116	0	R	15.54916191	4.58	0	0	1.222303607	191	1143	-0.096516159	-0.01035304	-0.078440917	N	0.070211411	0.060050011	4.278296081
1772	D159L	0.0025	0.46128	-0.0239475	0	-0.08234947	0	L	16.00409508	4.74	0	0	5.7012012	159	3395	-0.009347778	-0.002431703	-0.019754695	D	0.099908829	0.168453693	1.601173089
1773	G182A	0.0551	3.19945	0.032721828	0	-0.082555325	0	A	16.60614395	2.06	0	0	3.263750441	182	919	-0.176278462	-0.024139532	-0.38378523	G	0.035600662	0.056487083	4.27068035
1774	G90N	-0.09793	3.12994	-0.03020046	0	-0.082737171	0	N	16.62829018	2.06	0	0	1.903643923	90	2466	-0.025590659	-0.009350825	-0.042996167	G	0.085103989	0.160485268	3.492289209
1775	A143S	0.08996	1.88714	-0.048106414	0	-0.082737171	0	S	5.944453716	2.87	0	0	12.49236106	143	828	-0.704053726	-0.106236509	-0.601287545	A	0.034555554	0.065902472	6.099526381
1776	L29W	0.10171	10	-0.023381516	0	-0.083064889	0	W	8.183287621	4.92	0	0	7.227221514	29	1722	-0.720026725	-0.1476	-0.61839304	L	0.138901591	0.195200503	1.557037528
1777	S183A	-0.06639	-0.19253	-0.016300088	0	-0.083211874	0	A	15.98010635	3.97	0	0	4.08739996	183	1558	-0.51232577	-0.100022308	-0.905036803	S	0.072206974	0.114516735	4.164015242
1778	E134L	0.01433	-0.44702	-0.008638459	0	-0.083365226	0	L	17.18048668	5.97	0	0	2.837360534	134	759	-0.101513589	-0.026407442	0.369171446	E	0.035999298	0.029854774	5.022629875
1779	K73T	-0.0341	0.16659	-0.050065956	0	-0.08347914	0	T	5.5773139	6.89	4	0	3.370048986	73	2824	-4.976363843	-0.9142	-5.732937624	K	0.069349766	0.119666338	1.786074702
1780	I158V	-0.0665	0.98681	0.018638698	0	-0.083694772	0	V	15.25546455	4.92	0	0	5.584524966	158	517	-1.807480923	-0.238602511	-2.336692056	I	0.144561291	0.140352964	0.630645288
1781	R137Y	0.01475	0.1112	0.006358173	0	-0.083793527	0	Y	17.68624115	7.82	0	0	3.369153091	137	505	0	0	0	R	0.046113491	0.075274467	5.611002742
1782	L65D	-0.39431	4.01824	-0.394765859	1	-0.083851998	0	D	4.942615986	4.92	3	0	8.000696218	65	252	-0.498314568	-0.077494495	-0.720509706	L	0.136600256	0.327982068	2.438568276
1783	S41F	-0.24965	10	-0.016561304	0	-0.08405328	0	F	6.94629097	3.97	0	0	10.02344548	41	2226	-5.84757101	-0.919	-5.766506298	S	0.066283226	0.089882135	5.892956951
1784	M52L	-0.0868	-0.35425	-0.029304428	0	-0.084397958	0	L	13.76008797	6.36	0	0	8.5531233	52	2946	-0.096376195	-0.016484629	-0.022268309	M	0.026907921	0.051962852	5.56070309
1785	I80L	0.03228	0.02884	0.007379757	0	-0.084478178	0	L	14.25599766	4.92	0	0	9.225661827	80	2154	-0.900910073	-0.234360062	-2.742834643	I	0.044104576	0.075334311	5.609917117
1786	K189L	0.05808	-0.76006	-0.0000387	0	-0.08458914	0	L	14.99864864	6.89	0	0	1.381249882	189	3685	-2.128282739	-0.4238	-1.83536479	K	0.057200909	0.080032349	3.74074448
1787	G90S	-0.03598	1.96112	0.006419768	0	-0.084843898	0	S	16.62829018	2.06	0	0	1.903643923	90	2251	-0.009746126	-0.00529707	-0.030273802	G	0.079944611	0.148293972	5.523768744
1788	T49C	-0.05308	1.97775	-0.109722344	0	-0.084911284	0	C	20.07528687	4.11	0	0	1.752831958	49	501	0	0	0	T	0.0647192	0.115252972	6.184249937
1789	I190N	-0.01729	1.99864	0.020085189	0	-0.085081018	0	N	13.97486401	4.92	0	0	4.32303351	190	2777	0	0	0	I	0.084979534	0.134480476	0.915278987
1790	P186R	-0.03003	1.04954	-0.039652233	0	-0.085081018	0	R	13.46545219	4.11	0	0	5.089266703	186	2547	-1.162515512	-0.152179714	-1.555682686	P	0.081984997	0.149997711	1.926612074
1791	G42M	0.1823	7.11152	-0.051450231	0	-0.085131658	0	M	10.59908009	2.06	4	0	9.752754442	42	3522	-0.10825387	-0.021936733	0.04237059	G	0.091339111	0.136800528	2.751777803
1792	K28S	-0.21812	0.21859	-0.020956432	0	-0.085941021	0	S	8.770861626	6.89	0	0	2.728369427	28	1575	-5.109466825	-0.9142	-5.719006688	K	0.075532198	0.199527442	2.209022666
1793	T112L	0.01216	-0.49617	-0.011438928	0	-0.086200025	0	L	27.79753113	4.11	0	0	1.171445623	112	1262	0	0	0	T	0.033612251	0.052162647	7.427965827
1794	Q83N	-0.1417	0.60365	-0.015266914	0	-0.086200025	0	N	20.73348808	6.11	0	0	2.253424582	83	3001	-1.36173336	-0.192254074	-2.066690004	Q	0.093338013	0.132181168	1.776492462
1795	D100N	0.00075	1.10621	-0.010577306	0	-0.086200025	0	N	20.00263214	4.74	0	0	2.740846069	100	3203	-0.038994165	-0.010143826	-0.088577838	D	0.028675079	0.062533379	2.45403281
1796	F121N	-0.01058	4.62978	-0.282627175	1	-0.086200025	0	N	8.446403503	4.62	0	0	13.71487417	121	2346	-0.370787934	-0.054416354	-0.407366082	F	0.086095095	0.104680538	2.665988085
1797	K130Y	0.0885	-0.5582	-0.119589538	0	-0.086200025	0	Y	13.0798521	6.89	0	0	3.799508476	130	2000	0.580266045	-0.021855093	2.125820241	K	0.030054092	0.046996832	3.815720925
1798	Q187R	-0.05814	-0.23775	-0.017506012	0	-0.086294812	0	R	15.06213665	6.11	0	0	1.658673269	187	455	-1.255721288	-0.228055933	-1.400987646	Q	0.037354946	0.05574441	6.680618502
1799	A101N	-0.07477	5.86751	-0.412772187	1	-0.086368079	0	N	17.04620743	2.87	4	0	6.520369472	101	3271	-0.109553301	-0.028498869	-0.270862513	A	0.061293602	0.127909899	2.978077846
1800	G125N	0.22256	1.66504	-0.432164478	1	-0.086368079	0	N	7.74265337	2.06	0	0	9.804288709	125	2320	-5.304249735	-0.8285	-5.298474234	G	0.199103117	0.344020844	1.840537038
1801	L105P	-0.15335	9.15081	-0.10248532	0	-0.086368079	0	P	19.67057228	4.92	0	0	7.751087407	105	3547	-0.863312376	-0.1404	-0.765325799	L	0.082039833	0.146932602	4.175086755
1802	A131M	-0.22003	-1.32074	0.005415539	0	-0.08640838	0	M	14.45123577	2.87	0	0	5.595844474	131	2814	0	0	0	A	0.042529583	0.059500217	4.549847998
1803	L167K	0.10284	0.56251	0.031571439	0	-0.086468167	0	K	21.73075104	4.92	0	0	4.61442305	167	1531	0	0	0	L	0.068648338	0.1215868	4.052505851
1804	H68V	-0.01598	0.11619	-0.032497314	0	-0.086513822	0	V	8.157589912	5.23	0	0	1.082651311	68	310	-0.070722311	-0.017282236	-0.061024963	H	0.11261797	0.210190773	2.782432765
1805	S163H	0.03169	0.1558	0.004077397	0	-0.086801328	0	H	22.11980057	3.97	0	0	1.389064874	163	1284	-0.006711685	-0.003681566	-0.027788009	S	0.057593346	0.084825039	2.355951889
1806	D151V	-0.12591	-0.37013	-0.101762279	0	-0.086801328	0	V	15.58859539	4.74	0	0	1.671076788	151	2705	0	0	0	D	0.048288822	0.099413157	3.079399142
1807	G42H	-0.05529	10	-0.064721137	0	-0.086816426	0	H	10.59908009	2.06	4	0	9.752754442	42	3272	-0.481518453	-0.090293892	-0.493778754	G	0.091309547	0.124997616	3.240220726
1808	G50N	-0.07649	2.67213	-0.035841869	0	-0.086816426	0	N	18.36031914	2.06	0	0	3.520917797	50	2930	0	0	0	G	0.045043945	0.053437233	4.487917189
1809	S175N	0.00984	0.03693	0.003418852	0	-0.086844346	0	N	18.19268036	3.97	0	0	1.33996937	175	3686	-0.098158269	-0.0255346	-0.342674777	S	0.020466805	0.04654336	3.420869259
1810	K22W	-0.02631	-0.09279	0.010552619	0	-0.086908433	0	W	10.66356182	6.89	0	0	2.171109924	22	2942	0	0	0	K	0.046619415	0.080392599	3.741687317
1811	S69R	0.02688	-1.36177	-0.035552689	0	-0.087124829	0	R	5.15357399	3.97	4	0	5.046144258	69	934	0.011978233	-0.016040708	0.306706362	S	0.111714363	0.226532817	4.170659206
1812	K73Q	-0.09933	-0.28607	-0.014868939	0	-0.08747117	0	Q	5.5773139	6.89	4	0	3.370048986	73	874	-3.432993075	-0.530055813	-5.099262472	K	0.062404156	0.162411213	2.544838638
1813	M52W	0.12189	0.14273	-0.01728273	0	-0.08747117	0	W	13.76008797	6.36	0	0	8.5531233	52	1736	-0.604007439	-0.1333	-0.341907749	M	0.037467003	0.060943842	3.754705219
1814	T49R	-0.00172	-0.43349	-0.113125538	0	-0.087664713	0	R	20.07528687	4.11	0	0	1.752831958	49	93	0	0	0	T	0.068810463	0.110733986	3.740092817
1815	R140V	0.02038	-0.30614	0.006982761	0	-0.087834794	0	V	12.90653706	7.82	0	0	8.322322412	140	2257	-0.165324933	-0.019758201	-0.092932635	R	0.06078434	0.085089922	4.915366893
1816	G50A	0.05097	3.10655	-0.027541805	0	-0.088187746	0	A	18.36031914	2.06	0	0	3.520917797	50	3182	0	0	0	G	0.038042068	0.06892252	6.187709407
1817	S113K	-0.01632	0.07013	0.014645903	0	-0.088238986	0	K	24.22633553	3.97	0	0	4.469009237	113	513	-0.02211328	-0.003824798	-0.007628237	S	0.105583191	0.138332844	4.001921083
1818	Q172H	-0.09857	0.70468	0.047903493	0	-0.088261183	0	H	16.59084129	6.11	0	0	4.586249451	172	2482	-0.13135697	-0.0333	-0.114351774	Q	0.093115807	0.096136093	4.84304011
1819	V181L	0.15064	1.00295	-0.005484103	0	-0.088261183	0	L	13.10623646	4.11	0	0	7.254630238	181	239	-0.450721031	-0.052809206	-0.934154556	V	0.231393337	0.199233532	2.386756202
1820	H174S	0.03224	0.89271	-0.009588135	0	-0.088422568	0	S	15.73999119	5.23	0	0	4.167376649	174	2786	-0.054898218	-0.014829123	0.054187299	H	0.039699554	0.073004007	4.609866713
1821	R161L	-0.09865	0.60789	0.013019836	0	-0.088729964	0	L	15.6648531	7.82	0	0	7.22446866	161	3642	-0.096252274	-0.018890494	-0.084234687	R	0.37514925	0.341088533	0.523015971
1822	L167G	0.05181	2.08543	0.025413655	0	-0.088850988	0	G	21.73075104	4.92	0	0	4.61442305	167	1568	0	0	0	L	0.171133041	0.132442474	2.031744504
1823	D100T	-0.02033	0.92938	-0.102464054	0	-0.08917119	0	T	20.00263214	4.74	0	0	2.740846069	100	1824	-0.074122268	-0.011128325	-0.1396604	D	0.037306786	0.061674118	4.211972029
1824	D100P	-0.01035	0.71345	-0.383871475	1	-0.0895499	0	P	20.00263214	4.74	0	0	2.740846069	100	1949	-0.076407103	-0.006183282	-0.07946176	D	0.14247036	0.115468979	5.046998816
1825	S162T	0.02878	1.51184	-0.018643762	0	-0.090005699	0	T	19.23825073	3.97	0	0	5.185538494	162	1529	0	0	0	S	0.072796822	0.13493681	1.811321742
1826	L86H	-0.05662	2.44209	0.031526751	0	-0.090008299	0	H	19.19067955	4.92	0	0	4.324393899	86	1145	-0.047081777	-0.014866361	-0.082911404	L	0.143902779	0.207472801	1.900193047
1827	V79Q	-0.11723	6.66064	-0.465143914	1	-0.090008299	0	Q	12.82095432	4.11	0	0	10.38014135	79	476	-2.847736114	-0.4476	-2.371526853	V	0.071585178	0.113238811	4.827300302
1828	S165C	0.02844	-0.45462	0.010534706	0	-0.090228911	0	C	23.47231293	3.97	0	0	3.18927743	165	2913	0	0	0	S	0.089749336	0.134855747	5.06528359
1829	L86G	-0.00111	4.88254	-0.011003437	0	-0.090391891	0	G	19.19067955	4.92	0	0	4.324393899	86	1823	-0.045094595	-0.005114805	-0.016823612	L	0.290870667	0.317653656	1.135613085
1830	G125H	0.31562	4.01014	-0.449435944	1	-0.0906652	0	H	7.74265337	2.06	0	0	9.804288709	125	2290	-5.304249735	-0.8285	-5.298474234	G	0.362695932	0.51504159	1.68354778
1831	Q187L	-0.00916	-0.30344	0.005726864	0	-0.091072838	0	L	15.06213665	6.11	0	0	1.658673269	187	3520	-0.644749224	-0.078583338	-1.003399859	Q	0.089626312	0.09201026	2.859203921
1832	C166F	-0.13801	1.87784	0.019116474	0	-0.091145902	0	F	25.16763687	4.47	0	0	1.303071699	166	716	-0.043646472	-0.010313649	-0.007149915	C	0.023667336	0.036895275	3.820104879
1833	E198H	-0.2036	2.99711	-0.128745746	0	-0.091145902	0	H	10.4547205	5.97	0	0	6.317987889	198	1624	-2.6751681	-0.4523	-2.201585832	E	0.051213264	0.063241601	7.431953304
1834	S165I	-0.08383	-0.18755	-0.004881532	0	-0.091145902	0	I	23.47231293	3.97	0	0	3.18927743	165	1580	0	0	0	S	0.160038948	0.190196991	1.204396145
1835	L167I	-0.09158	0.62758	0.032528802	0	-0.091145902	0	I	21.73075104	4.92	0	0	4.61442305	167	3407	0	0	0	L	0.061490059	0.084124088	3.096576557
1836	Q164S	-0.02358	0.20223	0.013715771	0	-0.091145902	0	S	24.59893799	6.11	0	0	0.930387729	164	3333	0	0	0	Q	0.041444778	0.064622879	3.760105621
1837	D153Y	0.05259	-0.41784	-0.034039482	0	-0.091206987	0	Y	13.91415596	4.74	3	0	1.49008189	153	2130	-1.607277166	-0.180782398	-2.184367664	D	0.066376209	0.099349737	3.750194259
1838	E149G	-0.06263	0.3604	-0.011357836	0	-0.09147158	0	G	15.88132572	5.97	0	0	1.441588145	149	3729	0	0	0	E	0.035171032	0.065951347	3.977831201
1839	R170G	0.06214	0.75997	-0.010143811	0	-0.091905581	0	G	18.21761703	7.82	0	0	2.080527591	170	2055	-2.452976842	-0.4238	-1.968292863	R	0.025835991	0.035299778	4.263516239
1840	Q172F	-0.06321	-1.22266	0.001896167	0	-0.091912849	0	F	16.59084129	6.11	0	0	4.586249451	172	3723	-0.066300971	-0.007694816	-0.091269973	Q	0.118124008	0.111310959	4.186745856
1841	P157H	0.00868	3.69993	0.013568026	0	-0.091912849	0	H	13.96650314	4.11	3	0	5.213608501	157	1686	-0.816067259	-0.143491395	-0.798105855	P	0.05004406	0.049714327	3.810331926
1842	S165H	-0.007	-0.69578	0.006679844	0	-0.091912849	0	H	23.47231293	3.97	0	0	3.18927743	165	2250	0	0	0	S	0.09119606	0.152605057	1.96272271
1843	I80N	-0.18782	4.21887	-0.41176952	1	-0.091925316	0	N	14.25599766	4.92	0	0	9.225661827	80	2885	-4.569116387	-0.7142	-4.455411447	I	0.034416199	0.059692144	3.92177866
1844	L117Y	-0.06782	7.54427	-0.051229766	0	-0.091925316	0	Y	17.52065468	4.92	0	0	8.545711449	117	2710	0	0	0	L	0.044220924	0.065705299	6.019332467
1845	D153C	-0.04677	-0.17987	0.017752794	0	-0.092215882	0	C	13.91415596	4.74	3	0	1.49008189	153	1488	0	0	0	D	0.065219879	0.107988358	3.753337862
1846	K60T	-0.00375	1.54182	0.006543936	0	-0.092283001	0	T	9.210010529	6.89	1	0	4.757373746	60	3496	-4.179956245	-0.728749692	-5.026037551	K	0.083487034	0.139055729	3.902274972
1847	N118A	-0.00489	1.15093	0.00141534	0	-0.092315036	0	A	16.60082054	4.58	0	0	6.832498678	118	2563	-0.046808662	-0.007901563	-0.005630242	N	0.028072357	0.045493126	5.025146467
1848	R47K	0.02225	0.12201	0.013214283	0	-0.092481123	0	K	16.37668037	7.82	0	0	2.255711085	47	2017	0	0	0	R	0.033809662	0.056425095	5.60505817
1849	S106V	-0.07862	0.23204	0.008791316	0	-0.092599208	0	V	22.63920975	3.97	0	0	2.689361063	106	2140	-0.361293441	-0.093985799	-0.809408606	S	0.060178757	0.071678162	3.896140177
1850	I158L	-0.08414	0.42594	0.016028473	0	-0.092700145	0	L	15.25546455	4.92	0	0	5.584524966	158	3668	-2.803100418	-0.4976	-3.02651213	I	0.066087246	0.083884716	4.294690954
1851	I115A	0.00378	2.39033	-0.00819023	0	-0.092858995	0	A	19.72655106	4.92	0	0	6.353847112	115	368	-0.017203837	-0.008242637	-0.005923903	I	0.117195129	0.112769127	2.767299809
1852	P66C	-0.14823	2.58558	-0.031217582	0	-0.092873794	0	C	6.245725632	4.11	0	0	3.765378542	66	2708	-1.356748867	-0.205695861	-1.593213917	P	0.208132982	0.409373522	1.715955882
1853	E84A	-0.02635	0.01354	-0.08734973	0	-0.092902468	0	A	23.50871277	5.97	0	0	1.784244284	84	112	-0.042353009	-0.009133733	-0.111000912	E	0.035693169	0.073712349	4.327926666
1854	K114M	0.06723	-0.09647	0.021663059	0	-0.093294727	0	M	23.14476204	6.89	0	0	1.86198455	114	1189	0	0	0	K	0.020752907	0.042506218	6.120252381
1855	L44I	0.01675	0.34315	-0.018859813	0	-0.093331578	0	I	14.09424019	4.92	0	0	4.235183486	44	524	0	0	0	L	0.038546562	0.051614046	4.624375282
1856	G89C	0.06038	1.97714	0.010724322	0	-0.093539644	0	C	16.5915184	2.06	0	0	0.914639926	89	2154	-0.175710735	-0.041138479	-0.272359213	G	0.141862869	0.242975712	1.860717583
1857	S136Q	-0.05083	-0.33649	-0.022404212	0	-0.093584661	0	Q	19.49751854	3.97	1	0	1.672358391	136	1925	-0.058689123	-0.015267213	-0.104464438	S	0.026544571	0.062448502	1.95053204
1858	A131H	-0.11853	-0.00156	-0.053277657	0	-0.093741464	0	H	14.45123577	2.87	0	0	5.595844474	131	258	0	0	0	A	0.050102234	0.067631721	4.860041275
1859	D2H	-0.08359	0.99683	-0.087176662	0	-0.093849575	0	H	22.00722504	4.74	0	0	2.715657957	2	629	0	0	0	D	0.05102253	0.055941582	5.511567369
1860	S37W	0.01672	-1.25402	-0.02750268	0	-0.093849575	0	W	3.938325644	3.97	4	0	9.150595589	37	1215	-2.800447242	-0.7285	-4.579349612	S	0.084058046	0.143136978	3.672716514
1861	K60R	0.11138	-0.44206	0.003672302	0	-0.093849575	0	R	9.210010529	6.89	1	0	4.757373746	60	3550	0	0	0	K	0.047057629	0.083558798	3.863747005
1862	D153M	-0.0674	-0.20551	0.002283529	0	-0.09398519	0	M	13.91415596	4.74	3	0	1.49008189	153	3217	-1.026654256	-0.121447321	-1.740302277	D	0.067232609	0.086221457	2.314538505
1863	G91V	-0.0134	7.61748	-0.029990431	0	-0.094031487	0	V	13.90719128	2.06	0	0	3.61499004	91	1853	-0.046302618	-0.008628019	-0.065931048	G	0.386448383	0.345470428	2.264551184
1864	E127N	-0.0088	1.83539	-0.052849758	0	-0.094237912	0	N	12.74455929	5.97	0	0	5.022468215	127	60	-0.060329255	-0.012819748	-0.153076352	E	0.051745415	0.111304998	6.104672353
1865	F36K	0.08863	2.56476	-0.297178281	1	-0.094243557	0	K	5.258531094	4.62	4	1	13.07593581	36	2070	-0.854370517	-0.172618834	-1.362133862	F	0.137623549	0.275666118	2.770574747
1866	C166M	-0.0077	0.1027	0.015501439	0	-0.094492627	0	M	25.16763687	4.47	0	0	1.303071699	166	2305	-0.177884993	-0.0428	-0.109779832	C	0.028347969	0.037053585	5.07836849
1867	L177C	-0.00851	3.85466	0.004726529	0	-0.094696009	0	C	13.5011158	4.92	0	0	7.717059707	177	2130	-0.308291604	-0.066526559	-0.383157906	L	0.056006908	0.086767077	3.003201712
1868	R170M	-0.03278	0.34916	-0.002701335	0	-0.094696009	0	M	18.21761703	7.82	0	0	2.080527591	170	188	-2.123106153	-0.4238	-1.968292863	R	0.030770302	0.044645309	6.006632717
1869	P157G	0.07715	3.85952	-0.003696472	0	-0.09478628	0	G	13.96650314	4.11	3	0	5.213608501	157	1069	-0.95874659	-0.1547	-0.905335724	P	0.056179523	0.067372084	7.073403163
1870	Q107G	-0.01431	1.35961	-0.004542097	0	-0.094822506	0	G	24.92017937	6.11	0	0	1.257057833	107	3738	-0.062310792	-0.006209616	-0.044548663	Q	0.039924622	0.056171894	2.209350321
1871	N23C	-0.00548	1.50118	0.004408646	0	-0.094935547	0	C	7.662455082	4.58	1	0	5.437359177	23	1020	-0.333381051	-0.072080117	-0.629455354	N	0.057066917	0.139626741	2.654743833
1872	R17Y	-0.05246	2.5757	0.018598981	0	-0.094935547	0	Y	12.75633144	7.82	0	0	4.406712291	17	3504	-0.687932329	-0.102773165	-0.708442553	R	0.075676918	0.09083128	5.470767275
1873	S37T	-0.08544	-0.01113	-0.024468189	0	-0.094967651	0	T	3.938325644	3.97	4	0	9.150595589	37	3030	-4.640742564	-0.7285	-4.579349612	S	0.091681957	0.132169247	4.744883861
1874	Q4G	-0.04546	0.8375	0.052563522	0	-0.095010387	0	G	20.10389519	6.11	0	0	3.605329933	4	2550	0	0	0	Q	0.041836739	0.060417652	7.684679047
1875	V122M	0.01101	4.25856	-0.057690333	0	-0.095027718	0	M	7.042612553	4.11	0	1	12.97918295	122	3141	-1.175011828	-0.150296131	-1.597181993	V	0.042361736	0.070709467	2.622511097
1876	R96Q	-0.08531	0.27395	0.009828818	0	-0.095027718	0	Q	19.30081558	7.82	0	0	2.564640074	96	2102	-0.350167225	-0.047956593	-0.560991485	R	0.034229279	0.066013813	3.171756181
1877	H68C	-0.03352	0.00819	0.001719184	0	-0.095062105	0	C	8.157589912	5.23	0	0	1.082651311	68	1334	-0.256018924	-0.0666	-0.245679372	H	0.119305134	0.197114706	2.173552065
1878	G42W	-0.13705	10	-0.030923584	0	-0.095062105	0	W	10.59908009	2.06	4	0	9.752754442	42	956	-0.469395017	-0.076567774	-0.556504207	G	0.103761673	0.20202446	4.119949461
1879	G188T	0.03959	4.78321	-0.052222103	0	-0.095388241	0	T	15.58736229	2.06	0	0	2.232074367	188	1501	0	0	0	G	0.047507763	0.059699535	2.524780636
1880	D32Q	-0.07144	3.00788	-0.334384809	1	-0.095464521	0	Q	6.146258831	4.74	4	0	9.915459468	32	3444	-0.162354299	-0.05539682	-0.311564027	D	0.099014759	0.18132329	2.022728966
1881	Q116R	-0.00109	-0.09415	0.030966908	0	-0.095626608	0	R	19.91520119	6.11	0	0	4.038957343	116	2935	-0.110060453	-0.018034801	-0.074384869	Q	0.035359383	0.038917542	8.273393896
1882	T14G	-0.09297	1.20394	-0.022793949	0	-0.095719523	0	G	11.25035667	4.11	0	0	6.654227514	14	2632	-0.940792507	-0.095414125	-0.644876818	T	0.036319256	0.063668013	5.603623692
1883	S183E	0.10924	-0.48864	-0.024940036	0	-0.096113312	0	E	15.98010635	3.97	0	0	4.08739996	183	470	-0.378300104	-0.070695308	-0.718864131	S	0.083823204	0.127894402	2.650343951
1884	D151A	0.07871	-0.16924	0.003411152	0	-0.096179332	0	A	15.58859539	4.74	0	0	1.671076788	151	507	-0.028045519	-0.004200754	-0.026716669	D	0.046803474	0.077033281	4.628552036
1885	L29I	0.02387	1.63004	-0.060818327	0	-0.096266735	0	I	8.183287621	4.92	0	0	7.227221514	29	507	-0.73320112	-0.1476	-0.61839304	L	0.157914639	0.25980258	2.497722112
1886	A12Q	0.20241	2.06637	-0.339669091	1	-0.096266735	0	Q	4.025520325	2.87	0	0	13.53500656	12	1949	-1.862939195	-0.3023	-1.721215226	A	0.123875141	0.154419363	1.505345418
1887	S48T	0.10348	0.19012	0.019761802	0	-0.096642294	0	T	19.42538643	3.97	0	0	1.027276122	48	679	0	0	0	S	0.045267105	0.079423428	3.838410715
1888	V145E	-0.06862	5.59875	-0.064030832	0	-0.097004979	0	E	8.568832397	4.11	0	0	8.920834309	145	1435	-4.582292877	-0.8571	-5.280770795	V	0.049605608	0.080029249	3.895022188
1889	V122H	0.01369	5.59202	-0.393495756	1	-0.097004979	0	H	7.042612553	4.11	0	1	12.97918295	122	1272	-1.568679205	-0.14727014	-2.337529404	V	0.051539898	0.06373322	4.695226617
1890	V120L	0.01625	-0.22493	-0.021323622	0	-0.097004979	0	L	12.22665024	4.11	0	0	11.23406452	120	1283	-0.968979006	-0.165402862	-1.770907865	V	0.033129692	0.052289963	6.06087988
1891	K130S	0.01526	1.08384	-0.072417099	0	-0.097041159	0	S	13.0798521	6.89	0	0	3.799508476	130	668	-1.793670121	-0.4666	-0.75096373	K	0.023461819	0.030408382	4.720142694
1892	W169L	-0.0568	2.09762	-0.007039501	0	-0.097239205	0	L	17.68911362	7.68	4	0	8.074713137	169	1830	0	0	0	W	0.094180584	0.100833416	4.036136343
1893	G124I	0.31031	5.9116	-0.354619967	1	-0.097321451	0	I	5.43527317	2.06	1	0	12.78382262	124	3145	0	0	0	G	0.290740252	0.457799554	1.395509231
1894	L117N	-0.13435	4.80452	-0.039444328	0	-0.097321451	0	N	17.52065468	4.92	0	0	8.545711449	117	3060	0	0	0	L	0.110816002	0.090903282	4.830832457
1895	Y197H	-0.02124	3.22234	-0.025803165	0	-0.097472554	0	H	10.85731697	4.73	0	0	7.220669367	197	2755	-0.02067478	-0.00825351	0.00984269	Y	0.064855099	0.09952116	2.20896077
1896	M52G	0.00851	2.89156	-0.030109959	0	-0.097815341	0	G	13.76008797	6.36	0	0	8.5531233	52	1927	-0.304300832	-0.047573062	-0.157114711	M	0.034146309	0.060065269	2.931216353
1897	D2N	0.02132	0.49694	-0.146315794	0	-0.097846436	0	N	22.00722504	4.74	0	0	2.715657957	2	1805	0	0	0	D	0.025517464	0.038095474	3.81077911
1898	L177E	-0.14864	3.68006	-0.327736302	1	-0.097886541	0	E	13.5011158	4.92	0	0	7.717059707	177	798	-0.013682741	-0.017465601	0.306127551	L	0.089346409	0.089607477	3.8156169
1899	V154Y	0.04207	-0.2955	-0.023754608	0	-0.098496194	0	Y	12.18092442	4.11	0	0	4.48507411	154	2703	-4.364108932	-0.7214	-4.44773244	V	0.086742401	0.16750598	3.037140765
1900	K73H	-0.18646	0.1242	-0.071668188	0	-0.098556493	0	H	5.5773139	6.89	4	0	3.370048986	73	2085	-2.566120035	-0.304550044	-4.72858627	K	0.053910255	0.100464582	3.348466737
1901	S16V	-0.05262	0.88378	0.049777782	0	-0.099198406	0	V	15.71324539	3.97	3	0	3.323155636	16	525	-0.176961958	-0.046034356	-0.177692193	S	0.080643654	0.082932472	4.432794005
1902	V79L	-0.04959	3.24196	-0.095645432	0	-0.099292195	0	L	12.82095432	4.11	0	0	10.38014135	79	1581	-0.382954972	-0.099620765	-0.806490069	V	0.127064705	0.120641232	3.282164171
1903	L105D	0.09242	6.27945	-0.303226595	1	-0.099292195	0	D	19.67057228	4.92	0	0	7.751087407	105	2528	-0.209285822	-0.031248337	-0.456835468	L	0.065975189	0.120334625	6.036079376
1904	P168C	0.02269	2.16969	-0.010317392	0	-0.099533046	0	C	20.93118286	4.11	0	0	4.585584185	168	1290	0	0	0	P	0.037931442	0.042773724	5.01659368
1905	G182E	-0.02069	4.04695	0.03367676	0	-0.099533046	0	E	16.60614395	2.06	0	0	3.263750441	182	2325	-0.278116082	-0.048783494	-0.357719902	G	0.037130356	0.060207844	3.801594539
1906	E198P	0.12418	1.43016	-0.278966392	1	-0.099533046	0	P	10.4547205	5.97	0	0	6.317987889	198	3626	-2.6751681	-0.4523	-2.201585832	E	0.247490883	0.211761594	1.582527066
1907	G182K	-0.00618	2.77399	0.011278051	0	-0.099533046	0	K	16.60614395	2.06	0	0	3.263750441	182	3704	-0.321909596	-0.045105949	-0.413875442	G	0.038465023	0.053920746	5.699088641
1908	S37A	-0.06102	-0.16071	-0.010633073	0	-0.099647429	0	A	3.938325644	3.97	4	0	9.150595589	37	2392	-4.640742564	-0.7285	-4.579349612	S	0.045259833	0.077430308	3.523916977
1909	Q83S	0.05774	0.25863	-0.008501125	0	-0.099731352	0	S	20.73348808	6.11	0	0	2.253424582	83	3605	-0.930330738	-0.149809835	-1.143723773	Q	0.093425751	0.107450962	6.630291952
1910	R75A	0.00433	2.97563	-0.359365894	1	-0.099816556	0	A	8.683074951	7.82	4	1	10.08240113	75	3523	-0.590250926	-0.099378217	-0.694972033	R	0.130463123	0.201471806	2.869718821
1911	S111V	0.10402	0.14872	-0.000557715	0	-0.099969873	0	V	27.00115776	3.97	0	0	1.199250998	111	2937	-0.039910295	-0.007352411	-0.047353682	S	0.028106689	0.040831089	7.351441487
1912	G18W	-0.11394	5.47052	-0.310070613	1	-0.100125456	0	W	12.01083946	2.06	1	0	6.130906393	18	3757	-0.047107515	-0.00809042	-0.058016372	G	0.087498188	0.145555496	3.549897076
1913	T112M	0.01246	-0.32501	-0.078832227	0	-0.100406726	0	M	27.79753113	4.11	0	0	1.171445623	112	1725	0	0	0	T	0.02703476	0.04932785	4.030101578
1914	V120D	-0.08069	4.6131	-0.363077231	1	-0.100406726	0	D	12.22665024	4.11	0	0	11.23406452	120	2895	-0.326028058	-0.109483599	-0.073036592	V	0.027647495	0.042568207	5.680177364
1915	P66R	-0.00206	2.21793	-0.031960375	0	-0.100502533	0	R	6.245725632	4.11	0	0	3.765378542	66	2567	-2.673199882	-0.4404	-2.203737953	P	0.145682335	0.315686345	2.453992412
1916	Q164A	-0.09254	-0.00605	-0.00477177	0	-0.100873354	0	A	24.59893799	6.11	0	0	0.930387729	164	2141	0	0	0	Q	0.032493591	0.04176569	7.815420582
1917	I203F	0.0481	1.09831	-0.009968304	0	-0.101064449	0	F	15.97112656	4.92	0	0	5.913116765	203	613	-0.255617031	-0.066495453	-0.640820527	I	0.030659676	0.045202017	5.209259611
1918	M133K	-0.02176	5.27901	0.003659773	0	-0.101268319	0	K	13.72738457	6.36	0	0	7.978120244	133	3471	-0.103078185	-0.0166	-0.094847965	M	0.080801487	0.085004568	5.265632077
1919	G20I	-0.25698	2.53101	-0.331982969	1	-0.102107125	0	I	8.220127106	2.06	4	0	6.956812332	20	826	0	0	0	G	0.27354002	0.287946343	2.961171982
1920	I123N	0.05685	2.89927	-0.393364807	1	-0.102565562	0	N	3.624712229	4.92	4	1	15.90711996	123	2928	-0.704293005	-0.070930289	-0.91552223	I	0.108780622	0.250414968	2.808265609
1921	I108S	-0.0359	1.74682	-0.038065554	0	-0.102565562	0	S	22.47744942	4.92	0	0	4.832724578	108	2126	0	0	0	I	0.092614174	0.109295368	2.557258325
1922	E127D	-0.0185	0.10819	0.002354836	0	-0.102640367	0	D	12.74455929	5.97	0	0	5.022468215	127	3266	-0.175577182	-0.0428	-0.21240975	E	0.044081688	0.084199429	2.357900814
1923	N53L	-0.09535	1.68796	-0.364388669	1	-0.102871371	0	L	11.66932964	4.58	0	0	11.40206046	53	2228	-0.024663965	-0.00641601	-0.026304655	N	0.035988331	0.057238579	7.410450115
1924	I80V	0.00353	1.30763	-0.008754629	0	-0.102906719	0	V	14.25599766	4.92	0	0	9.225661827	80	1738	0	0	0	I	0.036837101	0.089489937	6.49821723
1925	G194S	-0.01399	2.90192	-0.091272661	0	-0.103018786	0	S	16.85142708	2.06	0	0	0.622574138	194	52	-0.019834504	-0.001757439	-0.036692765	G	0.060342312	0.047769308	3.985816363
1926	E192M	0.07533	1.02772	-0.08970537	0	-0.10303773	0	M	13.92856884	5.97	0	0	3.009982501	192	192	-0.625614638	-0.1357	-0.325394389	E	0.127219677	0.173356771	2.388622662
1927	F121V	0.05295	3.21613	-0.05046716	0	-0.103276855	0	V	8.446403503	4.62	0	0	13.71487417	121	3491	0	0	0	F	0.051958561	0.103764296	4.247440001
1928	D99F	-0.03308	0.36568	-0.062420892	0	-0.103462938	0	F	18.92849731	4.74	0	0	1.785034147	99	15	-0.874397343	-0.109501351	-0.96788721	D	0.061696053	0.071894646	7.613768508
1929	R170E	-0.10666	0.8162	0.04343354	0	-0.103584702	0	E	18.21761703	7.82	0	0	2.080527591	170	3114	-1.028556826	-0.1390672	-1.380781313	R	0.02799511	0.041513443	6.890383402
1930	I142S	-0.49016	5.81128	-0.350134504	1	-0.103747177	0	S	7.117970943	4.92	3	0	12.63543337	142	1045	-0.141551637	-0.0285	-0.150133958	I	0.065914392	0.309533656	1.949538406
1931	R17A	-0.10359	1.1641	-0.011414153	0	-0.103790809	0	A	12.75633144	7.82	0	0	4.406712291	17	1444	-0.114480852	-0.029780708	-0.290793415	R	0.053058147	0.051998854	6.354854527
1932	M201F	0.01789	10	0.002148353	0	-0.103892628	0	F	11.16357899	6.36	0	0	7.869766057	201	506	-1.1592572	-0.2357	-0.912442078	M	0.067100525	0.081207156	5.675921778
1933	I158C	0.15883	1.94699	0.023646398	0	-0.104029316	0	C	15.25546455	4.92	0	0	5.584524966	158	2515	-2.709550896	-0.4976	-3.02651213	I	0.127326488	0.11161375	2.847389693
1934	G50R	-0.09607	2.06931	-0.021555178	0	-0.104105526	0	R	18.36031914	2.06	0	0	3.520917797	50	2031	0	0	0	G	0.061924934	0.070683002	4.545990385
1935	W27N	0.10347	6.19368	-0.191671708	1	-0.104256472	0	N	8.870321274	7.68	3	0	7.858205999	27	552	-3.895966703	-0.7309	-4.531952155	W	0.063110828	0.189840674	2.083187254
1936	H147K	-0.01779	0.63819	-0.020698321	0	-0.10438422	0	K	13.95246315	5.23	0	0	3.682895569	147	3639	-1.054037943	-0.1666	-0.948575774	H	0.027535915	0.045120001	5.287389433
1937	Q172Y	0.04711	0.26489	0.016239761	0	-0.104391334	0	Y	16.59084129	6.11	0	0	4.586249451	172	1127	-0.083741301	-0.012231691	-0.091269973	Q	0.163820267	0.139680862	3.186068698
1938	G20P	0.35503	6.57949	-0.372634766	1	-0.104844969	0	P	8.220127106	2.06	4	0	6.956812332	20	1238	-5.425662973	-0.8523	-5.333410085	G	0.181463242	0.252725601	2.433347858
1939	D173N	-0.0614	1.23111	-0.045997805	0	-0.104848497	0	N	17.77380371	4.74	0	0	2.024628673	173	1696	-0.166970865	-0.043435303	-0.225815383	D	0.035492897	0.052701235	6.657731265
1940	D159Y	-0.08925	1.2358	0.010732772	0	-0.104848497	0	Y	16.00409508	4.74	0	0	5.7012012	159	3556	-0.064060526	-0.010733457	-0.068340015	D	0.157877922	0.169061422	3.316117152
1941	D159G	-0.05041	0.97996	-0.033604176	0	-0.10490175	0	G	16.00409508	4.74	0	0	5.7012012	159	3003	-0.090489717	-0.013809979	-0.07353618	D	0.10675621	0.107635736	2.607507746
1942	L56F	0.06152	2.67996	-0.010399827	0	-0.105096595	0	F	9.530211449	4.92	0	0	12.022391	56	25	-2.965055283	-0.449869896	-3.287695583	L	0.206535339	0.157690048	1.893269816
1943	N77D	0.14596	1.14017	-0.270888066	1	-0.105514431	0	D	10.64617348	4.58	4	0	9.550590271	77	3006	-0.496796599	-0.083263215	-0.644797014	N	0.07202816	0.119020224	3.407693069
1944	G58C	0.18327	0.03656	-0.290861176	1	-0.105590123	0	C	10.22225857	2.06	0	0	10.61502883	58	1701	-2.727182738	-0.397679418	-3.807664387	G	0.187971592	0.214782953	3.654594183
1945	H68W	-0.01926	-0.55744	-0.0289997	0	-0.105701156	0	W	8.157589912	5.23	0	0	1.082651311	68	1426	-0.333748337	-0.0666	-0.245679372	H	0.113059998	0.231443882	2.221915721
1946	Q51P	-0.25796	4.3263	-0.007142366	0	-0.105735501	0	P	17.07754326	6.11	0	0	4.53932042	51	368	-0.020839549	-0.002059746	-0.032304057	Q	0.074985504	0.092727661	4.079511315
1947	D153T	-0.08162	0.3241	-0.049164489	0	-0.105774794	0	T	13.91415596	4.74	3	0	1.49008189	153	3330	-0.749828689	-0.195058201	-1.740302277	D	0.06485033	0.09941411	4.182295786
1948	R140I	0.0303	-0.24533	-0.003615123	0	-0.105941167	0	I	12.90653706	7.82	0	0	8.322322412	140	1313	-0.173914091	-0.021992559	-0.153929587	R	0.060981274	0.075088501	2.780108827
1949	Y197A	-0.14814	4.93974	-0.071822781	0	-0.105948354	0	A	10.85731697	4.73	0	0	7.220669367	197	3240	0.0000905	-0.002623916	0.032696708	Y	0.123846292	0.187344432	2.340437661
1950	S69P	0.06036	3.14249	-0.041537282	0	-0.10606344	0	P	5.15357399	3.97	4	0	5.046144258	69	3067	-0.622107223	-0.089670138	-0.282766551	S	0.198307276	0.383640528	2.957576546
1951	K184T	0.03064	0.29457	-0.002117163	0	-0.106350067	0	T	15.77882957	6.89	0	0	2.259250438	184	3693	0	0	0	K	0.030460358	0.046800137	5.189279874
1952	S136R	-0.06801	-0.78577	-0.050155347	0	-0.106403917	0	R	19.49751854	3.97	1	0	1.672358391	136	3338	-0.04915463	-0.005959144	-0.082795581	S	0.020928383	0.043589115	7.038060771
1953	G124N	0.59998	4.65523	-0.376503421	1	-0.107028502	0	N	5.43527317	2.06	1	0	12.78382262	124	3598	-3.448053698	-0.569	-3.423193424	G	0.23470974	0.368615806	2.106649384
1954	D87Q	0.10965	0.60818	-0.028977255	0	-0.107028502	0	Q	19.10300636	4.74	0	0	1.592409468	87	3032	-0.181441114	-0.036977645	-0.322624905	D	0.066537857	0.091019154	4.392513523
1955	G188F	-0.09545	3.33114	0.025781403	0	-0.107068497	0	F	15.58736229	2.06	0	0	2.232074367	188	1177	0	0	0	G	0.046993732	0.060584068	5.77408509
1956	W202H	-0.03461	3.10651	0.034775265	0	-0.107068497	0	H	13.21769047	7.68	0	0	8.072223382	202	62	-0.416281171	-0.074509619	-0.324641646	W	0.034822941	0.050126076	7.083852551
1957	H174I	0.03863	0.44261	0.021238956	0	-0.107068497	0	I	15.73999119	5.23	0	0	4.167376649	174	3545	-0.338859467	-0.045060722	-0.524949845	H	0.064747334	0.078501463	4.518600006
1958	I115L	-0.25229	-0.97304	-0.006950665	0	-0.107181051	0	L	19.72655106	4.92	0	0	6.353847112	115	1792	-0.090960706	-0.016048809	-0.096720005	I	0.074287415	0.10283947	4.91120206
1959	S69G	-0.02031	0.37801	-0.0360127	0	-0.107209773	0	G	5.15357399	3.97	4	0	5.046144258	69	366	-0.368592829	-0.067762114	0.140476308	S	0.092811584	0.262059212	2.373079369
1960	L43Y	-0.00007	0.49838	0.000574816	0	-0.107335528	0	Y	10.79778194	4.92	0	0	6.343144151	43	1104	-0.94270422	-0.1761	-0.979912044	L	0.037190914	0.058723688	4.121389589
1961	R140Y	-0.11623	2.3485	0.023214588	0	-0.107543981	0	Y	12.90653706	7.82	0	0	8.322322412	140	2139	-0.216327882	-0.021887639	-0.134292955	R	0.057743549	0.097640038	4.11042095
1962	L98D	-0.08559	3.93655	-0.312433801	1	-0.107543981	0	D	15.45656109	4.92	0	0	6.275034204	98	2069	-0.512188089	-0.081539299	-0.722257293	L	0.063984394	0.092558384	3.335025688
1963	S81H	-0.11935	5.56359	-0.056411628	0	-0.10766598	0	H	16.21577454	3.97	4	0	6.629313833	81	830	-0.874599301	-0.15	-0.716868524	S	0.110450745	0.14334631	3.644373208
1964	A101H	-0.03518	10	-0.394545284	1	-0.10766598	0	H	17.04620743	2.87	4	0	6.520369472	101	3344	-0.143061477	-0.037215586	-0.42231968	A	0.18312645	0.128521919	3.200859312
1965	Y93Q	-0.04074	2.96768	-0.015841673	0	-0.10766598	0	Q	16.50986671	4.73	0	0	7.475620826	93	3103	-0.06132096	-0.0142	-0.066875329	Y	0.044425011	0.078310251	5.261344745
1966	L138Q	0.15431	4.38946	-0.112124683	0	-0.10766598	0	Q	14.58506584	4.92	0	0	8.725731931	138	3362	0	0	0	L	0.056452274	0.085426569	4.164732068
1967	I80Y	0.0018	2.394	-0.380660616	1	-0.10766598	0	Y	14.25599766	4.92	0	0	9.225661827	80	571	-4.371098101	-0.7142	-4.455411447	I	0.065329075	0.087907791	5.178278168
1968	A67V	-0.09489	0.40875	-0.019669079	0	-0.107776988	0	V	8.93138504	2.87	0	0	1.306069224	67	2586	-1.724779628	-0.241244593	-3.03404221	A	0.118140221	0.218839645	4.530071775
1969	R47C	0.05947	0.85334	-0.024979995	0	-0.108037975	0	C	16.37668037	7.82	0	0	2.255711085	47	830	0	0	0	R	0.040703773	0.069114208	7.95530998
1970	K28F	-0.18847	-0.22705	-0.020347801	0	-0.108245805	0	F	8.770861626	6.89	0	0	2.728369427	28	2152	-1.404345381	-0.365322222	-3.374129986	K	0.099274158	0.132647932	2.952512185
1971	L86R	-0.12795	1.74401	-0.001334018	0	-0.108919545	0	R	19.19067955	4.92	0	0	4.324393899	86	2316	-0.05588258	-0.010366466	-0.048254045	L	0.171697617	0.185600281	3.676984561
1972	H174C	0.00608	1.71338	0.015481631	0	-0.108962811	0	C	15.73999119	5.23	0	0	4.167376649	174	2082	-0.666002617	-0.1738	-0.645418825	H	0.043935776	0.064423084	6.432564134
1973	L167P	0.08756	6.7742	0.006698875	0	-0.108962811	0	P	21.73075104	4.92	0	0	4.61442305	167	354	0	0	0	L	0.10413456	0.123635292	3.258685907
1974	Q51T	-0.08417	0.78745	0.007641583	0	-0.109176712	0	T	17.07754326	6.11	0	0	4.53932042	51	1582	-0.015497472	-0.003201134	-0.024543136	Q	0.046797752	0.060984135	5.754297893
1975	N148C	0.01538	0.71345	-0.03698192	0	-0.109470587	0	C	15.1277895	4.58	0	0	2.074933945	148	825	-0.133420525	-0.0285	-0.125591499	N	0.06444025	0.108172655	2.497772888
1976	V181Y	-0.16536	10	-0.052069924	0	-0.109470587	0	Y	13.10623646	4.11	0	0	7.254630238	181	3026	-0.240290488	-0.062508451	-0.559167164	V	0.163374901	0.228712559	2.708715251
1977	H135M	-0.06219	0.65653	-0.025307639	0	-0.109552055	0	M	17.10501671	5.23	0	0	3.836146145	135	1194	0	0	0	H	0.099013329	0.14337635	2.830460939
1978	N23P	2.08021	5.17305	-0.017247141	0	-0.109774469	0	P	7.662455082	4.58	1	0	5.437359177	23	434	-0.567367257	-0.100575057	-0.405837164	N	0.17692256	0.377641678	1.855441878
1979	K171N	-0.07777	1.64426	0.009413427	0	-0.11008032	0	N	15.95991611	6.89	0	0	4.235082398	171	3665	-0.196523874	-0.037473984	-0.311146979	K	0.049352646	0.069198132	5.928318175
1980	P26M	-0.3082	3.34834	-0.102204806	0	-0.110141502	0	M	9.325831413	4.11	4	0	6.566377589	26	3087	-0.379669698	-0.098766144	-1.34716216	P	0.110653639	0.220352292	2.483008033
1981	V78T	-0.14504	2.66034	-0.093810887	0	-0.11021394	0	T	13.54020691	4.11	0	0	11.38342674	78	337	-1.616837062	-0.265349897	-1.757718302	V	0.043978214	0.101784945	4.803861282
1982	L44V	0.12026	0.85706	-0.032142047	0	-0.110232249	0	V	14.09424019	4.92	0	0	4.235183486	44	1263	0	0	0	L	0.036649227	0.041919708	3.678770727
1983	H135C	-0.11206	2.48793	-0.009221034	0	-0.110252757	0	C	17.10501671	5.23	0	0	3.836146145	135	3260	0	0	0	H	0.095292091	0.141759396	1.807780461
1984	A143H	-0.09557	10	-0.013008451	0	-0.110252757	0	H	5.944453716	2.87	0	0	12.49236106	143	1252	-0.338888824	-0.071683868	0.097487346	A	0.114180326	0.186829507	2.722653717
1985	K189V	0.02179	0.8878	-0.011116979	0	-0.110615521	0	V	14.99864864	6.89	0	0	1.381249882	189	653	-0.939392661	-0.114525678	-1.541609014	K	0.109479904	0.147279978	0.72459699
1986	N23M	-0.00819	0.82505	-0.042787468	0	-0.110697623	0	M	7.662455082	4.58	1	0	5.437359177	23	2960	-0.956367986	-0.1785	-0.753182125	N	0.072707891	0.10785377	4.3941584
1987	L7Y	0.16682	5.87687	-0.014210325	0	-0.110697623	0	Y	13.13159275	4.92	0	0	8.959959021	7	1785	-0.222716133	-0.0452	-0.171045371	L	0.083065033	0.155549526	3.904044127
1988	N191L	0.15916	-1.04729	-0.024705567	0	-0.110875848	0	L	15.54916191	4.58	0	0	1.222303607	191	1042	-0.046463992	-0.012087004	-0.01794385	N	0.060182571	0.064292192	6.796715122
1989	V150F	-0.14049	0.59325	0.011105943	0	-0.110985425	0	F	14.93426228	4.11	0	0	3.245043267	150	1103	0	0	0	V	0.174821854	0.275626183	3.65477725
1990	L177K	-0.0267	2.82736	-0.371800905	1	-0.110985425	0	K	13.5011158	4.92	0	0	7.717059707	177	2175	-0.478954014	-0.088560938	-0.241270678	L	0.08643055	0.093579292	2.726200247
1991	I158W	0.09439	1.58389	0.021216017	0	-0.11142468	0	W	15.25546455	4.92	0	0	5.584524966	158	3198	-3.123442941	-0.4976	-3.02651213	I	0.184583187	0.134505033	1.342311194
1992	Q116C	-0.01208	0.47835	-0.026123285	0	-0.111539102	0	C	19.91520119	6.11	0	0	4.038957343	116	1951	-0.120487251	-0.029019137	-0.224732305	Q	0.029144287	0.044911385	4.124970377
1993	M52E	0.09429	1.78185	-0.009572738	0	-0.111584237	0	E	13.76008797	6.36	0	0	8.5531233	52	64	-0.229477569	-0.059695611	-0.082517926	M	0.041600227	0.053303003	3.197582093
1994	S16K	0.13058	-0.5664	0.023707912	0	-0.111584237	0	K	15.71324539	3.97	3	0	3.323155636	16	3747	0.012778745	-0.014394122	0.118692999	S	0.027906895	0.053453922	4.059807886
1995	L86A	-0.09678	2.8804	0.009073512	0	-0.111795356	0	A	19.19067955	4.92	0	0	4.324393899	86	303	-0.017572547	-0.006188166	-0.005004173	L	0.171315193	0.242222309	1.923644423
1996	R47T	-0.07831	0.48348	0.002826065	0	-0.111847939	0	T	16.37668037	7.82	0	0	2.255711085	47	458	0	0	0	R	0.054700851	0.086706638	8.951505482
1997	L21P	0.43687	9.8781	-0.092705005	0	-0.112222393	0	P	10.03011703	4.92	0	0	4.272302984	21	1881	-5.792175876	-0.9119	-5.716788901	L	0.382474422	0.283736706	2.928455883
1998	V176H	-0.0244	0.39394	-0.026719582	0	-0.112306696	0	H	17.21749687	4.11	0	0	2.43975179	176	151	-0.384617605	-0.1047	-0.362862549	V	0.038819313	0.040448904	6.881215626
[truncated: 1,759 more rows]
