# Supplementary material for: Predicting antifolate resistance in the unculturable fungal pathogen Pneumocystis jirovecii
Source: PLoS Genet. 2026 May 27;22(5):e1012163. doi: 10.1371/journal.pgen.1012163 (PMC13241008; doi:10.1371/journal.pgen.1012163)
Supplement: S2 File — Contains dataset for making predictions on PjDHFR-TMP, as well as prediction output for PjDHFR-TMP. Data is not de-scaled. (CSV) [file pgen.1012163.s002.csv]

	mut_code	Flexddg	mutatex_ddG	Function	Non-functionnal	MTX_resistance	Resistant	aa_mut	min_dist_lig	sidechain_length	allostery	catalytic_Hs	buriedness	position	random	GEMME_evolCombi	GEMME_evolEpi	GEMME_evolInd	aa_wt	delta_dist_median	delta_dist_IQR	delta_dist_skewness
0	F199R	0.02373	5.86063	-0.055850104	0	1.639167237	1	R	8.744889259	4.62	3	0	9.038267347	199	3646	-0.296483233	-0.066069533	-0.221758433	F	0.035168648	0.037116766	1.635110951
1	G124A	0.29725	3.54404	-0.00589286	0	1.599162179	1	A	5.34534359	2.06	1	0	12.78382262	124	3516	-1.091610538	-0.170588926	-1.778571894	G	0.144288182	0.128676772	2.749405297
2	M33P	0.70807	3.66884	-0.058487351	0	1.484907657	1	P	5.515581131	6.36	4	1	8.87296252	33	1296	-2.744119725	-0.45	-2.396450715	M	0.111133099	0.158560753	1.7949658
3	F199K	0.03311	3.74773	-0.030626821	0	1.460511651	1	K	8.744889259	4.62	3	0	9.038267347	199	3355	-0.331678317	-0.075225078	-0.236044109	F	0.033946991	0.049321651	0.800141763
4	I10Y	0.65137	9.29297	0.065699982	0	1.437793929	1	Y	4.574791431	4.92	1	1	16.40994803	10	2965	-0.725393422	-0.12699918	-0.694965343	I	0.166315079	0.226222992	2.060468974
5	G126P	0.05504	-1.72979	0.027865376	0	1.429064374	1	P	10.1479578	2.06	0	0	6.900376377	126	1392	-4.841007615	-0.768472015	-4.717257077	G	0.102690935	0.12081027	5.305851653
6	I142W	0.05311	10	-0.060651287	0	1.427905297	1	W	7.334280968	4.92	3	0	12.63543337	142	1914	-0.059441091	-0.006320761	-0.110624568	I	0.045242786	0.047250509	0.80829596
7	G124S	0.46462	4.17696	0.005647854	0	1.423585248	1	S	5.34534359	2.06	1	0	12.78382262	124	35	-1.341255864	-0.235530917	-2.00928154	G	0.12848115	0.126819015	1.564952714
8	M33S	0.79597	1.26185	-0.029051438	0	1.321916041	1	S	5.515581131	6.36	4	1	8.87296252	33	7	-2.619353232	-0.45	-2.708366947	M	0.031773806	0.044224024	8.873016515
9	M33R	0.80653	0.83645	0.007121134	0	1.286959926	1	R	5.515581131	6.36	4	1	8.87296252	33	2127	-2.868886217	-0.45	-2.708366947	M	0.034070253	0.046885371	3.980993293
10	M33G	0.81653	2.02124	-0.017531447	0	1.262093154	1	G	5.515581131	6.36	4	1	8.87296252	33	2176	-2.868886217	-0.45	-2.708366947	M	0.030079603	0.046173215	1.970275942
11	M33H	0.63469	1.16277	-0.034308981	0	1.260352774	1	H	5.515581131	6.36	4	1	8.87296252	33	3072	-1.729857596	-0.45	-2.708366947	M	0.033133984	0.040790439	2.607354525
12	M33A	0.83565	1.18834	-0.0168099	0	1.225630362	1	A	5.515581131	6.36	4	1	8.87296252	33	1567	-1.569505874	-0.176895837	-2.213991417	M	0.029231787	0.042075872	3.851807853
13	I123L	0.19353	0.69696	-0.03241957	0	1.224318461	1	L	3.490216494	4.92	4	1	15.90711996	123	1190	-0.143709347	-0.037384121	-0.726840382	I	0.041879416	0.05172205	5.434395959
14	M33Q	0.81722	0.81983	0.022918204	0	1.209627024	1	Q	5.515581131	6.36	4	1	8.87296252	33	2811	-1.729857596	-0.45	-2.708366947	M	0.031306744	0.054674864	3.451280063
15	F36H	0.96016	3.36487	0.044787857	0	1.202249901	1	H	5.056498051	4.62	4	1	13.07593581	36	2107	-0.349965732	-0.056380382	-0.037249348	F	0.055485249	0.071601748	4.022786759
16	M33W	0.61661	0.56602	-0.070494528	0	1.193326688	1	W	5.515581131	6.36	4	1	8.87296252	33	2258	-2.868886217	-0.45	-2.708366947	M	0.027300358	0.04681325	1.98549658
17	F199W	0.03037	3.8537	-0.020119424	0	1.176968032	1	W	8.744889259	4.62	3	0	9.038267347	199	1964	-2.265818465	-0.4071	-1.592584566	F	0.053938389	0.085025549	1.204465532
18	I10H	0.43146	4.75408	0.051290625	0	1.153965694	1	H	4.574791431	4.92	1	1	16.40994803	10	1096	-1.051213168	-0.1761	-0.939091779	I	0.082277298	0.033109069	1.756378984
19	C129Y	0.05838	0.65093	0.008055168	0	1.14390225	1	Y	9.28814888	4.47	3	1	9.783639689	129	3163	-1.817717253	-0.2976	-1.429676663	C	0.099096775	0.120000601	1.286867439
20	I19H	-0.11629	3.47483	0.105521818	0	1.140104682	1	H	8.439152718	4.92	1	0	8.494042268	19	2026	-1.53290448	-0.254157819	-2.130932573	I	0.073884964	0.098379612	1.835881763
21	I10D	0.24022	5.21101	-0.18966129	1	1.128522033	1	D	4.574791431	4.92	1	1	16.40994803	10	1212	-1.051213168	-0.1761	-0.939091779	I	0.041980028	0.054797888	1.99176773
22	F35N	-0.0093	5.66141	0.004675054	0	1.128057768	1	N	7.24398613	4.62	0	0	10.58027479	35	194	-0.013476474	-0.014472763	0.074189058	F	0.027505875	0.047057867	1.857451807
23	E127P	-0.06005	0.37766	-0.044815515	0	1.119210666	1	P	12.69181061	5.97	0	0	5.022468215	127	3503	-0.111774524	-0.016235324	-0.123409652	E	0.258778095	0.144212246	5.534395138
24	M33N	0.77891	1.23812	-0.02471168	0	1.107689378	1	N	5.515581131	6.36	4	1	8.87296252	33	2218	-1.729857596	-0.45	-2.708366947	M	0.028220654	0.037729025	5.001382251
25	M33K	0.77311	0.78354	0.002563846	0	1.088256888	1	K	5.515581131	6.36	4	1	8.87296252	33	1614	-2.868886217	-0.45	-2.708366947	M	0.026157856	0.035293102	2.424795343
26	F199Q	-0.00107	3.68848	-0.045796738	0	1.036698232	1	Q	8.744889259	4.62	3	0	9.038267347	199	401	-0.768065714	-0.199802326	-0.746043914	F	0.038385391	0.048465014	3.145113658
27	G126T	-0.04	-0.03911	0.01636733	0	1.036556868	1	T	10.1479578	2.06	0	0	6.900376377	126	2927	-5.071762872	-0.8285	-5.291529516	G	0.047791719	0.082378864	6.710955498
28	F199P	-0.0007	3.626	-0.117952058	0	1.017869928	1	P	8.744889259	4.62	3	0	9.038267347	199	2806	-2.265818465	-0.4071	-1.592584566	F	0.037055016	0.047762871	2.857849309
29	F36Q	1.35437	3.24443	-0.066241099	0	0.974977958	1	Q	5.056498051	4.62	4	1	13.07593581	36	3348	-0.816424511	-0.177723579	-1.273411986	F	0.145195723	0.162538886	0.898541853
30	I19G	0.31497	4.10502	0.044910995	0	0.967656425	1	G	8.439152718	4.92	1	0	8.494042268	19	2938	0	0	0	I	0.114684582	0.110613346	1.182961515
31	F36Y	0.12078	2.62215	-0.029039052	0	0.963884318	1	Y	5.056498051	4.62	4	1	13.07593581	36	1897	-0.130409702	-0.033924391	0.091941327	F	0.036319017	0.046769738	5.65074666
32	M33C	0.80683	1.65378	-0.024828141	0	0.952215155	1	C	5.515581131	6.36	4	1	8.87296252	33	1177	-2.619353232	-0.45	-2.708366947	M	0.029468298	0.043024659	2.690548961
33	Y197K	0.01304	5.4764	-0.088231998	0	0.939377792	1	K	10.93452549	4.73	0	0	7.220669367	197	1286	0.00779369	-0.001416447	0.04921345	Y	0.042607307	0.053117752	1.872465229
34	F199Y	-0.00235	1.05299	0.001525537	0	0.933552885	1	Y	8.744889259	4.62	3	0	9.038267347	199	360	-2.265818465	-0.4071	-1.592584566	F	0.015450478	0.021626234	5.147937952
35	F199T	-0.00675	4.50981	-0.048647948	0	0.932516784	1	T	8.744889259	4.62	3	0	9.038267347	199	2811	-0.334783982	-0.057727499	-0.655202174	F	0.031329155	0.033606768	1.342875639
36	I19A	0.15373	3.44435	0.021028981	0	0.912751679	1	A	8.439152718	4.92	1	0	8.494042268	19	2549	-0.553443187	-0.06278265	-0.938175159	I	0.116949558	0.082090855	1.074508916
37	V11Q	-0.03046	1.25424	0.047437796	0	0.894380336	1	Q	3.48282814	4.11	0	0	14.07158787	11	1999	-3.974842449	-0.6285	-3.70980505	V	0.050806761	0.052948713	1.713461929
38	I10E	0.32843	4.58907	0.00706927	0	0.892358503	1	E	4.574791431	4.92	1	1	16.40994803	10	1577	-1.051213168	-0.1761	-0.939091779	I	0.055137157	0.038313031	5.270789909
39	F35Q	0.0034	4.30412	-0.010476263	0	0.887390578	1	Q	7.24398613	4.62	0	0	10.58027479	35	1266	-0.002372655	-0.011584249	0.159492177	F	0.027982712	0.04819417	1.852411392
40	F199S	0.01659	6.25837	-0.019863964	0	0.887042128	1	S	8.744889259	4.62	3	0	9.038267347	199	774	-0.492889958	-0.098856716	-0.298798851	F	0.019330502	0.022630692	2.701005176
41	C129V	0.0171	1.64258	-0.004365604	0	0.882529585	1	V	9.28814888	4.47	3	1	9.783639689	129	2711	-0.211319287	-0.05497197	0.076951619	C	0.055929184	0.064347506	2.024747585
42	C129Q	-0.00043	1.27678	-0.014004558	0	0.877635841	1	Q	9.28814888	4.47	3	1	9.783639689	129	102	-1.769450687	-0.2976	-1.429676663	C	0.035776138	0.044550896	3.462123564
43	M33T	0.84669	1.58191	0.008556753	0	0.868525359	1	T	5.515581131	6.36	4	1	8.87296252	33	2218	-2.619353232	-0.45	-2.708366947	M	0.02887249	0.045572519	1.431666151
44	I196F	0.01799	0.85024	-0.045550018	0	0.861533105	1	F	14.048522	4.92	0	0	2.721469756	196	1882	0	0	0	I	0.04362154	0.048602343	2.028090919
45	I196W	0.02295	0.97245	-0.033882555	0	0.859114751	1	W	14.048522	4.92	0	0	2.721469756	196	1853	-0.099680279	-0.025930531	-0.096355289	I	0.042215347	0.039480448	9.060570542
46	V11E	-0.00887	2.52808	0.065192105	0	0.85661898	1	E	3.48282814	4.11	0	0	14.07158787	11	66	-3.974842449	-0.6285	-3.70980505	V	0.036133528	0.039749503	1.234993663
47	I146Q	-0.01361	3.66564	-0.115996675	0	0.849940939	1	Q	10.30391121	4.92	0	0	7.775120373	146	3700	-0.179148662	-0.062006316	-0.327809097	I	0.030149937	0.033860922	1.461217318
48	C129E	0.00073	1.58316	0.03534458	0	0.842019293	1	E	9.28814888	4.47	3	1	9.783639689	129	2401	-1.769450687	-0.2976	-1.429676663	C	0.033311844	0.042285204	1.281223146
49	V11Y	0.08472	9.05819	0.10687612	0	0.84009075	1	Y	3.48282814	4.11	0	0	14.07158787	11	716	-2.808517374	-0.461087918	-2.486800521	V	0.069107056	0.093987584	1.063940769
50	F156N	-0.00867	5.35056	0.00267119	0	0.835991792	1	N	11.16283131	4.62	4	0	8.255048124	156	580	-2.886429179	-0.5928	-3.482658937	F	0.032409191	0.033834696	0.520635166
51	I19Y	-0.05528	3.57922	0.072817134	0	0.834529846	1	Y	8.439152718	4.92	1	0	8.494042268	19	3006	-1.440464844	-0.224071145	-1.632415644	I	0.070472717	0.116415739	1.812428205
52	G124C	0.51417	3.13646	-0.232760977	1	0.831172527	1	C	5.34534359	2.06	1	0	12.78382262	124	2332	-1.23430709	-0.207709581	-1.353406899	G	0.146822691	0.152275562	2.752570579
53	C129T	0.03299	0.45445	-0.001488728	0	0.817508045	1	T	9.28814888	4.47	3	1	9.783639689	129	2837	-0.740791292	-0.0837225	-0.775782629	C	0.055113316	0.076678038	0.609785033
54	G124P	0.87984	5.03025	-0.32490863	1	0.812927114	1	P	5.34534359	2.06	1	0	12.78382262	124	374	-2.597337007	-0.371703543	-2.798083032	G	0.194825292	0.146207333	1.349475729
55	V11H	0.04653	8.49517	0.07974745	0	0.812765572	1	H	3.48282814	4.11	0	0	14.07158787	11	558	-3.974842449	-0.6285	-3.70980505	V	0.051924944	0.065339565	3.408068844
56	I10W	0.862	10	-0.002940001	0	0.805900251	1	W	4.574791431	4.92	1	1	16.40994803	10	2579	-0.914143258	-0.1761	-0.939091779	I	0.249593258	0.330886841	2.004972464
57	M33D	0.84174	1.46161	-0.022433244	0	0.792813998	1	D	5.515581131	6.36	4	1	8.87296252	33	849	0	0	0	M	0.032781601	0.042005062	2.778729003
58	L29T	-0.05518	2.8208	-0.032384929	0	0.790725848	1	T	8.731369972	4.92	0	0	7.227221514	29	343	-0.120900586	-0.015404021	-0.20021075	L	0.061500311	0.090245247	3.517074974
59	A12N	0.23371	0.67283	-0.008798146	0	0.788760679	1	N	4.190645218	2.87	0	0	13.53500656	12	3197	-1.862939195	-0.3023	-1.721215226	A	0.046955109	0.052691936	1.445372443
60	I10T	0.15471	3.69963	-0.016235054	0	0.778510923	1	T	4.574791431	4.92	1	1	16.40994803	10	673	-0.80932311	-0.1761	-0.939091779	I	0.027697802	0.034304976	3.783914863
61	S6N	0.01815	0.66855	0.018442302	0	0.777291748	1	N	16.63567734	3.97	0	0	7.488699021	6	1580	0	0	0	S	0.059183121	0.055796146	0.458365538
62	L13P	0.0148	5.25033	0.074191999	0	0.775552856	1	P	8.024448395	4.92	0	0	10.68814008	13	3073	-5.386541119	-0.85	-5.261768095	L	0.114753485	0.052362204	-0.246541293
63	I10N	0.33872	3.41958	0.046714144	0	0.769348621	1	N	4.574791431	4.92	1	1	16.40994803	10	683	-1.051213168	-0.1761	-0.939091779	I	0.066384792	0.049741745	3.122549701
64	F156S	-0.03052	6.51574	0.009242343	0	0.769254603	1	S	11.16283131	4.62	4	0	8.255048124	156	2091	-1.635385587	-0.224601372	-2.117686494	F	0.029363632	0.023253441	1.963224966
65	I19E	-0.01001	3.78307	-0.047008802	0	0.764331088	1	E	8.439152718	4.92	1	0	8.494042268	19	966	-1.181294138	-0.162690953	-1.632415644	I	0.077616692	0.067394733	3.755238042
66	S37P	0.01294	2.98865	0.039400125	0	0.759887895	1	P	6.380753994	3.97	4	0	9.150595589	37	2695	-4.640742564	-0.7285	-4.579349612	S	0.087584972	0.071953654	5.80137167
67	G126I	-0.01709	-0.41742	-0.018299943	0	0.754215663	1	I	10.1479578	2.06	0	0	6.900376377	126	637	-5.301471848	-0.8285	-5.291529516	G	0.088807344	0.102775216	1.145961293
68	G58Q	0.1508	0.33723	-0.375312584	1	0.751697378	1	Q	10.17554474	2.06	0	0	10.61502883	58	137	-3.987862139	-0.6857	-4.282955409	G	0.082861423	0.082105875	6.860833525
69	C129I	0.03118	-0.74561	0.005356089	0	0.748130058	1	I	9.28814888	4.47	3	1	9.783639689	129	1149	-0.097610481	-0.0253921	0.250408334	C	0.057736397	0.056699038	1.834061696
70	G126V	-0.01185	-0.54524	0.004605179	0	0.746259912	1	V	10.1479578	2.06	0	0	6.900376377	126	3456	-5.301471848	-0.8285	-5.291529516	G	0.071739674	0.098135471	5.169557717
71	V11M	-0.05275	0.05227	0.0151756	0	0.744742421	1	M	3.48282814	4.11	0	0	14.07158787	11	2125	-0.791409442	-0.205874894	-2.402876041	V	0.022845745	0.039289951	1.330628427
72	F35S	-0.02212	7.15759	0.030085076	0	0.744357684	1	S	7.24398613	4.62	0	0	10.58027479	35	1260	0.024121291	-0.005997123	0.083727847	F	0.031686783	0.069349051	2.671118859
73	M33E	0.79348	1.11272	-0.011464714	0	0.740000275	1	E	5.515581131	6.36	4	1	8.87296252	33	799	-0.171486099	-0.044609883	-0.462672282	M	0.037521601	0.055307627	1.564520462
74	I146N	-0.01949	3.42553	-0.087712489	0	0.731138305	1	N	10.30391121	4.92	0	0	7.775120373	146	2949	-0.158549303	-0.05664766	-0.604988977	I	0.0313344	0.028431416	2.332878686
75	C129W	0.06665	0.53896	-0.008500173	0	0.722247033	1	W	9.28814888	4.47	3	1	9.783639689	129	3500	-1.817717253	-0.2976	-1.429676663	C	0.090544701	0.123791695	1.916710399
76	F35T	0.01539	5.3897	0.001057646	0	0.720082774	1	T	7.24398613	4.62	0	0	10.58027479	35	2403	-0.061027548	-0.028147488	-0.023152058	F	0.026435852	0.039828062	3.497145244
77	F156Q	-0.02596	5.12426	-0.023364582	0	0.715406107	1	Q	11.16283131	4.62	4	0	8.255048124	156	1206	-1.52783237	-0.239378675	-2.528584143	F	0.030270576	0.033043861	6.278275554
78	I10F	0.45088	8.48759	-0.072206026	0	0.714141356	1	F	4.574791431	4.92	1	1	16.40994803	10	1905	-0.433247774	-0.051001282	-0.533606545	I	0.100111008	0.103828192	2.543667974
79	F199N	0.0207	4.13218	-0.026633455	0	0.713236119	1	N	8.744889259	4.62	3	0	9.038267347	199	1406	-0.377109535	-0.098100151	-1.310404348	F	0.021217823	0.021508455	3.950965635
80	I10C	0.11511	3.58073	0.011766628	0	0.706946901	1	C	4.574791431	4.92	1	1	16.40994803	10	3538	-0.29389533	-0.042018153	-0.450838906	I	0.035957575	0.033767581	9.092615357
81	S6D	-0.00166	1.03433	0.015835712	0	0.705065458	1	D	16.63567734	3.97	0	0	7.488699021	6	2206	0	0	0	S	0.059522629	0.048699856	2.58970861
82	G126E	-0.05636	-1.13992	0.016971011	0	0.701466245	1	E	10.1479578	2.06	0	0	6.900376377	126	2132	-5.071762872	-0.8285	-5.291529516	G	0.071722984	0.102319837	0.98954711
83	F156W	0.01428	9.12527	0.028232482	0	0.701206689	1	W	11.16283131	4.62	4	0	8.255048124	156	1997	-0.743884027	-0.193511774	-2.117686494	F	0.044371128	0.064492702	1.641214294
84	C129D	-0.02412	1.5756	0.032801679	0	0.690256485	1	D	9.28814888	4.47	3	1	9.783639689	129	3642	-1.769450687	-0.2976	-1.429676663	C	0.01801157	0.021377325	8.430209441
85	I146H	-0.0531	4.97359	-0.112659364	0	0.680636279	1	H	10.30391121	4.92	0	0	7.775120373	146	1444	-0.174501874	-0.060797514	-0.080345876	I	0.030365944	0.032021284	1.748574785
86	F199A	0.00213	5.15633	-0.086922449	0	0.680028364	1	A	8.744889259	4.62	3	0	9.038267347	199	2315	-1.262757577	-0.299127785	-1.145339503	F	0.024789333	0.0303545	3.950244248
87	Y197R	-0.05063	5.09263	-0.069620185	0	0.676160393	1	R	10.93452549	4.73	0	0	7.220669367	197	2349	0.006482873	-0.001757439	0.052382088	Y	0.044378281	0.051522493	1.306012436
88	F199D	0.00879	6.62764	-0.242055511	1	0.673730557	1	D	8.744889259	4.62	3	0	9.038267347	199	2717	-0.297253019	-0.077326515	-0.69809444	F	0.03109169	0.038588285	2.457429185
89	I19Q	0.02319	3.45481	0.03515681	0	0.673476441	1	Q	8.439152718	4.92	1	0	8.494042268	19	1459	-1.716379626	-0.301886497	-2.472515504	I	0.053414822	0.046089649	2.254211241
90	T14P	-0.02333	-0.44111	0.016583656	0	0.672213219	1	P	11.41296959	4.11	0	0	6.654227514	14	941	-1.930187582	-0.3166	-0.992697469	T	0.025966644	0.032062054	1.092458531
91	V11F	0.03133	5.11272	-0.022734125	0	0.671358295	1	F	3.48282814	4.11	0	0	14.07158787	11	3443	-3.452070846	-0.6285	-3.70980505	V	0.062545776	0.062122822	0.786054294
92	M34P	0.09656	3.79505	0.000403934	0	0.670345439	1	P	8.253878593	6.36	0	0	5.610422062	34	658	-3.59537556	-0.5738	-3.054343126	M	0.163109064	0.132103443	2.114712424
93	I142Y	0.03143	9.28221	-0.036384098	0	0.66790239	1	Y	7.334280968	4.92	3	0	12.63543337	142	2865	-0.072099071	-0.00961357	-0.104264977	I	0.052118778	0.047437668	1.691356142
94	F36V	1.55297	2.87214	0.017455035	0	0.666175003	1	V	5.056498051	4.62	4	1	13.07593581	36	2116	-1.895651191	-0.3976	-1.9133245	F	0.559041262	0.258674026	0.105823308
95	F35A	-0.06235	5.69611	0.055099202	0	0.659714977	1	A	7.24398613	4.62	0	0	10.58027479	35	269	0.028446644	-0.004871938	0.213420935	F	0.042925358	0.053187847	4.967069278
96	L13W	0.07965	3.36652	0.068895997	0	0.652396763	1	W	8.024448395	4.92	0	0	10.68814008	13	958	-5.386541119	-0.85	-5.261768095	L	0.074872494	0.080089092	3.861907535
97	G126N	-0.01984	0.23933	-0.000446247	0	0.650761588	1	N	10.1479578	2.06	0	0	6.900376377	126	1725	-5.071762872	-0.8285	-5.291529516	G	0.058084488	0.072444797	5.314527038
98	F156T	-0.02513	6.57208	-0.00985143	0	0.645314954	1	T	11.16283131	4.62	4	0	8.255048124	156	3012	-1.629549039	-0.22308307	-2.528584143	F	0.065107346	0.045813322	0.858653363
99	V11G	-0.01103	4.48568	0.048980895	0	0.644187821	1	G	3.48282814	4.11	0	0	14.07158787	11	1658	-3.974842449	-0.6285	-3.70980505	V	0.031263351	0.033904314	2.444494615
100	L13D	0.00685	4.77073	-0.02513002	0	0.641921836	1	D	8.024448395	4.92	0	0	10.68814008	13	3717	-5.386541119	-0.85	-5.261768095	L	0.016967773	0.019650102	1.470089058
101	F199G	0.00409	6.7435	-0.334933787	1	0.638001065	1	G	8.744889259	4.62	3	0	9.038267347	199	1289	-1.206435008	-0.160877353	-1.310404348	F	0.028523922	0.024173975	1.871611372
102	F156E	-0.02792	5.57556	0.037965401	0	0.633988311	1	E	11.16283131	4.62	4	0	8.255048124	156	1129	-2.886429179	-0.5928	-3.482658937	F	0.028426647	0.032003641	1.390571233
103	F156G	-0.00112	6.82946	0.012857755	0	0.632576417	1	G	11.16283131	4.62	4	0	8.255048124	156	3290	-3.708224476	-0.5928	-3.482658937	F	0.030649662	0.037447453	2.377993211
104	L9W	0.00086	10	0.049777863	0	0.619092749	1	W	7.45442152	4.92	0	0	13.6444423	9	2952	-2.060316573	-0.4119	-1.825053439	L	0.127952099	0.124423027	3.546607649
105	N77V	0.04832	-0.71698	0.061695014	0	0.614526637	1	V	12.09028149	4.58	4	0	9.550590271	77	1350	-0.105216249	-0.027370641	-0.341470161	N	0.066000938	0.059570074	4.57071379
106	L15P	-0.01107	-0.16262	0.038698796	0	0.612563947	1	P	14.21250725	4.92	0	0	3.90512752	15	2210	-3.035370259	-0.4904	-2.371712647	L	0.026459694	0.036372423	0.922109509
107	K5N	-0.00298	0.57087	0.026466214	0	0.607594152	1	N	20.13484001	6.89	0	0	2.682626726	5	1302	0	0	0	K	0.022611618	0.032136917	1.836160029
108	L13Q	-0.0026	3.82768	0.020702239	0	0.604114809	1	Q	8.024448395	4.92	0	0	10.68814008	13	2714	-5.386541119	-0.85	-5.261768095	L	0.01623702	0.021622777	2.441059299
109	L13G	0.00319	4.66443	0.064392235	0	0.603748948	1	G	8.024448395	4.92	0	0	10.68814008	13	2785	-3.420094219	-0.399760866	-4.672592991	L	0.014015913	0.018558264	1.73130016
110	I19K	-0.04985	3.56152	-0.065418792	0	0.602430403	1	K	8.439152718	4.92	1	0	8.494042268	19	3061	-2.883392476	-0.4928	-2.814098434	I	0.124913216	0.09285593	0.770213485
111	F155G	0.01268	1.72653	0.018889194	0	0.596932994	0	G	12.5844326	4.62	0	0	2.448666719	155	3201	-0.785857938	-0.1357	-0.634102873	F	0.052668095	0.053362846	1.232627908
112	N53D	-0.00427	1.84154	0.026498	0	0.593789746	0	D	13.89098454	4.58	0	0	11.40206046	53	3552	-0.092217999	-0.025337391	-0.099621508	N	0.01861763	0.027977943	5.818668397
113	L72Y	0.15632	1.66116	-0.048447593	0	0.587645698	0	Y	7.301121235	4.92	4	0	9.386311885	72	1318	-4.559324873	-0.7738	-4.811952773	L	0.197091579	0.176548004	1.323809358
114	F160D	-0.0122	5.98819	0.016124609	0	0.58706023	0	D	15.33479309	4.62	0	0	10.18474303	160	2727	0	0	0	F	0.079210758	0.073393583	1.477194006
115	L29M	0.0286	0.00359	-0.005109935	0	0.585450195	0	M	8.731369972	4.92	0	0	7.227221514	29	2278	-0.410075004	-0.063542935	-0.516084516	L	0.06140852	0.08616662	0.968029521
116	F199E	-0.00289	5.95344	-0.104066207	0	0.585354658	0	E	8.744889259	4.62	3	0	9.038267347	199	3083	0	0	0	F	0.033053875	0.033944368	1.152628998
117	F155D	-0.0018	1.6689	0.02017917	0	0.585304403	0	D	12.5844326	4.62	0	0	2.448666719	155	1621	-0.584684648	-0.108667449	-0.5400428	F	0.044684887	0.03564024	1.00427607
118	F156H	-0.00416	3.28751	0.007016456	0	0.585142676	0	H	11.16283131	4.62	4	0	8.255048124	156	1029	-1.114814439	-0.131937421	-1.598708627	F	0.024902821	0.023643255	0.971146876
119	R17D	0.02821	2.51297	0.104831696	0	0.581374085	0	D	12.86753178	7.82	0	0	4.406712291	17	3052	0.057321644	-0.026545839	0.130292859	R	0.017296791	0.019103289	9.170201858
120	F160E	-0.0223	4.818	0.035535092	0	0.577714217	0	E	15.33479309	4.62	0	0	10.18474303	160	3153	-0.135323834	-0.035202739	-0.429664997	F	0.037287235	0.065540075	2.42150593
121	G126A	-0.00235	-0.42857	-0.000152683	0	0.573733891	0	A	10.1479578	2.06	0	0	6.900376377	126	853	-5.071762872	-0.8285	-5.291529516	G	0.023459196	0.046579242	1.868748627
122	F199M	0.00407	1.6254	-0.039702462	0	0.569904663	0	M	8.744889259	4.62	3	0	9.038267347	199	2241	-0.779143542	-0.121937368	-1.310404348	F	0.037060261	0.042566299	2.025691599
123	I19F	-0.1679	3.77411	-0.049768359	0	0.568972202	0	F	8.439152718	4.92	1	0	8.494042268	19	820	-1.315046003	-0.191445061	-2.020967431	I	0.064001083	0.093962193	1.573234203
124	A12G	0.1736	1.91293	0.04414271	0	0.568926419	0	G	4.190645218	2.87	0	0	13.53500656	12	1717	-1.528398602	-0.237077084	-1.511676833	A	0.019745827	0.030567288	2.665885547
125	I10V	0.06055	1.43645	-0.005720008	0	0.563815524	0	V	4.574791431	4.92	1	1	16.40994803	10	990	-0.128583288	-0.033449273	-0.209485754	I	0.018904686	0.023849607	5.665556327
126	G126D	-0.07235	-0.76773	0.080653963	0	0.562811949	0	D	10.1479578	2.06	0	0	6.900376377	126	1630	-5.071762872	-0.8285	-5.291529516	G	0.055959463	0.063808322	4.203374917
127	C129L	0.03568	-3.40223	0.00448322	0	0.559372035	0	L	9.28814888	4.47	3	1	9.783639689	129	645	0	0	0	C	0.067026615	0.090517044	1.503315262
128	F199V	-0.01032	2.92328	-0.021030817	0	0.558858143	0	V	8.744889259	4.62	3	0	9.038267347	199	2334	-0.749174148	-0.114141219	-0.863159286	F	0.027094841	0.037665844	4.617457187
129	F160G	-0.01648	5.80957	-0.000816044	0	0.558586349	0	G	15.33479309	4.62	0	0	10.18474303	160	1436	-0.618209312	-0.05884028	-0.895279748	F	0.065149307	0.071527958	2.683428144
130	F35C	0.00712	5.86779	-0.046116724	0	0.553833261	0	C	7.24398613	4.62	0	0	10.58027479	35	2242	-0.172324709	-0.0571	-0.062730762	F	0.028707504	0.056967497	2.764434673
131	F160H	0.00567	3.60633	0.003777108	0	0.551823257	0	H	15.33479309	4.62	0	0	10.18474303	160	54	-1.061363738	-0.2761	-1.339645556	F	0.032914639	0.045511484	3.119699133
132	F199C	0.02812	4.48582	-0.063570212	0	0.549683382	0	C	8.744889259	4.62	3	0	9.038267347	199	423	-1.677816592	-0.4071	-1.592584566	F	0.044897079	0.038454771	4.730663111
133	V154G	0.04261	2.14663	0.048336918	0	0.536201124	0	G	10.65170193	4.11	0	0	4.48507411	154	158	-3.830714586	-0.582644384	-3.947696064	V	0.060577869	0.106178522	1.485638151
134	V39M	0.02209	1.44064	0.044005761	0	0.535672545	0	M	9.253396034	4.11	0	0	11.78598059	39	2713	-0.442035593	-0.059602815	-0.680491315	V	0.048586845	0.0742414	1.902192302
135	C152G	-0.02954	2.02641	0.008793151	0	0.535604008	0	G	12.15641594	4.47	4	0	3.207140656	152	1765	-0.136828726	-0.013184067	-0.147253792	C	0.043593407	0.073000669	1.462125188
136	S37E	-0.03935	-0.85174	0.042315108	0	0.533530955	0	E	6.380753994	3.97	4	0	9.150595589	37	2257	-4.438759475	-0.7285	-4.579349612	S	0.02486062	0.034135342	8.790763794
137	F36M	0.6995	1.51795	0.009773216	0	0.531995506	0	M	5.056498051	4.62	4	1	13.07593581	36	2881	-1.534082245	-0.303542532	-1.637729181	F	0.082859755	0.104350686	1.239790769
138	L13R	0.00243	3.90683	0.06642781	0	0.531609004	0	R	8.024448395	4.92	0	0	10.68814008	13	3710	-5.386541119	-0.85	-5.261768095	L	0.018161297	0.016366124	2.266899053
139	G126R	-0.02556	-0.80866	-0.011211493	0	0.529457756	0	R	10.1479578	2.06	0	0	6.900376377	126	314	-3.004506098	-0.32568489	-4.381329235	G	0.058932066	0.070656657	2.87917204
140	F160N	0.01417	4.85984	-0.008026496	0	0.528980016	0	N	15.33479309	4.62	0	0	10.18474303	160	1588	-0.231883807	-0.060321563	-0.73299185	F	0.038267136	0.050014734	2.035721325
141	N77L	-0.01537	1.58897	0.014255734	0	0.527123654	0	L	12.09028149	4.58	4	0	9.550590271	77	2287	-0.090558649	-0.023557657	0.054391223	N	0.064524651	0.07938695	1.453396525
142	L25R	0.94431	-0.01073	-0.039206472	0	0.524708116	0	R	5.02162981	4.92	0	1	9.278029211	25	1110	0	0	0	L	0.157397985	0.148688436	0.988685639
143	G126Q	-0.04743	-0.64938	-0.001913979	0	0.52223238	0	Q	10.1479578	2.06	0	0	6.900376377	126	294	-5.071762872	-0.8285	-5.291529516	G	0.053871155	0.083321333	1.064999635
144	T144A	-0.12097	3.1542	0.009507124	0	0.52149712	0	A	5.383574963	4.11	4	0	12.42685772	144	2906	0	0	0	T	0.028654575	0.036116958	1.862797245
145	T144C	-0.10903	2.47181	-0.002096472	0	0.519530642	0	C	5.383574963	4.11	4	0	12.42685772	144	3512	-0.109604881	-0.028512287	-0.131477609	T	0.031724453	0.046114922	1.338650751
146	C129N	-0.0151	0.97836	-0.01048439	0	0.51851121	0	N	9.28814888	4.47	3	1	9.783639689	129	223	-1.346352361	-0.187536462	-1.223396062	C	0.021439075	0.021942377	1.886622063
147	F160Q	0.03892	4.73878	0.016311367	0	0.513575578	0	Q	15.33479309	4.62	0	0	10.18474303	160	1615	-0.153953475	-0.040048998	-0.73299185	F	0.043694496	0.064613342	5.701049441
148	S106G	-0.00115	0.98192	0.016291835	0	0.511127599	0	G	22.51509476	3.97	0	0	2.689361063	106	166	-1.744819711	-0.163473692	-2.59354227	S	0.020352364	0.029329777	1.557415644
149	A12S	0.21342	0.6372	0.016136909	0	0.509536464	0	S	4.190645218	2.87	0	0	13.53500656	12	3123	-0.690714735	-0.152804182	-1.30213844	A	0.046616435	0.033801198	0.785468997
150	R82P	0.03512	0.6309	0.064195079	0	0.504493022	0	P	19.09281921	7.82	3	0	2.450761671	82	3318	-4.96617055	-0.7761	-4.516966362	R	0.096984863	0.099237204	1.046843578
151	D32E	-0.05286	3.4373	0.012454028	0	0.504436157	0	E	6.004861832	4.74	4	0	9.915459468	32	2253	-0.167324087	-0.056689646	0.264469375	D	0.072117805	0.083462238	2.563395884
152	F36A	1.56219	3.6804	-0.143476847	0	0.503322382	0	A	5.056498051	4.62	4	1	13.07593581	36	3332	-1.208514296	-0.143364653	-1.637729181	F	0.079352856	0.109205604	1.975816119
153	V11T	-0.02588	2.26802	-0.013521886	0	0.503236413	0	T	3.48282814	4.11	0	0	14.07158787	11	557	-3.570229758	-0.6285	-3.70980505	V	0.032469273	0.037211776	1.814384642
154	I19C	0.12466	2.83478	0.007030222	0	0.499637447	0	C	8.439152718	4.92	1	0	8.494042268	19	2379	-0.990462654	-0.176467592	-1.931119368	I	0.100206375	0.077143431	0.829035088
155	S6E	0.01468	-0.20526	-0.00000733	0	0.49536816	0	E	16.63567734	3.97	0	0	7.488699021	6	342	0	0	0	S	0.031867981	0.032876015	2.03380719
156	P71K	0.00887	4.00205	-0.011924136	0	0.493641768	0	K	10.05469799	4.11	1	0	4.903782483	71	421	-0.727920163	-0.189358982	-0.956160898	P	0.034761429	0.044647932	6.072492483
157	I146A	-0.02942	3.95852	-0.026640124	0	0.492695602	0	A	10.30391121	4.92	0	0	7.775120373	146	2127	-0.340988048	-0.05230919	-0.548689859	I	0.041359901	0.032368183	4.760057442
158	S6G	0.00411	2.62178	0.014792697	0	0.490738784	0	G	16.63567734	3.97	0	0	7.488699021	6	3253	0	0	0	S	0.061619759	0.044138432	4.59678369
159	G126H	-0.0698	0.83304	-0.019900318	0	0.490720407	0	H	10.1479578	2.06	0	0	6.900376377	126	1800	-5.071762872	-0.8285	-5.291529516	G	0.0517838	0.066389203	0.987715039
160	I142C	0.01502	3.69117	-0.088173909	0	0.490365611	0	C	7.334280968	4.92	3	0	12.63543337	142	1428	-0.070612303	-0.010046053	-0.099068813	I	0.021638393	0.021039963	2.379552809
161	I146S	-0.0195	4.34727	-0.193080049	1	0.490216783	0	S	10.30391121	4.92	0	0	7.775120373	146	691	-0.283605194	-0.037381785	-0.604988977	I	0.043741703	0.034757137	1.401575232
162	G124T	0.41635	7.33997	-0.348836656	1	0.489634999	0	T	5.34534359	2.06	1	0	12.78382262	124	1013	-1.157953959	-0.187847305	-2.315970549	G	0.204396248	0.163833559	4.549538208
163	F160K	-0.04875	4.83046	-0.003177365	0	0.488275461	0	K	15.33479309	4.62	0	0	10.18474303	160	1697	-0.44868592	-0.028243955	-0.844940766	F	0.171804428	0.12177968	0.674473734
164	M33L	0.34532	0.52415	-0.007747487	0	0.483055748	0	L	5.515581131	6.36	4	1	8.87296252	33	2512	-2.30796247	-0.368995735	-2.396450715	M	0.041052818	0.053115606	2.406571564
165	V11S	-0.02017	3.56932	0.018923671	0	0.481342434	0	S	3.48282814	4.11	0	0	14.07158787	11	2319	-2.357075015	-0.31291354	-3.274162047	V	0.03804183	0.037994385	1.0255142
166	I123C	0.0687	2.66066	-0.071103542	0	0.480132097	0	C	3.490216494	4.92	4	1	15.90711996	123	465	-0.762533497	-0.074294527	-1.247632725	I	0.024157763	0.026075602	3.735562574
167	F36I	2.01482	2.12778	-0.016557941	0	0.48009099	0	I	5.056498051	4.62	4	1	13.07593581	36	753	-1.183314935	-0.212294969	-1.362133862	F	0.740566969	0.310834527	0.063051639
168	F155E	-0.01098	0.98443	0.054945448	0	0.477820798	0	E	12.5844326	4.62	0	0	2.448666719	155	1611	-0.688601234	-0.1357	-0.634102873	F	0.039453506	0.049841642	0.888557976
169	F35H	0.04155	4.06467	-0.034287705	0	0.477731579	0	H	7.24398613	4.62	0	0	10.58027479	35	3400	-0.029741842	-0.018703988	0	F	0.021955013	0.036936045	8.9208926
170	F160S	0.0063	5.46139	0.007377837	0	0.477477205	0	S	15.33479309	4.62	0	0	10.18474303	160	2575	-0.576282192	-0.087761073	-0.73299185	F	0.052257538	0.058351994	1.166434009
171	L29Q	0.00617	2.35666	-0.030249207	0	0.475836724	0	Q	8.731369972	4.92	0	0	7.227221514	29	1251	-0.044397677	-0.012593662	-0.228868178	L	0.041610003	0.060510039	4.114004122
172	L9Y	0.006	10	0.041037774	0	0.475567627	0	Y	7.45442152	4.92	0	0	13.6444423	9	2530	-0.866062433	-0.101230287	-0.920016636	L	0.073246956	0.113800287	1.876072997
173	F156L	-0.00763	1.74803	0.010613738	0	0.475011096	0	L	11.16283131	4.62	4	0	8.255048124	156	2962	-1.413938588	-0.194523445	-2.180144208	F	0.018829823	0.021583796	2.175897807
174	C129A	-0.01928	-0.45236	-0.002273952	0	0.471372828	0	A	9.28814888	4.47	3	1	9.783639689	129	306	-0.688203718	-0.070042525	-1.017115461	C	0.02323103	0.031273603	1.524252108
175	V11C	-0.02116	2.05821	0.0383631	0	0.46718976	0	C	3.48282814	4.11	0	0	14.07158787	11	1339	-3.570229758	-0.6285	-3.70980505	V	0.032871246	0.034681201	1.107199085
176	V154E	0.00553	0.39315	0.066324772	0	0.466637496	0	E	10.65170193	4.11	0	0	4.48507411	154	296	-1.305324225	-0.339563154	-3.155157159	V	0.048730373	0.075210094	1.183244816
177	I146T	-0.03732	3.2491	-0.034627963	0	0.464323294	0	T	10.30391121	4.92	0	0	7.775120373	146	2111	-0.335420877	-0.050860963	-0.307614322	I	0.036987305	0.033085108	1.219134254
178	L29K	-0.07106	3.287	-0.047434781	0	0.463764078	0	K	8.731369972	4.92	0	0	7.227221514	29	3207	0	0	0	L	0.064347982	0.084438205	2.067775063
179	T144V	-0.17672	2.83211	0.061425178	0	0.463047021	0	V	5.383574963	4.11	4	0	12.42685772	144	3305	0.033406847	-0.005997123	0.085882819	T	0.063236475	0.052332044	0.518116004
180	L29A	-0.092	3.52026	0.011385407	0	0.461459562	0	A	8.731369972	4.92	0	0	7.227221514	29	269	-0.348699579	-0.074662972	-0.413775992	L	0.06723237	0.106617093	1.923421543
181	F155P	-0.01502	1.283	0.064587087	0	0.461375275	0	P	12.5844326	4.62	0	0	2.448666719	155	3340	-0.392307719	-0.048835685	-0.485021185	F	0.039403915	0.07032752	2.538954407
182	K60D	0.00224	-0.53478	0.109279089	0	0.459209049	0	D	8.253147125	6.89	1	0	4.757373746	60	2610	-3.038574673	-0.452784739	-5.026037551	K	0.034335613	0.05437851	4.877054023
183	L25Q	0.56126	1.2607	0.006982403	0	0.456711449	0	Q	5.02162981	4.92	0	1	9.278029211	25	538	0	0	0	L	0.09352088	0.119571924	1.429796396
184	F35M	-0.00435	1.58029	-0.041157623	0	0.45664678	0	M	7.24398613	4.62	0	0	10.58027479	35	1045	0	0	0	F	0.040116787	0.072301865	1.647158592
185	I19T	0.04239	2.96839	0.031632563	0	0.456063417	0	T	8.439152718	4.92	1	0	8.494042268	19	2176	-1.161096877	-0.22085587	-1.789349642	I	0.04843998	0.066314459	1.566999723
186	L15S	-0.01684	1.41371	0.032408736	0	0.450008956	0	S	14.21250725	4.92	0	0	3.90512752	15	2169	-0.240357871	-0.06252598	-0.148925856	L	0.016722679	0.024378061	2.693572714
187	F35L	0.03935	2.28757	-0.036724293	0	0.449522507	0	L	7.24398613	4.62	0	0	10.58027479	35	1011	-0.109604881	-0.028512287	0.05600535	F	0.068925858	0.08812499	1.415883601
188	F160R	0.00685	7.9906	-0.005384655	0	0.447917866	0	R	15.33479309	4.62	0	0	10.18474303	160	3120	-0.471470445	-0.034171053	-1.148267619	F	0.192022324	0.153038025	-0.013709506
189	F160T	-0.01284	6.10095	0.001706608	0	0.447600976	0	T	15.33479309	4.62	0	0	10.18474303	160	3753	-0.502903151	-0.068672468	-0.802379764	F	0.081475258	0.074298859	1.578000136
190	C152M	-0.03164	1.42525	0.003117844	0	0.444141026	0	M	12.15641594	4.47	4	0	3.207140656	152	975	-0.212004479	-0.031814684	-0.285744599	C	0.059194088	0.075323343	2.064218628
191	F160A	0.01019	4.42794	0.004947612	0	0.441697993	0	A	15.33479309	4.62	0	0	10.18474303	160	549	-0.392815738	-0.040034656	-0.956889683	F	0.045066357	0.064506054	5.656277747
192	M33V	0.72721	1.22708	-0.013345594	0	0.441198246	0	V	5.515581131	6.36	4	1	8.87296252	33	2124	-2.1605555	-0.330649725	-2.396450715	M	0.041728973	0.029492736	2.429384096
193	G126M	-0.03896	-0.8853	0.009610593	0	0.440132993	0	M	10.1479578	2.06	0	0	6.900376377	126	1077	-5.301471848	-0.8285	-5.291529516	G	0.035848618	0.069687247	7.872383643
194	V39N	0.01526	3.41876	0.062009407	0	0.440002586	0	N	9.253396034	4.11	0	0	11.78598059	39	215	-0.155190994	-0.040692406	-0.31430166	V	0.07246542	0.046690702	1.869857311
195	D110C	0.00764	1.59346	0.000226461	0	0.437829195	0	C	26.05638313	4.74	2	0	2.782494413	110	1211	0	0	0	D	0.028504372	0.032935143	1.350542719
196	S69W	-0.20686	-0.80539	-0.005405156	0	0.436796034	0	W	7.551026821	3.97	4	0	5.046144258	69	3203	-0.871902741	-0.188	-0.413078221	S	0.103644848	0.173676491	1.075022994
197	P71Q	0.00299	4.72293	-0.020917696	0	0.436392363	0	Q	10.05469799	4.11	1	0	4.903782483	71	943	-1.692193552	-0.246862328	-2.55872079	P	0.026525974	0.033524036	4.729983647
198	S81D	0.01538	0.86936	-0.189463186	1	0.433999212	0	D	15.88553619	3.97	4	0	6.629313833	81	278	-0.874599301	-0.15	-0.716868524	S	0.028086185	0.039728165	0.928073317
199	I19W	-0.18409	5.76106	-0.030927733	0	0.43101679	0	W	8.439152718	4.92	1	0	8.494042268	19	2368	-2.473492959	-0.4928	-2.814098434	I	0.145104408	0.144235849	0.736086592
200	C152N	-0.00178	0.77683	0.064261434	0	0.430755416	0	N	12.15641594	4.47	4	0	3.207140656	152	3229	-0.032616775	-0.008484831	-0.132392432	C	0.035404682	0.056068659	1.43833925
201	V154Q	0.00893	0.38748	-0.009305573	0	0.429165858	0	Q	10.65170193	4.11	0	0	4.48507411	154	1664	-2.773153933	-0.7214	-4.44773244	V	0.050261497	0.062990427	8.885660659
202	V154D	0.01243	0.60535	0.069384849	0	0.42845365	0	D	10.65170193	4.11	0	0	4.48507411	154	663	0	0	0	V	0.067521572	0.07545042	2.381358623
203	T144G	-0.04457	4.53144	-0.127134409	0	0.426801896	0	G	5.383574963	4.11	4	0	12.42685772	144	953	-0.303175456	-0.0571	-0.171056313	T	0.046957493	0.061118126	2.048823355
204	I19S	0.12084	2.5755	0.048806491	0	0.426263411	0	S	8.439152718	4.92	1	0	8.494042268	19	736	-1.244894782	-0.242654808	-2.272702298	I	0.123153687	0.089547157	0.858696602
205	P71T	-0.00718	6.95613	0.012582607	0	0.426203706	0	T	10.05469799	4.11	1	0	4.903782483	71	278	-3.30893144	-0.60243568	-3.906661439	P	0.038728714	0.042668343	1.996353843
206	S16P	-0.00891	-0.69153	0.047534651	0	0.425507833	0	P	15.90686417	3.97	3	0	3.323155636	16	1651	-0.048752271	-0.012388887	0.058873534	S	0.07454586	0.067106962	0.660521642
207	P71S	0.00761	4.2137	-0.012155545	0	0.423403142	0	S	10.05469799	4.11	1	0	4.903782483	71	779	-2.049338251	-0.274768861	-2.695881297	P	0.034419537	0.0376966	4.33487691
208	I146F	-0.05346	1.95688	0.009312453	0	0.421288568	0	F	10.30391121	4.92	0	0	7.775120373	146	2172	-0.451981026	-0.08217337	-0.28891688	I	0.034335136	0.038500309	1.574818324
209	C152E	-0.00632	3.38507	0.029137204	0	0.420225736	0	E	12.15641594	4.47	4	0	3.207140656	152	1065	-0.021844281	-0.005682506	0.025776292	C	0.061989784	0.100991488	1.482641283
210	L138A	0.01277	3.54276	-0.060514197	0	0.419369034	0	A	14.58987713	4.92	0	0	8.725731931	138	2985	0	0	0	L	0.033355713	0.043051243	6.823266695
211	P71R	-0.00341	4.08853	0.005398869	0	0.418690859	0	R	10.05469799	4.11	1	0	4.903782483	71	3055	0	0	0	P	0.031116486	0.038136482	3.875683428
212	G42P	-0.07923	10	0.00863781	0	0.418483754	0	P	13.89592934	2.06	4	0	9.752754442	42	1491	-0.933050162	-0.1547	-0.663734076	G	0.089820862	0.105587482	0.896685864
213	I123T	0.13219	2.09306	-0.093720085	0	0.415232745	0	T	3.490216494	4.92	4	1	15.90711996	123	2993	-0.895144873	-0.108791655	-1.524627413	I	0.015146971	0.029569864	3.264608106
214	L13S	-0.00252	3.65312	0.004657004	0	0.411203932	0	S	8.024448395	4.92	0	0	10.68814008	13	207	-1.522080188	-0.395949404	-4.083417888	L	0.013360262	0.018690705	2.496804177
215	V85K	-0.0321	0.07103	0.056694731	0	0.407207888	0	K	22.31933975	4.11	0	0	1.196369123	85	2821	-0.019336765	-0.002906979	-0.009015614	V	0.04483223	0.065026283	7.771005512
216	F155A	-0.00479	1.56284	0.022075689	0	0.407062479	0	A	12.5844326	4.62	0	0	2.448666719	155	1561	-0.010802068	-0.016794683	-0.05004124	F	0.038491249	0.045589447	1.601918578
217	W3E	-0.04792	4.27157	0.018938018	0	0.405736088	0	E	18.59508324	7.68	0	0	6.420825291	3	2407	0	0	0	W	0.026902199	0.032562733	7.888161372
218	R17E	-0.00195	2.22733	0.049016974	0	0.402366954	0	E	12.86753178	7.82	0	0	4.406712291	17	1568	-0.011844673	-0.044538559	-0.168827473	R	0.02264452	0.026315689	2.212272792
219	W3M	-0.00729	1.78837	-0.038017812	0	0.401948131	0	M	18.59508324	7.68	0	0	6.420825291	3	2376	0	0	0	W	0.023810387	0.02863884	3.255110084
220	I19V	0.08535	1.10556	0.024649232	0	0.400323649	0	V	8.439152718	4.92	1	0	8.494042268	19	2187	-0.685424998	-0.146682333	-0.393142106	I	0.025767803	0.045027494	1.848396323
221	C152L	-0.00075	0.07453	-0.004691617	0	0.397986906	0	L	12.15641594	4.47	4	0	3.207140656	152	3185	-0.171943068	-0.021393228	-0.21257702	C	0.085589886	0.114611387	1.7752788
222	S69M	-0.20435	-1.68545	-0.025263192	0	0.397514875	0	M	7.551026821	3.97	4	0	5.046144258	69	2237	-0.458231254	-0.093948288	-0.20653911	S	0.104776859	0.135292768	1.272171048
223	W27H	-0.06565	4.67983	0.017549854	0	0.396967735	0	H	9.640572548	7.68	3	0	7.858205999	27	560	-3.895966703	-0.7309	-4.531952155	W	0.070333481	0.064239264	2.556477937
224	I10S	0.27642	5.0616	0.019673604	0	0.392744958	0	S	4.574791431	4.92	1	1	16.40994803	10	1041	-0.304400044	-0.044750818	-0.516822422	I	0.036607265	0.032233	1.393374317
225	S69D	-0.02503	-0.63914	-0.035007883	0	0.391072029	0	D	7.551026821	3.97	4	0	5.046144258	69	2423	-0.328356401	-0.085417656	-0.282766551	S	0.063776016	0.080175638	1.105037925
226	F199L	-0.02043	1.73103	-0.022253326	0	0.390757592	0	L	8.744889259	4.62	3	0	9.038267347	199	501	-1.875345199	-0.4071	-1.592584566	F	0.049263954	0.055470705	2.780778189
227	P71M	-0.03966	4.1057	0.038003639	0	0.39062335	0	M	10.05469799	4.11	1	0	4.903782483	71	2476	-2.379862814	-0.356004815	-3.601630038	P	0.030243874	0.029699802	5.926616977
228	G125S	0.47378	2.4687	-0.29246754	1	0.388375082	0	S	7.610233307	2.06	0	0	9.804288709	125	1929	-4.940169622	-0.8285	-5.298474234	G	0.320128918	0.214690804	0.330683645
229	L138F	-0.03999	6.56512	-0.030923373	0	0.388125396	0	F	14.58987713	4.92	0	0	8.725731931	138	3082	0	0	0	L	0.10910511	0.189128399	1.047080778
230	L72F	0.10418	2.09357	-0.050908898	0	0.387996364	0	F	7.301121235	4.92	4	0	9.386311885	72	409	-4.559324873	-0.7738	-4.811952773	L	0.170011997	0.163105249	1.632506877
231	P71V	0.00128	6.6733	-0.005237624	0	0.387677178	0	V	10.05469799	4.11	1	0	4.903782483	71	209	-2.396931004	-0.360444883	-3.601630038	P	0.039647102	0.046871424	1.360536687
232	G126S	-0.03902	-0.03282	-0.01964251	0	0.38717866	0	S	10.1479578	2.06	0	0	6.900376377	126	3662	-5.071762872	-0.8285	-5.291529516	G	0.025170565	0.035210848	7.234518032
233	E200M	0.0077	-0.70096	-0.01934301	0	0.38641157	0	M	10.2249651	5.97	0	0	8.179668472	200	3461	-0.441701514	-0.055553124	-0.876843261	E	0.022785664	0.031157494	2.468541716
234	I146G	-0.01353	5.60082	-0.257757733	1	0.386113177	0	G	10.30391121	4.92	0	0	7.775120373	146	2072	-1.438585422	-0.2523	-0.954751045	I	0.040397167	0.030333281	0.08039078
235	W3Q	-0.00708	3.8766	-0.021975244	0	0.382121161	0	Q	18.59508324	7.68	0	0	6.420825291	3	2422	0	0	0	W	0.023824692	0.027034283	4.220843739
236	V154N	-0.00692	0.69822	-0.031831639	0	0.38181333	0	N	10.65170193	4.11	0	0	4.48507411	154	663	-0.909992336	-0.236722695	-2.71789079	V	0.048208237	0.050679445	1.404721129
237	P71H	-0.01747	4.74712	0.016483089	0	0.381447989	0	H	10.05469799	4.11	1	0	4.903782483	71	3550	-1.857711594	-0.289919698	-2.55872079	P	0.03925848	0.0394454	3.824954995
238	C152R	-0.02551	7.99605	-0.035022754	0	0.380884539	0	R	12.15641594	4.47	4	0	3.207140656	152	1376	-0.208984393	-0.03277067	-0.285744599	C	0.092475891	0.14061594	1.26234231
239	V11D	-0.02217	3.94878	-0.282225922	1	0.379593671	0	D	3.48282814	4.11	0	0	14.07158787	11	2988	-3.974842449	-0.6285	-3.70980505	V	0.031362295	0.043620229	1.257773591
240	L72A	0.32455	2.42041	-0.128102392	0	0.378860672	0	A	7.301121235	4.92	4	0	9.386311885	72	1767	-2.113019573	-0.277091361	-2.956461411	L	0.155556202	0.14418602	2.347711697
241	R82D	-0.03039	0.39112	0.161180935	0	0.377939699	0	D	19.09281921	7.82	3	0	2.450761671	82	949	-4.535809329	-0.7761	-4.516966362	R	0.034821987	0.050002098	3.104185295
242	R59L	0.00807	-1.49376	0.035244268	0	0.377745702	0	L	10.76742935	7.82	4	0	4.910542398	59	2708	-6.107076894	-0.9547	-6.092719752	R	0.01892519	0.023832321	2.664938749
243	P71I	0.00221	7.65668	0.019666172	0	0.37702819	0	I	10.05469799	4.11	1	0	4.903782483	71	783	-3.903272229	-0.7523	-4.428116063	P	0.041436195	0.043133259	2.000233478
244	P71C	-0.01723	4.29281	0.02078854	0	0.376966322	0	C	10.05469799	4.11	1	0	4.903782483	71	547	-3.885029068	-0.7523	-4.428116063	P	0.029231548	0.028796434	2.698728274
245	L15A	-0.00272	0.97232	0.038480089	0	0.376393761	0	A	14.21250725	4.92	0	0	3.90512752	15	1412	-0.454272945	-0.11817321	-0.193036471	L	0.014650822	0.018932819	1.405248893
246	S41D	-0.0363	3.73983	0.053517923	0	0.376182354	0	D	10.40765381	3.97	0	0	10.02344548	41	1940	-4.203381038	-0.677365642	-4.49250178	S	0.02902174	0.046235323	1.661453899
247	I146Y	-0.08051	2.07537	-0.033448642	0	0.376136889	0	Y	10.30391121	4.92	0	0	7.775120373	146	945	-0.444379804	-0.080196011	-0.400391284	I	0.038132668	0.041211128	1.273807992
248	K5M	0.0213	0.45633	0.009093466	0	0.37563242	0	M	20.13484001	6.89	0	0	2.682626726	5	483	0	0	0	K	0.023468971	0.03468895	6.116883267
249	V154R	0.00325	-0.15261	-0.045954442	0	0.375404895	0	R	10.65170193	4.11	0	0	4.48507411	154	2320	-4.164094382	-0.7214	-4.44773244	V	0.057304859	0.079622269	1.348785579
250	V145R	-0.02171	2.9348	-0.064724455	0	0.375326856	0	R	8.76294899	4.11	0	0	8.920834309	145	256	-2.750944681	-0.355041504	-3.745053754	V	0.038228035	0.048730373	2.325314138
251	L102F	-0.06178	0.6386	-0.00330025	0	0.373172762	0	F	18.01703262	4.92	0	0	5.07633426	102	1592	-1.546816079	-0.183980725	-2.06609149	L	0.027871132	0.039250851	3.785882512
252	I142F	-0.02653	10	-0.008632829	0	0.372852084	0	F	7.334280968	4.92	3	0	12.63543337	142	502	-0.07670178	-0.010810905	-0.077032901	I	0.026894093	0.038917303	1.549180848
253	L29E	0.02824	5.02935	-0.013950155	0	0.371607433	0	E	8.731369972	4.92	0	0	7.227221514	29	1970	-0.238076512	-0.062976697	-0.456237866	L	0.054999113	0.075127482	2.031356148
254	F195P	-0.0568	5.43714	-0.042751155	0	0.370383237	0	P	14.08417988	4.62	0	0	3.81234228	195	3273	-0.070843616	-0.009262369	-0.08809471	F	0.135166168	0.139635563	3.342044318
255	M33F	0.46839	0.94857	-0.039311763	0	0.369170022	0	F	5.515581131	6.36	4	1	8.87296252	33	528	-2.868886217	-0.45	-2.708366947	M	0.026120663	0.039151669	3.491013333
256	N77M	0.01859	2.53624	0.007879196	0	0.368487487	0	M	12.09028149	4.58	4	0	9.550590271	77	1549	-0.196052605	-0.05100054	-0.668820855	N	0.058624744	0.065437794	2.009169565
257	K5Y	0.00868	0.26843	-0.043463502	0	0.366898542	0	Y	20.13484001	6.89	0	0	2.682626726	5	2765	0	0	0	K	0.030643463	0.039524078	4.637426614
258	L13Y	0.01747	5.04612	0.031995427	0	0.366898542	0	Y	8.024448395	4.92	0	0	10.68814008	13	1076	-5.386541119	-0.85	-5.261768095	L	0.020921946	0.026897669	5.184044214
259	P71L	-0.02901	4.79968	0.00676454	0	0.36589806	0	L	10.05469799	4.11	1	0	4.903782483	71	1220	-2.073595601	-0.276333374	-2.695881297	P	0.048609257	0.03878355	1.413041694
260	F155S	0.01217	1.77419	0.012653703	0	0.364459105	0	S	12.5844326	4.62	0	0	2.448666719	155	3035	-0.073915904	-0.033212928	-0.351922656	F	0.046057224	0.050830364	0.824630882
261	A12T	0.37417	-1.08926	0.029579497	0	0.364106114	0	T	4.190645218	2.87	0	0	13.53500656	12	385	-1.265395793	-0.3023	-1.511676833	A	0.042028427	0.036430001	0.522395029
262	T144N	0.02064	3.80941	0.019338379	0	0.363869154	0	N	5.383574963	4.11	4	0	12.42685772	144	2921	-0.194738724	-0.045725212	-0.131477609	T	0.043977022	0.055000663	1.266244409
263	V150E	0.0064	1.48316	0.028748327	0	0.3638631	0	E	15.06443119	4.11	0	0	3.245043267	150	3339	0	0	0	V	0.036375999	0.051222801	1.532032017
264	G58A	0.10819	-0.21976	-0.017203352	0	0.363444394	0	A	10.17554474	2.06	0	0	10.61502883	58	3153	-3.834370721	-0.6857	-4.282955409	G	0.035155773	0.046325684	4.412346497
265	C152Q	-0.03679	3.14787	-0.011922344	0	0.363345601	0	Q	12.15641594	4.47	4	0	3.207140656	152	3104	-0.063677839	-0.016564963	-0.151552058	C	0.05210495	0.068212271	2.007387566
266	E200N	-0.00774	3.19498	-0.028933501	0	0.363282001	0	N	10.2249651	5.97	0	0	8.179668472	200	1057	-1.329279551	-0.2261	-1.125239499	E	0.024958134	0.028807878	4.866767799
267	P71E	-0.00436	4.45281	0.008231211	0	0.360452498	0	E	10.05469799	4.11	1	0	4.903782483	71	2586	-2.53684633	-0.466587784	-3.080175414	P	0.0395751	0.039025784	3.756568786
268	R17N	-0.01121	-0.96599	0.07651155	0	0.360214316	0	N	12.86753178	7.82	0	0	4.406712291	17	2008	0.035906996	-0.032116582	0.463074301	R	0.025715351	0.025188684	6.514558705
269	F156Y	-0.00957	2.65573	0.021614514	0	0.360193272	0	Y	11.16283131	4.62	4	0	8.255048124	156	2200	-0.513714124	-0.133636061	-1.175587865	F	0.03104353	0.034226179	3.858703272
270	W3A	-0.01025	3.25813	-0.031991015	0	0.360062948	0	A	18.59508324	7.68	0	0	6.420825291	3	1879	0	0	0	W	0.027835846	0.027529716	1.999685116
271	L15D	0.0177	1.33109	0.031948959	0	0.359740794	0	D	14.21250725	4.92	0	0	3.90512752	15	1451	-0.499839761	-0.079588551	-0.032168907	L	0.016692162	0.018678188	0.757619214
272	V154S	0.02293	0.49418	0.002218961	0	0.359463879	0	S	10.65170193	4.11	0	0	4.48507411	154	403	-1.990610788	-0.224777946	-3.447659688	V	0.049964428	0.083770037	0.888711134
273	N118G	0.00547	1.84947	0.03287643	0	0.358924523	0	G	17.61354065	4.58	0	0	6.832498678	118	2702	-0.046967431	-0.004721999	-0.013501988	N	0.031197548	0.039009094	6.184981265
274	V154K	0.00187	0.45032	-0.015990243	0	0.358765436	0	K	10.65170193	4.11	0	0	4.48507411	154	1618	-2.498070037	-0.288005392	-3.655193535	V	0.041221142	0.071614027	3.946954628
275	L15H	-0.03024	0.79323	0.000516956	0	0.357519469	0	H	14.21250725	4.92	0	0	3.90512752	15	1202	-2.079051552	-0.4904	-2.371712647	L	0.018827915	0.025005817	2.076786176
276	L15Q	-0.0026	0.45212	0.039289913	0	0.357429853	0	Q	14.21250725	4.92	0	0	3.90512752	15	1158	-0.866680767	-0.175017477	-2.03179327	L	0.015874863	0.017635345	1.479626612
277	K5D	0.0214	0.50935	0.030383781	0	0.356704829	0	D	20.13484001	6.89	0	0	2.682626726	5	145	0	0	0	K	0.036236763	0.048837662	2.111813887
278	C129G	-0.01746	1.29822	-0.013028857	0	0.355736688	0	G	9.28814888	4.47	3	1	9.783639689	129	3350	-1.900229494	-0.2976	-1.429676663	C	0.035037994	0.033404827	0.548314625
279	V11P	0.34733	4.76755	-0.266826487	1	0.354834802	0	P	3.48282814	4.11	0	0	14.07158787	11	919	-3.974842449	-0.6285	-3.70980505	V	0.136069298	0.090393782	1.848585549
280	T144P	-0.05335	6.00751	-0.406775591	1	0.354803111	0	P	5.383574963	4.11	4	0	12.42685772	144	2766	-0.303175456	-0.0571	-0.171056313	T	0.203562498	0.162533879	0.501158026
281	S69E	0.00225	-1.10613	-0.031927634	0	0.354748594	0	E	7.551026821	3.97	4	0	5.046144258	69	3332	-0.182656249	-0.047515652	0.213376227	S	0.036544323	0.054213047	2.017208659
282	L13A	-0.03961	3.52587	0.028785809	0	0.354580637	0	A	8.024448395	4.92	0	0	10.68814008	13	2320	0	0	0	L	0.014657497	0.019397259	5.711870916
283	W3T	-0.02699	3.20446	-0.053854162	0	0.352522876	0	T	18.59508324	7.68	0	0	6.420825291	3	428	0	0	0	W	0.03049469	0.040477276	8.424370871
284	I123M	-0.45766	0.2266	-0.072031834	0	0.351640947	0	M	3.490216494	4.92	4	1	15.90711996	123	2859	-0.326922828	-0.08504473	-1.31508902	I	0.037837029	0.062030315	3.182765726
285	L72M	-0.00729	-0.24863	-0.06450715	0	0.351135257	0	M	7.301121235	4.92	4	0	9.386311885	72	322	-2.529281623	-0.409715464	-4.275595484	L	0.132530212	0.103715181	2.018095399
286	Q4M	-0.01845	-0.84649	-0.041349062	0	0.3510942	0	M	20.03450966	6.11	0	0	3.605329933	4	2645	0	0	0	Q	0.015130997	0.021903992	6.990252308
287	F199I	0.01023	2.03028	-0.01905408	0	0.350865484	0	I	8.744889259	4.62	3	0	9.038267347	199	880	-1.103432902	-0.206297035	-1.310404348	F	0.028717041	0.035913467	1.702299982
288	R161D	-0.01026	4.65639	0.046712663	0	0.35038945	0	D	15.94365978	7.82	0	0	7.22446866	161	2887	-0.252198145	-0.040910912	-0.327467447	R	0.048214436	0.05739069	1.440382709
289	F155Q	-0.01282	0.54707	0.008928754	0	0.349187505	0	Q	12.5844326	4.62	0	0	2.448666719	155	822	-0.688601234	-0.1357	-0.634102873	F	0.048734188	0.04387188	0.811814405
290	L13N	-0.00409	3.00111	0.02198758	0	0.348523952	0	N	8.024448395	4.92	0	0	10.68814008	13	2938	-5.386541119	-0.85	-5.261768095	L	0.013822556	0.018116117	6.715132678
291	I19N	0.05149	3.60437	-0.248665531	1	0.348255902	0	N	8.439152718	4.92	1	0	8.494042268	19	2350	-2.450275567	-0.4928	-2.814098434	I	0.114055634	0.113691807	0.378864767
292	L25E	0.8852	1.34748	0.010787342	0	0.346798495	0	E	5.02162981	4.92	0	1	9.278029211	25	1689	0	0	0	L	0.082495928	0.112386584	1.284773624
293	L13T	-0.00774	2.46229	0.04607325	0	0.34554044	0	T	8.024448395	4.92	0	0	10.68814008	13	133	-1.753041298	-0.456030939	-4.672592991	L	0.014295816	0.022743583	3.826104856
294	L44D	0.01418	-0.27009	0.025747613	0	0.345075769	0	D	17.7966156	4.92	0	0	4.235183486	44	2170	0	0	0	L	0.021690845	0.027160645	1.654192432
295	F160C	-0.01446	3.86083	-0.011042689	0	0.344578472	0	C	15.33479309	4.62	0	0	10.18474303	160	3622	-1.300281133	-0.2761	-1.339645556	F	0.036303043	0.050722599	1.797228789
296	M34D	0.00725	0.80983	0.068557518	0	0.344505515	0	D	8.253878593	6.36	0	0	5.610422062	34	3387	-2.822513821	-0.5738	-3.054343126	M	0.032446861	0.043437958	4.276451404
297	W3G	-0.01838	4.25651	0.033069585	0	0.34093369	0	G	18.59508324	7.68	0	0	6.420825291	3	3146	0	0	0	W	0.025465965	0.037214756	6.565746362
298	N23D	0.00408	1.86344	0.000112169	0	0.338989911	0	D	6.511142254	4.58	1	0	5.437359177	23	3206	0.00714529	-0.025311615	0.153848554	N	0.023919106	0.035419464	2.161946363
299	I10G	0.20074	6.23246	-0.280264476	1	0.338625946	0	G	4.574791431	4.92	1	1	16.40994803	10	1573	-0.408680432	-0.041785742	-0.501499718	I	0.054469824	0.049828649	1.748090717
300	T40S	0.03645	1.73077	-0.00213429	0	0.337579596	0	S	9.07574749	4.11	4	0	14.04654589	40	1489	-0.505945209	-0.086937345	-0.812959602	T	0.02648735	0.050051928	1.310154151
301	R161E	-0.00437	3.89191	0.057215997	0	0.337312478	0	E	15.94365978	7.82	0	0	7.22446866	161	1051	-0.316472078	-0.057630941	-0.457603415	R	0.043410778	0.037559032	1.619519599
302	N77T	0.01592	1.09785	-0.003407981	0	0.336988311	0	T	12.09028149	4.58	4	0	9.550590271	77	2526	-0.343352849	-0.046285239	-0.186960242	N	0.03172493	0.046092272	1.234941975
303	L15N	0.00368	1.30866	-0.006133941	0	0.335982627	0	N	14.21250725	4.92	0	0	3.90512752	15	1592	-0.686213161	-0.128071172	-1.493033803	L	0.01708746	0.023139715	1.503190785
304	L21G	0.00045	3.20603	-0.000268213	0	0.334286503	0	G	8.864654541	4.92	0	0	4.272302984	21	518	0	0	0	L	0.039568424	0.059098721	2.694768461
305	F156D	-0.02547	5.83478	-0.258113495	1	0.334200159	0	D	11.16283131	4.62	4	0	8.255048124	156	1257	-1.802696118	-0.310880911	-2.831401573	F	0.02203846	0.029743671	1.466573902
306	F195R	-0.04371	2.51605	-0.015434611	0	0.333992069	0	R	14.08417988	4.62	0	0	3.81234228	195	1915	-0.144795532	-0.0285	-0.139159855	F	0.060322762	0.067372799	1.409846734
307	P71A	0.03336	3.69981	-0.015579951	0	0.3331469	0	A	10.05469799	4.11	1	0	4.903782483	71	2408	-2.635678806	-0.427297746	-3.385206815	P	0.031062126	0.02580142	1.702227502
308	R59E	-0.00329	-0.03136	0.05306246	0	0.329670102	0	E	10.76742935	7.82	4	0	4.910542398	59	898	-5.842377849	-0.9547	-6.092719752	R	0.026897907	0.04685545	3.281237777
309	T14H	-0.00795	10	-0.043267793	0	0.329609019	0	H	11.41296959	4.11	0	0	6.654227514	14	2339	-0.691792141	-0.106495704	-0.553796674	T	0.02041626	0.029913664	8.296736797
310	I146E	-0.02884	5.76497	-0.35127782	1	0.329018863	0	E	10.30391121	4.92	0	0	7.775120373	146	2494	-0.040002729	-0.025809307	0.240191824	I	0.026937008	0.033169746	4.705647344
311	V45E	0.01276	-0.45487	0.137943478	0	0.32884288	0	E	19.04595757	4.11	0	0	5.010525772	45	381	-0.200102091	-0.038019727	-0.282257775	V	0.024231911	0.03127861	2.435755468
312	V85H	0.01017	0.3527	0.033098754	0	0.32816262	0	H	22.31933975	4.11	0	0	1.196369123	85	1905	-0.011433796	-0.002974354	-0.047869802	V	0.041851997	0.06312418	2.057975459
313	L72C	0.22635	1.93881	-0.016748495	0	0.326822516	0	C	7.301121235	4.92	4	0	9.386311885	72	60	-4.022431155	-0.7738	-4.811952773	L	0.123610497	0.152238607	1.144292925
314	G124W	1.27492	10	-0.365997349	1	0.326068993	0	W	5.34534359	2.06	1	0	12.78382262	124	702	-3.060053032	-0.569	-3.423193424	G	0.254180431	0.243701577	1.048029367
315	E200R	0.01158	1.87677	-0.032443135	0	0.32598186	0	R	10.2249651	5.97	0	0	8.179668472	200	1950	-1.329279551	-0.2261	-1.125239499	E	0.024053574	0.030801296	8.035035584
316	G126K	-0.00498	-0.63445	0.007915705	0	0.325904908	0	K	10.1479578	2.06	0	0	6.900376377	126	2083	-4.937391735	-0.8285	-5.291529516	G	0.047222376	0.069855213	1.146503361
317	L15T	-0.03457	0.51919	0.03630479	0	0.32489828	0	T	14.21250725	4.92	0	0	3.90512752	15	3146	0	0	0	L	0.013270855	0.015515566	5.300220918
318	M33I	0.5875	0.65374	-0.020939019	0	0.322943641	0	I	5.515581131	6.36	4	1	8.87296252	33	3444	-2.619353232	-0.45	-2.708366947	M	0.040525675	0.053052664	2.619355489
319	N77C	0.03226	0.82778	-0.017968472	0	0.319064355	0	C	12.09028149	4.58	4	0	9.550590271	77	3022	-1.226790205	-0.2761	-1.33087974	N	0.032295227	0.039360762	3.921789096
320	S136P	0.00996	-1.74596	0.000473855	0	0.316778249	0	P	19.48886299	3.97	1	0	1.672358391	136	3730	-0.119224232	-0.008096881	-0.188192285	S	0.060742378	0.072292805	1.532018135
321	C152P	0.01976	2.96671	0.078054667	0	0.316432928	0	P	12.15641594	4.47	4	0	3.207140656	152	1843	-0.123642441	-0.01477062	-0.099040797	C	0.126420498	0.110954285	0.238519935
322	L29R	-0.07808	5.34299	-0.051584645	0	0.315629813	0	R	8.731369972	4.92	0	0	7.227221514	29	1456	-0.05624744	-0.014632042	0.103422491	L	0.057234764	0.096333146	3.701292936
323	L15G	0.00326	1.24145	0.045984565	0	0.315600535	0	G	14.21250725	4.92	0	0	3.90512752	15	2499	-1.159256845	-0.160084639	-0.855865428	L	0.01188612	0.017567635	1.492919475
324	V150D	0.03615	1.59155	0.085419275	0	0.31441521	0	D	15.06443119	4.11	0	0	3.245043267	150	2878	0	0	0	V	0.040589333	0.046590567	1.488871066
325	V150N	0.01875	1.33219	0.000498152	0	0.314177284	0	N	15.06443119	4.11	0	0	3.245043267	150	1930	0	0	0	V	0.049469948	0.05259347	0.741258259
326	R119N	0.02396	3.34797	-0.010868292	0	0.31295554	0	N	14.21486664	7.82	0	0	7.755751966	119	724	0	0	0	R	0.037685394	0.037971973	4.646048476
327	F36L	0.8099	1.88775	0.023319753	0	0.312413069	0	L	5.056498051	4.62	4	1	13.07593581	36	2624	-0.735535288	-0.095810906	-0.633499472	F	0.17425561	0.243470311	0.68637936
328	F156A	-0.02049	5.17678	-0.005930358	0	0.312155791	0	A	11.16283131	4.62	4	0	8.255048124	156	334	-3.050788238	-0.5928	-3.482658937	F	0.026060581	0.025518894	1.245855112
329	F155T	-0.00375	0.97792	0.014667239	0	0.312058968	0	T	12.5844326	4.62	0	0	2.448666719	155	1915	0.009250299	-0.01157832	0.12459406	F	0.045062542	0.048938751	1.972081871
330	C152W	-0.05186	10	0.03299015	0	0.30906406	0	W	12.15641594	4.47	4	0	3.207140656	152	1116	-0.397562732	-0.0666	-0.331908201	C	0.074756622	0.100212812	2.595493208
331	L15R	-0.017	-0.58223	0.025010312	0	0.307636382	0	R	14.21250725	4.92	0	0	3.90512752	15	814	-1.225351586	-0.101674303	-1.691873892	L	0.014716148	0.019078732	7.15354654
332	E200C	0.01401	2.48131	-0.010010531	0	0.306954119	0	C	10.2249651	5.97	0	0	8.179668472	200	2538	-1.229921056	-0.2261	-1.125239499	E	0.026153088	0.026735306	7.015391929
333	L138G	-0.02139	4.74908	-0.072383005	0	0.306943127	0	G	14.58987713	4.92	0	0	8.725731931	138	1343	0	0	0	L	0.052965164	0.047438145	2.670956841
334	L21R	-0.01486	0.50045	0.007399662	0	0.306856499	0	R	8.864654541	4.92	0	0	4.272302984	21	591	-5.792175876	-0.9119	-5.716788901	L	0.029389381	0.04332757	4.065508255
335	E200K	0.01738	1.16265	-0.015524126	0	0.305098865	0	K	10.2249651	5.97	0	0	8.179668472	200	1772	-1.329279551	-0.2261	-1.125239499	E	0.023275375	0.030622005	7.274483844
336	S6M	0.00973	0.2625	-0.030425093	0	0.302919556	0	M	16.63567734	3.97	0	0	7.488699021	6	3011	0	0	0	S	0.035302162	0.042721748	7.481199031
337	V85N	0.01613	0.35069	0.037182076	0	0.30276942	0	N	22.31933975	4.11	0	0	1.196369123	85	163	-0.033650486	-0.008753737	-0.037191039	V	0.05275631	0.118688107	3.200664739
338	V39A	0.00293	2.54311	0.044262719	0	0.301441757	0	A	9.253396034	4.11	0	0	11.78598059	39	982	-0.240580798	-0.047085049	-0.168265565	V	0.023976326	0.025618076	2.162777347
339	G91Q	-0.04159	3.50524	0.021141714	0	0.300260898	0	Q	15.7534256	2.06	0	0	3.61499004	91	1671	-0.001039942	-0.010212249	-0.010321736	G	0.076749802	0.086468697	3.173866107
340	S6H	0.0121	0.3865	0.05029337	0	0.300222884	0	H	16.63567734	3.97	0	0	7.488699021	6	1773	0	0	0	S	0.047258377	0.054158211	0.716346491
341	K5H	-0.00569	0.69874	-0.061828771	0	0.29997982	0	H	20.13484001	6.89	0	0	2.682626726	5	3152	0	0	0	K	0.030460358	0.039309502	1.434383234
342	W3R	-0.04234	3.42636	-0.00263826	0	0.298657465	0	R	18.59508324	7.68	0	0	6.420825291	3	263	0	0	0	W	0.029122353	0.047109604	4.830841644
343	L29N	-0.08504	2.67869	-0.059765765	0	0.298132703	0	N	8.731369972	4.92	0	0	7.227221514	29	2286	-0.147460399	-0.039404092	-0.126559654	L	0.069271803	0.087747931	2.646690748
344	F195E	-0.01708	3.22689	-0.006336981	0	0.297786487	0	E	14.08417988	4.62	0	0	3.81234228	195	2359	-0.030703438	-0.004133997	-0.079895771	F	0.090003967	0.098100185	1.328657434
345	T144D	-0.00954	6.78056	-0.364541133	1	0.296014494	0	D	5.383574963	4.11	4	0	12.42685772	144	627	-0.117079526	-0.02552318	-0.108325551	T	0.052593946	0.053111434	1.076352574
346	F36C	1.17049	4.08478	0.027605078	0	0.295911203	0	C	5.056498051	4.62	4	1	13.07593581	36	3479	-2.185827511	-0.3976	-1.9133245	F	0.069737673	0.115247607	2.093619016
347	F35V	0.04706	5.15289	-0.01676037	0	0.295703288	0	V	7.24398613	4.62	0	0	10.58027479	35	682	-0.132186302	-0.034386551	0.016426646	F	0.080323219	0.078877926	1.373668353
348	D2E	0.02148	0.06274	0.000453084	0	0.293783039	0	E	21.96223068	4.74	0	0	2.715657957	2	2139	0	0	0	D	0.018564224	0.026196957	2.41002085
349	R38P	0.06467	4.49553	-0.079546705	0	0.293609392	0	P	10.21093941	7.82	0	0	7.728220503	38	1683	-1.149656194	-0.192385208	-0.749948608	R	0.039007187	0.059019089	6.150060927
350	G126C	-0.02428	-0.44599	-0.013276342	0	0.293449257	0	C	10.1479578	2.06	0	0	6.900376377	126	2710	-5.071762872	-0.8285	-5.291529516	G	0.02782917	0.049511671	2.081280627
351	V11L	0.02864	0.56638	0.015729517	0	0.292758507	0	L	3.48282814	4.11	0	0	14.07158787	11	1153	-0.801171874	-0.208414464	-2.202727871	V	0.036840677	0.044681191	1.240204635
352	P71G	0.0054	2.54319	-0.025919569	0	0.290976444	0	G	10.05469799	4.11	1	0	4.903782483	71	690	-1.951201132	-0.244494042	-2.342297567	P	0.028080463	0.031873941	2.089099252
353	K22V	-0.01475	2.5828	0.053085069	0	0.290633597	0	V	9.591524124	6.89	0	0	2.171109924	22	3056	0	0	0	K	0.023320198	0.028834105	7.730984623
354	E200V	-0.0042	0.37179	-0.030394742	0	0.288281543	0	V	10.2249651	5.97	0	0	8.179668472	200	3173	-0.388753519	-0.041779391	-0.876843261	E	0.043756485	0.033263922	1.488625303
355	V39L	0.02473	-0.17284	0.004728924	0	0.287154726	0	L	9.253396034	4.11	0	0	11.78598059	39	2089	-0.461406011	-0.064641778	-0.531282162	V	0.05746603	0.083216667	0.93670038
356	R17Q	0.01185	1.27188	0.053526533	0	0.28687048	0	Q	12.86753178	7.82	0	0	4.406712291	17	1943	0.055259525	-0.027082273	-0.371278619	R	0.015348434	0.020096779	1.827819823
357	N77A	0.02423	1.62139	-0.015118224	0	0.286617189	0	A	12.09028149	4.58	4	0	9.550590271	77	3020	-0.560859752	-0.102866837	-0.886513933	N	0.029057503	0.039927721	2.114492516
358	F35G	-0.03208	7.14803	-0.233683367	1	0.286486567	0	G	7.24398613	4.62	0	0	10.58027479	35	2131	-0.059067114	-0.010547377	0.05600535	F	0.025922298	0.048107147	2.540352222
359	R17H	-0.01458	2.03698	0.105645155	0	0.286342013	0	H	12.86753178	7.82	0	0	4.406712291	17	1844	-0.151455476	-0.080856497	-0.575883304	R	0.01718235	0.020481825	1.625033997
360	L29D	-0.063	3.72461	0.031830663	0	0.285776104	0	D	8.731369972	4.92	0	0	7.227221514	29	1322	-0.194062166	-0.051526936	-0.183793847	L	0.082397938	0.092504978	2.555340948
361	D24Q	-0.0742	-0.31061	0.01778873	0	0.285586928	0	Q	4.671723843	4.74	0	0	5.903041359	24	238	-0.241803371	-0.062902008	-0.625529994	D	0.044634819	0.057973742	1.240718991
362	D153G	-0.00811	0.48369	-0.054307072	0	0.285342347	0	G	12.46539783	4.74	3	0	1.49008189	153	2390	-0.789558906	-0.162993599	-0.18883465	D	0.037469387	0.0527246	3.032821403
363	S69L	-0.18003	-1.91969	0.008570195	0	0.2843802	0	L	7.551026821	3.97	4	0	5.046144258	69	2339	-0.345332783	-0.064579216	0.069132259	S	0.112586975	0.09661293	1.294466233
364	S69Y	-0.01514	-0.88785	-0.018743814	0	0.282790532	0	Y	7.551026821	3.97	4	0	5.046144258	69	1148	-0.871902741	-0.188	-0.413078221	S	0.109117985	0.108896255	1.869364353
365	R59Q	-0.00432	-0.24745	0.054265173	0	0.282133421	0	Q	10.76742935	7.82	4	0	4.910542398	59	938	-5.842377849	-0.9547	-6.092719752	R	0.024619102	0.038069487	1.693290871
366	R59I	-0.0259	-1.18082	0.028911016	0	0.282018003	0	I	10.76742935	7.82	4	0	4.910542398	59	1206	-6.107076894	-0.9547	-6.092719752	R	0.05216074	0.070796251	1.866758631
367	L13E	-0.01413	3.24826	-0.021478224	0	0.280180461	0	E	8.024448395	4.92	0	0	10.68814008	13	1730	-5.386541119	-0.85	-5.261768095	L	0.013947725	0.019686103	2.753621471
368	V39Q	0.01285	3.50761	0.037874944	0	0.280180461	0	Q	9.253396034	4.11	0	0	11.78598059	39	3228	-0.076452341	-0.020209567	-0.224345268	V	0.055497646	0.065760612	1.06005018
369	I19D	-0.00162	4.54096	-0.275780409	1	0.27915309	0	D	8.439152718	4.92	1	0	8.494042268	19	248	-2.450275567	-0.4928	-2.814098434	I	0.133412361	0.117749214	0.360386262
370	I123Q	0.24829	2.59347	-0.358886615	1	0.278015132	0	Q	3.490216494	4.92	4	1	15.90711996	123	1322	-1.593707786	-0.3023	-1.734165806	I	0.030273676	0.057321072	5.691362051
371	I142R	-0.00301	10	-0.373258087	1	0.277858954	0	R	7.334280968	4.92	3	0	12.63543337	142	769	-0.179938809	-0.0285	-0.150133958	I	0.025440693	0.033122301	2.219540837
372	D24H	-0.07974	-0.06986	-0.015522768	0	0.27751388	0	H	4.671723843	4.74	0	0	5.903041359	24	3520	-0.796118907	-0.2071	-1.056182337	D	0.043416023	0.059503198	2.162537637
373	L29G	-0.109	3.86281	0.021771872	0	0.276471449	0	G	8.731369972	4.92	0	0	7.227221514	29	3478	-0.362761445	-0.045007595	-0.311467468	L	0.09852767	0.108523726	4.362077222
374	L44E	-0.01055	0.04728	0.020643778	0	0.276345592	0	E	17.7966156	4.92	0	0	4.235183486	44	3479	0	0	0	L	0.017076015	0.026555538	1.810044481
375	C129P	0.04239	3.95274	0.01273901	0	0.275824301	0	P	9.28814888	4.47	3	1	9.783639689	129	2934	-1.173751361	-0.158455142	-0.95070794	C	0.048644066	0.071868181	5.106202409
376	V145K	-0.03098	2.7143	-0.045881469	0	0.275725558	0	K	8.76294899	4.11	0	0	8.920834309	145	428	-2.654885074	-0.330052844	-4.339150203	V	0.029475451	0.039213896	5.429353685
377	L13C	-0.01395	2.63982	0.038974906	0	0.274727987	0	C	8.024448395	4.92	0	0	10.68814008	13	2121	-0.885442615	-0.230336403	-2.959925424	L	0.014897823	0.020768404	1.73594685
378	W3K	0.00694	3.52641	-0.018314975	0	0.274570951	0	K	18.59508324	7.68	0	0	6.420825291	3	796	0	0	0	W	0.023118019	0.037101269	3.347267154
379	L21E	-0.01417	1.94183	-0.026917035	0	0.273306867	0	E	8.864654541	4.92	0	0	4.272302984	21	1442	-5.53934351	-0.9119	-5.084707987	L	0.025820494	0.040049553	8.08898395
380	L13V	-0.03921	3.54613	0.076101074	0	0.272989178	0	V	8.024448395	4.92	0	0	10.68814008	13	3599	-3.041874157	-0.362678328	-4.32794765	L	0.0180583	0.021417379	2.894847647
381	N118P	-0.02574	6.51199	-0.003963538	0	0.272607883	0	P	17.61354065	4.58	0	0	6.832498678	118	847	-0.054187754	-0.004830249	-0.030512481	N	0.17021656	0.103333473	0.046173269
382	L21Q	0.01731	0.89657	-0.008799223	0	0.267902796	0	Q	8.864654541	4.92	0	0	4.272302984	21	2722	-5.53934351	-0.9119	-5.716788901	L	0.02294445	0.03246069	2.388057971
383	L44N	-0.01776	0.90879	0.012193554	0	0.267076633	0	N	17.7966156	4.92	0	0	4.235183486	44	3151	0	0	0	L	0.015462875	0.024274588	4.926492353
384	F35R	0.02906	7.68033	-0.252113576	1	0.266493177	0	R	7.24398613	4.62	0	0	10.58027479	35	1048	0.019235212	-0.011510745	0.169120534	F	0.053479671	0.102261305	1.675780362
385	L15E	0.01681	0.69395	0.007831621	0	0.266156179	0	E	14.21250725	4.92	0	0	3.90512752	15	2353	-0.962023108	-0.19981955	-1.582444295	L	0.017366409	0.022402763	5.028891058
386	T61Q	0.4589	-0.98921	-0.004885362	0	0.266040502	0	Q	5.284845829	4.11	0	0	10.76251421	61	1436	-1.01580454	-0.190485267	-1.99873073	T	0.201012135	0.197676301	1.708258482
387	D2M	0.00622	0.32684	-0.194135334	1	0.264571774	0	M	21.96223068	4.74	0	0	2.715657957	2	2145	0	0	0	D	0.020755768	0.040738583	7.566486377
388	D153R	0.01506	-0.78557	-0.038743343	0	0.264513388	0	R	12.46539783	4.74	3	0	1.49008189	153	560	-1.953215013	-0.289945965	-2.184367664	D	0.036615372	0.057479382	3.980799778
389	S69F	-0.08036	-1.54299	-0.019600843	0	0.264512543	0	F	7.551026821	3.97	4	0	5.046144258	69	1016	-0.484153718	-0.087132125	0	S	0.137039661	0.160205126	0.389730144
390	F35E	0.00842	5.14029	-0.220784563	1	0.262443091	0	E	7.24398613	4.62	0	0	10.58027479	35	3748	-0.007397892	-0.012891499	0.14188817	F	0.036969662	0.046235323	1.443048524
391	F156M	-0.01585	1.25122	-0.006694653	0	0.261252117	0	M	11.16283131	4.62	4	0	8.255048124	156	3695	-2.944964641	-0.5928	-3.482658937	F	0.044611454	0.033807993	3.262040574
392	Y109F	-0.03065	0.36059	0.051597178	0	0.25967266	0	F	23.09296417	4.73	0	0	7.560569816	109	3447	0	0	0	Y	0.029351234	0.046833515	1.503579975
393	K5F	-0.00308	0.19411	-0.000719146	0	0.258450476	0	F	20.13484001	6.89	0	0	2.682626726	5	1209	0	0	0	K	0.029968262	0.042708397	1.497015371
394	F155N	-0.00689	1.78529	-0.042128073	0	0.258368599	0	N	12.5844326	4.62	0	0	2.448666719	155	1749	-0.456705747	-0.075375399	-0.5400428	F	0.035254955	0.036008835	1.882618075
395	I158P	0.0062	3.55332	0.03691175	0	0.258202022	0	P	15.34218025	4.92	0	0	5.584524966	158	2525	0	0	0	I	0.062496662	0.074961662	4.701117947
396	K5P	-0.07623	3.09319	0.043705208	0	0.257539187	0	P	20.13484001	6.89	0	0	2.682626726	5	1789	0	0	0	K	0.063144684	0.105322361	3.525817951
397	F195G	-0.05945	4.55158	-0.008171169	0	0.255801179	0	G	14.08417988	4.62	0	0	3.81234228	195	1627	0	0	0	F	0.146837234	0.083483696	7.992284069
398	G42D	-0.01081	6.27555	-0.038771638	0	0.255650404	0	D	13.89592934	2.06	4	0	9.752754442	42	3449	-0.462996082	-0.085475537	-0.556504207	G	0.04548645	0.058499813	6.599261216
399	R119E	0.0037	1.72534	0.022997018	0	0.25560595	0	E	14.21486664	7.82	0	0	7.755751966	119	823	-0.051295883	-0.013343958	0.198478825	R	0.021947861	0.03390646	1.053556592
400	V11K	0.00312	1.96053	-0.069504928	0	0.254922677	0	K	3.48282814	4.11	0	0	14.07158787	11	3250	-3.974842449	-0.6285	-3.70980505	V	0.030067205	0.040543199	1.347875202
401	L21C	0.00457	1.50538	0.04257106	0	0.254502512	0	C	8.864654541	4.92	0	0	4.272302984	21	1011	-4.516789778	-0.9119	-5.716788901	L	0.033268452	0.047378898	5.600184323
402	V39F	0.0149	6.66242	0.02335531	0	0.25399709	0	F	9.253396034	4.11	0	0	11.78598059	39	389	-0.912075173	-0.163340883	-0.751893721	V	0.114528179	0.096453428	0.999338954
403	V150Q	0.02406	0.97415	-0.05481299	0	0.253756439	0	Q	15.06443119	4.11	0	0	3.245043267	150	1773	0	0	0	V	0.037952423	0.044038773	1.44689713
404	L72T	0.32959	3.1731	-0.197182496	1	0.25372299	0	T	7.301121235	4.92	4	0	9.386311885	72	1924	-2.552529535	-0.391424173	-3.961846584	L	0.106226921	0.135570526	1.62627451
405	S41P	0.0596	7.70743	-0.010984517	0	0.25356424	0	P	10.40765381	3.97	0	0	10.02344548	41	2410	-5.84757101	-0.919	-5.766506298	S	0.0579319	0.076575041	2.29220514
406	W27Q	-0.09272	5.64853	0.068431041	0	0.253333139	0	Q	9.640572548	7.68	3	0	7.858205999	27	3203	-3.895966703	-0.7309	-4.531952155	W	0.037286282	0.050243855	1.724119169
407	Q83D	-0.01104	-0.00132	0.100525085	0	0.252902691	0	D	20.02799416	6.11	0	0	2.253424582	83	316	-1.975532199	-0.351925875	-3.332373366	Q	0.042103767	0.064846516	1.431394024
408	S37N	-0.07117	-1.67566	0.023938583	0	0.252745935	0	N	6.380753994	3.97	4	0	9.150595589	37	1875	-4.438759475	-0.7285	-4.579349612	S	0.021613836	0.026939511	1.737188542
409	R137G	0.00774	0.89184	0.000529495	0	0.251850816	0	G	17.66579819	7.82	0	0	3.369153091	137	3046	0	0	0	R	0.034280777	0.038122654	1.140887934
410	F160P	-0.00427	3.34257	0.004681292	0	0.251105894	0	P	15.33479309	4.62	0	0	10.18474303	160	1499	-0.889392908	-0.114709391	-1.036318703	F	0.107916355	0.151726246	1.382600119
411	L72V	0.33357	1.53341	-0.039806544	0	0.251022372	0	V	7.301121235	4.92	4	0	9.386311885	72	776	-2.270085078	-0.342288847	-3.111740395	L	0.133025169	0.133806229	0.632243519
412	R59P	0.03622	-0.4084	-0.090294536	0	0.249629773	0	P	10.76742935	7.82	4	0	4.910542398	59	1608	-6.107076894	-0.9547	-6.092719752	R	0.097977161	0.11106658	1.528896686
413	K22E	-0.00487	0.62764	0.022243075	0	0.248425023	0	E	9.591524124	6.89	0	0	2.171109924	22	1076	0	0	0	K	0.0115273	0.02092433	5.992210235
414	V11N	-0.02935	3.58334	0.121188727	0	0.24840567	0	N	3.48282814	4.11	0	0	14.07158787	11	1944	-3.974842449	-0.6285	-3.70980505	V	0.037560225	0.047157764	0.726546942
415	F35I	0.08916	4.52609	-0.035197876	0	0.247937419	0	I	7.24398613	4.62	0	0	10.58027479	35	1943	-0.11184815	-0.029095845	0	F	0.097362518	0.081556082	1.48653809
416	L98I	0.02222	0.7823	0.029422259	0	0.246711696	0	I	15.34649086	4.92	0	0	6.275034204	98	2003	-2.358221494	-0.4119	-2.478055134	L	0.057557106	0.135656834	1.579170766
417	E200Y	0.03327	-0.51779	-0.099279015	0	0.246514591	0	Y	10.2249651	5.97	0	0	8.179668472	200	2043	-0.107484894	-0.0279608	-0.484649962	E	0.044049263	0.031057119	2.508198003
418	C129F	0.03481	-2.5869	0.037052144	0	0.246119738	0	F	9.28814888	4.47	3	1	9.783639689	129	254	-1.051384312	-0.098248432	-1.223396062	C	0.103865147	0.173009157	1.017562039
419	R38K	0.00797	-0.00768	0.028725017	0	0.245613985	0	K	10.21093941	7.82	0	0	7.728220503	38	2489	-0.04079805	-0.04133606	0.486856484	R	0.024347305	0.023945689	2.293482713
420	L15Y	-0.0017	0.65827	0.000998968	0	0.245403645	0	Y	14.21250725	4.92	0	0	3.90512752	15	2822	-3.035370259	-0.4904	-2.371712647	L	0.018244267	0.021434069	1.040099855
421	L44C	0.01477	1.08105	-0.011915574	0	0.24400497	0	C	17.7966156	4.92	0	0	4.235183486	44	2378	0	0	0	L	0.018918514	0.03159523	2.269170894
422	M33Y	0.46908	0.83494	0.023651057	0	0.243335428	0	Y	5.515581131	6.36	4	1	8.87296252	33	126	-2.868886217	-0.45	-2.708366947	M	0.037972927	0.049071193	5.071143882
423	F195Q	-0.05541	2.42887	0.012390876	0	0.242081012	0	Q	14.08417988	4.62	0	0	3.81234228	195	2698	-0.039195688	-0.006343145	-0.099650466	F	0.104101181	0.086092472	7.138686002
424	E200W	0.00615	-1.00053	-0.112679233	0	0.241962944	0	W	10.2249651	5.97	0	0	8.179668472	200	3452	-0.869157339	-0.2261	-1.125239499	E	0.026854992	0.034623384	1.060795019
425	V11W	0.03432	6.57961	-0.223755023	1	0.241263798	0	W	3.48282814	4.11	0	0	14.07158787	11	2472	-3.452070846	-0.6285	-3.70980505	V	0.061227083	0.072075129	0.908367039
426	E200H	0.02186	2.80082	0.01684285	0	0.240688796	0	H	10.2249651	5.97	0	0	8.179668472	200	2210	-1.329279551	-0.2261	-1.125239499	E	0.02106142	0.029488325	2.109540523
427	G91E	-0.0025	3.22732	0.012023621	0	0.240525385	0	E	15.7534256	2.06	0	0	3.61499004	91	824	0.024179182	-0.003651821	0.060090941	G	0.050737381	0.068696499	1.457322089
428	N23E	0.0256	1.36953	-0.02948193	0	0.240052099	0	E	6.511142254	4.58	1	0	5.437359177	23	3041	-0.119039409	-0.058136927	-0.113523995	N	0.030085087	0.03427887	2.738358245
429	I10Q	0.26502	3.06766	0.002313042	0	0.239702877	0	Q	4.574791431	4.92	1	1	16.40994803	10	732	-1.051213168	-0.1761	-0.939091779	I	0.04406929	0.038333654	0.782164494
430	K5A	-0.0015	0.54739	-0.002915404	0	0.238120621	0	A	20.13484001	6.89	0	0	2.682626726	5	1913	0	0	0	K	0.028959274	0.040970802	4.100638351
431	I123A	-0.07521	3.37016	-0.105917541	0	0.238014602	0	A	3.490216494	4.92	4	1	15.90711996	123	1799	-0.824116892	-0.090314648	-1.31508902	I	0.025596619	0.027832508	4.453297894
432	L29Y	-0.02367	10	0.037821636	0	0.237991364	0	Y	8.731369972	4.92	0	0	7.227221514	29	1450	-0.300811907	-0.038546707	-0.311467468	L	0.105880499	0.123835564	3.492002831
433	R75K	-0.00056	2.5027	-0.00016651	0	0.237472339	0	K	11.76194477	7.82	4	1	10.08240113	75	2375	-0.189954375	-0.016991409	-0.300308948	R	0.072804928	0.095987082	4.650434955
434	G124E	1.07331	4.69863	-0.391836457	1	0.237287849	0	E	5.34534359	2.06	1	0	12.78382262	124	1785	-3.448053698	-0.569	-3.423193424	G	0.190722227	0.151881635	3.617052643
435	E127Q	-0.00967	1.20499	-0.019826305	0	0.237287849	0	Q	12.69181061	5.97	0	0	5.022468215	127	3348	-0.051473458	-0.010516027	-0.099458096	E	0.021771908	0.036621094	4.682090295
436	N53E	-0.00628	4.94229	-0.076999232	0	0.237243854	0	E	13.89098454	4.58	0	0	11.40206046	53	1883	-0.063413827	-0.017844359	-0.099621508	N	0.037993431	0.046269417	1.222692969
437	L21D	-0.01511	2.95451	-0.016392394	0	0.237208349	0	D	8.864654541	4.92	0	0	4.272302984	21	821	-5.53934351	-0.9119	-5.716788901	L	0.032620192	0.043531179	2.748975493
438	V39S	-0.01188	4.1093	0.061375036	0	0.236915135	0	S	9.253396034	4.11	0	0	11.78598059	39	2661	-0.266759605	-0.053895126	-0.321796408	V	0.027053833	0.032395124	4.268023916
439	P71D	-0.0045	4.86065	-0.243061346	1	0.236915135	0	D	10.05469799	4.11	1	0	4.903782483	71	3124	-2.256068294	-0.393547023	-3.080175414	P	0.041565418	0.044764757	1.357462481
440	L43P	0.0018	-0.3655	0.03630646	0	0.235511841	0	P	14.88774395	4.92	0	0	6.343144151	43	1074	-0.698523228	-0.09987822	-0.78644642	L	0.029648304	0.049447298	2.317057075
441	S41E	-0.02273	0.9782	0.062891969	0	0.234955388	0	E	10.40765381	3.97	0	0	10.02344548	41	3516	-3.817894045	-0.577086204	-5.129504039	S	0.03758049	0.04128623	0.92060711
442	F155K	-0.01189	0.24519	0.017796157	0	0.234238781	0	K	12.5844326	4.62	0	0	2.448666719	155	2931	-0.320308773	-0.053743039	-0.485021185	F	0.025781155	0.034487009	1.536683048
443	F35Y	-0.03292	1.04857	-0.086371844	0	0.233576703	0	Y	7.24398613	4.62	0	0	10.58027479	35	2422	-0.167337799	-0.034594236	-0.023152058	F	0.022411823	0.071841478	2.673302163
444	T46D	0.02215	1.19759	0.087501925	0	0.233576703	0	D	18.70683861	4.11	0	0	6.169389329	46	3043	-0.070922807	-0.017127355	-0.056195466	T	0.023389816	0.028598309	4.523238866
445	G124V	0.58335	5.46726	-0.357766153	1	0.233407663	0	V	5.34534359	2.06	1	0	12.78382262	124	3062	-0.5219005	-0.135765641	-1.174935748	G	0.277446032	0.224462926	1.784523998
446	E200Q	0.00275	1.38223	0.014746385	0	0.232242018	0	Q	10.2249651	5.97	0	0	8.179668472	200	32	-1.329279551	-0.2261	-1.125239499	E	0.023038387	0.024027586	2.003672535
447	M133F	0.03183	1.6031	-0.02870815	0	0.230976953	0	F	13.74852467	6.36	0	0	7.978120244	133	1888	-0.025417551	-0.004403207	-0.019786274	M	0.020703316	0.030699492	2.892823743
448	E200S	-0.00804	1.7752	-0.012142112	0	0.230541863	0	S	10.2249651	5.97	0	0	8.179668472	200	2808	-1.229921056	-0.2261	-1.125239499	E	0.022108555	0.027214766	1.48713998
449	C129H	-0.00226	0.30553	-0.040331962	0	0.229789705	0	H	9.28814888	4.47	3	1	9.783639689	129	2107	-1.769450687	-0.2976	-1.429676663	C	0.105190754	0.132731438	0.863286998
450	V150K	-0.01081	0.34451	0.030869937	0	0.229286824	0	K	15.06443119	4.11	0	0	3.245043267	150	1298	0	0	0	V	0.035006523	0.050195694	1.893254775
451	K28P	-0.25971	0.36005	-0.03286018	0	0.229092388	0	P	8.494107246	6.89	0	0	2.728369427	28	202	-5.821047248	-0.9142	-5.719006688	K	0.166506767	0.159410954	1.083395392
452	E200I	-0.0121	0.88616	-0.002717802	0	0.229062372	0	I	10.2249651	5.97	0	0	8.179668472	200	443	-0.494152417	-0.069197546	-0.761345587	E	0.039488316	0.047171593	3.239646799
453	W3V	-0.04876	2.69531	-0.028132709	0	0.22862921	0	V	18.59508324	7.68	0	0	6.420825291	3	1945	0	0	0	W	0.03705883	0.042448044	0.803572017
454	R137A	0.01472	-0.42123	0.028832947	0	0.22784661	0	A	17.66579819	7.82	0	0	3.369153091	137	2340	0	0	0	R	0.030367851	0.041525841	3.342773391
455	C152H	0.00112	8.0374	-0.032270778	0	0.227666958	0	H	12.15641594	4.47	4	0	3.207140656	152	2520	-0.084010937	-0.021854355	-0.178556034	C	0.056533813	0.083758831	2.137586669
456	T46E	-0.01061	0.4831	0.068880238	0	0.227058009	0	E	18.70683861	4.11	0	0	6.169389329	46	1391	-0.038248407	-0.008627534	-0.041242257	T	0.020925522	0.029771328	1.67474118
457	L138C	0.02235	2.79393	-0.008951914	0	0.226961589	0	C	14.58987713	4.92	0	0	8.725731931	138	3666	0	0	0	L	0.033083916	0.044628143	1.163821801
458	W3P	0.01071	1.87423	-0.027459573	0	0.225533294	0	P	18.59508324	7.68	0	0	6.420825291	3	3253	0	0	0	W	0.07748127	0.104043961	1.862107452
459	K60E	-0.02969	-0.65869	0.084394211	0	0.225519361	0	E	8.253147125	6.89	1	0	4.757373746	60	737	-4.76656887	-0.9023	-5.651464252	K	0.036193371	0.041320086	3.893783979
460	R137K	-0.00712	-0.57165	0.016682851	0	0.225347688	0	K	17.66579819	7.82	0	0	3.369153091	137	518	0	0	0	R	0.024625778	0.03279686	9.029972999
461	T40C	0.04161	2.56224	0.079864306	0	0.22460501	0	C	9.07574749	4.11	4	0	14.04654589	40	2010	-1.233110665	-0.2761	-1.307664392	T	0.03874588	0.054051399	2.016771211
462	T14V	-0.03926	0.75255	-0.004030501	0	0.224226307	0	V	11.41296959	4.11	0	0	6.654227514	14	2605	-0.28123072	-0.073158521	0.560312526	T	0.015592098	0.02101016	2.61350167
463	R38D	0.01017	1.61129	0.055583091	0	0.22323403	0	D	10.21093941	7.82	0	0	7.728220503	38	1117	-0.385105983	-0.084507532	-0.573404021	R	0.030081272	0.043491602	2.46214551
464	V85S	-0.00793	0.22605	0.051387122	0	0.222068381	0	S	22.31933975	4.11	0	0	1.196369123	85	1530	-0.012419838	-0.002825293	-0.017436344	V	0.050245285	0.085556984	3.409076357
465	L65F	-0.27816	-0.52139	-0.000873328	0	0.221854873	0	F	4.751151562	4.92	3	0	8.000696218	65	3305	-0.902789523	-0.14614382	-0.91311852	L	0.066451311	0.095185637	1.876265951
466	R38E	-0.00934	0.67682	0.059185029	0	0.221175883	0	E	10.21093941	7.82	0	0	7.728220503	38	3525	-0.245325901	-0.048145558	-0.43086988	R	0.024160862	0.035585999	5.880831958
467	I10A	0.1161	4.43285	-0.018677873	0	0.22107468	0	A	4.574791431	4.92	1	1	16.40994803	10	2633	-0.227258778	-0.024683519	-0.312994986	I	0.025669575	0.032377243	2.31046655
468	R161P	0.01446	3.921	0.029910476	0	0.219295957	0	P	15.94365978	7.82	0	0	7.22446866	161	99	-0.272460001	-0.031394911	-0.304140629	R	0.088634968	0.082820892	1.123231299
469	L138S	-0.02388	3.59073	-0.075205864	0	0.219208842	0	S	14.58987713	4.92	0	0	8.725731931	138	2887	0	0	0	L	0.03515625	0.045990944	1.766972164
470	V45D	0.0001	0.65369	0.101671537	0	0.21895846	0	D	19.04595757	4.11	0	0	5.010525772	45	1687	-0.173831809	-0.031185854	-0.282257775	V	0.021365166	0.030908108	3.94721395
471	L138T	0.00355	1.26297	-0.030355882	0	0.217885042	0	T	14.58987713	4.92	0	0	8.725731931	138	3472	0	0	0	L	0.0359478	0.036677361	2.535804951
472	L43E	-0.00627	-0.59348	0.008769755	0	0.217745902	0	E	14.88774395	4.92	0	0	6.343144151	43	3015	-0.255230459	-0.039758197	-0.664383201	L	0.013617516	0.020179987	1.841079115
473	W27L	-0.09657	1.49725	0.015225783	0	0.216780751	0	L	9.640572548	7.68	3	0	7.858205999	27	3010	-1.627414127	-0.255156083	-1.873240431	W	0.047377586	0.061715126	0.932836397
474	K114C	0.00915	0.57284	0.01279254	0	0.216076713	0	C	26.55749512	6.89	0	0	1.86198455	114	321	0	0	0	K	0.01909256	0.034507275	3.496140898
475	V85T	0.01126	0.10151	0.027413758	0	0.215841197	0	T	22.31933975	4.11	0	0	1.196369123	85	1639	-0.026157484	-0.006398963	-0.014882397	V	0.03202343	0.055684566	1.588896158
476	C152D	-0.00719	4.50684	-0.020805375	0	0.215490963	0	D	12.15641594	4.47	4	0	3.207140656	152	928	0	0	0	C	0.033576012	0.057266474	1.827655371
477	L21S	-0.00232	2.62713	-0.01099472	0	0.21518223	0	S	8.864654541	4.92	0	0	4.272302984	21	562	-2.175810048	-0.302924509	-3.530148202	L	0.024565935	0.050551772	2.783494626
478	F195D	-0.03361	3.94181	-0.047445678	0	0.214374606	0	D	14.08417988	4.62	0	0	3.81234228	195	105	-0.026019147	-0.002915439	-0.061980424	F	0.07413578	0.075725555	1.107528315
479	E127A	0.02056	1.71932	-0.058351172	0	0.214344728	0	A	12.69181061	5.97	0	0	5.022468215	127	823	0.006029807	-0.002004711	0.017652166	E	0.032149315	0.049873352	2.774815362
480	S111D	0.01879	0.27788	0.026857649	0	0.214098026	0	D	28.3728714	3.97	0	0	1.199250998	111	2207	0	0	0	S	0.017505646	0.027813435	1.694018927
481	F160V	-0.01006	2.92662	-0.013200697	0	0.21348666	0	V	15.33479309	4.62	0	0	10.18474303	160	2358	-0.291087779	-0.041022845	-0.895279748	F	0.068903923	0.087030172	3.134034048
482	L13H	-0.00015	1.29817	-0.024328375	0	0.213464776	0	H	8.024448395	4.92	0	0	10.68814008	13	2836	-5.386541119	-0.85	-5.261768095	L	0.014184237	0.018984079	5.202754161
483	I146M	-0.01196	1.4853	-0.018663135	0	0.213362537	0	M	10.30391121	4.92	0	0	7.775120373	146	2585	-0.299365586	-0.077876071	-0.677571164	I	0.024067879	0.027006149	2.282784665
484	R161G	-0.00153	3.56674	0.027949687	0	0.212481649	0	G	15.94365978	7.82	0	0	7.22446866	161	352	-0.485396742	-0.049709837	-0.660470183	R	0.044149876	0.060530424	1.422212852
485	K5I	0.01261	0.95722	-0.009009292	0	0.21246972	0	I	20.13484001	6.89	0	0	2.682626726	5	968	0	0	0	K	0.031381607	0.043324947	1.326217392
486	L13K	0.00285	2.42088	-0.032594924	0	0.211198855	0	K	8.024448395	4.92	0	0	10.68814008	13	333	-5.386541119	-0.85	-5.261768095	L	0.016712427	0.016944528	2.616976108
487	L9F	0.04386	8.741	0.003007596	0	0.211154097	0	F	7.45442152	4.92	0	0	13.6444423	9	2992	-1.193262126	-0.18634704	-1.254038792	L	0.083991528	0.072386265	0.610746518
488	L9V	0.05522	2.30944	0.030712717	0	0.21062545	0	V	7.45442152	4.92	0	0	13.6444423	9	2336	-0.997224938	-0.182437226	-0.920016636	L	0.024270058	0.036065578	8.165980599
489	C129M	0.05355	-2.94708	-0.051270228	0	0.209819447	0	M	9.28814888	4.47	3	1	9.783639689	129	3309	-0.393770604	-0.102434312	-0.71606303	C	0.069469929	0.091615915	0.848075616
490	L72Q	0.15877	1.36261	-0.044535557	0	0.208861603	0	Q	7.301121235	4.92	4	0	9.386311885	72	3103	-4.041195688	-0.7738	-4.811952773	L	0.087028503	0.10413599	1.505223491
491	I196N	-0.00669	1.69756	-0.056011987	0	0.207792188	0	N	14.048522	4.92	0	0	2.721469756	196	2924	-0.216650902	-0.0428	-0.126021988	I	0.03010416	0.036163807	4.468791041
492	V11A	-0.06024	2.73962	-0.007857699	0	0.20776847	0	A	3.48282814	4.11	0	0	14.07158787	11	459	-1.896277078	-0.193042938	-3.019327227	V	0.047850847	0.040497303	2.15364525
493	H147P	-0.04984	1.83744	-0.14443448	0	0.206929323	0	P	14.0819416	5.23	0	0	3.682895569	147	2428	-0.633490709	-0.06921617	-0.833097454	H	0.047747612	0.078444004	0.733822948
494	I142M	0.0078	1.84911	-0.028316349	0	0.206591332	0	M	7.334280968	4.92	3	0	12.63543337	142	471	-0.03632999	-0.009450775	-0.067758362	I	0.032625198	0.031206131	2.133862825
495	H135V	0.01295	2.70356	-0.000737982	0	0.206578982	0	V	17.08316803	5.23	0	0	3.836146145	135	2442	0	0	0	H	0.028434753	0.037484169	3.346018932
496	I203E	-0.00642	1.4749	0.01447845	0	0.20624324	0	E	16.20793152	4.92	0	0	5.913116765	203	2276	-2.311264488	-0.3928	-1.503890341	I	0.018590927	0.018318176	2.852182189
497	R59V	0.02592	-0.08769	0.034729499	0	0.205807803	0	V	10.76742935	7.82	4	0	4.910542398	59	2423	-6.107076894	-0.9547	-6.092719752	R	0.032246113	0.048286438	1.956930436
498	F155I	-0.02754	-0.16444	0.036175899	0	0.205780635	0	I	12.5844326	4.62	0	0	2.448666719	155	1317	-0.224646252	-0.058438807	-0.321642076	F	0.033130646	0.048248291	1.058387499
499	A143C	-0.00529	1.00002	-0.027490817	0	0.204565191	0	C	6.211144924	2.87	0	0	12.49236106	143	3357	-0.770661237	-0.123563588	-0.805904593	A	0.020748377	0.032883406	1.80541958
500	L43N	0.00579	0.91542	0.022940798	0	0.20446818	0	N	14.88774395	4.92	0	0	6.343144151	43	1240	-0.169503089	-0.017457334	-0.364177062	L	0.013103485	0.0187819	2.641083876
501	V85Q	-0.01117	0.22948	0.076615857	0	0.204397341	0	Q	22.31933975	4.11	0	0	1.196369123	85	166	-0.013548516	-0.003524471	-0.028115107	V	0.037640572	0.066577911	1.401520873
502	G18E	0.00786	6.42333	0.01125402	0	0.204262739	0	E	12.09145641	2.06	1	0	6.130906393	18	2990	-0.171470241	-0.0428	-0.207666895	G	0.041484833	0.062694311	1.048584798
503	L9I	0.03441	2.38815	0.031925147	0	0.203751803	0	I	7.45442152	4.92	0	0	13.6444423	9	337	-0.648323869	-0.091675141	-0.452518402	L	0.034101009	0.032992125	6.163335834
504	L21H	-0.03535	1.40612	-0.045242104	0	0.203182977	0	H	8.864654541	4.92	0	0	4.272302984	21	3319	-5.53934351	-0.9119	-5.716788901	L	0.023591757	0.029399276	3.650161401
505	K5G	-0.00457	0.62777	0.059398852	0	0.20277947	0	G	20.13484001	6.89	0	0	2.682626726	5	887	0	0	0	K	0.021254539	0.02273798	1.987150199
506	T144I	-0.03167	3.46977	-0.217555946	1	0.201897663	0	I	5.383574963	4.11	4	0	12.42685772	144	3746	0.014968854	-0.010793527	0.09074533	T	0.136727333	0.128010154	1.692979754
507	L15W	-0.01213	0.50202	0.003688731	0	0.201740913	0	W	14.21250725	4.92	0	0	3.90512752	15	740	-3.035370259	-0.4904	-2.371712647	L	0.017065048	0.025230169	1.27155222
508	D153K	-0.00667	-0.62506	-0.005212154	0	0.201663967	0	K	12.46539783	4.74	3	0	1.49008189	153	2475	-2.005350711	-0.303508391	-2.341902367	D	0.035512447	0.046638727	7.146839251
509	L29S	-0.08141	3.3377	-0.047137424	0	0.201439082	0	S	8.731369972	4.92	0	0	7.227221514	29	3079	-0.200247074	-0.03604498	-0.056529656	L	0.057440996	0.112884402	1.60725495
510	T40A	0.03372	2.93559	-0.162816723	0	0.201319277	0	A	9.07574749	4.11	4	0	14.04654589	40	752	-0.439083119	-0.06954404	-0.579020663	T	0.033238888	0.058787346	1.692205331
511	D153Q	0.00683	-0.43239	-0.059628647	0	0.199943619	0	Q	12.46539783	4.74	3	0	1.49008189	153	2853	-3.2180753	-0.5476	-2.943502456	D	0.049621105	0.061350346	2.413103842
512	L44P	-0.00477	-0.19771	0.050573132	0	0.199208053	0	P	17.7966156	4.92	0	0	4.235183486	44	1695	0	0	0	L	0.038917542	0.056725979	2.507582867
513	E192K	-0.01014	1.25789	-0.050334494	0	0.198620042	0	K	14.31082535	5.97	0	0	3.009982501	192	663	-0.21098317	-0.017288161	-0.082252629	E	0.042790413	0.056940556	1.014771837
514	N148P	0.00512	-0.19287	0.024363764	0	0.198540479	0	P	15.23110294	4.58	0	0	2.074933945	148	2331	-0.054479269	-0.005908886	-0.043215903	N	0.084205627	0.07275176	1.606074014
515	L43G	-0.01134	1.6386	0.044344755	0	0.198476204	0	G	14.88774395	4.92	0	0	6.343144151	43	1396	0	0	0	L	0.017501354	0.023333549	9.021429242
516	L117I	0.04264	0.39153	-0.019465228	0	0.197966986	0	I	19.03639984	4.92	0	0	8.545711449	117	962	0	0	0	L	0.119091034	0.059986115	1.742775304
517	G91D	-0.03617	3.47529	-0.003323891	0	0.197528727	0	D	15.7534256	2.06	0	0	3.61499004	91	3442	0.019335628	-0.004911808	0.037342491	G	0.051221848	0.082875252	2.145718325
518	H135D	0.01318	3.13297	0.015210435	0	0.197037134	0	D	17.08316803	5.23	0	0	3.836146145	135	864	0	0	0	H	0.020675659	0.028226852	3.348470612
519	Y109M	0.01992	2.26406	0.017998825	0	0.196690927	0	M	23.09296417	4.73	0	0	7.560569816	109	275	0	0	0	Y	0.088786125	0.13529253	1.505443428
520	S136F	-0.00092	-0.69371	-0.02906437	0	0.196054791	0	F	19.48886299	3.97	1	0	1.672358391	136	3614	-0.106568334	-0.021278031	-0.104464438	S	0.025836945	0.043362141	7.309577493
521	V39Y	0.01814	9.46398	-0.060724388	0	0.195920572	0	Y	9.253396034	4.11	0	0	11.78598059	39	533	-0.96112285	-0.1761	-0.873956939	V	0.12768364	0.111482143	0.400023389
522	I10M	0.19794	0.81062	-0.006564646	0	0.19555573	0	M	4.574791431	4.92	1	1	16.40994803	10	2255	-0.101880506	-0.026502891	-0.289480108	I	0.038730383	0.037019968	4.685931289
523	L65Y	-0.02611	0.21118	-0.059367533	0	0.193811722	0	Y	4.751151562	4.92	3	0	8.000696218	65	2932	-1.072915941	-0.1904	-1.177068966	L	0.07070756	0.137465715	1.633192808
524	Y109N	-0.0118	4.28927	0.037935379	0	0.192907295	0	N	23.09296417	4.73	0	0	7.560569816	109	1005	0	0	0	Y	0.104318619	0.180569649	0.665277612
525	A103D	0.00912	0.47554	0.045742706	0	0.192556533	0	D	21.66026115	2.87	0	0	1.552356176	103	3242	-0.592827484	-0.07593185	-0.869666976	A	0.024450302	0.031713486	5.98200809
526	A12V	0.15946	-1.37472	0.062971947	0	0.192503003	0	V	4.190645218	2.87	0	0	13.53500656	12	2878	0	0	0	A	0.033324003	0.059065342	2.040255374
527	K5T	0.00588	0.5323	0.032647534	0	0.191976051	0	T	20.13484001	6.89	0	0	2.682626726	5	3304	0	0	0	K	0.016765594	0.023085117	2.68779164
528	I123S	0.14662	3.36031	-0.103921499	0	0.191640999	0	S	3.490216494	4.92	4	1	15.90711996	123	697	-1.639015717	-0.3023	-1.734165806	I	0.024825573	0.032200933	3.418492549
529	L72I	0.20568	0.4176	-0.028467544	0	0.191567687	0	I	7.301121235	4.92	4	0	9.386311885	72	936	-2.333836922	-0.358873062	-3.566569716	L	0.104857922	0.136615038	1.055196818
530	I146C	-0.02758	2.85681	-0.016156955	0	0.191115265	0	C	10.30391121	4.92	0	0	7.775120373	146	995	-0.524016459	-0.099921655	-0.604988977	I	0.035277843	0.044585943	1.126043032
531	K30T	0.01129	0.78454	0.008295724	0	0.190741836	0	T	9.234833717	6.89	1	0	3.027322028	30	2052	-2.020057515	-0.347174325	-2.991983803	K	0.025592804	0.029100418	6.014438177
532	V85E	0.01265	0.55867	0.037573877	0	0.189957024	0	E	22.31933975	4.11	0	0	1.196369123	85	2666	0	0	0	V	0.047646523	0.045562267	4.102730968
533	W3N	-0.02198	3.69017	-0.009405622	0	0.189699814	0	N	18.59508324	7.68	0	0	6.420825291	3	215	0	0	0	W	0.027144432	0.03472805	4.61353855
534	I10P	0.23104	6.0794	-0.249910105	1	0.189253593	0	P	4.574791431	4.92	1	1	16.40994803	10	1236	-1.100038456	-0.1761	-0.939091779	I	0.076792002	0.06844902	1.145786987
535	L15K	-0.01136	0.15773	0.038944745	0	0.189250787	0	K	14.21250725	4.92	0	0	3.90512752	15	1475	-2.719662918	-0.4904	-2.371712647	L	0.014054775	0.024000168	1.319130508
536	I196E	0.02168	1.31335	-0.009888183	0	0.188908981	0	E	14.048522	4.92	0	0	2.721469756	196	3554	-0.216650902	-0.0428	-0.126021988	I	0.028034687	0.038007736	1.474823709
537	E200F	0.00838	-0.71382	-0.072879136	0	0.188325086	0	F	10.2249651	5.97	0	0	8.179668472	200	2699	0	0	0	E	0.039381981	0.031699181	0.886596674
538	R47E	0.00837	0.12347	0.035456829	0	0.188300273	0	E	20.81071091	7.82	0	0	2.255711085	47	2801	0	0	0	R	0.017519951	0.031757355	3.474229637
539	Y109H	-0.00551	3.50997	0.020530611	0	0.188120954	0	H	23.09296417	4.73	0	0	7.560569816	109	2911	0	0	0	Y	0.074020386	0.084218025	0.74593894
540	L21M	0.01545	0.09071	-0.006463073	0	0.188035696	0	M	8.864654541	4.92	0	0	4.272302984	21	2588	-5.792175876	-0.9119	-5.716788901	L	0.027938604	0.051900744	5.027071701
541	Y109Q	-0.00583	4.21691	-0.00172684	0	0.187540704	0	Q	23.09296417	4.73	0	0	7.560569816	109	1595	0	0	0	Y	0.106074333	0.176267147	0.988383591
542	V78I	0.00912	-0.01045	0.009695612	0	0.187381005	0	I	13.36548996	4.11	0	0	11.38342674	78	3067	-2.145119356	-0.322288842	-2.764764076	V	0.032290936	0.034152031	2.778578974
543	R38N	0.00371	1.75087	0.003935384	0	0.187352176	0	N	10.21093941	7.82	0	0	7.728220503	38	1037	-0.300814471	-0.062580189	-0.396859434	R	0.020014763	0.025086999	4.622465567
544	R119K	0.00351	1.59881	-0.014640651	0	0.187216463	0	K	14.21486664	7.82	0	0	7.755751966	119	2006	-0.178183058	-0.030874818	0.057327098	R	0.0165205	0.025844097	3.131354243
545	K22A	-0.01163	0.89676	0.00467523	0	0.187000239	0	A	9.591524124	6.89	0	0	2.171109924	22	63	0	0	0	K	0.019748688	0.029163837	2.832183737
546	R137Q	-0.02371	-0.20548	-0.006569441	0	0.18670037	0	Q	17.66579819	7.82	0	0	3.369153091	137	1392	0	0	0	R	0.022538185	0.030435085	8.097525452
547	R119H	0.01565	2.29996	-0.006833947	0	0.186200436	0	H	14.21486664	7.82	0	0	7.755751966	119	3683	-0.036278837	-0.009437469	-0.034548603	R	0.031301498	0.035650253	6.272872462
548	K22T	-0.00267	1.39818	-0.018684302	0	0.185263052	0	T	9.591524124	6.89	0	0	2.171109924	22	209	0	0	0	K	0.020215034	0.024483442	6.354675673
549	R140A	-0.01185	1.64862	0.000169729	0	0.183828934	0	A	12.96978951	7.82	0	0	8.322322412	140	3277	-0.14415274	-0.023846592	-0.073296003	R	0.012314796	0.017621517	3.041935979
550	S81E	0.03275	1.86071	-0.229693911	1	0.183766022	0	E	15.88553619	3.97	4	0	6.629313833	81	3714	-0.874599301	-0.15	-0.716868524	S	0.032491684	0.041377068	4.253309314
551	V55F	0.13842	10	-0.324767758	1	0.183057046	0	F	9.074516296	4.11	3	0	13.97801555	55	947	-0.42357605	-0.057802518	-0.559040646	V	0.124444008	0.112478018	2.633581304
552	W3H	-0.0442	3.38734	-0.079073633	0	0.183057046	0	H	18.59508324	7.68	0	0	6.420825291	3	2354	0	0	0	W	0.019637108	0.029709816	3.296670721
553	L29H	-0.01157	4.38286	-0.028301669	0	0.183057046	0	H	8.731369972	4.92	0	0	7.227221514	29	1594	-0.076443399	-0.020929941	0.120189435	L	0.057712317	0.0904634	1.508619478
554	S41N	0.0009	3.93505	0.003422282	0	0.182462481	0	N	10.40765381	3.97	0	0	10.02344548	41	482	-5.13225444	-0.919	-5.766506298	S	0.023008347	0.033378601	2.036050119
555	I19M	-0.01531	0.51783	0.007654993	0	0.18242989	0	M	8.439152718	4.92	1	0	8.494042268	19	1839	-2.015945608	-0.4928	-2.814098434	I	0.051217079	0.060911894	2.541626552
556	A12C	0.16427	0.0299	0.032298792	0	0.180950258	0	C	4.190645218	2.87	0	0	13.53500656	12	2877	-0.581814184	-0.124475117	-1.511676833	A	0.027169108	0.031181097	4.789858337
557	R17S	-0.00548	1.3068	-0.014182959	0	0.180950258	0	S	12.86753178	7.82	0	0	4.406712291	17	1376	0	0	0	R	0.020126343	0.022733688	1.809229466
558	G91L	-0.01744	3.19495	-0.015990799	0	0.180181775	0	L	15.7534256	2.06	0	0	3.61499004	91	3645	-0.068023565	-0.014278441	-0.112951654	G	0.051706314	0.074948788	1.682311903
559	K22S	0.00596	0.98691	-0.007832403	0	0.179941525	0	S	9.591524124	6.89	0	0	2.171109924	22	1292	0	0	0	K	0.021698475	0.026708364	3.209745426
560	I203Q	0.02858	1.10207	-0.027073056	0	0.178423252	0	Q	16.20793152	4.92	0	0	5.913116765	203	565	-2.311264488	-0.3928	-1.503890341	I	0.017719746	0.023757935	3.174972823
561	G124D	0.80364	5.46065	-0.30891334	1	0.17799776	0	D	5.34534359	2.06	1	0	12.78382262	124	3511	-2.912907667	-0.429788706	-3.028792678	G	0.184643865	0.176194251	3.135409414
562	Q164H	0.00107	0.23092	-0.047800254	0	0.177735981	0	H	24.878479	6.11	0	0	0.930387729	164	3104	0	0	0	Q	0.024138451	0.036873817	2.093716503
563	I123F	0.61002	2.06591	-0.120473364	0	0.177423893	0	F	3.490216494	4.92	4	1	15.90711996	123	1658	-0.849934638	-0.087013593	-1.145917167	I	0.060295343	0.073156238	4.698186149
564	V145H	-0.01208	5.49241	-0.146359819	0	0.177423893	0	H	8.76294899	4.11	0	0	8.920834309	145	2977	-3.005767343	-0.446987346	-4.686674347	V	0.035984039	0.038651109	2.028653646
565	F155V	0.01099	0.40584	0.032016689	0	0.177292948	0	V	12.5844326	4.62	0	0	2.448666719	155	2768	0	0	0	F	0.036813259	0.041502476	4.350742336
566	L15M	0.02474	-0.16155	-0.016006971	0	0.17714729	0	M	14.21250725	4.92	0	0	3.90512752	15	2231	-2.54793097	-0.4904	-2.371712647	L	0.013630867	0.020820379	2.990886466
567	K22D	0.00218	0.77302	0.025312736	0	0.17714729	0	D	9.591524124	6.89	0	0	2.171109924	22	1796	0	0	0	K	0.015307426	0.026823282	3.328694086
568	T40V	0.05832	2.43511	-0.089756509	0	0.176440648	0	V	9.07574749	4.11	4	0	14.04654589	40	1431	0	0	0	T	0.048381805	0.054415226	1.021990864
569	G91K	-0.02729	3.31522	-0.002214871	0	0.176301504	0	K	15.7534256	2.06	0	0	3.61499004	91	484	-0.021112354	-0.005492105	-0.012312793	G	0.059912682	0.074467182	1.34831307
570	R47P	0.00737	3.16617	0.016292806	0	0.176095057	0	P	20.81071091	7.82	0	0	2.255711085	47	401	0	0	0	R	0.072083473	0.08503437	2.377991613
571	V85R	-0.00493	0.14183	0.019095476	0	0.175879041	0	R	22.31933975	4.11	0	0	1.196369123	85	1197	-0.037837652	-0.007719745	-0.028115107	V	0.040413857	0.067651749	1.784660706
572	L44K	0.01443	0.07447	0.001193055	0	0.175394354	0	K	17.7966156	4.92	0	0	4.235183486	44	2463	0	0	0	L	0.015359879	0.030046701	2.066750666
573	E200D	-0.00043	4.5205	0.011183443	0	0.175072625	0	D	10.2249651	5.97	0	0	8.179668472	200	3157	-1.329279551	-0.2261	-1.125239499	E	0.021282196	0.032724142	5.488969403
574	W3S	-0.01651	4.04524	0.011613482	0	0.175019319	0	S	18.59508324	7.68	0	0	6.420825291	3	105	0	0	0	W	0.024838448	0.036867619	1.648610487
575	S37D	-0.06282	-1.31843	0.037113001	0	0.174553933	0	D	6.380753994	3.97	4	0	9.150595589	37	307	-4.438759475	-0.7285	-4.579349612	S	0.019457579	0.024773955	2.314382249
576	K114N	0.01139	0.63141	0.022926311	0	0.174537732	0	N	26.55749512	6.89	0	0	1.86198455	114	3401	0	0	0	K	0.013615608	0.019616604	6.810885837
577	L138W	-0.00962	10	-0.08979305	0	0.174267955	0	W	14.58987713	4.92	0	0	8.725731931	138	266	0	0	0	L	0.20592308	0.141682625	0.404263408
578	Y109L	-0.0191	2.61358	0.023251906	0	0.174246764	0	L	23.09296417	4.73	0	0	7.560569816	109	839	0	0	0	Y	0.153860092	0.177454948	1.531340792
579	F195A	-0.05261	3.01337	-0.030738426	0	0.17344572	0	A	14.08417988	4.62	0	0	3.81234228	195	2778	-0.061385051	-0.006801846	-0.099650466	F	0.088726997	0.07911253	4.252346505
580	R17K	-0.00377	-0.73125	-0.005162456	0	0.172546398	0	K	12.86753178	7.82	0	0	4.406712291	17	328	-0.207151297	-0.037627647	-0.102412763	R	0.020606041	0.022554636	1.383317456
581	L15F	-0.00087	0.15523	0.007861227	0	0.172487876	0	F	14.21250725	4.92	0	0	3.90512752	15	1053	-3.035370259	-0.4904	-2.371712647	L	0.017071247	0.021351337	6.250408261
582	K5S	0.01707	0.25078	-0.001390745	0	0.172487876	0	S	20.13484001	6.89	0	0	2.682626726	5	2013	0	0	0	K	0.018212318	0.027066708	1.915566556
583	V145N	0.00532	2.73078	-0.027776234	0	0.171909972	0	N	8.76294899	4.11	0	0	8.920834309	145	95	-3.011084497	-0.448370534	-3.901321561	V	0.02692008	0.038863778	0.846280028
584	W3F	0.02091	1.16971	0.007045338	0	0.171166378	0	F	18.59508324	7.68	0	0	6.420825291	3	2159	0	0	0	W	0.013680458	0.017197609	6.555713046
585	R59D	-0.00775	-0.79668	-0.146992237	0	0.171092321	0	D	10.76742935	7.82	4	0	4.910542398	59	3723	-5.842377849	-0.9547	-6.092719752	R	0.018767357	0.034918785	1.721820947
586	R119D	0.01825	3.10802	-0.021596406	0	0.170398394	0	D	14.21486664	7.82	0	0	7.755751966	119	2893	-0.062810693	-0.016339387	0.157270165	R	0.026877403	0.03931284	5.325451944
587	M34E	-0.00189	0.23853	0.035078851	0	0.168854947	0	E	8.253878593	6.36	0	0	5.610422062	34	3267	-2.822513821	-0.5738	-3.054343126	M	0.028217554	0.040626764	2.835383799
588	S163W	-0.00414	0.03453	-0.041463236	0	0.16758705	0	W	22.39869118	3.97	0	0	1.389064874	163	3301	-0.037009298	-0.005650211	-0.03451873	S	0.021381378	0.033875465	1.45750816
589	C152I	0.00541	0.51945	0.019079153	0	0.167514488	0	I	12.15641594	4.47	4	0	3.207140656	152	3367	-0.345723685	-0.0666	-0.331908201	C	0.067188263	0.118734837	1.254348828
590	R38G	0.00156	2.01443	0.007601218	0	0.167393617	0	G	10.21093941	7.82	0	0	7.728220503	38	2836	-1.459820064	-0.2547	-0.926493195	R	0.027707815	0.03032577	6.951598145
591	V45A	0.01086	0.19045	0.059762864	0	0.167200248	0	A	19.04595757	4.11	0	0	5.010525772	45	1901	-0.127383203	-0.021683932	-0.316778083	V	0.025447845	0.030765533	5.874174447
592	N77E	-0.0016	5.88809	-0.198365966	1	0.166982636	0	E	12.09028149	4.58	4	0	9.550590271	77	3714	-0.537409557	-0.093828149	-0.532848098	N	0.044658184	0.062103748	1.407945425
593	P26G	0.02558	4.32692	-0.055786034	0	0.166922747	0	G	8.849747658	4.11	4	0	6.566377589	26	3278	-4.24594017	-0.6666	-4.018450462	P	0.076776505	0.106144905	1.225351887
594	V45S	0.03395	0.64517	0.059106727	0	0.166882823	0	S	19.04595757	4.11	0	0	5.010525772	45	3222	-0.189652663	-0.037882524	-0.175027907	V	0.020214081	0.025672436	6.474114663
595	G42E	-0.01508	10	-0.0356388	0	0.166015281	0	E	13.89592934	2.06	4	0	9.752754442	42	2862	-0.335694834	-0.05235977	-0.279319017	G	0.086398125	0.075652122	0.338953701
596	L72H	0.17551	2.83013	-0.28932579	1	0.165405188	0	H	7.301121235	4.92	4	0	9.386311885	72	3298	-2.485394336	-0.369078473	-4.275595484	L	0.216689587	0.218482971	0.514938315
597	W27Y	0.00842	3.79189	-0.007365361	0	0.165405188	0	Y	9.640572548	7.68	3	0	7.858205999	27	1849	-4.622454011	-0.7309	-4.531952155	W	0.07969141	0.094964981	1.037780909
598	P26T	0.00128	3.73385	-0.036916312	0	0.165067943	0	T	8.849747658	4.11	4	0	6.566377589	26	3237	-2.561476578	-0.340043998	-3.09434664	P	0.070092201	0.089481592	1.322567092
599	N118M	-0.04406	-0.26851	-0.002659175	0	0.164380562	0	M	17.61354065	4.58	0	0	6.832498678	118	3437	-0.057514356	-0.014961613	-0.080598259	N	0.023021698	0.023567677	4.069666338
600	P26C	-0.001	2.98981	-0.049924077	0	0.164072292	0	C	8.849747658	4.11	4	0	6.566377589	26	2684	-3.816799645	-0.6666	-4.018450462	P	0.096565247	0.110999107	0.942873456
601	K30M	0.01982	-0.49717	0.004652861	0	0.163851329	0	M	9.234833717	6.89	1	0	3.027322028	30	2133	-0.803711219	-0.209075041	-2.668477936	K	0.033346653	0.047549009	1.830311889
602	N23Y	0.03189	2.82181	0.038104772	0	0.161996398	0	Y	6.511142254	4.58	1	0	5.437359177	23	1101	-1.005858695	-0.1785	-0.753182125	N	0.037639618	0.049973488	5.676306839
603	M34A	0.00017	0.6118	0.040189194	0	0.161684526	0	A	8.253878593	6.36	0	0	5.610422062	34	2074	-2.578366165	-0.440427123	-2.258887422	M	0.025020599	0.041647911	5.155460139
604	L43K	-0.01207	0.45869	0.030283478	0	0.161435443	0	K	14.88774395	4.92	0	0	6.343144151	43	3506	-0.175609141	-0.020209567	-0.413068011	L	0.016877174	0.021367788	3.537794824
605	D2T	-0.00346	0.49604	-0.137569528	0	0.161063477	0	T	21.96223068	4.74	0	0	2.715657957	2	295	0	0	0	D	0.023488998	0.036199093	2.540549819
606	F36T	1.76643	4.48301	-0.247322414	1	0.161022616	0	T	5.056498051	4.62	4	1	13.07593581	36	538	-2.185827511	-0.3976	-1.9133245	F	0.187112808	0.104896784	0.372639745
607	V45G	0.00697	1.03414	0.051236379	0	0.160466792	0	G	19.04595757	4.11	0	0	5.010525772	45	476	-0.303287623	-0.032073847	-0.361282499	V	0.025353432	0.040239334	1.322404582
608	V11I	0.01118	-0.31377	0.010247188	0	0.160420234	0	I	3.48282814	4.11	0	0	14.07158787	11	326	0	0	0	V	0.026236534	0.040665746	1.747741821
609	L21A	0.00374	1.68563	-0.012044837	0	0.160200235	0	A	8.864654541	4.92	0	0	4.272302984	21	1201	-2.32661277	-0.34215388	-2.898067288	L	0.027184963	0.040097356	3.681529053
610	R161N	-0.00371	2.95844	0.045739796	0	0.15964752	0	N	15.94365978	7.82	0	0	7.22446866	161	1490	-0.321587244	-0.058961585	-0.724162994	R	0.045324326	0.071019888	4.609684324
611	S48D	0.00524	0.61869	0.030615278	0	0.159365391	0	D	23.42144203	3.97	0	0	1.027276122	48	3475	0	0	0	S	0.019885063	0.029692173	3.107109588
612	G91N	-0.0088	3.22619	0.008360444	0	0.159238791	0	N	15.7534256	2.06	0	0	3.61499004	91	752	0.001276445	-0.00960967	0.014182085	G	0.050678253	0.070558071	2.783901892
613	V39I	0.01557	0.48009	-0.014032515	0	0.158166359	0	I	9.253396034	4.11	0	0	11.78598059	39	2342	-0.889865682	-0.1761	-0.873956939	V	0.042459488	0.039466381	0.859299428
614	W180H	-0.01217	2.84425	0.00358101	0	0.158081726	0	H	15.47003269	7.68	0	0	6.251138618	180	3714	0	0	0	W	0.088119507	0.090690136	0.492536565
615	G90E	-0.01268	3.00753	-0.001206556	0	0.157388055	0	E	17.83454704	2.06	0	0	1.903643923	90	1975	0.002648746	-0.002004711	-0.010928838	G	0.063689232	0.106695175	1.55764622
616	L43T	-0.01948	0.85279	0.011403726	0	0.15732475	0	T	14.88774395	4.92	0	0	6.343144151	43	2109	-0.218328143	-0.033449273	-0.294562489	L	0.016548157	0.024123192	5.558133608
617	R137S	0.03267	0.76832	0.01670389	0	0.156871516	0	S	17.66579819	7.82	0	0	3.369153091	137	3166	0	0	0	R	0.027170181	0.038673401	5.836638365
618	R70P	-0.02849	4.17304	0.007879324	0	0.156833438	0	P	9.531523705	7.82	2	0	4.20129558	70	1275	-0.508087222	-0.097546308	-0.237440367	R	0.600334644	0.202378273	1.713094538
619	R137N	0.00411	0.08264	0.016561845	0	0.1565984	0	N	17.66579819	7.82	0	0	3.369153091	137	2444	0	0	0	R	0.027233124	0.035568237	5.471737744
620	L43S	0.00568	0.95106	0.011680968	0	0.155331593	0	S	14.88774395	4.92	0	0	6.343144151	43	1501	-0.205931441	-0.030224432	-0.542319983	L	0.021360874	0.026474237	2.788041039
621	V39H	0.02873	10	0.073770979	0	0.155256189	0	H	9.253396034	4.11	0	0	11.78598059	39	2396	-0.182207055	-0.047720283	-0.468471705	V	0.094730854	0.086890936	0.732604254
622	F195S	-0.01055	3.73784	-0.004198309	0	0.15481998	0	S	14.08417988	4.62	0	0	3.81234228	195	2686	-0.144795532	-0.0285	-0.139159855	F	0.117016792	0.081498623	0.292508743
623	F195K	-0.04828	1.85637	-0.027461759	0	0.154397301	0	K	14.08417988	4.62	0	0	3.81234228	195	496	-0.053604062	-0.004777723	-0.093290874	F	0.093889236	0.089559078	0.648045015
624	T14R	0.04396	2.94477	-0.160232788	0	0.154214295	0	R	11.41296959	4.11	0	0	6.654227514	14	3283	-0.812043284	-0.107591423	-0.205976023	T	0.025788307	0.026859999	6.80706287
625	S6K	-0.00251	-0.05996	-0.018817468	0	0.153663086	0	K	16.63567734	3.97	0	0	7.488699021	6	241	0	0	0	S	0.042362213	0.040045261	1.766454282
626	G42N	-0.0163	10	-0.020575864	0	0.152496269	0	N	13.89592934	2.06	4	0	9.752754442	42	93	-0.346418284	-0.055149337	-0.41475403	G	0.048246861	0.056456804	0.916629096
627	S31E	0.02009	-0.8355	-0.016125232	0	0.151810028	0	E	9.684784889	3.97	0	0	5.267439346	31	3117	-0.417618347	-0.068470469	-0.556096845	S	0.044970989	0.053217888	2.267428259
628	P71W	0.02469	4.94332	-0.024535266	0	0.151379326	0	W	10.05469799	4.11	1	0	4.903782483	71	2231	-3.051123277	-0.5519116	-3.385206815	P	0.037670612	0.040269613	3.838797575
629	R119S	-0.02766	2.56613	-0.027351887	0	0.151117867	0	S	14.21486664	7.82	0	0	7.755751966	119	2414	-0.147444977	-0.019191295	-0.028777139	R	0.018491745	0.02592659	6.313687393
630	F160M	0.01439	1.39853	0.016809599	0	0.150475242	0	M	15.33479309	4.62	0	0	10.18474303	160	2948	-0.678838109	-0.141891061	-1.036318703	F	0.119566441	0.173459053	0.735440666
631	Y109A	-0.02536	4.86753	0.027984944	0	0.150376071	0	A	23.09296417	4.73	0	0	7.560569816	109	678	0	0	0	Y	0.142290115	0.180269718	0.741866704
632	F156I	-0.04244	3.90798	0.01527435	0	0.150311347	0	I	11.16283131	4.62	4	0	8.255048124	156	3136	-1.458111764	-0.206014524	-2.528584143	F	0.071146488	0.067327738	0.975971719
633	F195C	-0.00599	2.48055	-0.020710901	0	0.149065004	0	C	14.08417988	4.62	0	0	3.81234228	195	1781	-0.144795532	-0.0285	-0.139159855	F	0.090327263	0.087976456	1.123114422
634	R119Q	0.01571	2.17124	-0.010224264	0	0.148577148	0	Q	14.21486664	7.82	0	0	7.755751966	119	377	-0.154151824	-0.040100596	-0.08932327	R	0.02511692	0.029419422	4.821324796
635	V85D	-0.00228	0.47573	0.067495174	0	0.148233522	0	D	22.31933975	4.11	0	0	1.196369123	85	682	-0.022085642	-0.005745293	-0.024471856	V	0.064518929	0.08861351	4.280814091
636	G90D	0.0159	2.77103	-0.011581181	0	0.147334442	0	D	17.83454704	2.06	0	0	1.903643923	90	903	-0.006426695	-0.004365569	-0.032792175	G	0.050372124	0.106271744	1.177446115
637	D2S	0.0044	1.38974	-0.098036724	0	0.146749919	0	S	21.96223068	4.74	0	0	2.715657957	2	260	0	0	0	D	0.020356178	0.028882027	2.034018817
638	E192R	-0.01439	2.68299	-0.064100718	0	0.144326602	0	R	14.31082535	5.97	0	0	3.009982501	192	3612	-0.240916876	-0.025075026	-0.176312701	E	0.057945251	0.046667337	0.753155196
639	V85C	0.00221	0.38872	0.014276112	0	0.144038929	0	C	22.31933975	4.11	0	0	1.196369123	85	3271	-0.027555347	-0.006762599	-0.076700428	V	0.046201706	0.068672657	1.986606692
640	I196D	-0.0069	1.54057	0.016978681	0	0.144002442	0	D	14.048522	4.92	0	0	2.721469756	196	493	-0.216650902	-0.0428	-0.126021988	I	0.037703991	0.058203459	2.800051309
641	K30F	0.01173	-0.39872	0.002260009	0	0.143983853	0	F	9.234833717	6.89	1	0	3.027322028	30	3458	-1.65187034	-0.226703695	-2.296232641	K	0.031002998	0.043319702	2.416772685
642	V45K	-0.00438	-0.18477	0.012170515	0	0.143975809	0	K	19.04595757	4.11	0	0	5.010525772	45	2981	-0.577707299	-0.117099754	-0.424007952	V	0.022437096	0.025065422	2.833501824
643	S41K	0.01527	2.69581	0.034964511	0	0.143597223	0	K	10.40765381	3.97	0	0	10.02344548	41	806	-5.84757101	-0.919	-5.766506298	S	0.028634548	0.048741817	1.91386162
644	A132V	0.05953	1.54921	-0.027151323	0	0.143301695	0	V	12.42859459	2.87	0	0	8.156365845	132	1320	-0.099283335	-0.023893115	-0.183028807	A	0.132227898	0.132962942	0.609215556
645	S41G	-0.01652	0.84662	0.047374152	0	0.143267838	0	G	10.40765381	3.97	0	0	10.02344548	41	3559	-5.84757101	-0.919	-5.766506298	S	0.040929794	0.049593925	1.12763439
646	L44G	0.0016	1.49799	0.009420962	0	0.143247358	0	G	17.7966156	4.92	0	0	4.235183486	44	2699	0	0	0	L	0.019349098	0.030076027	4.2220206
647	G90P	0.01153	5.81747	-0.031735682	0	0.142858055	0	P	17.83454704	2.06	0	0	1.903643923	90	3337	-0.007284846	-0.004269291	0.022817137	G	0.069026947	0.097875118	1.447426596
648	G20V	-0.23608	1.94298	-0.324334297	1	0.142793788	0	V	6.862691879	2.06	4	0	6.956812332	20	2215	-1.736674347	-0.451773289	-4.151871401	G	0.158712149	0.21540451	1.213590643
649	R38Q	0.04228	0.73486	0.050285416	0	0.142667762	0	Q	10.21093941	7.82	0	0	7.728220503	38	2748	-0.257624108	-0.051344777	0.006615956	R	0.021968126	0.029570937	2.986509458
650	G18R	-0.01382	6.16986	-0.011498711	0	0.14223483	0	R	12.09145641	2.06	1	0	6.130906393	18	689	0	0	0	G	0.054759502	0.066942453	4.65043625
651	L44S	0.01293	1.55074	0.010790159	0	0.142231138	0	S	17.7966156	4.92	0	0	4.235183486	44	1176	0	0	0	L	0.016987801	0.019004822	3.517464944
652	V154L	0.02086	0.07322	-0.019629344	0	0.14127286	0	L	10.65170193	4.11	0	0	4.48507411	154	85	-4.564123483	-0.7214	-4.44773244	V	0.046787262	0.06948781	3.02432274
653	I10L	0.1495	0.7725	0.042722095	0	0.141071823	0	L	4.574791431	4.92	1	1	16.40994803	10	1863	0	0	0	I	0.071467161	0.045697093	4.328880217
654	V120I	0.01059	-0.67834	0.022691593	0	0.140767201	0	I	12.14282703	4.11	0	0	11.23406452	120	933	-1.044972443	-0.185171569	-1.336769316	V	0.013792038	0.019686222	6.615878383
655	R47N	-0.01693	0.17523	-0.006488121	0	0.140637377	0	N	20.81071091	7.82	0	0	2.255711085	47	2693	0	0	0	R	0.019248962	0.02463007	2.120281401
656	F36W	0.46159	1.15693	-0.022209831	0	0.140171138	0	W	5.056498051	4.62	4	1	13.07593581	36	2372	-0.50916866	-0.132453618	-0.511243555	F	0.297235966	0.501859546	0.958424706
657	T14K	0.01738	2.90385	-0.081288526	0	0.139538042	0	K	11.41296959	4.11	0	0	6.654227514	14	1177	-1.615499004	-0.3166	-0.992697469	T	0.021501064	0.030258417	2.636685238
658	G182Q	-0.00076	3.33204	0.011228705	0	0.139440472	0	Q	16.59490204	2.06	0	0	3.263750441	182	963	-0.277221435	-0.048550763	-0.44946461	G	0.026804924	0.032696724	2.533773304
659	R82E	0.02889	0.32772	0.081855355	0	0.139099162	0	E	19.09281921	7.82	3	0	2.450761671	82	2157	-4.319648611	-0.719868595	-3.979014835	R	0.028752804	0.055279016	6.70850249
660	G91M	-0.03365	3.17158	-0.03907035	0	0.137854811	0	M	15.7534256	2.06	0	0	3.61499004	91	2538	-0.177664086	-0.0428	-0.142618353	G	0.062467575	0.07329607	2.083427123
661	W3D	-0.03591	4.78768	-0.003051182	0	0.137828549	0	D	18.59508324	7.68	0	0	6.420825291	3	838	0	0	0	W	0.033905983	0.03433609	3.984649388
662	Y109S	0.00626	4.82771	-0.010328742	0	0.135884913	0	S	23.09296417	4.73	0	0	7.560569816	109	2830	0	0	0	Y	0.128083229	0.180592537	1.3353813
663	N74G	-0.01264	0.50936	0.005729575	0	0.135467507	0	G	12.22894382	4.58	3	0	5.671408758	74	661	-0.61240327	-0.086668428	-0.667540877	N	0.068816662	0.055454969	3.443237288
664	L117W	-0.05888	10	-0.012069411	0	0.134703476	0	W	19.03639984	4.92	0	0	8.545711449	117	3256	0	0	0	L	0.070140839	0.105041981	2.600737772
665	L21K	-0.00915	0.71284	-0.033091296	0	0.134643536	0	K	8.864654541	4.92	0	0	4.272302984	21	1304	-5.792175876	-0.9119	-5.716788901	L	0.029117584	0.050172329	3.041463251
666	L43Q	0.0062	0.52777	0.024205718	0	0.13403113	0	Q	14.88774395	4.92	0	0	6.343144151	43	3264	-0.272787978	-0.044325557	-0.637237266	L	0.01658535	0.022822618	2.331880453
667	R17T	-0.00616	2.42221	0.021976738	0	0.133705209	0	T	12.86753178	7.82	0	0	4.406712291	17	237	-0.046724335	-0.012154729	-0.229450527	R	0.022583008	0.030567408	8.961562287
668	F155M	0.01461	0.3127	0.04403155	0	0.131903388	0	M	12.5844326	4.62	0	0	2.448666719	155	2056	-0.403761894	-0.105033416	-0.5400428	F	0.027299404	0.039525509	5.011432135
669	H68N	-0.01388	0.02807	-0.002456212	0	0.131226372	0	N	10.90846252	5.23	0	0	1.082651311	68	629	-0.093521129	-0.028941976	-0.080184589	H	0.015848637	0.028244734	2.155422126
670	G126L	-0.0829	-0.74184	0.018042158	0	0.130557418	0	L	10.1479578	2.06	0	0	6.900376377	126	887	-5.301471848	-0.8285	-5.291529516	G	0.07700491	0.080651164	1.583350631
671	I203T	0.01251	2.05413	0.004479611	0	0.129995155	0	T	16.20793152	4.92	0	0	5.913116765	203	2715	-2.202357203	-0.3928	-1.503890341	I	0.023041725	0.021259785	2.698940396
672	F36S	1.95258	4.61857	-0.338571133	1	0.129955507	0	S	5.056498051	4.62	4	1	13.07593581	36	954	-1.647682119	-0.257608462	-1.476516254	F	0.075088501	0.137241125	1.575343549
673	S106E	-0.06221	0.27104	0.050090683	0	0.129726264	0	E	22.51509476	3.97	0	0	2.689361063	106	309	-1.764725401	-0.220862523	-2.59354227	S	0.030239105	0.038297653	3.439207032
674	V79I	0.01203	0.95914	0.059572519	0	0.129175127	0	I	12.90348339	4.11	0	0	10.38014135	79	3074	-0.212951093	-0.055396463	0.191810199	V	0.040419579	0.04409194	0.711056648
675	R119C	-0.02113	2.18795	-0.009057106	0	0.128502563	0	C	14.21486664	7.82	0	0	7.755751966	119	3396	-0.225995425	-0.039625174	-0.193911159	R	0.029047966	0.033493996	4.947455767
676	S111Q	-0.00779	-0.01088	0.052854284	0	0.128502563	0	Q	28.3728714	3.97	0	0	1.199250998	111	2029	-0.028023875	-0.007290047	-0.031071916	S	0.013753891	0.023368835	2.365422257
677	W27T	-0.07573	4.15404	0.023599835	0	0.128472774	0	T	9.640572548	7.68	3	0	7.858205999	27	1728	-3.921405349	-0.7309	-4.531952155	W	0.047956944	0.057754517	3.196425119
678	S31D	-0.02125	-1.22088	-0.002954031	0	0.128449476	0	D	9.684784889	3.97	0	0	5.267439346	31	2717	-0.642745283	-0.127034319	-0.754518603	S	0.030404091	0.053512812	2.504485195
679	G50D	-0.02079	3.34668	0.009750716	0	0.128286288	0	D	22.31779861	2.06	0	0	3.520917797	50	3494	0	0	0	G	0.066699028	0.080409527	2.307095882
680	W27C	-0.0794	5.22442	-0.01318621	0	0.128048045	0	C	9.640572548	7.68	3	0	7.858205999	27	297	-3.921405349	-0.7309	-4.531952155	W	0.048378944	0.055752516	2.156510876
681	S6Q	0.0227	0.6706	0.045307778	0	0.127424455	0	Q	16.63567734	3.97	0	0	7.488699021	6	1311	0	0	0	S	0.044415474	0.043834209	0.859281463
682	S106W	0.00587	0.08035	-0.020291924	0	0.126802447	0	W	22.51509476	3.97	0	0	2.689361063	106	460	-2.752690313	-0.5476	-2.973109666	S	0.042015076	0.053501129	4.216689244
683	A179E	-0.00812	-0.10954	0.015856511	0	0.126701842	0	E	17.68601227	2.87	0	0	1.559264345	179	83	0	0	0	A	0.030612469	0.034213781	6.298582658
684	T49Q	-0.00915	1.27056	-0.102413501	0	0.126544853	0	Q	23.76004219	4.11	0	0	1.752831958	49	2862	0	0	0	T	0.020107269	0.029643059	2.146823786
685	P26S	0.05062	3.21414	-0.043507386	0	0.126360035	0	S	8.849747658	4.11	4	0	6.566377589	26	501	-3.816799645	-0.6666	-4.018450462	P	0.069802284	0.086106658	3.849945874
686	H68D	-0.00267	-0.10298	0.014753558	0	0.125931552	0	D	10.90846252	5.23	0	0	1.082651311	68	2547	-0.009153731	-0.006994893	-0.065323228	H	0.021328926	0.030842543	3.404210579
687	S69Q	-0.06069	-0.85739	-0.029559833	0	0.124806576	0	Q	7.551026821	3.97	4	0	5.046144258	69	3444	-0.182382724	-0.047444498	0.150119447	S	0.071812153	0.080669165	1.537265518
688	R70K	0.00871	0.05268	0.005095363	0	0.124704936	0	K	9.531523705	7.82	2	0	4.20129558	70	2114	-0.242625022	-0.058467635	-0.090304111	R	0.045578957	0.054029107	2.774455167
689	S31H	0.01866	-0.38722	0.015446122	0	0.124501627	0	H	9.684784889	3.97	0	0	5.267439346	31	2768	-0.932076195	-0.2023	-0.976767869	S	0.053792953	0.053617477	1.895266916
690	K22N	0.01903	0.21065	-0.025184601	0	0.124108228	0	N	9.591524124	6.89	0	0	2.171109924	22	362	0	0	0	K	0.02073431	0.032238483	3.005073151
691	T112D	-0.00515	0.06221	-0.0000295	0	0.123870833	0	D	30.13591576	4.11	0	0	1.171445623	112	2595	0	0	0	T	0.028173447	0.038367271	5.579023947
692	Q107K	-0.03241	0.01793	-0.006035871	0	0.12385036	0	K	24.93940353	6.11	0	0	1.257057833	107	1490	-0.047732158	-0.009099902	-0.009575357	Q	0.012573242	0.018121719	4.101005725
693	C152T	-0.00031	-0.24599	-0.080184106	0	0.123786019	0	T	12.15641594	4.47	4	0	3.207140656	152	3617	-0.135315799	-0.017807293	-0.193417394	C	0.037506104	0.051751852	1.238606717
694	I115V	0.01283	0.52936	0.005660969	0	0.123786009	0	V	22.94098473	4.92	0	0	6.353847112	115	2978	-0.091436499	-0.01617258	-0.117929024	I	0.04443264	0.044833183	3.803919925
695	R17G	0.01768	0.15246	0.036584531	0	0.12377043	0	G	12.86753178	7.82	0	0	4.406712291	17	3723	-0.385644797	-0.053801961	-0.290793415	R	0.042874336	0.032197714	1.65463764
696	F155R	-0.00541	0.15317	-0.011849972	0	0.123343064	0	R	12.5844326	4.62	0	0	2.448666719	155	593	-0.216978587	-0.026863032	-0.286039245	F	0.025718212	0.038760185	1.773779246
697	S113P	0.02592	3.69404	-0.000912064	0	0.123289349	0	P	27.12701797	3.97	0	0	4.469009237	113	498	-0.011137815	-0.003067394	0.020159772	S	0.106830597	0.109785557	2.468782536
698	F156C	-0.02579	4.74897	0.01797544	0	0.123080378	0	C	11.16283131	4.62	4	0	8.255048124	156	1216	-3.050788238	-0.5928	-3.482658937	F	0.036108017	0.028804779	3.638031819
699	R38T	0.02317	0.48043	0.035747194	0	0.123009743	0	T	10.21093941	7.82	0	0	7.728220503	38	2624	-0.193072777	-0.050225377	-0.204873756	R	0.018531322	0.031242132	8.179566215
700	R140K	0.00069	2.00803	-0.062450675	0	0.122797805	0	K	12.96978951	7.82	0	0	8.322322412	140	934	-0.098211849	-0.010891172	0.046469934	R	0.009764671	0.018103123	3.878914686
701	C152Y	-0.06776	10	-0.009615108	0	0.122711171	0	Y	12.15641594	4.47	4	0	3.207140656	152	2843	-0.397562732	-0.0666	-0.331908201	C	0.090595245	0.119409323	1.764360838
702	R137H	0.01402	0.40397	0.00524613	0	0.122273959	0	H	17.66579819	7.82	0	0	3.369153091	137	1981	0	0	0	R	0.024024963	0.042071342	5.772801313
703	V145T	0.00733	1.45811	-0.029835637	0	0.122031315	0	T	8.76294899	4.11	0	0	8.920834309	145	1602	0	0	0	V	0.020493031	0.026086926	7.166721969
704	L72P	0.32125	0.80387	-0.292720293	1	0.121656145	0	P	7.301121235	4.92	4	0	9.386311885	72	2921	0	0	0	L	0.076242447	0.094649076	2.153106047
705	S16T	-0.00451	1.10229	0.041920059	0	0.121332873	0	T	15.90686417	3.97	3	0	3.323155636	16	3259	-0.110602225	-0.032601031	-0.139596901	S	0.022289276	0.028759718	1.638305836
706	Y109V	0.0143	5.9159	0.019664071	0	0.121304943	0	V	23.09296417	4.73	0	0	7.560569816	109	645	0	0	0	Y	0.106966019	0.128362179	1.476809204
707	S106D	-0.02518	0.56342	0.015069024	0	0.121153214	0	D	22.51509476	3.97	0	0	2.689361063	106	2883	-3.020746084	-0.5476	-2.973109666	S	0.049738884	0.052438736	0.479891163
708	R119G	-0.01163	3.77974	-0.005184029	0	0.120579141	0	G	14.21486664	7.82	0	0	7.755751966	119	174	-0.099784939	-0.00949618	0.101787688	R	0.024383545	0.031195164	8.147608277
709	R47G	0.00427	0.86354	-0.00707049	0	0.120501917	0	G	20.81071091	7.82	0	0	2.255711085	47	3687	0	0	0	R	0.019720078	0.025857449	2.344989672
710	G89P	0.03471	7.11476	0.006442056	0	0.12032247	0	P	17.65498734	2.06	0	0	0.914639926	89	1070	-0.070671971	-0.008766776	-0.030822483	G	0.169869423	0.194543123	3.104698029
711	K60P	0.16488	-0.47532	-0.027546278	0	0.119291571	0	P	8.253147125	6.89	1	0	4.757373746	60	1249	-5.743958349	-0.9023	-5.651464252	K	0.122207165	0.140937567	2.602952169
712	L72N	0.22625	2.04509	-0.419185578	1	0.119217397	0	N	7.301121235	4.92	4	0	9.386311885	72	412	-2.897943566	-0.4763978	-3.566569716	L	0.086862087	0.108920574	0.797981198
713	V45R	-0.00431	-0.06606	0.040322278	0	0.119201024	0	R	19.04595757	4.11	0	0	5.010525772	45	3513	-0.27829218	-0.039210797	-0.282257775	V	0.022931099	0.036548615	1.201797492
714	S111A	0.01233	-0.14727	0.010844727	0	0.117815518	0	A	28.3728714	3.97	0	0	1.199250998	111	2690	-0.017849212	-0.003604541	-0.014279341	S	0.017570496	0.024967194	7.131972396
715	E127S	0.0062	1.86272	-0.039260972	0	0.117808784	0	S	12.69181061	5.97	0	0	5.022468215	127	361	-0.018707939	-0.008439914	-0.02485901	E	0.029163837	0.045674801	2.930018704
716	F155C	0.01083	1.10987	0.024849414	0	0.117630092	0	C	12.5844326	4.62	0	0	2.448666719	155	602	-0.467889327	-0.1357	-0.634102873	F	0.053975105	0.049238682	1.879428748
717	R140G	0.02591	2.91023	0.003449432	0	0.117429814	0	G	12.96978951	7.82	0	0	8.322322412	140	2987	-0.250283171	-0.030720667	-0.092932635	R	0.014747143	0.023571968	5.216215431
718	V176Q	0.00712	-0.58078	-0.001607551	0	0.11648987	0	Q	17.35607147	4.11	0	0	2.43975179	176	218	-0.039209808	-0.014846645	-0.159125756	V	0.021866798	0.028790951	2.259346016
719	K114G	0.00961	0.78351	0.030608677	0	0.116359293	0	G	26.55749512	6.89	0	0	1.86198455	114	1090	0	0	0	K	0.02332592	0.022511482	2.911971618
720	E200G	0.00446	2.54377	-0.022139618	0	0.116354714	0	G	10.2249651	5.97	0	0	8.179668472	200	1278	-1.329279551	-0.2261	-1.125239499	E	0.027891159	0.035665989	1.201921657
721	F195N	0.01296	2.90288	-0.011015126	0	0.115724386	0	N	14.08417988	4.62	0	0	3.81234228	195	1641	-0.04156659	-0.006959905	-0.079895771	F	0.099113464	0.084068298	5.907628166
722	G89E	-0.00691	1.91698	0.011543159	0	0.115711974	0	E	17.65498734	2.06	0	0	0.914639926	89	960	-0.096607014	-0.016278267	-0.126262302	G	0.055230141	0.082502365	1.669292439
723	R75V	-0.02267	2.30867	-0.27786046	1	0.11554731	0	V	11.76194477	7.82	4	1	10.08240113	75	2305	-1.042964804	-0.1714	-0.883274179	R	0.154075623	0.149923563	1.493968508
724	T14N	-0.02074	1.13505	-0.054476679	0	0.115501848	0	N	11.41296959	4.11	0	0	6.654227514	14	2803	-1.087227917	-0.209363189	-0.773247071	T	0.014657974	0.019000292	4.946702719
725	F155Y	0.00257	-0.11447	0.022804038	0	0.115189885	0	Y	12.5844326	4.62	0	0	2.448666719	155	3664	-0.710609881	-0.1357	-0.634102873	F	0.017935753	0.028398752	4.26745122
726	K114P	0.00562	-0.33472	0.008645201	0	0.115095035	0	P	26.55749512	6.89	0	0	1.86198455	114	1777	0	0	0	K	0.050174713	0.059794903	2.403741248
727	T14E	0.01507	2.09285	-0.034933775	0	0.115052028	0	E	11.41296959	4.11	0	0	6.654227514	14	2577	-0.479928027	-0.051382005	-0.425426421	T	0.015577316	0.01642251	2.39704453
728	T14I	-0.03491	1.0204	-0.01866202	0	0.114014551	0	I	11.41296959	4.11	0	0	6.654227514	14	918	-0.336947179	-0.087652435	0.038815895	T	0.016087532	0.020878077	1.764411831
729	F195H	0.00705	2.72364	-0.058915353	0	0.113792025	0	H	14.08417988	4.62	0	0	3.81234228	195	2134	-0.124369474	-0.0285	-0.139159855	F	0.039726257	0.064273834	5.653450322
730	L21I	-0.01073	0.6667	-0.023787169	0	0.11341209	0	I	8.864654541	4.92	0	0	4.272302984	21	2819	-5.792175876	-0.9119	-5.716788901	L	0.033922195	0.071310639	3.448977847
731	G124R	1.65955	2.7005	-0.380256193	1	0.113114805	0	R	5.34534359	2.06	1	0	12.78382262	124	1426	-3.605813996	-0.569	-3.423193424	G	0.218160272	0.1770854	2.612614412
732	D153E	0.01393	0.21821	0.006926162	0	0.112967947	0	E	12.46539783	4.74	3	0	1.49008189	153	151	-3.2180753	-0.5476	-2.943502456	D	0.046496868	0.04876709	1.281655533
733	S106Q	-0.00586	-0.33891	0.024055106	0	0.112371523	0	Q	22.51509476	3.97	0	0	2.689361063	106	2003	-3.020746084	-0.5476	-2.973109666	S	0.019106865	0.030609608	1.659153544
734	D24R	-0.04408	-0.66695	-0.046370922	0	0.111323413	0	R	4.671723843	4.74	0	0	5.903041359	24	2941	-0.571787556	-0.082683091	-0.828659732	D	0.037573576	0.060668349	0.840866776
735	L21F	-0.02134	-0.40082	-0.031810786	0	0.111140609	0	F	8.864654541	4.92	0	0	4.272302984	21	2884	-5.792175876	-0.9119	-5.716788901	L	0.026829004	0.045057416	3.484459622
736	L44T	0.01567	1.28099	-0.002583558	0	0.111032055	0	T	17.7966156	4.92	0	0	4.235183486	44	3323	0	0	0	L	0.014285564	0.022870302	2.977656614
737	L13F	0.01362	2.75426	0.00671319	0	0.110821899	0	F	8.024448395	4.92	0	0	10.68814008	13	1346	-5.386541119	-0.85	-5.261768095	L	0.016380548	0.021660805	2.759041166
738	L15C	0.00802	1.13827	-0.000788783	0	0.109641816	0	C	14.21250725	4.92	0	0	3.90512752	15	1647	-0.371742795	-0.096704063	-0.473275671	L	0.014552116	0.019700527	8.91982678
739	I203D	0.01089	3.02431	-0.000382372	0	0.109147797	0	D	16.20793152	4.92	0	0	5.913116765	203	2255	-2.311264488	-0.3928	-1.503890341	I	0.0181036	0.020871162	3.850194577
740	I108L	0.00829	-0.20067	0.006493015	0	0.108972012	0	L	23.79596901	4.92	0	0	4.832724578	108	3522	0	0	0	I	0.037295341	0.047014236	1.589503073
741	R140C	0.00166	0.8947	0.026587075	0	0.108969776	0	C	12.96978951	7.82	0	0	8.322322412	140	791	-0.128857791	-0.01986781	-0.104683398	R	0.017014503	0.021484375	3.024352035
742	W3C	-0.05768	3.86964	0.064094174	0	0.108402138	0	C	18.59508324	7.68	0	0	6.420825291	3	629	0	0	0	W	0.024216652	0.026405811	7.926425227
743	L21T	-0.02555	2.16843	-0.015998716	0	0.108296869	0	T	8.864654541	4.92	0	0	4.272302984	21	3651	-4.516789778	-0.9119	-5.716788901	L	0.033592463	0.049431682	3.708798728
744	T112E	-0.02433	0.04743	0.031107593	0	0.107403903	0	E	30.13591576	4.11	0	0	1.171445623	112	766	0	0	0	T	0.02456665	0.035061836	6.108536057
745	L21V	0.01007	1.23463	-0.013073831	0	0.10735683	0	V	8.864654541	4.92	0	0	4.272302984	21	3384	-5.792175876	-0.9119	-5.716788901	L	0.034400702	0.060620427	2.01900397
746	R140T	-0.00994	1.15692	-0.008677896	0	0.107327456	0	T	12.96978951	7.82	0	0	8.322322412	140	2616	-0.12067765	-0.017739852	0.014110153	R	0.022240639	0.019622326	2.517471519
747	R119Y	-0.01188	0.76884	-0.014221082	0	0.107189205	0	Y	14.21486664	7.82	0	0	7.755751966	119	286	-0.528068693	-0.0952	-0.298499049	R	0.053271294	0.05279398	1.607041512
748	N148E	0.01021	1.2493	-0.003999702	0	0.106986711	0	E	15.23110294	4.58	0	0	2.074933945	148	2404	-0.010928352	-0.002842869	-0.008902679	N	0.0197258	0.02606678	2.388829438
749	I196L	-0.00086	0.02438	-0.050122459	0	0.106960193	0	L	14.048522	4.92	0	0	2.721469756	196	2722	-0.006317238	-0.006206024	0.004283572	I	0.036375046	0.04190135	1.448141182
750	I196C	0.00659	1.40354	0.00337518	0	0.106924104	0	C	14.048522	4.92	0	0	2.721469756	196	635	-0.113248426	-0.026580324	-0.096355289	I	0.025986671	0.034527063	2.804130888
751	R161S	0.00257	1.37273	0.033219515	0	0.106924104	0	S	15.94365978	7.82	0	0	7.22446866	161	2583	-0.385311245	-0.052534715	-0.570700208	R	0.058218002	0.050554276	2.790330156
752	F156V	-0.03269	4.07217	0.011769998	0	0.106627931	0	V	11.16283131	4.62	4	0	8.255048124	156	2956	-1.051933836	-0.100352608	-2.117686494	F	0.093509197	0.063199282	2.463379889
753	L29P	0.04626	3.60979	-0.022374521	0	0.106008561	0	P	8.731369972	4.92	0	0	7.227221514	29	550	-0.134708042	-0.014723069	-0.032377953	L	0.174172878	0.16539681	0.879356825
754	Q4D	-0.00726	1.19458	0.058582427	0	0.105510629	0	D	20.03450966	6.11	0	0	3.605329933	4	2276	0	0	0	Q	0.031323433	0.038767338	5.860226417
755	N53V	-0.0187	2.90578	-0.291757989	1	0.105398372	0	V	13.89098454	4.58	0	0	11.40206046	53	2895	-0.019172547	-0.004987489	-0.022599256	N	0.064645767	0.063107491	1.228595379
756	W169A	-0.00463	5.09295	-0.318313713	1	0.10486289	0	A	17.96151352	7.68	4	0	8.074713137	169	1919	0	0	0	W	0.067709923	0.073656082	0.54109449
757	K30A	0.02513	0.26626	-0.022905586	0	0.104555476	0	A	9.234833717	6.89	1	0	3.027322028	30	2271	-1.663156081	-0.254331049	-2.553013694	K	0.019629002	0.025019169	3.377948672
758	V150G	-0.00183	2.09766	0.050089238	0	0.103645723	0	G	15.06443119	4.11	0	0	3.245043267	150	320	0	0	0	V	0.047842979	0.052088737	3.750949505
759	G58M	0.18155	-0.98643	-0.33402305	1	0.103045243	0	M	10.17554474	2.06	0	0	10.61502883	58	3250	0	0	0	G	0.045166016	0.090641499	5.435794859
760	V154H	0.05642	0.83828	0.004575328	0	0.102981527	0	H	10.65170193	4.11	0	0	4.48507411	154	1042	-1.053170127	-0.273968538	-3.947696064	V	0.054112911	0.056143045	2.764403419
761	V45T	0.00464	0.35791	0.038122296	0	0.102800526	0	T	19.04595757	4.11	0	0	5.010525772	45	3152	-0.18595605	-0.036920898	-0.175027907	V	0.017771721	0.023335457	4.712393322
762	V45Q	-0.00816	-0.27269	0.082097859	0	0.10272235	0	Q	19.04595757	4.11	0	0	5.010525772	45	3680	-0.648635996	-0.1547	-0.531237821	V	0.015003204	0.019359112	6.365337807
763	R47D	0.01388	0.64071	0.003155238	0	0.101815293	0	D	20.81071091	7.82	0	0	2.255711085	47	20	0	0	0	R	0.016962051	0.027792931	3.426931205
764	K30I	0.01282	0.50548	-0.022016916	0	0.100259431	0	I	9.234833717	6.89	1	0	3.027322028	30	1233	-0.449851185	-0.117022947	-0.650560813	K	0.027289867	0.044302225	6.66076082
765	G20A	-0.1742	-0.12409	0.025647941	0	0.099857308	0	A	6.862691879	2.06	4	0	6.956812332	20	3140	-5.051124072	-0.8523	-5.333410085	G	0.202425003	0.220501423	1.773292961
766	A103N	-0.01544	0.0732	0.040141195	0	0.099377418	0	N	21.66026115	2.87	0	0	1.552356176	103	3706	-1.087828733	-0.2047	-1.199118917	A	0.02030468	0.023760796	3.784371999
767	I19L	-0.13948	2.77877	0.004355939	0	0.09900207	0	L	8.439152718	4.92	1	0	8.494042268	19	2750	-0.885618741	-0.198760137	-1.513570982	I	0.049443722	0.050816774	1.147163528
768	L9C	0.00882	3.48786	-0.009816424	0	0.098776135	0	C	7.45442152	4.92	0	0	13.6444423	9	1299	-1.58339632	-0.4119	-1.825053439	L	0.017530441	0.027405739	1.239032345
769	K30E	-0.00337	-0.12374	0.001329811	0	0.097607749	0	E	9.234833717	6.89	1	0	3.027322028	30	1359	-2.532456493	-0.466785267	-3.248764856	K	0.022467136	0.039836645	4.662019531
770	V181S	0.0096	2.56562	0.005549031	0	0.097602807	0	S	13.12367535	4.11	0	0	7.254630238	181	2264	-0.794649665	-0.094802117	-1.015423437	V	0.056634903	0.049809456	1.697857136
771	V176D	-0.00185	-0.16154	0.006258304	0	0.097172834	0	D	17.35607147	4.11	0	0	2.43975179	176	772	-0.031910374	-0.012947792	-0.07257251	V	0.024184227	0.030311584	3.691745006
772	M34T	-0.00671	1.19678	0.023574095	0	0.097019223	0	T	8.253878593	6.36	0	0	5.610422062	34	231	-1.655335633	-0.200312711	-2.423959395	M	0.032791853	0.042919874	3.587334481
773	A143T	-0.00523	3.26023	-0.039822053	0	0.096934882	0	T	6.211144924	2.87	0	0	12.49236106	143	87	-0.649250294	-0.091980108	-0.720980845	A	0.020652056	0.035221577	4.787173833
774	V154C	-0.00174	0.75564	-0.022938434	0	0.096851053	0	C	10.65170193	4.11	0	0	4.48507411	154	2048	-3.899689528	-0.7214	-4.44773244	V	0.051746845	0.066948652	2.608932804
775	L43H	0.02447	1.16277	0.042572823	0	0.096233609	0	H	14.88774395	4.92	0	0	6.343144151	43	1290	-0.18870608	-0.022452743	-0.637237266	L	0.02279377	0.028254509	2.291298568
776	V85P	-0.0089	2.32849	0.043476727	0	0.096004613	0	P	22.31933975	4.11	0	0	1.196369123	85	443	-0.012713392	-0.002431703	0.014751099	V	0.151815414	0.175602913	1.043808697
777	G91H	0.00043	3.29253	-0.047448829	0	0.09584115	0	H	15.7534256	2.06	0	0	3.61499004	91	3086	-0.020699107	-0.015326325	-0.016596365	G	0.046602249	0.062597275	1.537181942
778	R137C	0.03626	0.44317	0.030785849	0	0.095248105	0	C	17.66579819	7.82	0	0	3.369153091	137	620	0	0	0	R	0.020335197	0.026309967	5.489800185
779	I123V	0.11623	1.05402	-0.041834688	0	0.094187055	0	V	3.490216494	4.92	4	1	15.90711996	123	128	0	0	0	I	0.016726971	0.017661333	3.491641045
780	L117D	0.01523	5.89124	-0.047015515	0	0.093992789	0	D	19.03639984	4.92	0	0	8.545711449	117	596	0	0	0	L	0.087381363	0.055360794	1.162250529
781	H135S	0.03137	3.06941	-0.003754641	0	0.093876176	0	S	17.08316803	5.23	0	0	3.836146145	135	811	0	0	0	H	0.018808365	0.027877808	1.991234875
782	G125A	0.40867	3.42839	-0.374525832	1	0.093448536	0	A	7.610233307	2.06	0	0	9.804288709	125	3528	-4.940169622	-0.8285	-4.724201795	G	0.304898977	0.161720157	0.899625991
783	V45I	-0.02061	-0.69996	0.001324098	0	0.093395834	0	I	19.04595757	4.11	0	0	5.010525772	45	785	-0.154741104	-0.04025389	-0.175027907	V	0.018345833	0.029332161	1.551062214
784	R161T	0.05429	1.74268	0.009432043	0	0.093177455	0	T	15.94365978	7.82	0	0	7.22446866	161	1588	-0.429849878	-0.064120862	-0.813932969	R	0.083663464	0.087272644	0.565036664
785	L65Q	0.6238	2.30573	-0.031365556	0	0.091450099	0	Q	4.751151562	4.92	3	0	8.000696218	65	769	-0.737377429	-0.139683595	-1.045093743	L	0.057012558	0.072553873	1.55596406
786	E127H	-0.01132	2.25672	-0.016709568	0	0.091181772	0	H	12.69181061	5.97	0	0	5.022468215	127	1762	-0.061682641	-0.013171814	-0.165389144	E	0.036121368	0.063954353	3.235097457
787	W27G	-0.01757	6.91172	0.004435589	0	0.090991225	0	G	9.640572548	7.68	3	0	7.858205999	27	1876	-4.622454011	-0.7309	-4.531952155	W	0.05938673	0.070291042	1.407982135
788	I142V	0.00336	1.32945	-0.022338468	0	0.090906847	0	V	7.334280968	4.92	3	0	12.63543337	142	705	-0.009347778	-0.002431703	-0.027468102	I	0.012625217	0.016899347	2.355813454
789	R70E	0.00789	4.57656	-0.001157189	0	0.090684026	0	E	9.531523705	7.82	2	0	4.20129558	70	556	-0.310122675	-0.094982757	-0.237440367	R	0.053813696	0.060872436	1.354948317
790	V54A	-0.03424	3.95979	0.007585355	0	0.090646493	0	A	12.39546967	4.11	3	0	13.01301294	54	3636	-1.593251134	-0.23290174	-3.015013372	V	0.021828175	0.022505999	7.015531141
791	F35K	0.04716	5.63985	-0.311317022	1	0.090627118	0	K	7.24398613	4.62	0	0	10.58027479	35	3484	0.041095179	-0.005824158	0.248277942	F	0.034876347	0.069654703	1.976217266
792	R140H	0.02571	3.87674	0.018903535	0	0.090254479	0	H	12.96978951	7.82	0	0	8.322322412	140	904	-0.078168994	-0.020334649	0.029061268	R	0.025145531	0.026434422	3.194743026
793	S69I	-0.16434	0.30432	0.007469065	0	0.089775315	0	I	7.551026821	3.97	4	0	5.046144258	69	481	-0.524496189	-0.111186251	-0.20653911	S	0.137990475	0.165712595	1.151134113
794	L117F	-0.0403	4.99934	-0.033718371	0	0.089465958	0	F	19.03639984	4.92	0	0	8.545711449	117	2906	0	0	0	L	0.045546532	0.04962635	4.258418487
795	S111K	0.00625	-0.51141	-0.006403859	0	0.089205396	0	K	28.3728714	3.97	0	0	1.199250998	111	1274	-0.019410411	-0.002782814	-0.021782294	S	0.014032364	0.018948078	3.794769057
796	L25M	0.06733	0.3616	-0.016398974	0	0.089019035	0	M	5.02162981	4.92	0	1	9.278029211	25	287	0	0	0	L	0.083911657	0.13768661	1.457636604
797	W27A	-0.08509	5.63122	0.009204765	0	0.08894297	0	A	9.640572548	7.68	3	0	7.858205999	27	3529	-2.156657864	-0.271823848	-3.109686427	W	0.067608356	0.075674057	1.961162339
798	I141V	-0.01364	0.87381	-0.051750638	0	0.088832175	0	V	9.940653801	4.92	0	0	12.84428613	141	943	-0.83586226	-0.117360479	-1.304485455	I	0.012179852	0.018740177	2.871417203
799	S69C	-0.06288	-0.43629	-0.027485392	0	0.088627763	0	C	7.551026821	3.97	4	0	5.046144258	69	160	-0.767653405	-0.188	-0.413078221	S	0.056653976	0.066588879	1.801145139
800	R75C	-0.00584	2.31965	-0.278518281	1	0.088499663	0	C	11.76194477	7.82	4	1	10.08240113	75	2626	-0.867111876	-0.1714	-0.883274179	R	0.103175163	0.118767262	0.802870212
801	D87E	-0.02289	0.57138	-0.00497646	0	0.088061381	0	E	19.10743141	4.74	0	0	1.592409468	87	2	-0.161691455	-0.031840027	-0.17866458	D	0.05215168	0.072847843	1.419465118
802	V176E	0.00772	-0.4051	-0.013603232	0	0.087887617	0	E	17.35607147	4.11	0	0	2.43975179	176	1920	-0.016478189	-0.008933309	0.037996205	V	0.020201683	0.02950716	3.700703924
803	A179T	-0.00523	0.00224	0.030759469	0	0.08725383	0	T	17.68601227	2.87	0	0	1.559264345	179	566	0	0	0	A	0.025816917	0.037485123	1.856479771
804	L56I	0.02479	0.32904	0.024968072	0	0.08724584	0	I	9.37456131	4.92	0	0	12.022391	56	3548	-0.538403573	-0.140058701	-0.93424731	L	0.017253399	0.028226852	6.985980376
805	A92D	-0.03214	6.69385	0.043290974	0	0.087044855	0	D	14.81258106	2.87	0	0	6.833888953	92	2125	-0.025700036	-0.004378273	-0.069194089	A	0.075751781	0.080698967	0.944350245
806	R161Q	-0.00691	2.25191	0.037128457	0	0.086984762	0	Q	15.94365978	7.82	0	0	7.22446866	161	343	-0.324925825	-0.059830073	-0.724162994	R	0.051315308	0.063129902	1.954087147
807	L25I	0.20239	0.993	-0.058683044	0	0.085728388	0	I	5.02162981	4.92	0	1	9.278029211	25	305	0	0	0	L	0.098423004	0.175388455	1.057823562
808	K114E	-0.00492	0.24608	0.001646197	0	0.085306713	0	E	26.55749512	6.89	0	0	1.86198455	114	631	0	0	0	K	0.015814781	0.022227287	4.212269449
809	S16D	-0.01659	-0.29845	0.032642348	0	0.084870768	0	D	15.90686417	3.97	3	0	3.323155636	16	1883	-0.064184848	-0.036114605	-0.151219103	S	0.027944565	0.033061981	1.789650806
810	V150Y	-0.02148	0.72647	0.025621264	0	0.084706081	0	Y	15.06443119	4.11	0	0	3.245043267	150	2160	0	0	0	V	0.073101044	0.092169046	2.626383749
811	Y109C	-0.01343	4.42881	0.012264081	0	0.084194448	0	C	23.09296417	4.73	0	0	7.560569816	109	224	0	0	0	Y	0.176582336	0.183383465	0.69579507
812	L7F	-0.06235	2.55378	0.035222619	0	0.083923915	0	F	13.10137558	4.92	0	0	8.959959021	7	1224	-0.105977979	-0.014832085	-0.098298778	L	0.105009079	0.056025028	0.987963277
813	R161K	-0.00708	1.23928	0.010713007	0	0.083908951	0	K	15.94365978	7.82	0	0	7.22446866	161	978	-0.447153424	-0.049102332	-0.724162994	R	0.043970108	0.054691076	1.921666717
814	F155H	0.01724	1.57199	-0.017775293	0	0.082849584	0	H	12.5844326	4.62	0	0	2.448666719	155	950	-0.688601234	-0.1357	-0.634102873	F	0.027957916	0.024446249	1.843676013
815	S16H	0.01797	-0.17609	0.01429834	0	0.081798135	0	H	15.90686417	3.97	3	0	3.323155636	16	3445	-0.06166417	-0.035458883	-0.128836424	S	0.029586792	0.036836147	0.921243873
816	L43A	0.00496	0.9036	-0.004314931	0	0.081576113	0	A	14.88774395	4.92	0	0	6.343144151	43	2869	-0.187903124	-0.0255346	-0.542319983	L	0.012947559	0.022740364	3.752001803
817	E192N	-0.03389	2.02995	-0.051210856	0	0.081127643	0	N	14.31082535	5.97	0	0	3.009982501	192	3136	0	0	0	E	0.045102119	0.052782536	1.615288798
818	M133L	0.00239	0.29001	0.008794718	0	0.081055072	0	L	13.74852467	6.36	0	0	7.978120244	133	2480	-0.020113318	-0.002498285	-0.028941119	M	0.03756094	0.0345397	8.922971676
819	L117P	-0.03516	2.23164	0.03227159	0	0.081055072	0	P	19.03639984	4.92	0	0	8.545711449	117	3543	0	0	0	L	0.078437805	0.076221466	1.391943126
820	V145Y	0.01118	10	-0.063489455	0	0.081017431	0	Y	8.76294899	4.11	0	0	8.920834309	145	488	-5.434218272	-0.8571	-5.280770795	V	0.038598061	0.045588136	0.951556815
821	F121Y	0.01359	0.37471	-0.024304431	0	0.080647193	0	Y	8.36872673	4.62	0	0	13.71487417	121	1027	-0.275853645	-0.040579086	-0.331039064	F	0.011924267	0.016665459	7.919114297
822	S16E	0.00071	-0.19933	0.020865731	0	0.080619274	0	E	15.90686417	3.97	3	0	3.323155636	16	1655	-0.015942418	-0.023564962	0.141344816	S	0.022848606	0.030426741	1.538881679
823	G124Y	1.37528	10	-0.365774369	1	0.080019356	0	Y	5.34534359	2.06	1	0	12.78382262	124	813	-3.060053032	-0.569	-3.423193424	G	0.210898399	0.19449681	2.381439347
824	S31Q	0.00683	-1.30849	-0.015935808	0	0.079889451	0	Q	9.684784889	3.97	0	0	5.267439346	31	2542	-0.438443	-0.073887732	-0.532269337	S	0.039005756	0.050612926	3.106326468
825	W202F	0.04142	1.2943	-0.028837814	0	0.079840868	0	F	13.46881008	7.68	0	0	8.072223382	202	3431	-0.697511478	-0.1214	-0.408789714	W	0.020930767	0.027249098	3.656177263
826	W180E	-0.00611	3.41001	-0.001898998	0	0.079822907	0	E	15.47003269	7.68	0	0	6.251138618	180	2246	0	0	0	W	0.100668907	0.06883955	2.034119717
827	C152S	0.00188	1.01817	0.005246566	0	0.079414785	0	S	12.15641594	4.47	4	0	3.207140656	152	356	-0.13623932	-0.018047535	-0.166413418	C	0.037004948	0.05492568	1.007704169
828	I203V	-0.0076	0.54389	-0.007624917	0	0.079110769	0	V	16.20793152	4.92	0	0	5.913116765	203	269	-2.093449918	-0.3928	-1.503890341	I	0.019376278	0.02319622	4.04657578
829	W180S	-0.01269	3.8045	-0.038972046	0	0.079055522	0	S	15.47003269	7.68	0	0	6.251138618	180	1285	0	0	0	W	0.064035416	0.058206558	3.162624518
830	S6P	0.04504	3.71261	-0.000225603	0	0.078568945	0	P	16.63567734	3.97	0	0	7.488699021	6	1374	0	0	0	S	0.157126427	0.134708405	0.46742785
831	Y109E	-0.00495	6.46247	0.015683618	0	0.078384985	0	E	23.09296417	4.73	0	0	7.560569816	109	2395	0	0	0	Y	0.11055851	0.127463341	1.068098968
832	T112S	0.01114	-0.12986	0.017785607	0	0.078088769	0	S	30.13591576	4.11	0	0	1.171445623	112	3295	0	0	0	T	0.018720627	0.031311989	6.781140692
833	I146L	-0.03393	0.11153	-0.023143384	0	0.07803859	0	L	10.30391121	4.92	0	0	7.775120373	146	1373	-0.289757801	-0.075376731	-0.186618034	I	0.023843765	0.027783871	1.883057707
834	D153H	-0.02284	-0.32728	-0.034917491	0	0.077401631	0	H	12.46539783	4.74	3	0	1.49008189	153	1088	-3.2180753	-0.5476	-2.943502456	D	0.044365406	0.053707361	1.615101106
835	A103H	0.01064	0.2133	-0.044481066	0	0.077238278	0	H	21.66026115	2.87	0	0	1.552356176	103	689	-0.574402984	-0.071138956	-0.974232981	A	0.020362854	0.025810719	5.094674454
836	G18C	0.006	3.76179	0.041253135	0	0.076878993	0	C	12.09145641	2.06	1	0	6.130906393	18	2958	-0.215193	-0.0428	-0.207666895	G	0.039573669	0.043468714	1.144554401
837	S165K	-0.03366	-0.93241	-0.003352734	0	0.076737436	0	K	23.66507339	3.97	0	0	3.18927743	165	1921	0	0	0	S	0.039648056	0.063842297	1.661296317
838	K5E	0.01364	0.49972	0.03442042	0	0.076719087	0	E	20.13484001	6.89	0	0	2.682626726	5	2885	0	0	0	K	0.025817871	0.034329414	2.180850429
839	E134N	0.02042	-0.19243	-0.024507412	0	0.076349465	0	N	17.18146706	5.97	0	0	2.837360534	134	3509	-1.692677396	-0.3095	-1.449119615	E	0.019198418	0.022856712	1.983974001
840	N74D	0.01252	0.26337	-0.006426649	0	0.075696606	0	D	12.22894382	4.58	3	0	5.671408758	74	2183	-0.319969986	-0.053015539	-0.484130176	N	0.021090508	0.028966665	2.394148522
841	W180Q	0.04481	2.96619	-0.02530231	0	0.075398387	0	Q	15.47003269	7.68	0	0	6.251138618	180	2713	0	0	0	W	0.126966476	0.09251833	2.267041784
842	T46P	-0.02456	3.78726	0.072351456	0	0.074997111	0	P	18.70683861	4.11	0	0	6.169389329	46	2203	-0.029059601	-0.005935112	0.006268951	T	0.127481461	0.142116547	1.367903326
843	L72W	0.06608	-0.17445	-0.059156134	0	0.074974607	0	W	7.301121235	4.92	4	0	9.386311885	72	12	-4.559324873	-0.7738	-4.811952773	L	0.428329468	0.462278128	0.67109972
844	A143W	0.04018	10	0.020194915	0	0.074724066	0	W	6.211144924	2.87	0	0	12.49236106	143	529	-0.346650309	-0.106441764	-0.516363797	A	0.04750061	0.059597969	1.581851678
845	S113Q	0.03847	-0.13568	0.023350223	0	0.074584232	0	Q	27.12701797	3.97	0	0	4.469009237	113	2696	-0.005116711	-0.002498285	-0.016575579	S	0.030945778	0.051868439	2.375530011
846	S106A	0.00665	-0.08189	0.002152679	0	0.073970024	0	A	22.51509476	3.97	0	0	2.689361063	106	2680	-0.404008947	-0.077650647	-0.229285779	S	0.020111084	0.026753902	1.617630196
847	G91A	-0.02615	3.4605	-0.010889115	0	0.073922135	0	A	15.7534256	2.06	0	0	3.61499004	91	3309	0.010519262	-0.004269291	0.007032171	G	0.057965279	0.079432964	0.94074684
848	D2V	0.00719	0.59085	-0.130341035	0	0.07354289	0	V	21.96223068	4.74	0	0	2.715657957	2	1319	0	0	0	D	0.022646904	0.030694008	2.021082371
849	S165M	0.01403	-1.40758	-0.005617676	0	0.073251606	0	M	23.66507339	3.97	0	0	3.18927743	165	1746	0	0	0	S	0.047307968	0.068181515	2.118917053
850	A67N	-0.01529	0.47217	-0.015219823	0	0.072609885	0	N	10.16456032	2.87	0	0	1.306069224	67	2022	-1.93591373	-0.30252698	-2.797737758	A	0.032476425	0.056762815	3.198403153
851	G18T	0.03127	9.33099	-0.097552808	0	0.072609885	0	T	12.09145641	2.06	1	0	6.130906393	18	2377	-0.115340852	-0.01682476	-0.178000196	G	0.055211067	0.057453394	1.912939504
852	S16G	-0.04363	0.12431	0.040891586	0	0.072568917	0	G	15.90686417	3.97	3	0	3.323155636	16	2303	-0.360536222	-0.0506891	-0.352509044	S	0.02017355	0.032122135	1.104618804
853	V122I	-0.0053	-0.94494	-0.073062988	0	0.072487402	0	I	6.955334187	4.11	0	1	12.97918295	122	3432	-1.512600092	-0.238115336	-2.149874388	V	0.019985199	0.021013975	2.484467107
854	I196T	0.01181	0.11196	-0.035125137	0	0.072472671	0	T	14.048522	4.92	0	0	2.721469756	196	690	-0.028241011	-0.004466749	-0.007355191	I	0.033265591	0.036153555	1.542326405
855	T112K	-0.0022	-0.552	-0.013897934	0	0.072255845	0	K	30.13591576	4.11	0	0	1.171445623	112	2791	0	0	0	T	0.022958755	0.033754349	1.995103024
856	L15V	-0.02382	1.13409	0.023188329	0	0.072197182	0	V	14.21250725	4.92	0	0	3.90512752	15	1981	-2.54793097	-0.4904	-2.371712647	L	0.014722824	0.021231413	1.172243928
857	L44H	0.02376	1.33803	-0.00826701	0	0.072052833	0	H	17.7966156	4.92	0	0	4.235183486	44	274	0	0	0	L	0.02117157	0.027210474	4.112598138
858	N193P	0.247	5.6307	-0.136825248	0	0.071357415	0	P	15.79512405	4.58	0	0	1.043771877	193	2122	-1.15574418	-0.119290373	-1.673179796	N	0.137695313	0.206078768	1.697819279
859	R161A	0.00599	3.08108	0.020463717	0	0.071265115	0	A	15.94365978	7.82	0	0	7.22446866	161	1707	-0.41389431	-0.059970228	-0.660470183	R	0.037819862	0.071335077	1.130036866
860	F155L	-0.00075	0.04037	0.015136131	0	0.07095795	0	L	12.5844326	4.62	0	0	2.448666719	155	2316	-0.202652121	-0.052717319	-0.308708484	F	0.027423382	0.032298803	3.186033034
861	K28E	-0.08368	0.33946	-0.029294741	0	0.070955106	0	E	8.494107246	6.89	0	0	2.728369427	28	3354	-5.821047248	-0.9142	-5.719006688	K	0.083080769	0.150178194	1.958334141
862	N23T	0.03979	2.58753	-0.052735277	0	0.070899143	0	T	6.511142254	4.58	1	0	5.437359177	23	2199	-0.421115811	-0.094903176	-0.465897458	N	0.038033009	0.039291382	3.393360986
863	R59W	0.02077	-0.60596	-0.010587258	0	0.070778735	0	W	10.76742935	7.82	4	0	4.910542398	59	555	-6.107076894	-0.9547	-6.092719752	R	0.023224354	0.037368536	4.549452851
864	R59A	-0.03068	0.06472	0.030833102	0	0.07014909	0	A	10.76742935	7.82	4	0	4.910542398	59	2723	-5.577678804	-0.9547	-6.092719752	R	0.023935795	0.033942938	3.915379349
865	K114D	-0.0085	0.66655	-0.166853695	0	0.069954547	0	D	26.55749512	6.89	0	0	1.86198455	114	2704	0	0	0	K	0.019867897	0.031638622	2.781324097
866	K28A	-0.08999	0.506	-0.013124689	0	0.069071783	0	A	8.494107246	6.89	0	0	2.728369427	28	3649	-4.411538517	-0.73264301	-5.085331536	K	0.099000931	0.124888659	1.065983037
867	W180T	-0.00069	3.19927	0.006153444	0	0.068665611	0	T	15.47003269	7.68	0	0	6.251138618	180	139	0	0	0	W	0.075083733	0.064889908	0.900857859
868	R59G	0.01802	1.0537	0.041705955	0	0.068508999	0	G	10.76742935	7.82	4	0	4.910542398	59	781	0	0	0	R	0.021707535	0.051450491	3.662649543
869	A103R	0.01067	-0.416	0.013099084	0	0.068264483	0	R	21.66026115	2.87	0	0	1.552356176	103	332	-0.595446151	-0.073054807	-1.057231689	A	0.030894279	0.038876534	2.531925401
870	L21N	-0.02286	1.42638	-0.040835211	0	0.068094795	0	N	8.864654541	4.92	0	0	4.272302984	21	3508	-5.53934351	-0.9119	-5.716788901	L	0.024818659	0.040143609	4.536841074
871	M201E	-0.02391	3.99841	-0.138282478	0	0.0677265	0	E	11.38110638	6.36	0	0	7.869766057	201	1061	0	0	0	M	0.016682148	0.021222115	1.516297801
872	D24T	-0.05346	-0.43417	-0.040401593	0	0.06766674	0	T	4.671723843	4.74	0	0	5.903041359	24	1030	-0.485993376	-0.081501475	-0.685108951	D	0.056123972	0.058261991	1.639188252
873	I196K	-0.0057	0.29794	-0.054908921	0	0.067666733	0	K	14.048522	4.92	0	0	2.721469756	196	1551	-0.228517582	-0.0428	-0.126021988	I	0.028701782	0.036057472	8.673738704
874	D24A	-0.09586	0.12236	-0.013477736	0	0.067305218	0	A	4.671723843	4.74	0	0	5.903041359	24	2192	-0.497079778	-0.084385458	-0.828659732	D	0.022076607	0.034800649	1.546082459
875	N23V	0.03564	2.51763	-0.027313216	0	0.067033817	0	V	6.511142254	4.58	1	0	5.437359177	23	3175	-0.956367986	-0.1785	-0.753182125	N	0.05063343	0.064696312	1.824713074
876	V39C	0.01554	2.67174	0.018795134	0	0.065591256	0	C	9.253396034	4.11	0	0	11.78598059	39	1889	-0.736530783	-0.1761	-0.873956939	V	0.03024292	0.03498888	1.837156314
877	A179D	-0.01948	0.26831	0.034501252	0	0.065472499	0	D	17.68601227	2.87	0	0	1.559264345	179	2451	0	0	0	A	0.029294491	0.035566092	1.942181571
878	E127T	0.00915	1.87667	-0.008525051	0	0.065210952	0	T	12.69181061	5.97	0	0	5.022468215	127	1243	-0.032134439	-0.011932644	-0.078210598	E	0.036452293	0.04765439	7.291680579
879	A103T	-0.0382	0.59528	0.014186789	0	0.065119116	0	T	21.66026115	2.87	0	0	1.552356176	103	1237	-0.588236752	-0.083913315	-1.057231689	A	0.017016411	0.031538963	7.938199056
880	R140N	-0.00595	1.39261	-0.067732888	0	0.064324372	0	N	12.96978951	7.82	0	0	8.322322412	140	2113	0	0	0	R	0.023941994	0.024388313	1.486828197
881	M133A	-0.00086	3.21503	-0.032541199	0	0.064010202	0	A	13.74852467	6.36	0	0	7.978120244	133	783	0	0	0	M	0.024226189	0.034599543	2.169894415
882	Q116K	0.01294	-0.17081	0.041189533	0	0.063929981	0	K	22.51475143	6.11	0	0	4.038957343	116	1180	-0.088568682	-0.012443996	-0.055435242	Q	0.022268295	0.03646183	5.811060387
883	L13I	-0.01999	2.31926	-0.025465518	0	0.063688514	0	I	8.024448395	4.92	0	0	10.68814008	13	1364	-4.915201036	-0.85	-5.261768095	L	0.021529436	0.024719477	3.034679085
884	N118D	0.01934	2.31382	-0.045839065	0	0.062904858	0	D	17.61354065	4.58	0	0	6.832498678	118	1536	-0.050192629	-0.010125475	-0.005630242	N	0.020497322	0.029403687	6.61371817
885	N53P	0.01986	-0.85588	-0.069606569	0	0.062796376	0	P	13.89098454	4.58	0	0	11.40206046	53	3205	-0.109590319	-0.013543412	-0.085237405	N	0.030614853	0.053862572	3.34447092
886	A103E	-0.00137	0.11299	0.019652933	0	0.062418605	0	E	21.66026115	2.87	0	0	1.552356176	103	2598	-1.087828733	-0.2047	-1.199118917	A	0.017388344	0.023500443	3.205712015
887	G58N	0.1473	-0.26342	-0.348020415	1	0.062243038	0	N	10.17554474	2.06	0	0	10.61502883	58	1014	-3.987862139	-0.6857	-4.282955409	G	0.066803455	0.083783388	1.486202577
888	I10K	0.48467	4.06335	-0.108970108	0	0.062095913	0	K	4.574791431	4.92	1	1	16.40994803	10	2438	-1.051213168	-0.1761	-0.939091779	I	0.067138195	0.041355014	0.66119713
889	N139T	-0.00932	0.79027	-0.007673706	0	0.06173188	0	T	15.82427406	4.58	0	0	7.36985389	139	694	-0.007738076	-0.006296831	-0.027503436	N	0.01733017	0.020011187	4.956125395
890	W180L	-0.04831	1.90116	-0.01839128	0	0.061614352	0	L	15.47003269	7.68	0	0	6.251138618	180	567	0	0	0	W	0.065139771	0.074647903	5.528523932
891	V181T	-0.02026	1.68421	-0.127437126	0	0.061614352	0	T	13.12367535	4.11	0	0	7.254630238	181	1704	-0.774208107	-0.089484511	-1.267867641	V	0.049910545	0.050623894	2.616453166
892	V150H	-0.00464	1.21861	0.059472283	0	0.060802286	0	H	15.06443119	4.11	0	0	3.245043267	150	1888	0	0	0	V	0.057516098	0.065263748	1.435635264
893	A103K	0.03203	-0.22769	0.017175983	0	0.060615566	0	K	21.66026115	2.87	0	0	1.552356176	103	3629	-0.514062743	-0.05188397	-0.749347046	A	0.015069008	0.022901535	4.019237374
894	W3I	-0.01388	2.8623	0.006365767	0	0.060407224	0	I	18.59508324	7.68	0	0	6.420825291	3	2100	0	0	0	W	0.047070503	0.052902699	4.380681349
895	V39G	-0.02474	4.76354	-0.201763674	1	0.060177906	0	G	9.253396034	4.11	0	0	11.78598059	39	2957	-0.672912061	-0.101125704	-0.629830502	V	0.029625416	0.030696392	1.921180734
896	I203N	-0.0296	1.81101	-0.014507961	0	0.059982946	0	N	16.20793152	4.92	0	0	5.913116765	203	3165	-2.311264488	-0.3928	-1.503890341	I	0.01736927	0.019620419	4.450937469
897	D153A	0.012	0.33501	-0.021142937	0	0.059974152	0	A	12.46539783	4.74	3	0	1.49008189	153	3350	-0.515029683	-0.133978287	-0.632900037	D	0.041869164	0.050214291	6.024033771
898	L167V	0.02502	1.28921	0.03564851	0	0.059718005	0	V	21.83327484	4.92	0	0	4.61442305	167	1759	0	0	0	L	0.066655159	0.074110508	2.036956757
899	L13M	-0.01794	0.463	0.055142685	0	0.059307882	0	M	8.024448395	4.92	0	0	10.68814008	13	806	-4.915201036	-0.85	-5.261768095	L	0.021657705	0.024983168	2.530164552
900	L25N	0.91291	1.50265	0.017303464	0	0.059307882	0	N	5.02162981	4.92	0	1	9.278029211	25	1591	0	0	0	L	0.109727144	0.172162533	1.831382938
901	N53G	-0.01304	2.37961	-0.044352699	0	0.059284684	0	G	13.89098454	4.58	0	0	11.40206046	53	46	-0.086407537	-0.011731771	-0.044690894	N	0.020427704	0.031712532	1.806439702
902	I196R	-0.0135	0.55804	-0.041752456	0	0.059245584	0	R	14.048522	4.92	0	0	2.721469756	196	1561	-0.228517582	-0.0428	-0.126021988	I	0.031357765	0.039008856	4.713458085
903	H174K	0.0121	0.70289	0.001658668	0	0.059045006	0	K	15.88004684	5.23	0	0	4.167376649	174	444	-0.861937664	-0.1738	-0.645418825	H	0.032125473	0.04640007	1.706660718
904	L65M	-0.21858	-0.31516	-0.038494343	0	0.058914044	0	M	4.751151562	4.92	3	0	8.000696218	65	392	-1.072915941	-0.1904	-1.177068966	L	0.050379276	0.062092543	1.592219537
905	M34K	0.00535	0.51835	0.012929549	0	0.058832103	0	K	8.253878593	6.36	0	0	5.610422062	34	369	-1.819113779	-0.287531138	-1.937779883	M	0.027657986	0.040096164	2.247326808
906	G18Q	-0.03404	8.23723	-0.009312944	0	0.058537418	0	Q	12.09145641	2.06	1	0	6.130906393	18	3521	-0.06285399	-0.014544892	-0.138782953	G	0.048547268	0.057982445	1.598169594
907	H68E	0.0201	-0.30798	0.002882279	0	0.058463614	0	E	10.90846252	5.23	0	0	1.082651311	68	1604	-0.019387357	-0.009657038	0.06035561	H	0.015588284	0.02679348	4.511760833
908	P66F	-0.21503	1.78363	-0.035719789	0	0.058463614	0	F	6.704921722	4.11	0	0	3.765378542	66	2539	-0.968504913	-0.139624866	-0.601745008	P	0.082752943	0.114105225	0.723730205
909	F160I	-0.00487	2.74641	-0.015318031	0	0.058306166	0	I	15.33479309	4.62	0	0	10.18474303	160	821	-0.244158118	-0.028814703	-0.400574959	F	0.072896481	0.075189352	3.038741846
910	S106K	0.00776	-0.57388	0.004399223	0	0.058072849	0	K	22.51509476	3.97	0	0	2.689361063	106	546	-3.069623447	-0.5476	-2.973109666	S	0.026659012	0.0334692	1.060908457
911	D2P	-0.00413	0.84271	-0.060210433	0	0.057619771	0	P	21.96223068	4.74	0	0	2.715657957	2	2961	0	0	0	D	0.047961235	0.065960884	1.399566333
912	E192A	0.02042	2.756	-0.061993176	0	0.057308691	0	A	14.31082535	5.97	0	0	3.009982501	192	1094	-0.193045557	-0.02813459	-0.231334316	E	0.043751717	0.063312054	3.028152954
913	V181H	-0.0243	3.46062	0.00579954	0	0.056567335	0	H	13.12367535	4.11	0	0	7.254630238	181	2110	-1.196044786	-0.210122066	-1.267867641	V	0.066040993	0.059887648	2.476666339
914	S48E	0.00342	-0.16511	0.033580887	0	0.056251766	0	E	23.42144203	3.97	0	0	1.027276122	48	2752	0	0	0	S	0.026865959	0.04207468	1.163540104
915	I203A	0.013	1.93554	-0.033507151	0	0.055766687	0	A	16.20793152	4.92	0	0	5.913116765	203	1460	-2.202357203	-0.3928	-1.503890341	I	0.020773411	0.025417566	3.278752642
916	V154M	0.00486	0.04585	-0.010291484	0	0.055553577	0	M	10.65170193	4.11	0	0	4.48507411	154	2855	-4.564123483	-0.7214	-4.44773244	V	0.040127754	0.056315184	1.58805411
917	K28L	-0.08402	0.28096	-0.009567244	0	0.055182244	0	L	8.494107246	6.89	0	0	2.728369427	28	188	-4.855996764	-0.9142	-5.719006688	K	0.066944122	0.132638216	1.798347461
918	L138Y	-0.05358	10	-0.060810785	0	0.055162003	0	Y	14.58987713	4.92	0	0	8.725731931	138	444	0	0	0	L	0.101552963	0.152631283	1.313533783
919	F195V	-0.05618	0.97366	-0.013596279	0	0.055132037	0	V	14.08417988	4.62	0	0	3.81234228	195	747	-0.16522159	-0.0285	-0.139159855	F	0.126177788	0.085774422	3.519597077
920	M34G	-0.01042	1.53094	-0.038159399	0	0.054636165	0	G	8.253878593	6.36	0	0	5.610422062	34	3538	-2.207861703	-0.295627271	-2.258887422	M	0.026328802	0.04321444	5.601331164
921	R38A	0.01266	0.92378	0.043611342	0	0.054607881	0	A	10.21093941	7.82	0	0	7.728220503	38	3423	-0.083539616	-0.021731747	0.094174567	R	0.022149086	0.020078063	1.597031711
922	N118C	0.00867	1.32331	0.037109701	0	0.054590895	0	C	17.61354065	4.58	0	0	6.832498678	118	365	-0.046013902	-0.007694816	-0.057516458	N	0.01913929	0.030194759	5.479051341
923	V122D	-0.01486	3.00437	-0.563592633	1	0.054590895	0	D	6.955334187	4.11	0	1	12.97918295	122	3150	-3.510078628	-0.6523	-3.770778995	V	0.026094913	0.027174473	3.574229578
924	K30G	0.00111	1.13833	-0.005532385	0	0.054328683	0	G	9.234833717	6.89	1	0	3.027322028	30	1259	-2.268185064	-0.255732987	-2.991983803	K	0.022380829	0.037438631	4.947383698
925	N77H	0.0127	10	-0.00958869	0	0.05430217	0	H	12.09028149	4.58	4	0	9.550590271	77	3191	-0.334419211	-0.041022845	-0.477442919	N	0.096164227	0.083506107	1.101568095
926	I203K	0.04376	1.01474	-0.078300428	0	0.054267436	0	K	16.20793152	4.92	0	0	5.913116765	203	1274	-2.311264488	-0.3928	-1.503890341	I	0.018025398	0.02091074	3.294609378
927	K30S	0.02199	0.55248	-0.005125692	0	0.054208539	0	S	9.234833717	6.89	1	0	3.027322028	30	774	-1.409314011	-0.188297329	-2.169147889	K	0.023706436	0.038895845	2.397293316
928	T144M	0.04286	3.09101	-0.300780765	1	0.054148285	0	M	5.383574963	4.11	4	0	12.42685772	144	590	0.015900784	-0.010551098	-0.012741497	T	0.072560549	0.136775136	1.016577456
929	T112G	0.00162	-0.02913	0.021669886	0	0.054035373	0	G	30.13591576	4.11	0	0	1.171445623	112	2925	0	0	0	T	0.026274681	0.028569221	3.022688468
930	I203C	0.00708	1.55481	-0.024425958	0	0.053952436	0	C	16.20793152	4.92	0	0	5.913116765	203	51	-2.202357203	-0.3928	-1.503890341	I	0.016474724	0.022182703	4.686733283
931	R59Y	0.01093	-0.93876	0.015733314	0	0.053339735	0	Y	10.76742935	7.82	4	0	4.910542398	59	2252	-6.107076894	-0.9547	-6.092719752	R	0.025839329	0.02884531	1.602796176
932	L29V	-0.01892	1.84386	-0.064014483	0	0.052932446	0	V	8.731369972	4.92	0	0	7.227221514	29	542	-0.527413511	-0.094067025	-0.456237866	L	0.050474167	0.078031063	2.875375538
933	K5V	0.02384	1.27121	0.044147893	0	0.052670462	0	V	20.13484001	6.89	0	0	2.682626726	5	2126	0	0	0	K	0.037501335	0.041626453	7.264686994
934	H68Y	-0.02698	-0.73132	-0.033062301	0	0.052432541	0	Y	10.90846252	5.23	0	0	1.082651311	68	2758	-0.190355523	-0.029298221	-0.172511793	H	0.026850224	0.040924311	2.072937189
935	R140E	0.03028	2.64582	0.034789611	0	0.052311203	0	E	12.96978951	7.82	0	0	8.322322412	140	1970	-0.063945177	-0.016634508	0.041837285	R	0.013295174	0.019864082	4.921816939
936	S113D	-0.00675	1.35956	-0.006197877	0	0.052233582	0	D	27.12701797	3.97	0	0	4.469009237	113	590	-0.000957655	-0.00141636	-0.001846346	S	0.024291039	0.040620804	7.073653936
937	M34Q	-0.00399	0.55363	0.057926161	0	0.051904931	0	Q	8.253878593	6.36	0	0	5.610422062	34	2022	-1.566657525	-0.247105286	-1.36482404	M	0.022963762	0.038343668	2.886879346
938	I196S	-0.01006	1.53726	-0.015655464	0	0.051679383	0	S	14.048522	4.92	0	0	2.721469756	196	1876	-0.076757073	-0.017087573	-0.079001382	I	0.031914234	0.037423134	1.896871394
939	S41Q	-0.01076	1.68176	0.010977575	0	0.051570246	0	Q	10.40765381	3.97	0	0	10.02344548	41	2305	-5.13225444	-0.919	-5.766506298	S	0.036170959	0.038796902	5.101571416
940	L25V	0.63576	1.28267	0.006098316	0	0.05144115	0	V	5.02162981	4.92	0	1	9.278029211	25	171	0	0	0	L	0.124361038	0.107432604	0.783144291
941	G91C	-0.01045	3.45186	-0.008848789	0	0.051412225	0	C	15.7534256	2.06	0	0	3.61499004	91	2071	0.019224599	-0.002004711	-0.016596365	G	0.047590256	0.062735081	2.798919941
942	T61S	0.27478	0.64196	-0.024105876	0	0.051296508	0	S	5.284845829	4.11	0	0	10.76251421	61	2896	-0.791764342	-0.09263886	-1.582905979	T	0.087152004	0.083683372	1.426753835
943	S69T	-0.00448	1.07364	-0.016819045	0	0.051083097	0	T	7.551026821	3.97	4	0	5.046144258	69	2418	-0.207876127	-0.042381207	0	S	0.030343056	0.037861586	3.446110935
944	R140Q	0.01783	1.87403	-0.022642701	0	0.050995624	0	Q	12.96978951	7.82	0	0	8.322322412	140	3002	-0.112854154	-0.029357543	-0.026600717	R	0.012238503	0.021066189	2.023281745
945	S6R	-0.02696	0.39113	-0.031025737	0	0.050137736	0	R	16.63567734	3.97	0	0	7.488699021	6	402	0	0	0	S	0.038631439	0.049491405	5.452429132
946	V150W	-0.03573	1.42144	0.079010984	0	0.050073407	0	W	15.06443119	4.11	0	0	3.245043267	150	3042	0	0	0	V	0.058148384	0.101830959	1.560299156
947	T46G	-0.01482	1.3537	0.030899718	0	0.049291688	0	G	18.70683861	4.11	0	0	6.169389329	46	16	-0.086460884	-0.013413201	-0.065367431	T	0.013839722	0.027674675	1.77861153
948	W180A	0.0098	2.93557	-0.002825844	0	0.049030445	0	A	15.47003269	7.68	0	0	6.251138618	180	947	0	0	0	W	0.125665665	0.08521986	0.760816108
949	S136K	-0.00287	-0.82705	-0.046829989	0	0.048981781	0	K	19.48886299	3.97	1	0	1.672358391	136	93	-0.058860112	-0.008483899	-0.064885734	S	0.01333046	0.018547535	4.801694619
950	A103Q	-0.00147	-0.19605	0.0225405	0	0.048974676	0	Q	21.66026115	2.87	0	0	1.552356176	103	2540	-0.622354056	-0.083612805	-0.974232981	A	0.024764061	0.025918961	7.003974601
951	S16Q	-0.01669	-0.79563	0.028153131	0	0.048773821	0	Q	15.90686417	3.97	3	0	3.323155636	16	3682	0.016392132	-0.015153549	0.03068208	S	0.021988869	0.027621269	1.346615296
952	T14D	-0.00136	2.99754	-0.000878983	0	0.048651128	0	D	11.41296959	4.11	0	0	6.654227514	14	1390	-1.499459946	-0.3166	-0.992697469	T	0.016578674	0.018387437	2.150226994
953	N148D	-0.01198	0.43812	0.044539758	0	0.048448571	0	D	15.23110294	4.58	0	0	2.074933945	148	3533	-0.017780454	-0.004625354	0.005369417	N	0.013875961	0.017558336	7.467980493
954	I76N	-0.04374	4.29893	-0.418832058	1	0.048392035	0	N	13.86444664	4.92	0	0	10.40889037	76	332	-4.17820745	-0.605636677	-5.256516487	I	0.069794655	0.075648308	2.861754876
955	Q51E	0	0.9585	0.034738154	0	0.048029151	0	E	20.46117783	6.11	0	0	4.53932042	51	569	-0.009000693	-0.001756052	-0.023814771	Q	0.047477722	0.053683758	1.286200143
956	K22I	-0.00678	2.43445	0.012252745	0	0.047939641	0	I	9.591524124	6.89	0	0	2.171109924	22	1759	0	0	0	K	0.026414633	0.040000796	7.347235057
957	A67K	0.02937	0.26922	-0.01773981	0	0.047433604	0	K	10.16456032	2.87	0	0	1.306069224	67	1261	-1.741039053	-0.207028602	-2.547244945	A	0.021225929	0.036324024	3.054322066
958	D100H	-0.0062	1.93088	-0.014686921	0	0.047254477	0	H	19.87010574	4.74	0	0	2.740846069	100	485	-0.084554137	-0.021995661	-0.159933656	D	0.025856018	0.032940865	1.486950221
959	I158K	0.00409	1.22992	0.004176355	0	0.047179168	0	K	15.34218025	4.92	0	0	5.584524966	158	2289	-1.306285792	-0.144112651	-1.991782019	I	0.033581257	0.04160881	2.575710727
960	N23I	0.07768	3.39607	-0.008355659	0	0.047037653	0	I	6.511142254	4.58	1	0	5.437359177	23	116	-0.956367986	-0.1785	-0.753182125	N	0.053905964	0.072893858	1.664703332
961	R119T	-0.02307	1.88543	-0.006859849	0	0.046989599	0	T	14.21486664	7.82	0	0	7.755751966	119	138	-0.210050777	-0.035477381	-0.04069267	R	0.048782349	0.042345524	7.30711324
962	I146V	-0.02986	0.9728	-0.019254465	0	0.04693978	0	V	10.30391121	4.92	0	0	7.775120373	146	1106	0	0	0	I	0.035791397	0.029348135	1.134840766
963	H135Y	-0.0132	-1.27585	-0.01615491	0	0.046827802	0	Y	17.08316803	5.23	0	0	3.836146145	135	2252	0	0	0	H	0.028871536	0.036969185	3.245242481
964	I203G	0.00696	3.06026	-0.042844682	0	0.045859383	0	G	16.20793152	4.92	0	0	5.913116765	203	948	-2.311264488	-0.3928	-1.503890341	I	0.013336182	0.022040844	3.756780879
965	E149D	0.01624	0.24282	0.015640879	0	0.045498347	0	D	16.21544456	5.97	0	0	1.441588145	149	701	0	0	0	E	0.021774292	0.035110712	2.551577885
966	K30W	0.0086	-0.44908	-0.018987552	0	0.044898709	0	W	9.234833717	6.89	1	0	3.027322028	30	1001	-3.214878578	-0.6333	-3.687734966	K	0.025307655	0.038607359	2.59884577
967	W202M	-0.00434	2.46311	-0.026833998	0	0.044711167	0	M	13.46881008	7.68	0	0	8.072223382	202	1203	0	0	0	W	0.017937183	0.023209572	1.833288548
968	I115S	-0.00953	2.27487	-0.054446111	0	0.044670062	0	S	22.94098473	4.92	0	0	6.353847112	115	236	-0.02140365	-0.009335164	-0.017757469	I	0.176337242	0.137717724	0.100424877
969	L177Y	0.017	8.41817	-0.068957911	0	0.044231969	0	Y	13.62457466	4.92	0	0	7.717059707	177	3376	-0.971228772	-0.2047	-0.525045133	L	0.261754036	0.129892349	-0.395848138
970	W180N	-0.00676	3.0116	-0.066443074	0	0.043909003	0	N	15.47003269	7.68	0	0	6.251138618	180	194	0	0	0	W	0.097571373	0.071309566	0.275550161
971	I158G	0.0122	3.7279	-0.001053359	0	0.042721007	0	G	15.34218025	4.92	0	0	5.584524966	158	557	-3.123442941	-0.4976	-3.02651213	I	0.029689789	0.029645443	7.200296538
972	P26E	-0.0343	6.2289	-0.064000285	0	0.042572658	0	E	8.849747658	4.11	4	0	6.566377589	26	2629	-3.768185425	-0.6666	-3.556398551	P	0.066225052	0.086256981	1.700870303
973	D2A	-0.01781	1.01299	-0.111338675	0	0.042464009	0	A	21.96223068	4.74	0	0	2.715657957	2	2358	0	0	0	D	0.026661873	0.03887701	2.979175046
974	L102W	-0.00921	2.02049	-0.029756213	0	0.040886426	0	W	18.01703262	4.92	0	0	5.07633426	102	492	-3.081850484	-0.5833	-3.56222645	L	0.029530525	0.042002201	2.000332301
975	Y109D	0.01426	5.9691	-0.001810224	0	0.040867239	0	D	23.09296417	4.73	0	0	7.560569816	109	2075	0	0	0	Y	0.091835022	0.121032238	1.230102356
976	Q107E	0.01309	0.69385	0.03735345	0	0.040542793	0	E	24.93940353	6.11	0	0	1.257057833	107	1612	-0.050243341	-0.012999395	0	Q	0.012907982	0.020266056	2.913669547
977	D2C	-0.00696	0.96351	-0.135162576	0	0.040505224	0	C	21.96223068	4.74	0	0	2.715657957	2	1360	0	0	0	D	0.024886131	0.03779459	7.799998157
978	P26Q	-0.04923	7.32577	-0.053565728	0	0.040505224	0	Q	8.849747658	4.11	4	0	6.566377589	26	478	-2.566906637	-0.354102916	-3.556398551	P	0.078421116	0.080192447	1.111060526
979	D153N	-0.01637	0.19067	-0.053139192	0	0.040393902	0	N	12.46539783	4.74	3	0	1.49008189	153	3500	-3.2180753	-0.5476	-2.943502456	D	0.03879261	0.061811924	2.69364903
980	R140S	0.00408	1.93497	-0.013276614	0	0.039864424	0	S	12.96978951	7.82	0	0	8.322322412	140	489	-0.110543692	-0.015103635	0.031769174	R	0.015445232	0.019408226	1.984332234
981	I158E	0.02263	1.73432	0.043638528	0	0.039576645	0	E	15.34218025	4.92	0	0	5.584524966	158	565	-1.057294475	-0.134469036	-2.336692056	I	0.027370453	0.035939932	6.859509102
982	R38L	-0.00724	-0.81276	0.025157178	0	0.039564203	0	L	10.21093941	7.82	0	0	7.728220503	38	378	-0.562201655	-0.118961707	-0.176544587	R	0.027245045	0.032470226	3.250617474
983	R137W	-0.00302	-0.48581	-0.005440114	0	0.039555967	0	W	17.66579819	7.82	0	0	3.369153091	137	1727	0	0	0	R	0.031863213	0.051886082	6.162297838
984	W180I	0.00485	2.61288	0.002886341	0	0.039304804	0	I	15.47003269	7.68	0	0	6.251138618	180	2151	0	0	0	W	0.10061264	0.090121269	1.030609689
985	K28I	-0.05508	0.57496	-0.000235456	0	0.039294381	0	I	8.494107246	6.89	0	0	2.728369427	28	3446	-4.855996764	-0.9142	-5.719006688	K	0.055197716	0.091104507	1.663029543
986	G42Q	-0.02771	10	-0.096183281	0	0.039294381	0	Q	13.89592934	2.06	4	0	9.752754442	42	713	-0.315555509	-0.047120786	-0.41475403	G	0.069499493	0.077382803	2.314194216
987	T61N	0.21449	0.5238	-0.003752241	0	0.039272056	0	N	5.284845829	4.11	0	0	10.76251421	61	302	-0.427793654	-0.037521868	-0.724209259	T	0.08838439	0.111816049	3.842177702
988	K28Q	-0.13291	0.29244	0.009558926	0	0.039251591	0	Q	8.494107246	6.89	0	0	2.728369427	28	1611	-5.821047248	-0.9142	-5.719006688	K	0.079791546	0.119804859	1.177530373
989	S6T	0.02343	-0.29583	-0.013701346	0	0.038764302	0	T	16.63567734	3.97	0	0	7.488699021	6	1271	0	0	0	S	0.037319183	0.044279575	5.930672979
990	V145S	-0.03317	4.08316	-0.057550415	0	0.038673444	0	S	8.76294899	4.11	0	0	8.920834309	145	1613	-1.09450193	-0.28472047	-2.233481972	V	0.036169767	0.037809849	5.026785946
991	P26R	-0.01631	5.18211	-0.039782864	0	0.038627948	0	R	8.849747658	4.11	4	0	6.566377589	26	1505	-4.24594017	-0.6666	-4.018450462	P	0.078347445	0.124726772	2.177108009
992	S136E	-0.00069	-0.56231	-0.036573701	0	0.038494264	0	E	19.48886299	3.97	1	0	1.672358391	136	2716	-0.027144571	-0.007061308	-0.092608231	S	0.014322281	0.025595665	2.350054362
993	A143M	0.02512	4.19087	-0.013046961	0	0.038494264	0	M	6.211144924	2.87	0	0	12.49236106	143	3737	-1.134786583	-0.2952	-1.13021494	A	0.028128147	0.043984413	1.894197768
994	C129R	0.19227	0.4901	-0.344026645	1	0.038494264	0	R	9.28814888	4.47	3	1	9.783639689	129	1564	-1.900229494	-0.2976	-1.429676663	C	0.097537994	0.088036537	0.626715003
995	S111L	-0.01869	-0.17888	0.010096619	0	0.038144585	0	L	28.3728714	3.97	0	0	1.199250998	111	2650	-0.029313532	-0.0045958	-0.033288537	S	0.020864487	0.03254509	1.882024613
996	V145C	0.00859	1.82578	-0.015122149	0	0.037947779	0	C	8.76294899	4.11	0	0	8.920834309	145	1525	-1.245767747	-0.324070309	-4.339150203	V	0.026152134	0.034739733	1.680470632
997	G20S	-0.11961	-0.72357	0.052482052	0	0.037892035	0	S	6.862691879	2.06	4	0	6.956812332	20	1594	-5.051124072	-0.8523	-5.333410085	G	0.217961311	0.210964918	0.915591914
998	N139D	-0.01881	-0.94474	0.034188781	0	0.037169384	0	D	15.82427406	4.58	0	0	7.36985389	139	1092	-0.202186361	-0.037605487	-0.199854105	N	0.011241913	0.016941786	7.737083916
999	S106N	-0.0386	0.48532	-0.001465033	0	0.037106542	0	N	22.51509476	3.97	0	0	2.689361063	106	2883	-1.841738504	-0.240896482	-2.59354227	S	0.040399551	0.053658962	1.50677131
1000	H135N	0.0161	2.20534	-0.013090761	0	0.037106542	0	N	17.08316803	5.23	0	0	3.836146145	135	2899	0	0	0	H	0.021972656	0.028917313	2.131930919
1001	G18K	0.01537	4.7956	-0.02107202	0	0.036769539	0	K	12.09145641	2.06	1	0	6.130906393	18	3609	-0.045550661	-0.011849413	-0.124381941	G	0.056161404	0.064812183	0.654104806
1002	W180D	-0.0115	4.07555	0.026357172	0	0.036635524	0	D	15.47003269	7.68	0	0	6.251138618	180	57	0	0	0	W	0.094408035	0.08758831	1.62555071
1003	E84N	0.00714	0.36458	-0.047677224	0	0.036504721	0	N	23.06060028	5.97	0	0	1.784244284	84	3550	-0.02812372	-0.007316021	0	E	0.032032013	0.053238392	2.601589322
1004	S111G	-0.01609	0.1585	0.034130686	0	0.035787161	0	G	28.3728714	3.97	0	0	1.199250998	111	548	-0.018844743	-0.002054471	-0.01586149	S	0.013837814	0.018159866	6.946209555
1005	G188M	-0.00024	3.45286	0.002232114	0	0.035713817	0	M	15.68405628	2.06	0	0	2.232074367	188	2524	0	0	0	G	0.042907715	0.054474115	1.862452431
1006	I142Q	-0.00679	5.82493	-0.349522188	1	0.035663827	0	Q	7.334280968	4.92	3	0	12.63543337	142	935	-0.09291044	-0.011174273	-0.118823507	I	0.024926662	0.028986692	2.655738719
1007	N148G	-0.01027	2.43772	0.020628089	0	0.035450013	0	G	15.23110294	4.58	0	0	2.074933945	148	2944	-0.045734835	-0.002431703	-0.054771659	N	0.018921852	0.02719593	1.88536473
1008	R47S	0.02185	0.38811	0.01117581	0	0.035253172	0	S	20.81071091	7.82	0	0	2.255711085	47	1840	0	0	0	R	0.020559311	0.025562763	5.844713021
1009	N191I	-0.01724	-0.59626	-0.00382704	0	0.035053019	0	I	15.52142525	4.58	0	0	1.222303607	191	3737	0	0	0	N	0.021043777	0.029173136	1.802464374
1010	A67E	-0.0093	-0.5553	-0.015344228	0	0.034969461	0	E	10.16456032	2.87	0	0	1.306069224	67	3528	-2.024202288	-0.325494102	-3.03404221	A	0.025286198	0.036827445	1.626286697
1011	E192C	0.00233	1.9457	-0.010161713	0	0.034682954	0	C	14.31082535	5.97	0	0	3.009982501	192	1295	-0.606540761	-0.1357	-0.325394389	E	0.046367168	0.074574947	1.11831237
1012	N53A	-0.01086	1.3285	-0.047494019	0	0.03465505	0	A	13.89098454	4.58	0	0	11.40206046	53	2764	-0.118007134	-0.025054996	-0.074080227	N	0.016794205	0.02704668	3.987793684
1013	R119P	0.01833	7.60875	-0.332475113	1	0.034375641	0	P	14.21486664	7.82	0	0	7.755751966	119	1481	-0.210413884	-0.026782198	-0.008660513	R	0.049836159	0.05649662	1.989765697
1014	S48N	-0.02283	-0.02652	-0.003699106	0	0.034320362	0	N	23.42144203	3.97	0	0	1.027276122	48	1273	0	0	0	S	0.025579453	0.029144287	3.077351729
1015	D2G	0.02502	1.13026	-0.086527145	0	0.034301539	0	G	21.96223068	4.74	0	0	2.715657957	2	3139	0	0	0	D	0.021690369	0.041268349	6.300463309
1016	F36N	1.47686	4.44094	-0.301858971	1	0.034262103	0	N	5.056498051	4.62	4	1	13.07593581	36	337	-0.683281672	-0.143088198	-0.864035305	F	0.064892769	0.089305043	2.387766766
1017	R70D	-0.0738	5.49003	-0.1526402	0	0.034262103	0	D	9.531523705	7.82	2	0	4.20129558	70	659	-0.309538705	-0.094830845	-0.237440367	R	0.074584246	0.102023005	2.047771117
1018	C129S	-0.02659	0.24714	-0.037261486	0	0.033913434	0	S	9.28814888	4.47	3	1	9.783639689	129	3107	-0.971098299	-0.143633878	-1.223396062	C	0.018509865	0.021751642	1.143207702
1019	N191H	-0.00573	0.13008	-0.036119702	0	0.033822358	0	H	15.52142525	4.58	0	0	1.222303607	191	2608	-0.116942867	-0.035042707	-0.156881835	N	0.021951199	0.026007652	6.185658211
1020	F195T	-0.05752	2.2128	-0.093947694	0	0.033562071	0	T	14.08417988	4.62	0	0	3.81234228	195	194	-0.144795532	-0.0285	-0.139159855	F	0.145767212	0.090377808	1.454026107
1021	L86K	0.00515	1.25879	0.029367321	0	0.033491795	0	K	18.89418793	4.92	0	0	4.324393899	86	1872	-0.048253922	-0.00838197	-0.013596686	L	0.138528824	0.213259697	1.313751435
1022	R96K	0.01739	0.42242	-0.004331104	0	0.033491795	0	K	19.15578461	7.82	0	0	2.564640074	96	100	-0.523453169	-0.068294862	-0.744020293	R	0.012176514	0.015575409	4.542855749
1023	W180Y	0.00747	2.06372	-0.006170163	0	0.033043562	0	Y	15.47003269	7.68	0	0	6.251138618	180	3468	0	0	0	W	0.126504898	0.093482018	0.403930806
1024	A143V	0.00937	0.02739	0.002610957	0	0.032941858	0	V	6.211144924	2.87	0	0	12.49236106	143	3574	-0.209689041	-0.054547882	-0.080676192	A	0.022773504	0.021901965	4.825113714
1025	K28T	-0.04391	0.16742	-0.031052494	0	0.032712932	0	T	8.494107246	6.89	0	0	2.728369427	28	3000	-3.258209498	-0.432619436	-4.714655334	K	0.07834816	0.148377657	1.481709515
1026	D24S	-0.03314	-0.34739	-0.03348512	0	0.032622165	0	S	4.671723843	4.74	0	0	5.903041359	24	3746	-0.251612989	-0.020530459	-0.495345141	D	0.030063629	0.04406774	1.506396234
1027	T46N	0.00952	0.12603	0.048946798	0	0.032322668	0	N	18.70683861	4.11	0	0	6.169389329	46	892	-0.233808679	-0.0595	-0.17197712	T	0.024020195	0.024227142	4.868060654
1028	T112Q	-0.00009	-0.28201	0.029357644	0	0.032240245	0	Q	30.13591576	4.11	0	0	1.171445623	112	1113	0	0	0	T	0.027197838	0.044311523	6.946822001
1029	G42L	-0.01372	7.89762	-0.04795391	0	0.031903202	0	L	13.89592934	2.06	4	0	9.752754442	42	1473	-0.176157109	-0.039600879	-0.071443252	G	0.075677872	0.076243162	0.483377799
1030	L44A	-0.00661	1.13365	-0.001852804	0	0.031647497	0	A	17.7966156	4.92	0	0	4.235183486	44	446	0	0	0	L	0.016131401	0.021568775	2.718966013
1031	G91R	-0.00949	3.43899	-0.034943217	0	0.031497584	0	R	15.7534256	2.06	0	0	3.61499004	91	1976	-0.040435264	-0.010518709	-0.059333399	G	0.058012962	0.066862583	1.844027096
1032	I158T	-0.00019	1.62712	0.001230633	0	0.031394773	0	T	15.34218025	4.92	0	0	5.584524966	158	623	-2.709550896	-0.4976	-3.02651213	I	0.025210857	0.031708241	7.972577037
1033	R70L	-0.01724	2.18808	-0.041082965	0	0.031303817	0	L	9.531523705	7.82	2	0	4.20129558	70	2586	-0.188608978	-0.043827282	-0.142669242	R	0.090913296	0.098011613	1.269224247
1034	R17P	-0.00624	5.28318	-0.103501686	0	0.031006651	0	P	12.86753178	7.82	0	0	4.406712291	17	897	-0.485707216	-0.0363735	-0.708442553	R	0.04999876	0.043464184	0.680114713
1035	L117V	0.02987	1.99648	-0.005563392	0	0.030810957	0	V	19.03639984	4.92	0	0	8.545711449	117	3465	0	0	0	L	0.086330414	0.053154469	-0.084682642
1036	D32N	-0.05019	0.53886	-0.350014312	1	0.0307757	0	N	6.004861832	4.74	4	0	9.915459468	32	106	-0.215798208	-0.06929956	-0.16898446	D	0.029029846	0.046770573	2.235777448
1037	A179K	-0.00023	-0.06915	0.005337456	0	0.03076268	0	K	17.68601227	2.87	0	0	1.559264345	179	1380	0	0	0	A	0.020505905	0.026379347	1.954883272
1038	F155W	-0.00318	0.52399	0.002821395	0	0.030046969	0	W	12.5844326	4.62	0	0	2.448666719	155	1481	-0.710609881	-0.1357	-0.634102873	F	0.035099506	0.050297976	1.667230265
1039	G18D	0.00929	6.23292	-0.106988923	0	0.029385766	0	D	12.09145641	2.06	1	0	6.130906393	18	241	-0.068905126	-0.016119017	-0.148333497	G	0.036689281	0.051109791	1.232553006
1040	R161C	-0.00541	3.11151	0.030343482	0	0.029333552	0	C	15.94365978	7.82	0	0	7.22446866	161	1477	-0.398145838	-0.055873468	-0.813932969	R	0.076527119	0.07562685	1.49645264
1041	Q172E	0.01073	-0.02454	0.096921315	0	0.029141994	0	E	16.80744362	6.11	0	0	4.586249451	172	3226	-0.034666881	-0.008147328	-0.001091901	Q	0.021403313	0.03574276	1.293546371
1042	L43R	0.02035	0.80186	-0.003665995	0	0.028335693	0	R	14.88774395	4.92	0	0	6.343144151	43	2950	-0.16544669	-0.017565938	-0.330300372	L	0.015169144	0.025439262	3.393872502
1043	A143Q	0.00449	7.48546	-0.032938094	0	0.028320689	0	Q	6.211144924	2.87	0	0	12.49236106	143	996	-1.198113443	-0.2952	-1.13021494	A	0.02603054	0.036933422	3.113271566
1044	S31N	0.0121	-0.87881	0.035628194	0	0.028264371	0	N	9.684784889	3.97	0	0	5.267439346	31	3114	-0.380206605	-0.05873829	-0.614294928	S	0.031104565	0.040539503	2.120239941
1045	L138I	0.00192	2.39744	0.021763007	0	0.02819797	0	I	14.58987713	4.92	0	0	8.725731931	138	3651	0	0	0	L	0.057257652	0.085721016	1.042539039
1046	W3L	-0.00577	3.04709	0.021778586	0	0.028186733	0	L	18.59508324	7.68	0	0	6.420825291	3	2658	0	0	0	W	0.039765358	0.07304287	2.050549601
1047	P26K	-0.00504	4.53523	-0.111378477	0	0.028186733	0	K	8.849747658	4.11	4	0	6.566377589	26	3291	-4.24594017	-0.6666	-4.018450462	P	0.069378138	0.080314994	2.188003949
1048	R161V	0.01005	3.02604	0.032503361	0	0.027477484	0	V	15.94365978	7.82	0	0	7.22446866	161	144	-0.166311007	-0.037115364	-0.536571248	R	0.115035534	0.078892231	0.983997036
1049	D2Q	0.00302	1.24172	-0.034207399	0	0.027471069	0	Q	21.96223068	4.74	0	0	2.715657957	2	511	0	0	0	D	0.027330399	0.025200844	5.626353145
1050	V181I	-0.04727	0.08411	-0.002435993	0	0.026978725	0	I	13.12367535	4.11	0	0	7.254630238	181	2253	-0.635322009	-0.100830754	-0.867753045	V	0.112966537	0.11353755	1.615447376
1051	I196P	-0.0226	1.09081	-0.032883458	0	0.026978725	0	P	14.048522	4.92	0	0	2.721469756	196	2874	-0.096986842	-0.013476705	-0.079001382	I	0.1413908	0.148228884	0.627150266
1052	E200L	0.00429	-0.70845	-0.033952205	0	0.026820268	0	L	10.2249651	5.97	0	0	8.179668472	200	361	-0.513356492	-0.074193237	-0.968518922	E	0.031654358	0.038854361	2.263257767
1053	S163P	-0.0009	-0.56549	0.018071719	0	0.026668716	0	P	22.39869118	3.97	0	0	1.389064874	163	1348	-0.02142434	-0.004128805	-0.003446813	S	0.02090168	0.046666622	1.309688501
1054	Q51K	-0.00493	-0.30878	0.003924071	0	0.026205654	0	K	20.46117783	6.11	0	0	4.53932042	51	2702	-0.014177194	-0.001809078	-0.019553286	Q	0.033905029	0.051625252	4.235813615
1055	G50S	0.01839	2.81102	0.002053839	0	0.026136401	0	S	22.31779861	2.06	0	0	3.520917797	50	3358	0	0	0	G	0.058161736	0.038630962	1.713966327
1056	S165D	-0.00843	-0.13523	0.02526546	0	0.025807057	0	D	23.66507339	3.97	0	0	3.18927743	165	880	0	0	0	S	0.029815674	0.03456831	5.221364574
1057	L43M	0.03509	0.03267	0.000992657	0	0.025368722	0	M	14.88774395	4.92	0	0	6.343144151	43	2333	-0.502081793	-0.058136925	-0.857848825	L	0.012880802	0.018772125	1.841386836
1058	L9A	0.06768	4.13695	-0.008499302	0	0.025353089	0	A	7.45442152	4.92	0	0	13.6444423	9	1783	-0.271761812	-0.070695308	-0.397516821	L	0.02483654	0.042174101	7.965737003
1059	I196Q	0.00921	1.01536	-0.04787681	0	0.025081032	0	Q	14.048522	4.92	0	0	2.721469756	196	1589	-0.216650902	-0.0428	-0.126021988	I	0.03173399	0.05092454	2.241719701
1060	W27M	-0.04361	0.81629	-0.026973593	0	0.0246361	0	M	9.640572548	7.68	3	0	7.858205999	27	1777	-1.73025266	-0.281908192	-4.025330881	W	0.04455471	0.051744223	3.333741472
1061	V176K	-0.0067	-0.28291	-0.028239271	0	0.024268277	0	K	17.35607147	4.11	0	0	2.43975179	176	2184	-0.091841755	-0.013435126	-0.102692823	V	0.015594482	0.027714729	3.082747226
1062	R17I	-0.02695	6.5218	-0.04716942	0	0.023865783	0	I	12.86753178	7.82	0	0	4.406712291	17	3645	-1.313572643	-0.2595	-0.993532442	R	0.051051617	0.045082331	1.369985752
1063	K22F	-0.01094	-0.29337	0.01299329	0	0.023734525	0	F	9.591524124	6.89	0	0	2.171109924	22	3684	0	0	0	K	0.021978378	0.032840729	3.314734059
1064	L29F	0.01252	7.9432	-0.037358065	0	0.023162306	0	F	8.731369972	4.92	0	0	7.227221514	29	1700	-0.379368697	-0.058982236	-0.353929342	L	0.072651863	0.094192743	2.616610782
1065	S69A	-0.00878	-0.68488	-0.000312549	0	0.023060757	0	A	7.551026821	3.97	4	0	5.046144258	69	3640	-0.190645085	-0.037898775	0.05408423	S	0.057590008	0.050065756	2.246008439
1066	G126W	-0.06271	0.26946	0.018888106	0	0.022647384	0	W	10.1479578	2.06	0	0	6.900376377	126	3092	-5.301471848	-0.8285	-5.291529516	G	0.063131809	0.083184361	0.804874828
1067	R47A	-0.0011	0.27497	0.012029111	0	0.022550373	0	A	20.81071091	7.82	0	0	2.255711085	47	2458	0	0	0	R	0.020150185	0.02265501	1.479873782
1068	M34H	-0.0005	1.3374	-0.105928717	0	0.022538662	0	H	8.253878593	6.36	0	0	5.610422062	34	3439	-1.78949094	-0.305072506	-2.026231543	M	0.033050537	0.039247513	2.177851474
1069	M57Y	0.09935	10	-0.020828514	0	0.022484878	0	Y	8.316626549	6.36	4	0	13.05392155	57	846	-1.446022203	-0.2261	-0.901909293	M	0.038199425	0.053687572	2.548466157
1070	L167S	0.02628	1.64412	0.037573532	0	0.022017271	0	S	21.83327484	4.92	0	0	4.61442305	167	2453	0	0	0	L	0.074158669	0.115057945	1.134564168
1071	L138V	-0.00706	2.07901	-0.052347927	0	0.021780846	0	V	14.58987713	4.92	0	0	8.725731931	138	1890	0	0	0	L	0.047947884	0.06462431	1.207490173
1072	K73P	0.0207	-1.82481	-0.009734276	0	0.0214772	0	P	9.861643791	6.89	4	0	3.370048986	73	2781	-5.818373159	-0.9142	-5.732937624	K	0.024920464	0.034626842	2.129852703
1073	K30P	0.01309	-2.33478	-0.019431874	0	0.021434146	0	P	9.234833717	6.89	1	0	3.027322028	30	701	-1.617529072	-0.151107874	-2.370824637	K	0.07153511	0.102747679	1.699863799
1074	A12H	0.73465	5.68167	-0.299206328	1	0.021265838	0	H	4.190645218	2.87	0	0	13.53500656	12	3277	-1.862939195	-0.3023	-1.721215226	A	0.14198041	0.112631559	1.524203034
1075	A12I	0.03363	1.42971	0.044068451	0	0.021153103	0	I	4.190645218	2.87	0	0	13.53500656	12	442	-0.322173513	-0.083809258	-1.056994236	A	0.052632332	0.114815772	1.147594052
1076	F195M	-0.03037	0.47506	0.004640387	0	0.020294183	0	M	14.08417988	4.62	0	0	3.81234228	195	2694	-0.16522159	-0.0285	-0.139159855	F	0.067212105	0.069831848	1.423214729
1077	V39T	-0.00619	1.90128	0.021503119	0	0.020235545	0	T	9.253396034	4.11	0	0	11.78598059	39	1172	-0.242944353	-0.047699897	-0.355441235	V	0.024046898	0.029122591	3.259186755
1078	N191D	0.02321	0.15427	-0.01163312	0	0.020072446	0	D	15.52142525	4.58	0	0	1.222303607	191	3014	-0.026778931	-0.011587729	-0.01794385	N	0.017665386	0.022091866	7.475200204
1079	S136C	-0.01073	-0.01913	-0.038850173	0	0.019993338	0	C	19.48886299	3.97	1	0	1.672358391	136	976	-0.089671186	-0.021589563	-0.188192285	S	0.016565323	0.024550915	2.639449813
1080	R119A	0.01302	2.68458	-0.005640767	0	0.019619252	0	A	14.21486664	7.82	0	0	7.755751966	119	2201	-0.104896042	-0.008122742	-0.034548603	R	0.022607803	0.031002998	1.153953377
1081	K22G	0.01456	0.83694	-0.011460923	0	0.019014377	0	G	9.591524124	6.89	0	0	2.171109924	22	1285	0	0	0	K	0.021030903	0.027286768	3.55978019
1082	Q187K	0.00304	-0.4501	-0.021513004	0	0.018995562	0	K	15.12735462	6.11	0	0	1.658673269	187	725	-0.90676516	-0.137279526	-1.06938203	Q	0.038773537	0.048596144	1.824452623
1083	N53T	-0.01219	2.07117	-0.045234285	0	0.018839702	0	T	13.89098454	4.58	0	0	11.40206046	53	2097	-0.050250483	-0.007428983	-0.050580046	N	0.056990623	0.036145687	1.851148693
1084	S162P	0.01019	3.71604	-0.020250681	0	0.018723314	0	P	19.51550674	3.97	0	0	5.185538494	162	258	0	0	0	S	0.171442986	0.209043264	0
1085	P186D	-0.00989	1.77321	-0.016951886	0	0.018557577	0	D	13.46336269	4.11	0	0	5.089266703	186	3000	-2.285911202	-0.4833	-2.225678751	P	0.024372578	0.028516531	3.89048236
1086	E192H	-0.01256	2.24803	-0.016293475	0	0.018186809	0	H	14.31082535	5.97	0	0	3.009982501	192	179	-0.173778137	-0.045206127	-0.137274244	E	0.070501328	0.074263096	2.116479144
1087	S136T	-0.00327	0.04879	-0.040942013	0	0.01796856	0	T	19.48886299	3.97	1	0	1.672358391	136	637	-0.07644826	-0.018149791	-0.139811577	S	0.012084007	0.016273022	3.725372259
1088	W202L	-0.00788	2.16484	-0.012241308	0	0.017874441	0	L	13.46881008	7.68	0	0	8.072223382	202	89	-0.047739254	-0.012418747	-0.045107816	W	0.020130634	0.024199724	2.882929324
1089	P66D	0.28457	2.09114	-0.042555863	0	0.017865002	0	D	6.704921722	4.11	0	0	3.765378542	66	1466	-2.428990268	-0.4404	-2.203737953	P	0.05233407	0.062571228	2.001237798
1090	C152F	-0.04258	7.93765	0.074997866	0	0.017531953	0	F	12.15641594	4.47	4	0	3.207140656	152	351	-0.397562732	-0.0666	-0.331908201	C	0.066727161	0.091271639	2.163774995
1091	I196Y	0.00524	0.97042	-0.031937516	0	0.017420957	0	Y	14.048522	4.92	0	0	2.721469756	196	711	-0.026701874	-0.006946146	0.004283572	I	0.036177635	0.042031765	5.33690658
1092	A131Q	-0.00976	-0.44654	-0.017120395	0	0.016975643	0	Q	14.40851402	2.87	0	0	5.595844474	131	711	0	0	0	A	0.016038895	0.032016516	4.938084025
1093	R38S	0.02557	1.7714	0.027735783	0	0.016745371	0	S	10.21093941	7.82	0	0	7.728220503	38	2849	0	0	0	R	0.021832705	0.029318571	4.904816841
1094	V79Y	0.04142	10	-0.391323625	1	0.016401487	0	Y	12.90348339	4.11	0	0	10.38014135	79	432	-1.176143414	-0.182177185	-0.896310272	V	0.1028409	0.062179327	0.864491627
1095	E134T	0.01306	-0.29634	-0.024281915	0	0.016341056	0	T	17.18146706	5.97	0	0	2.837360534	134	698	-1.352283479	-0.227413533	-1.234590562	E	0.024212837	0.038018703	1.369864031
1096	Q116H	-0.04572	0.56808	0.000657778	0	0.016080597	0	H	22.51475143	6.11	0	0	4.038957343	116	3185	-0.101697896	-0.029260948	-0.074384869	Q	0.029219627	0.032835484	2.313843425
1097	T46S	0.01748	0.32484	0.021485282	0	0.015813916	0	S	18.70683861	4.11	0	0	6.169389329	46	1069	0.00301345	-0.005076713	-0.007008091	T	0.018476486	0.023488522	5.393578576
1098	S48K	0.00531	-1.02183	0.019549752	0	0.015813916	0	K	23.42144203	3.97	0	0	1.027276122	48	1447	0	0	0	S	0.021447182	0.030097008	4.764321567
1099	S163E	-0.02195	-0.69434	0.034538864	0	0.015724886	0	E	22.39869118	3.97	0	0	1.389064874	163	2319	0.00107544	-0.001655846	0.007408366	S	0.018863678	0.023071289	3.668852389
1100	T46Q	-0.01982	0.32729	0.008146832	0	0.015632588	0	Q	18.70683861	4.11	0	0	6.169389329	46	2553	-0.069212321	-0.016682394	-0.089492605	T	0.020131111	0.028801441	3.527444381
1101	N191E	-0.02393	-0.35266	0.006319687	0	0.015195113	0	E	15.52142525	4.58	0	0	1.222303607	191	3738	-0.048374282	-0.01720548	-0.091458677	N	0.029328823	0.040405989	3.961623136
1102	S165E	0.01928	-0.59026	0.029025657	0	0.015174986	0	E	23.66507339	3.97	0	0	3.18927743	165	1	0	0	0	S	0.033719063	0.045192242	2.325423819
1103	P168G	-0.00845	1.69757	0.012856634	0	0.014821419	0	G	21.02619171	4.11	0	0	4.585584185	168	766	0	0	0	P	0.053609848	0.059224606	5.855898247
1104	S163Q	0.02246	-0.41096	0.023550602	0	0.01467786	0	Q	22.39869118	3.97	0	0	1.389064874	163	2095	0.000912953	-0.001698115	-0.003446813	S	0.027582169	0.041257858	1.289607388
1105	S162G	0.022	0.31634	-0.014039653	0	0.014419705	0	G	19.51550674	3.97	0	0	5.185538494	162	2563	0	0	0	S	0.041004658	0.059800148	2.298504758
1106	I10R	0.53136	4.63747	-0.333681933	1	0.014380039	0	R	4.574791431	4.92	1	1	16.40994803	10	3252	-0.582186809	-0.054088881	-0.817028561	I	0.062659979	0.086909294	1.644431931
1107	Q164D	0.00051	-0.06433	0.012260923	0	0.013799494	0	D	24.878479	6.11	0	0	0.930387729	164	562	0	0	0	Q	0.023650169	0.030904293	2.463337204
1108	P186N	-0.02497	1.95022	-0.01287334	0	0.013687692	0	N	13.46336269	4.11	0	0	5.089266703	186	3238	-1.037691075	-0.158591736	-1.890680719	P	0.025075436	0.02755332	3.920361079
1109	S6A	-0.01913	1.00188	-0.016815519	0	0.013370028	0	A	16.63567734	3.97	0	0	7.488699021	6	579	0	0	0	S	0.03840065	0.045029163	1.193834903
1110	N23H	-0.02962	3.57814	0.016423089	0	0.013275191	0	H	6.511142254	4.58	1	0	5.437359177	23	381	0.032834708	-0.018628847	-0.342170686	N	0.025435925	0.03758049	3.355360149
1111	V145P	0.04025	4.42286	-0.205064514	1	0.013274691	0	P	8.76294899	4.11	0	0	8.920834309	145	1986	-5.434218272	-0.8571	-5.280770795	V	0.098973513	0.067357063	0.215141384
1112	E192V	-0.04463	1.23366	-0.051473735	0	0.013089499	0	V	14.31082535	5.97	0	0	3.009982501	192	1475	-0.148475012	-0.01157832	0.032725691	E	0.072090626	0.086428881	7.179853924
1113	L7A	-0.01468	4.31104	0.025581623	0	0.012504057	0	A	13.10137558	4.92	0	0	8.959959021	7	2635	-0.052774082	-0.013728492	-0.108384866	L	0.02718544	0.034165859	3.355714308
1114	V150S	0.03021	1.51237	0.040107966	0	0.012269433	0	S	15.06443119	4.11	0	0	3.245043267	150	1657	0	0	0	V	0.040049553	0.047057867	1.971507609
1115	Q116I	-0.00784	-0.37376	-0.045565942	0	0.012246907	0	I	22.51475143	6.11	0	0	4.038957343	116	15	0	0	0	Q	0.041527748	0.065752983	1.319433563
1116	K114S	0.03212	0.73824	0.021656508	0	0.012246907	0	S	26.55749512	6.89	0	0	1.86198455	114	386	0	0	0	K	0.023417473	0.029541492	1.46538939
1117	D24K	-0.09233	-0.52116	-0.012405512	0	0.012178932	0	K	4.671723843	4.74	0	0	5.903041359	24	2405	-0.447265945	-0.05029041	-0.685108951	D	0.049285173	0.065506458	4.515817377
1118	R38M	0.00577	-1.30162	0.027349972	0	0.012062341	0	M	10.21093941	7.82	0	0	7.728220503	38	3235	-0.35874645	-0.066035477	-0.470132058	R	0.032201529	0.033483982	6.314776161
1119	D110S	0.01526	0.20015	-0.011027196	0	0.011964797	0	S	26.05638313	4.74	2	0	2.782494413	110	528	0	0	0	D	0.030295372	0.041421413	0.848413045
1120	E127K	0.00841	1.87173	-0.057378982	0	0.011964797	0	K	12.69181061	5.97	0	0	5.022468215	127	238	-0.07921037	-0.0134997	-0.088701839	E	0.030630112	0.036333799	2.732455215
1121	N193F	0.0048	-0.45513	-0.023789703	0	0.011918948	0	F	15.79512405	4.58	0	0	1.043771877	193	2167	-2.583662229	-0.4404	-2.157008648	N	0.038660049	0.062371969	1.606233406
1122	Q187E	0.0018	0.33236	0.020202043	0	0.011227748	0	E	15.12735462	6.11	0	0	1.658673269	187	3728	-0.326758895	-0.044789946	-0.648437752	Q	0.033268452	0.041783333	2.167989614
1123	V85A	0.0075	0.53238	0.040967975	0	0.011198717	0	A	22.31933975	4.11	0	0	1.196369123	85	1568	-0.012487404	-0.002842869	-0.007719936	V	0.059601784	0.094715118	1.874077072
1124	T49F	-0.00673	0.69585	-0.090868679	0	0.011085323	0	F	23.76004219	4.11	0	0	1.752831958	49	3321	0	0	0	T	0.022369385	0.028793812	1.909624789
1125	V150T	-0.01464	0.43215	0.042319349	0	0.011078546	0	T	15.06443119	4.11	0	0	3.245043267	150	2297	0	0	0	V	0.032798767	0.047208548	3.215765702
1126	A179R	0.00944	-0.11226	-0.030992043	0	0.011004227	0	R	17.68601227	2.87	0	0	1.559264345	179	2619	0	0	0	A	0.018944263	0.021477699	4.550513454
1127	V145G	-0.01184	3.93042	-0.092279573	0	0.011002677	0	G	8.76294899	4.11	0	0	8.920834309	145	3499	-5.434218272	-0.8571	-5.280770795	V	0.042085409	0.040654302	3.242385581
1128	I203R	-0.02613	1.42772	-0.041622622	0	0.010510828	0	R	16.20793152	4.92	0	0	5.913116765	203	1022	-2.311264488	-0.3928	-1.503890341	I	0.017801285	0.020960808	5.106707859
1129	F195I	-0.02776	0.4275	0.009112967	0	0.009747838	0	I	14.08417988	4.62	0	0	3.81234228	195	1206	-0.16522159	-0.0285	-0.139159855	F	0.090325356	0.098441124	1.730732264
1130	R170N	-0.0068	0.39919	0.024474367	0	0.009747838	0	N	18.48060799	7.82	0	0	2.080527591	170	3116	-2.123106153	-0.4238	-1.968292863	R	0.017957687	0.017771244	4.038733884
1131	V185R	-0.01736	6.71003	-0.321512031	1	0.009747838	0	R	12.67248249	4.11	0	0	7.126589361	185	2831	0	0	0	V	0.217449188	0.178117514	0.251881969
1132	F121L	0.02278	2.07461	0.019888958	0	0.009733477	0	L	8.36872673	4.62	0	0	13.71487417	121	2268	-0.088653506	-0.023062059	-0.157821584	F	0.045901775	0.05903697	6.351423434
1133	V150A	0.04756	1.47374	0.033502423	0	0.009580652	0	A	15.06443119	4.11	0	0	3.245043267	150	315	0	0	0	V	0.0418396	0.048436642	1.051533722
1134	R38H	0.01004	1.17656	0.006802272	0	0.009401176	0	H	10.21093941	7.82	0	0	7.728220503	38	1022	-0.385495725	-0.084608918	-0.573404021	R	0.026887894	0.036864758	1.774729311
1135	L25S	1.12413	1.50639	-0.02057885	0	0.009325176	0	S	5.02162981	4.92	0	1	9.278029211	25	1999	0	0	0	L	0.149994135	0.16278863	1.928326173
1136	K30V	0.0137	0.78035	-0.003657201	0	0.00911288	0	V	9.234833717	6.89	1	0	3.027322028	30	3471	-0.758551178	-0.197327243	-1.972726773	K	0.024099827	0.041300297	1.597649258
1137	V150R	0.01382	0.44004	0.002278515	0	0.008998186	0	R	15.06443119	4.11	0	0	3.245043267	150	1698	0	0	0	V	0.046844959	0.062763691	1.241701673
1138	F36D	1.81776	4.91697	-0.242560435	1	0.008988147	0	D	5.056498051	4.62	4	1	13.07593581	36	2801	-1.661657616	-0.3976	-1.9133245	F	0.045816898	0.081874609	3.062955408
1139	C152V	-0.00639	-0.56885	-0.004220297	0	0.008508205	0	V	12.15641594	4.47	4	0	3.207140656	152	1235	-0.166912145	-0.020084499	-0.224719636	C	0.075757027	0.063306808	0.841257933
1140	Y93L	-0.01474	0.72092	0.043914789	0	0.008187495	0	L	17.40075493	4.73	0	0	7.475620826	93	1467	-0.003083282	-0.001491404	-0.018112711	Y	0.033963203	0.041072607	0.669692478
1141	S175E	-0.01492	-0.38227	-0.00371706	0	0.008164937	0	E	18.30578613	3.97	0	0	1.33996937	175	2719	-0.128583288	-0.033449273	-0.109913574	S	0.017056465	0.031518459	3.50125891
1142	G50T	-0.00319	3.30648	-0.025390744	0	0.00807724	0	T	22.31779861	2.06	0	0	3.520917797	50	2371	0	0	0	G	0.074472427	0.070318699	0.902174461
1143	R47Q	-0.01087	0.14053	0.005341785	0	0.008028042	0	Q	20.81071091	7.82	0	0	2.255711085	47	1534	0	0	0	R	0.016220093	0.024850845	3.057000844
1144	R59K	-0.00774	-0.43607	0.015330581	0	0.008028042	0	K	10.76742935	7.82	4	0	4.910542398	59	3383	-6.107076894	-0.9547	-6.092719752	R	0.019511223	0.030419111	2.234305863
1145	E127R	-0.01346	2.23156	-0.04647569	0	0.008020166	0	R	12.69181061	5.97	0	0	5.022468215	127	2374	-0.093000778	-0.017087096	-0.109779832	E	0.032593727	0.049557447	6.543419329
1146	V176I	-0.00101	-0.47515	-0.044977872	0	0.008005536	0	I	17.35607147	4.11	0	0	2.43975179	176	36	-0.276644906	-0.047554084	-0.247837842	V	0.017155647	0.02280426	3.685109027
1147	K73E	0.01662	-0.97925	-0.025168645	0	0.007391221	0	E	9.861643791	6.89	4	0	3.370048986	73	1459	-4.909692496	-0.9142	-5.732937624	K	0.02526927	0.032922268	3.24769212
1148	G50V	-0.00442	5.06613	-0.015470768	0	0.007232955	0	V	22.31779861	2.06	0	0	3.520917797	50	1619	0	0	0	G	0.084338188	0.065807819	2.169368832
1149	N193D	-0.00355	0.30808	0.001262354	0	0.007099814	0	D	15.79512405	4.58	0	0	1.043771877	193	2079	-0.286593026	-0.074553456	-0.909261491	N	0.021273613	0.032313824	2.316686554
1150	G89Q	0.00326	1.93517	-0.00927459	0	0.006885301	0	Q	17.65498734	2.06	0	0	0.914639926	89	2339	-0.13448779	-0.026132459	-0.2129565	G	0.049518108	0.076222658	4.277456432
1151	L86E	-0.00569	2.32665	-0.00159741	0	0.006853054	0	E	18.89418793	4.92	0	0	4.324393899	86	1123	-0.010120716	-0.005251421	-0.013596686	L	0.139411926	0.172011852	0.783494093
1152	V79H	0.03241	6.59041	-0.425536521	1	0.006853054	0	H	12.90348339	4.11	0	0	10.38014135	79	1624	-2.847736114	-0.4476	-2.371526853	V	0.079520702	0.0609231	0.353794403
1153	L105Y	-0.04869	10	-0.102715466	0	0.006853054	0	Y	19.53167343	4.92	0	0	7.751087407	105	1309	-0.138041217	-0.01400487	-0.258352924	L	0.268455505	0.147943497	0.600458497
1154	K30L	0.00842	-0.36004	-0.011868195	0	0.006782728	0	L	9.234833717	6.89	1	0	3.027322028	30	3630	0	0	0	K	0.022818089	0.028680325	3.029663615
1155	R137M	0.03278	-0.7745	0.00220666	0	0.006079026	0	M	17.66579819	7.82	0	0	3.369153091	137	632	0	0	0	R	0.0193367	0.027546406	2.824616881
1156	F35W	-0.01348	2.93218	-0.07084593	0	0.00607537	0	W	7.24398613	4.62	0	0	10.58027479	35	937	-0.253852836	-0.0571	-0.062730762	F	0.063616753	0.12788558	4.59716026
1157	A67T	-0.02866	0.36763	-0.035042492	0	0.005899158	0	T	10.16456032	2.87	0	0	1.306069224	67	2663	-2.292692613	-0.344684779	-3.392795045	A	0.027704	0.031178594	2.402391046
1158	N23K	0.01061	1.66944	-0.049568395	0	0.005816339	0	K	6.511142254	4.58	1	0	5.437359177	23	462	0	0	0	N	0.022171497	0.043325901	4.18892172
1159	L44Q	-0.00305	0.74772	0.034545581	0	0.005722715	0	Q	17.7966156	4.92	0	0	4.235183486	44	3262	0	0	0	L	0.017348289	0.025204897	6.491951077
1160	E192S	-0.00036	3.05337	-0.042732352	0	0.005657399	0	S	14.31082535	5.97	0	0	3.009982501	192	327	-0.226190513	-0.03675682	0.022669239	E	0.041790485	0.057440758	2.823388831
1161	K30Q	0.00466	-0.1536	-0.037610668	0	0.005649715	0	Q	9.234833717	6.89	1	0	3.027322028	30	2072	-2.605642623	-0.485823689	-3.248764856	K	0.018619537	0.031050682	8.713485752
1162	I19R	-0.16661	4.00962	-0.337876668	1	0.005122492	0	R	8.439152718	4.92	1	0	8.494042268	19	505	-2.883392476	-0.4928	-2.814098434	I	0.091198444	0.081685781	0.712471494
1163	R170K	-0.00784	0.12316	-0.017279511	0	0.005083636	0	K	18.48060799	7.82	0	0	2.080527591	170	2755	-2.217972222	-0.4238	-1.968292863	R	0.020097733	0.023777008	3.469004389
1164	K60G	-0.0501	1.0509	0.011515485	0	0.004777244	0	G	8.253147125	6.89	1	0	4.757373746	60	2112	-4.036859395	-0.523299021	-5.026037551	K	0.039275646	0.056743622	3.630575208
1165	R75I	-0.00763	2.02652	-0.18584685	1	0.004693669	0	I	11.76194477	7.82	4	1	10.08240113	75	2811	-1.042964804	-0.1714	-0.883274179	R	0.199645996	0.151733637	0.230512824
1166	K30N	-0.01981	0.70739	0.010730084	0	0.004668811	0	N	9.234833717	6.89	1	0	3.027322028	30	3173	-1.661547846	-0.240229687	-2.296232641	K	0.019207001	0.033908844	5.979440411
1167	V176S	-0.02659	0.65773	-0.034705927	0	0.004226388	0	S	17.35607147	4.11	0	0	2.43975179	176	2028	0	0	0	V	0.019081116	0.034118652	2.06444031
1168	G90A	0.00796	3.64291	-0.027283575	0	0.004178531	0	A	17.83454704	2.06	0	0	1.903643923	90	3148	-0.005693744	-0.004242896	0.005639725	G	0.054836273	0.090572357	2.946979518
1169	E192Q	0.00018	1.59866	-0.063107717	0	0.004131974	0	Q	14.31082535	5.97	0	0	3.009982501	192	250	-0.089531629	-0.023290491	-0.027231013	E	0.041724682	0.067051888	1.387567527
1170	Q116T	0.00719	0.14277	-0.012064056	0	0.004081485	0	T	22.51475143	6.11	0	0	4.038957343	116	3408	-0.040946015	-0.008327517	-0.089429975	Q	0.040817261	0.057571411	2.143762101
1171	K28H	-0.07209	-0.23237	-0.012628319	0	0.003969568	0	H	8.494107246	6.89	0	0	2.728369427	28	3223	-5.821047248	-0.9142	-5.719006688	K	0.100815773	0.204213142	0.982502093
1172	F160Y	-0.01072	1.41493	-0.021435884	0	0.003836125	0	Y	15.33479309	4.62	0	0	10.18474303	160	3189	-0.594976459	-0.091150511	-0.956889683	F	0.05478096	0.039676428	1.520317532
1173	V181F	0.046	0.12233	0.003190288	0	0.003255477	0	F	13.12367535	4.11	0	0	7.254630238	181	1361	-0.178503949	-0.046435485	-0.215194246	V	0.076389313	0.107311726	3.30462448
1174	P26A	0.0037	2.81051	-0.05870175	0	0.003045382	0	A	8.849747658	4.11	4	0	6.566377589	26	2042	-3.816799645	-0.6666	-4.018450462	P	0.080862284	0.082867622	1.138394637
1175	L44R	0.01231	0.46977	-0.010204625	0	0.002876132	0	R	17.7966156	4.92	0	0	4.235183486	44	1438	0	0	0	L	0.017280579	0.021652699	7.154478999
1176	Y93N	-0.02897	3.40056	0.010020571	0	0.002256435	0	N	17.40075493	4.73	0	0	7.475620826	93	1006	-0.022384767	-0.004071255	-0.041432344	Y	0.033809185	0.030104876	1.619335387
1177	S113E	0.01774	1.22923	0.015258681	0	0.002086947	0	E	27.12701797	3.97	0	0	4.469009237	113	2850	0.001498099	-0.000777528	0.021166141	S	0.033847809	0.048929691	1.277876679
1178	S37Q	-0.01776	-0.89613	0.04606448	0	0.001827792	0	Q	6.380753994	3.97	4	0	9.150595589	37	531	-4.438759475	-0.7285	-4.579349612	S	0.019358397	0.026290178	3.456848632
1179	E149P	0.00699	-0.44724	-0.010686936	0	0.001543057	0	P	16.21544456	5.97	0	0	1.441588145	149	2082	0	0	0	E	0.037403107	0.054995537	8.850042346
1180	T49E	0.03033	1.41913	-0.055846375	0	0.001313648	0	E	23.76004219	4.11	0	0	1.752831958	49	3397	0	0	0	T	0.0206213	0.031959534	3.409040821
1181	S162L	0.00217	-0.6231	-0.04175753	0	0.001286164	0	L	19.51550674	3.97	0	0	5.185538494	162	1553	0	0	0	S	0.115040302	0.146203518	1.12343409
1182	A143Y	0.00278	10	0.007819475	0	0.001189729	0	Y	6.211144924	2.87	0	0	12.49236106	143	202	-0.12164261	-0.047908932	0.455197406	A	0.040988684	0.048858762	2.071217461
1183	Q83R	-0.01084	-0.18695	0.017839661	0	0.001189729	0	R	20.02799416	6.11	0	0	2.253424582	83	2845	0	0	0	Q	0.02900219	0.050927639	1.39318116
1184	Q51C	-0.00305	0.81478	0.003463314	0	0.001169581	0	C	20.46117783	6.11	0	0	4.53932042	51	2451	-0.047952413	-0.011643865	-0.056511479	Q	0.039970398	0.048848629	4.105865618
1185	L21W	-0.00092	1.0303	0.016342343	0	0.001139267	0	W	8.864654541	4.92	0	0	4.272302984	21	1367	-5.792175876	-0.9119	-5.716788901	L	0.029702187	0.04480195	1.912639225
1186	Q107D	0.00504	1.26235	0.027072734	0	0.001124799	0	D	24.93940353	6.11	0	0	1.257057833	107	2227	-0.023669743	-0.006086618	-0.051769634	Q	0.021939278	0.030343056	1.793399936
1187	R75T	-0.06602	3.0111	-0.35267022	1	0.001113477	0	T	11.76194477	7.82	4	1	10.08240113	75	2510	-0.867111876	-0.1714	-0.883274179	R	0.106958389	0.08906436	1.587844862
1188	T112A	0.02797	-0.06288	-0.006041336	0	0.001072903	0	A	30.13591576	4.11	0	0	1.171445623	112	478	0	0	0	T	0.020724297	0.033272743	3.101684577
1189	Q107R	0.00595	-0.03145	0.012492649	0	0.00074911	0	R	24.93940353	6.11	0	0	1.257057833	107	2452	-0.035566301	-0.005935112	-0.036603546	Q	0.017107964	0.023240089	6.917770715
1190	S165L	-0.02095	-1.37559	0.010768763	0	0.00055785	0	L	23.66507339	3.97	0	0	3.18927743	165	575	0	0	0	S	0.030751228	0.047867298	2.72102399
1191	Y109T	0.0003	6.6427	0.013910236	0	0.000529096	0	T	23.09296417	4.73	0	0	7.560569816	109	1817	0	0	0	Y	0.086668015	0.116269588	1.36675909
1192	P66Q	0.25332	1.60443	-0.001283017	0	0.000524322	0	Q	6.704921722	4.11	0	0	3.765378542	66	255	-2.428990268	-0.4404	-2.203737953	P	0.053133726	0.063177884	0.830031331
1193	V176A	-0.01229	0.0555	-0.01387069	0	0.000494061	0	A	17.35607147	4.11	0	0	2.43975179	176	3452	-0.058359857	-0.015181559	-0.132813136	V	0.032336235	0.033795357	3.033829068
1194	N74Y	-0.01118	0.23241	0.014229656	0	-1.36E-15	0	Y	12.22894382	4.58	3	0	5.671408758	74	810	-1.127390739	-0.2095	-1.004718119	N	0.021134377	0.029233217	2.941160631
1195	W180C	0.00963	3.89832	0.021027936	0	-4.69E-14	0	C	15.47003269	7.68	0	0	6.251138618	180	1179	0	0	0	W	0.103170395	0.077503681	3.073022748
1196	L7V	-0.0412	1.30563	0.052780037	0	-0.0000903	0	V	13.10137558	4.92	0	0	8.959959021	7	1801	-0.044096791	-0.010725244	-0.083090233	L	0.023690224	0.031091213	2.820191265
1197	S165Q	0.01662	-0.67182	-0.00041297	0	-0.000296288	0	Q	23.66507339	3.97	0	0	3.18927743	165	2685	0	0	0	S	0.040924072	0.045748711	1.766325602
1198	N53I	-0.00506	3.23419	-0.331417634	1	-0.000511474	0	I	13.89098454	4.58	0	0	11.40206046	53	758	-0.035503913	-0.009235882	0	N	0.041553497	0.082823753	1.678140182
1199	S48G	-0.01262	0.60107	0.032642402	0	-0.000523959	0	G	23.42144203	3.97	0	0	1.027276122	48	610	0	0	0	S	0.021151543	0.029333115	2.930472847
1200	S113G	-0.00955	1.18508	0.028734236	0	-0.000813027	0	G	27.12701797	3.97	0	0	4.469009237	113	2338	-0.012386837	-0.001698115	0.003878007	S	0.025138855	0.038635254	1.479723138
1201	P168E	0.00229	0.9391	0.007782186	0	-0.000925946	0	E	21.02619171	4.11	0	0	4.585584185	168	3758	0	0	0	P	0.046535492	0.069255829	0.752520964
1202	I158D	0.00021	2.39873	0.002503045	0	-0.000925946	0	D	15.34218025	4.92	0	0	5.584524966	158	3527	-0.964609593	-0.110358267	-1.75019333	I	0.025002956	0.029548407	3.236350621
1203	I158F	0.01424	-0.1238	0.015056816	0	-0.001179157	0	F	15.34218025	4.92	0	0	5.584524966	158	1237	-3.123442941	-0.4976	-3.02651213	I	0.042407513	0.033025742	5.691229733
1204	A132T	0.00027	0.51659	-0.041144111	0	-0.001205152	0	T	12.42859459	2.87	0	0	8.156365845	132	3317	-0.047577565	-0.012376686	-0.130665706	A	0.064757824	0.057110548	4.345104399
1205	S136M	-0.00731	-0.73956	0.008111585	0	-0.001241857	0	M	19.48886299	3.97	1	0	1.672358391	136	2498	-0.030462968	-0.005841108	-0.082795581	S	0.021945	0.030540466	1.515086415
1206	S64D	-0.05625	4.44989	0.046575546	0	-0.001304231	0	D	5.344641209	3.97	2	0	6.449582735	64	2965	-0.126883919	-0.033007205	-0.425918038	S	0.073846817	0.08605957	3.434347286
1207	S37H	-0.11605	-0.34652	0.023197212	0	-0.00153015	0	H	6.380753994	3.97	4	0	9.150595589	37	94	-3.254006252	-0.420301827	-4.074391891	S	0.029987812	0.034527898	3.803069489
1208	Q187N	-0.00158	0.385	-0.011645551	0	-0.001912242	0	N	15.12735462	6.11	0	0	1.658673269	187	1621	-0.580352077	-0.110758921	-1.400987646	Q	0.044253826	0.047626734	1.434757894
1209	I80H	0.0118	5.52118	-0.454624682	1	-0.002229411	0	H	14.10015869	4.92	0	0	9.225661827	80	2593	-4.569116387	-0.7142	-4.455411447	I	0.01877737	0.017539263	2.769868241
1210	A103S	0.00089	-0.00709	0.025140453	0	-0.002229411	0	S	21.66026115	2.87	0	0	1.552356176	103	2696	-0.623187458	-0.093005288	-1.057231689	A	0.013214111	0.02299118	6.896383265
1211	G188E	0.02607	3.73646	0.005285114	0	-0.002264378	0	E	15.68405628	2.06	0	0	2.232074367	188	2007	0	0	0	G	0.035558224	0.047543764	1.464582182
1212	I203L	-0.0186	0.02788	-0.010426748	0	-0.002264378	0	L	16.20793152	4.92	0	0	5.913116765	203	3177	-1.102162099	-0.134929341	-1.072355434	I	0.022572994	0.030195951	7.031241476
1213	N193E	-0.00686	0.02205	0.012211315	0	-0.00235678	0	E	15.79512405	4.58	0	0	1.043771877	193	1938	0	0	0	N	0.017582417	0.036669016	2.011096742
1214	Q107S	0.00559	0.20397	0.002401443	0	-0.002357312	0	S	24.93940353	6.11	0	0	1.257057833	107	2841	0	0	0	Q	0.02217865	0.026193142	3.019292121
1215	R47H	0.00006	0.67417	0.037906117	0	-0.002599179	0	H	20.81071091	7.82	0	0	2.255711085	47	3251	0	0	0	R	0.024315834	0.026713371	1.575408804
1216	V85G	0.00228	0.74999	0.043889094	0	-0.002630546	0	G	22.31933975	4.11	0	0	1.196369123	85	223	-0.032668199	-0.005413426	-0.006480611	V	0.073533058	0.084456444	1.953457691
1217	N23S	0.00902	1.18921	-0.046788868	0	-0.002950753	0	S	6.511142254	4.58	1	0	5.437359177	23	1396	-0.128363926	-0.018747573	-0.269795164	N	0.023905754	0.034828663	7.930248359
1218	N118S	0.00422	1.95421	0.000222995	0	-0.002966654	0	S	17.61354065	4.58	0	0	6.832498678	118	3408	-0.035453647	-0.004947703	-0.030512481	N	0.01395607	0.025945187	3.129978482
1219	T8E	0.02418	1.4718	-0.045743132	0	-0.003114589	0	E	10.33769226	4.11	2	0	12.13075387	8	1637	-2.854719672	-0.4619	-2.311322799	T	0.034466267	0.027478218	3.428815963
1220	L105V	-0.03299	4.67678	-0.025059056	0	-0.003246655	0	V	19.53167343	4.92	0	0	7.751087407	105	3631	-0.136798175	-0.03558627	-0.344724988	L	0.077915192	0.096331596	1.754832537
1221	N53Q	-0.02752	2.04701	-0.070092186	0	-0.003396001	0	Q	13.89098454	4.58	0	0	11.40206046	53	2486	-0.011217436	-0.004266146	0.051804597	N	0.048049927	0.054831982	1.518578818
1222	L44M	-0.02487	-0.62195	-0.012055258	0	-0.003550632	0	M	17.7966156	4.92	0	0	4.235183486	44	2549	0	0	0	L	0.015913963	0.020191908	2.114882147
1223	L167E	0.00584	1.13188	0.039327104	0	-0.003582872	0	E	21.83327484	4.92	0	0	4.61442305	167	95	0	0	0	L	0.070335388	0.093430519	1.172320058
1224	I108F	-0.00044	0.21557	-0.001212658	0	-0.003778287	0	F	23.79596901	4.92	0	0	4.832724578	108	2473	0	0	0	I	0.048294067	0.058990479	1.559612479
1225	L88F	-0.00148	3.68183	-0.052319905	0	-0.00382261	0	F	16.29304123	4.92	0	0	5.747261286	88	2354	-0.076566615	-0.006206024	-0.142618353	L	0.335261345	0.439984798	1.496643125
1226	V122L	-0.00565	0.2763	-0.060271663	0	-0.00382261	0	L	6.955334187	4.11	0	1	12.97918295	122	3217	-1.51831336	-0.239601569	-2.866499184	V	0.049629688	0.047924042	4.333812793
1227	K22Q	0.0083	0.1107	0.003233331	0	-0.004311563	0	Q	9.591524124	6.89	0	0	2.171109924	22	3732	0	0	0	K	0.017002106	0.024772406	3.021910134
1228	A143I	-0.0127	3.84823	0.00554922	0	-0.004432438	0	I	6.211144924	2.87	0	0	12.49236106	143	2033	0	0	0	A	0.035324335	0.044507384	1.897944631
1229	N23A	0.00836	1.74529	-0.057840329	0	-0.004575312	0	A	6.511142254	4.58	1	0	5.437359177	23	2076	-0.155791887	-0.025882601	-0.237250767	N	0.022708893	0.027311802	2.828286051
1230	I203M	0.00378	0.57165	-0.009673792	0	-0.004683149	0	M	16.20793152	4.92	0	0	5.913116765	203	1455	-2.093449918	-0.3928	-1.503890341	I	0.020776272	0.02567482	1.706581059
1231	M201Y	0.04166	10	-0.031140088	0	-0.004683149	0	Y	11.38110638	6.36	0	0	7.869766057	201	2700	-0.475816832	-0.05791186	-0.533097562	M	0.027311325	0.031029463	5.494086829
1232	A179S	0.01352	-0.08936	0.001938356	0	-0.004688107	0	S	17.68601227	2.87	0	0	1.559264345	179	43	0	0	0	A	0.015300274	0.026710272	5.634834934
1233	Q116E	0.00443	0.25658	-0.02411515	0	-0.004979146	0	E	22.51475143	6.11	0	0	4.038957343	116	183	-0.072424423	-0.021645834	-0.003308791	Q	0.026535988	0.0497756	1.641005815
1234	G42S	0.01163	8.70005	-0.045412012	0	-0.004984402	0	S	13.89592934	2.06	4	0	9.752754442	42	2390	0	0	0	G	0.050299644	0.053671598	1.565228822
1235	A143R	0.01465	10	-0.065045691	0	-0.005161025	0	R	6.211144924	2.87	0	0	12.49236106	143	3184	-0.822735829	-0.107759692	-0.805904593	A	0.031907797	0.032140851	1.668117695
1236	K189E	-0.0042	0.62002	0.023277244	0	-0.005161427	0	E	15.07453156	6.89	0	0	1.381249882	189	1462	-0.417415103	-0.094323683	-0.423176518	K	0.010649681	0.01767683	1.737333422
1237	A67L	-0.01174	0.10764	-0.060875314	0	-0.005459262	0	L	10.16456032	2.87	0	0	1.306069224	67	958	-1.837820887	-0.270650809	-2.310940493	A	0.027592659	0.043833733	1.53563114
1238	G124K	2.18976	2.81922	-0.420821303	1	-0.005704758	0	K	5.34534359	2.06	1	0	12.78382262	124	2659	-3.605813996	-0.569	-3.423193424	G	0.208512068	0.277957141	1.85945703
1239	L98F	0.01203	3.70177	-0.034269115	0	-0.005844158	0	F	15.34649086	4.92	0	0	6.275034204	98	3253	-1.9838544	-0.302183156	-2.19254781	L	0.152358055	0.162419319	1.159370587
1240	G188D	0.01933	3.13193	0.000689501	0	-0.005999148	0	D	15.68405628	2.06	0	0	2.232074367	188	1307	0	0	0	G	0.037652969	0.050143719	3.987778227
1241	F36E	1.69342	3.85188	-0.285768549	1	-0.006105073	0	E	5.056498051	4.62	4	1	13.07593581	36	2125	-0.920691714	-0.204847338	-1.362133862	F	0.110652447	0.115703464	1.558827255
1242	Q51G	0.00767	1.54193	0.016474791	0	-0.006437802	0	G	20.46117783	6.11	0	0	4.53932042	51	2873	0	0	0	Q	0.037442207	0.04459095	4.241618995
1243	K184P	0.01705	-0.83612	0.0000904	0	-0.006544419	0	P	15.75047207	6.89	0	0	2.259250438	184	520	0	0	0	K	0.042102814	0.062192917	1.363656998
1244	W27V	-0.07578	3.25407	-0.016830832	0	-0.007161066	0	V	9.640572548	7.68	3	0	7.858205999	27	1051	-1.531260961	-0.230143085	-3.518709607	W	0.053863049	0.069545984	1.425228384
1245	C166A	-0.00545	0.17531	0.047789948	0	-0.007734656	0	A	25.31772041	4.47	0	0	1.303071699	166	815	-0.007706364	-0.002004711	-0.020779735	C	0.015987396	0.02392149	3.713633107
1246	I203S	-0.02401	2.52317	-0.009661787	0	-0.007963819	0	S	16.20793152	4.92	0	0	5.913116765	203	3039	-2.202357203	-0.3928	-1.503890341	I	0.014594555	0.024062395	3.217720177
1247	M34L	-0.03518	0.09311	-0.005356942	0	-0.008170685	0	L	8.253878593	6.36	0	0	5.610422062	34	3291	-0.337347998	-0.087756703	0.029991624	M	0.021756887	0.035721183	7.819058432
1248	Q51W	0.0253	-0.30028	0.008409167	0	-0.00818004	0	W	20.46117783	6.11	0	0	4.53932042	51	1590	-0.074888167	-0.0142	-0.066354169	Q	0.048142433	0.055377483	1.63728634
1249	G89D	0.01967	1.94423	0.003927167	0	-0.008567168	0	D	17.65498734	2.06	0	0	0.914639926	89	1498	-0.102334215	-0.017768124	-0.134430384	G	0.055677414	0.072787523	2.314432664
1250	S6C	0.02682	0.81691	-0.071087538	0	-0.008877391	0	C	16.63567734	3.97	0	0	7.488699021	6	103	0	0	0	S	0.033299446	0.045493126	4.483730359
1251	L7C	-0.00502	3.24235	0.00862261	0	-0.008939174	0	C	13.10137558	4.92	0	0	8.959959021	7	2611	-0.173754585	-0.0452	-0.171045371	L	0.022500038	0.03034687	4.54584685
1252	R137E	-0.02729	0.63138	0.026160717	0	-0.00899938	0	E	17.66579819	7.82	0	0	3.369153091	137	611	0	0	0	R	0.021521568	0.031256199	2.39313921
1253	V85I	0.01264	0.034	0.023835497	0	-0.00925848	0	I	22.31933975	4.11	0	0	1.196369123	85	737	-0.03605577	-0.008254041	-0.050586142	V	0.02695179	0.044198036	2.68790848
1254	Y109P	-0.03685	6.70622	0.008208215	0	-0.00925848	0	P	23.09296417	4.73	0	0	7.560569816	109	1568	0	0	0	Y	0.290307999	0.281361103	1.013912084
1255	I158R	-0.00515	1.43782	-0.00992125	0	-0.009347094	0	R	15.34218025	4.92	0	0	5.584524966	158	1399	-1.477108056	-0.188549846	-2.681602093	I	0.023983479	0.028995275	6.895080399
1256	V85M	0.0097	0.29309	0.026102011	0	-0.009412682	0	M	22.31933975	4.11	0	0	1.196369123	85	1940	-0.018294777	-0.003633749	-0.030831447	V	0.053227425	0.079966545	1.14361557
1257	S163M	0.02474	0.14885	-0.004504616	0	-0.009472947	0	M	22.39869118	3.97	0	0	1.389064874	163	2649	-0.041740152	-0.009772357	-0.03451873	S	0.031074524	0.04823494	1.815798116
1258	L65N	0.59195	2.26148	-0.196305124	1	-0.009481482	0	N	4.751151562	4.92	3	0	8.000696218	65	1794	-0.606975649	-0.105761265	-1.045093743	L	0.062371731	0.061251283	2.635617529
1259	M52I	-0.00342	-0.34984	0.007937442	0	-0.010036419	0	I	17.01893997	6.36	0	0	8.5531233	52	2641	-0.545429432	-0.1333	-0.341907749	M	0.032831192	0.042836666	1.459915326
1260	T46K	0.01467	-0.68595	-0.014429816	0	-0.010181086	0	K	18.70683861	4.11	0	0	6.169389329	46	3463	-0.068400265	-0.013960808	-0.041242257	T	0.018013954	0.024271965	2.434544036
1261	E198S	0.00469	-0.05753	-0.028597369	0	-0.010285034	0	S	10.57317352	5.97	0	0	6.317987889	198	684	-2.549763912	-0.4523	-2.201585832	E	0.024175644	0.028844833	1.478182941
1262	L9T	0.00971	3.76997	0.013414822	0	-0.010581305	0	T	7.45442152	4.92	0	0	13.6444423	9	2852	0	0	0	L	0.019341946	0.021441221	7.082787239
1263	V154A	0.00303	1.15293	0.004840377	0	-0.010628523	0	A	10.65170193	4.11	0	0	4.48507411	154	2265	-3.899689528	-0.7214	-4.44773244	V	0.060336113	0.075154781	1.687134644
1264	K130R	-0.00949	0.30214	-0.032269152	0	-0.010758576	0	R	13.0743618	6.89	0	0	3.799508476	130	654	-2.29910061	-0.4666	-0.75096373	K	0.021871567	0.034368515	8.87760318
1265	S162Y	-0.00581	0.52168	-0.009298299	0	-0.010810498	0	Y	19.51550674	3.97	0	0	5.185538494	162	1302	0	0	0	S	0.095021248	0.123824358	1.492354879
1266	S111P	-0.00966	-0.84076	0.016045826	0	-0.011239199	0	P	28.3728714	3.97	0	0	1.199250998	111	797	-0.021906031	-0.002353909	-0.020637012	S	0.07293129	0.075601578	1.367120883
1267	H94W	-0.00702	0.18219	0.057698833	0	-0.011239199	0	W	17.77117729	5.23	0	0	7.295043916	94	195	-0.016073092	-0.004181206	-0.044953633	H	0.016736984	0.024844646	0.986320928
1268	L138P	-0.02084	6.80272	-0.131713069	0	-0.011430176	0	P	14.58987713	4.92	0	0	8.725731931	138	1097	0	0	0	L	0.079926491	0.084952354	1.271863074
1269	I196V	-0.01622	0.58985	-0.005128671	0	-0.011481882	0	V	14.048522	4.92	0	0	2.721469756	196	2272	0.001229281	-0.004242896	0.028525298	I	0.016775131	0.033684015	7.107345411
1270	Q172G	-0.04896	1.41015	-0.002471685	0	-0.011506991	0	G	16.80744362	6.11	0	0	4.586249451	172	2088	-0.142501724	-0.02511568	-0.091269973	Q	0.019904137	0.039049149	2.980295973
1271	I108M	-0.0239	-0.26547	-0.003822989	0	-0.011593076	0	M	23.79596901	4.92	0	0	4.832724578	108	992	0	0	0	I	0.037611008	0.035675049	1.757771224
1272	M52T	0.03269	1.65126	-0.009229646	0	-0.012033584	0	T	17.01893997	6.36	0	0	8.5531233	52	1822	-0.055381889	-0.013296647	-0.010669693	M	0.048231125	0.027882576	5.834210867
1273	I158Q	0.00822	1.43639	-0.009118028	0	-0.012093415	0	Q	15.34218025	4.92	0	0	5.584524966	158	453	-2.453216379	-0.4976	-3.02651213	I	0.031761646	0.028506279	2.277435565
1274	F36R	1.62739	1.62648	-0.300102747	1	-0.012184726	0	R	5.056498051	4.62	4	1	13.07593581	36	3553	-0.645738694	-0.118345973	-0.124200175	F	0.308850765	0.278711915	0.497095116
1275	W180M	-0.01666	1.74331	0.027410759	0	-0.012377798	0	M	15.47003269	7.68	0	0	6.251138618	180	157	0	0	0	W	0.060613632	0.079770088	1.203144187
1276	S175Q	0.0039	-0.21586	-0.017464637	0	-0.012467371	0	Q	18.30578613	3.97	0	0	1.33996937	175	3044	-0.057759428	-0.015025365	-0.303379198	S	0.026965141	0.029728413	3.356704033
1277	C166P	-0.01019	-0.62757	0.025894472	0	-0.012581723	0	P	25.31772041	4.47	0	0	1.303071699	166	3461	-0.051635852	-0.005452714	-0.050446434	C	0.026656151	0.035133362	2.856722756
1278	V176T	-0.0101	0.41	-0.010375172	0	-0.012602178	0	T	17.35607147	4.11	0	0	2.43975179	176	2558	-0.049812287	-0.01295802	-0.175265333	V	0.024918556	0.022799015	2.772231909
1279	G91I	0.00044	7.26012	-0.033103779	0	-0.012617173	0	I	15.7534256	2.06	0	0	3.61499004	91	2036	-0.034112808	-0.005456998	-0.07373441	G	0.090222359	0.114047527	1.319063688
1280	N193K	-0.00998	-0.1768	-0.01578614	0	-0.012680845	0	K	15.79512405	4.58	0	0	1.043771877	193	373	-0.782799831	-0.111446508	-0.909261491	N	0.023834705	0.030060768	3.169960008
1281	Q172A	-0.01216	0.1813	0.023651536	0	-0.012738715	0	A	16.80744362	6.11	0	0	4.586249451	172	177	-0.054660849	-0.007476683	-0.060757491	Q	0.020270348	0.032444477	2.575663232
1282	S136N	0.00333	0.17778	-0.013606375	0	-0.012790589	0	N	19.48886299	3.97	1	0	1.672358391	136	3271	-0.027964232	-0.007274532	-0.092608231	S	0.015172005	0.030188084	3.596280053
1283	S97T	-0.02057	1.51395	0.02424023	0	-0.012976505	0	T	17.39152336	3.97	4	0	3.793341169	97	43	0	0	0	S	0.043384552	0.043104649	1.920349598
1284	M34R	-0.00367	0.69378	-0.011548018	0	-0.013331136	0	R	8.253878593	6.36	0	0	5.610422062	34	3281	-1.500143651	-0.204555199	-1.62850369	M	0.022848606	0.036724806	3.185980972
1285	M34C	-0.03558	1.13326	-0.007215198	0	-0.013443305	0	C	8.253878593	6.36	0	0	5.610422062	34	3192	-3.091068575	-0.5738	-3.054343126	M	0.032671928	0.032565236	3.919052654
1286	Q116A	-0.01477	0.56482	0.006658621	0	-0.013469607	0	A	22.51475143	6.11	0	0	4.038957343	116	3510	-0.063355776	-0.014157125	-0.039573395	Q	0.030221939	0.045188427	2.791053699
1287	E127W	0.02125	0.49458	-0.035522518	0	-0.013723655	0	W	12.69181061	5.97	0	0	5.022468215	127	1190	-0.211876093	-0.0428	-0.21240975	E	0.04186058	0.059986353	2.896276547
1288	N139G	-0.01216	1.09746	-0.002771208	0	-0.013749309	0	G	15.82427406	4.58	0	0	7.36985389	139	1886	-0.43388249	-0.0738	-0.280931692	N	0.011594296	0.02144146	1.936500494
1289	S41T	0.00735	2.65444	-0.014507589	0	-0.014190635	0	T	10.40765381	3.97	0	0	10.02344548	41	1571	0	0	0	S	0.020668507	0.025244951	1.886506545
1290	I115M	-0.02435	0.79326	0.009227014	0	-0.014243491	0	M	22.94098473	4.92	0	0	6.353847112	115	1390	-0.140030471	-0.028813671	-0.183252252	I	0.094280243	0.142614365	1.018145011
1291	Q83K	-0.01304	-0.32835	-0.021626875	0	-0.014329104	0	K	20.02799416	6.11	0	0	2.253424582	83	2716	-0.498263723	-0.12961684	-1.573587591	Q	0.046909332	0.065114498	2.417152028
1292	P26H	-0.04045	10	0.004749468	0	-0.014462211	0	H	8.849747658	4.11	4	0	6.566377589	26	3643	-2.489756122	-0.334033211	-3.556398551	P	0.087740183	0.10564208	1.27125526
1293	S48M	0.00027	-1.25048	0.020062169	0	-0.014462211	0	M	23.42144203	3.97	0	0	1.027276122	48	569	0	0	0	S	0.02634716	0.038633347	2.52293667
1294	Q4H	-0.01188	0.36466	0.039908783	0	-0.014567383	0	H	20.03450966	6.11	0	0	3.605329933	4	3091	0	0	0	Q	0.025604248	0.03302145	1.36839544
1295	T46H	-0.03395	0.24795	0.038524836	0	-0.014567383	0	H	18.70683861	4.11	0	0	6.169389329	46	809	-0.233808679	-0.0595	-0.17197712	T	0.027827263	0.025567532	4.973812085
1296	T49D	-0.01027	2.06291	-0.094322223	0	-0.014956496	0	D	23.76004219	4.11	0	0	1.752831958	49	2596	0	0	0	T	0.023745537	0.034799576	2.824585072
1297	V55I	0.03299	1.76018	-0.020668854	0	-0.01518893	0	I	9.074516296	4.11	3	0	13.97801555	55	2763	-0.182101195	-0.047371262	-0.179332489	V	0.060647011	0.092381716	2.184323103
1298	L86P	-0.00409	4.22686	0.046400438	0	-0.015210228	0	P	18.89418793	4.92	0	0	4.324393899	86	3050	-0.045985034	-0.004987489	-0.020273255	L	0.220348358	0.302886009	1.33509889
1299	S175A	0.00734	-0.24865	-0.002194814	0	-0.015283232	0	A	18.30578613	3.97	0	0	1.33996937	175	2799	-0.186756907	-0.032540251	-0.342674777	S	0.016027451	0.023133278	2.925021768
1300	S183G	0.00908	0.31181	-0.016026784	0	-0.015511089	0	G	15.93830681	3.97	0	0	4.08739996	183	3717	0	0	0	S	0.031088829	0.041749477	3.22510297
1301	K60Q	0.01814	0.1678	0.014533632	0	-0.015867156	0	Q	8.253147125	6.89	1	0	4.757373746	60	2291	-3.308645784	-0.523040233	-5.026037551	K	0.031937599	0.044131994	5.045959437
1302	D110R	0.02057	-0.23092	-0.010530916	0	-0.015917451	0	R	26.05638313	4.74	2	0	2.782494413	110	10	0	0	0	D	0.045100212	0.059190273	3.248962094
1303	L167A	0.01135	1.48168	-0.006724072	0	-0.015946684	0	A	21.83327484	4.92	0	0	4.61442305	167	2577	0	0	0	L	0.070115089	0.082708359	1.828208623
1304	N53S	-0.01606	1.95168	-0.062437881	0	-0.015949584	0	S	13.89098454	4.58	0	0	11.40206046	53	2393	-0.064471227	-0.011128325	-0.050580046	N	0.037228584	0.036873341	3.165148732
1305	L167Q	0.0259	0.98589	0.048355893	0	-0.015982908	0	Q	21.83327484	4.92	0	0	4.61442305	167	2351	0	0	0	L	0.04642868	0.087399483	1.664114852
1306	I158Y	0.00643	-0.0167	0.033665055	0	-0.016271832	0	Y	15.34218025	4.92	0	0	5.584524966	158	2030	-3.123442941	-0.4976	-3.02651213	I	0.033430576	0.034229279	2.999934475
1307	S113T	0.01026	0.0127	-0.015936321	0	-0.016344778	0	T	27.12701797	3.97	0	0	4.469009237	113	3526	0	0	0	S	0.031101227	0.039662838	1.676543545
1308	T112N	0.00275	-0.21324	-0.00878823	0	-0.016446518	0	N	30.13591576	4.11	0	0	1.171445623	112	3752	0	0	0	T	0.025273323	0.028855801	3.354622969
1309	K28M	-0.13606	-0.35246	-0.002894502	0	-0.016565581	0	M	8.494107246	6.89	0	0	2.728369427	28	160	-4.855996764	-0.9142	-5.719006688	K	0.073969364	0.147867203	1.502094521
1310	Q51V	0.00677	0.14809	0.013057036	0	-0.016607597	0	V	20.46117783	6.11	0	0	4.53932042	51	1870	-0.015550401	-0.001491404	-0.033657461	Q	0.10784626	0.142812729	0.804545263
1311	Q107N	-0.0024	0.40946	-0.023417715	0	-0.016613199	0	N	24.93940353	6.11	0	0	1.257057833	107	3127	-0.057434066	-0.014869969	-0.069529967	Q	0.01401329	0.028594971	1.224650336
1312	M52K	-0.00016	0.55177	-0.039574648	0	-0.01710141	0	K	17.01893997	6.36	0	0	8.5531233	52	3688	0.063694363	-0.006243643	0.356817128	M	0.022221565	0.019039154	2.40466744
1313	K184E	0.00709	-0.45418	0.0161934	0	-0.0171065	0	E	15.75047207	6.89	0	0	2.259250438	184	1757	0	0	0	K	0.01550293	0.022247791	2.225229968
1314	R38V	-0.00133	0.96334	0.018194829	0	-0.017107344	0	V	10.21093941	7.82	0	0	7.728220503	38	974	-0.434376885	-0.085709753	-0.340024772	R	0.029625654	0.027746439	3.036064207
1315	K73A	-0.04404	-0.23679	-0.037604367	0	-0.017147579	0	A	9.861643791	6.89	4	0	3.370048986	73	1214	-3.138274419	-0.436044895	-3.953986566	K	0.020636559	0.02533865	5.403952216
1316	E192D	-0.00097	2.71875	0.001033264	0	-0.017393843	0	D	14.31082535	5.97	0	0	3.009982501	192	1931	-0.144421138	-0.037569284	-0.061334381	E	0.04738903	0.051957607	1.417151254
1317	N193G	0.00249	0.10342	-0.015194646	0	-0.017422042	0	G	15.79512405	4.58	0	0	1.043771877	193	548	-1.249819307	-0.143762796	-1.673179796	N	0.018174171	0.026242971	3.994326909
1318	S37Y	-0.10026	-0.48022	-0.011368863	0	-0.017899187	0	Y	6.380753994	3.97	4	0	9.150595589	37	2842	-1.350732532	-0.351375536	-2.559518728	S	0.031403303	0.039061189	2.012001075
1319	L177M	-0.0231	0.27146	-0.004608849	0	-0.018044156	0	M	13.62457466	4.92	0	0	7.717059707	177	230	-0.786893	-0.2047	-0.525045133	L	0.074774742	0.048744202	1.659564089
1320	S163N	0.01019	0.09231	-0.018549001	0	-0.018044156	0	N	22.39869118	3.97	0	0	1.389064874	163	1008	0.004451809	-0.000777528	0.006024231	S	0.018715858	0.023825169	2.18294206
1321	V154T	0.00383	-0.44241	-0.029390473	0	-0.018044156	0	T	10.65170193	4.11	0	0	4.48507411	154	3724	-2.270760165	-0.29765517	-3.28668393	V	0.03670454	0.04184413	1.412161232
1322	N23W	-0.02117	2.18544	0.030961219	0	-0.018053238	0	W	6.511142254	4.58	1	0	5.437359177	23	264	-1.005858695	-0.1785	-0.753182125	N	0.027122974	0.042863131	3.114262044
1323	D159N	0.05477	0.62897	0.002702789	0	-0.018268595	0	N	16.11411667	4.74	0	0	5.7012012	159	2629	-0.021972388	-0.005781981	-0.048585321	D	0.020083904	0.030095577	5.185760288
1324	I158H	-0.01509	1.48293	-0.036638097	0	-0.018514726	0	H	15.34218025	4.92	0	0	5.584524966	158	1782	-1.335092136	-0.206734492	-2.225655825	I	0.035182476	0.027503729	8.915752374
1325	Q187W	0.00396	0.17196	-0.025505355	0	-0.018514726	0	W	15.12735462	6.11	0	0	1.658673269	187	964	-1.851244993	-0.3619	-1.65183761	Q	0.034274101	0.045590639	1.451749536
1326	V45C	-0.00132	0.33948	0.064736607	0	-0.018989168	0	C	19.04595757	4.11	0	0	5.010525772	45	1383	-0.418776792	-0.097486192	-0.361282499	V	0.019784927	0.025110245	2.496400415
1327	Q187A	0.00315	0.52911	0.011901254	0	-0.019119264	0	A	15.12735462	6.11	0	0	1.658673269	187	2415	-0.485407637	-0.053770981	-1.254249823	Q	0.033383369	0.059739828	3.169854436
1328	E84D	-0.00695	-0.17521	0.045790332	0	-0.019164137	0	D	23.06060028	5.97	0	0	1.784244284	84	2921	-0.052403775	-0.013632162	0.011765767	E	0.053542137	0.085281849	3.541639185
1329	V145D	0.02337	4.73039	-0.231514882	1	-0.019164137	0	D	8.76294899	4.11	0	0	8.920834309	145	2645	-2.877696433	-0.413671361	-4.686674347	V	0.043462038	0.051290631	3.463624327
1330	L86D	-0.00649	2.86885	0.052246729	0	-0.019242889	0	D	18.89418793	4.92	0	0	4.324393899	86	44	-0.009538495	-0.005099964	0.03095196	L	0.144013405	0.188173771	1.283542078
1331	M201P	0.00884	3.97064	-0.250407803	1	-0.019741647	0	P	11.38110638	6.36	0	0	7.869766057	201	269	-1.328184282	-0.2357	-0.912442078	M	0.136265755	0.085706949	0.065951565
1332	V154I	0.00703	-0.40959	0.00857287	0	-0.019997845	0	I	10.65170193	4.11	0	0	4.48507411	154	2222	-4.564123483	-0.7214	-4.44773244	V	0.05222702	0.109228849	1.740075572
1333	A67Q	0.01514	-0.01017	-0.038194985	0	-0.020087498	0	Q	10.16456032	2.87	0	0	1.306069224	67	2426	-2.042663462	-0.330296537	-3.190755926	A	0.03207612	0.049348116	2.369991046
1334	C166Y	0.00635	1.88107	-0.00201372	0	-0.020177803	0	Y	25.31772041	4.47	0	0	1.303071699	166	2505	-0.088552723	-0.021995427	-0.050446434	C	0.014769554	0.022292614	3.024784831
1335	S48Q	-0.00372	-0.52293	0.031325431	0	-0.020473464	0	Q	23.42144203	3.97	0	0	1.027276122	48	2996	0	0	0	S	0.027792931	0.040906906	4.25003344
1336	I115E	-0.01573	1.72451	-0.026003527	0	-0.020508213	0	E	22.94098473	4.92	0	0	6.353847112	115	2445	-0.026113743	-0.006793151	-0.029900085	I	0.138908386	0.116007328	0.420052693
1337	R38C	-0.00861	1.41855	0.014059373	0	-0.020795512	0	C	10.21093941	7.82	0	0	7.728220503	38	2234	-0.359402193	-0.093493815	-0.749948608	R	0.019395828	0.027674794	2.474766647
1338	M34S	0.00668	0.69313	-0.009747991	0	-0.020795512	0	S	8.253878593	6.36	0	0	5.610422062	34	2213	-3.091068575	-0.5738	-3.054343126	M	0.035120726	0.038035631	1.849624805
1339	S6Y	0.05821	-0.20628	-0.027278591	0	-0.020795512	0	Y	16.63567734	3.97	0	0	7.488699021	6	436	0	0	0	S	0.035633087	0.059260845	2.320997195
1340	S162E	-0.05566	1.55923	-0.003886158	0	-0.021011622	0	E	19.51550674	3.97	0	0	5.185538494	162	1197	0	0	0	S	0.098689556	0.105239391	1.962485434
1341	D173E	-0.00039	0.76934	-0.016774246	0	-0.021049077	0	E	17.95661354	4.74	0	0	2.024628673	173	2553	-0.0947391	-0.024645147	-0.078555015	D	0.014775276	0.02482748	6.425903261
1342	K30D	0.00594	0.17953	-0.010812018	0	-0.021317201	0	D	9.234833717	6.89	1	0	3.027322028	30	2311	-2.055359472	-0.34267467	-2.809794747	K	0.028234482	0.04264164	8.441417202
1343	W3Y	-0.03601	1.53227	0.010962669	0	-0.021380894	0	Y	18.59508324	7.68	0	0	6.420825291	3	3197	0	0	0	W	0.018731117	0.026657581	5.377800467
1344	Q116N	0.01193	0.50667	-0.042303442	0	-0.021835798	0	N	22.51475143	6.11	0	0	4.038957343	116	983	-0.078736138	-0.023287744	-0.025932629	Q	0.036611557	0.043914795	2.24421604
1345	S165G	-0.00499	0.5136	0.018007875	0	-0.021973159	0	G	23.66507339	3.97	0	0	3.18927743	165	3521	0	0	0	S	0.033226013	0.047699451	3.338457828
1346	Y109K	-0.00165	3.06089	0.007732897	0	-0.022174774	0	K	23.09296417	4.73	0	0	7.560569816	109	472	0	0	0	Y	0.078417778	0.130942822	1.035174623
1347	D99Q	0.00762	0.93588	0.031201511	0	-0.02235065	0	Q	18.82237434	4.74	0	0	1.785034147	99	3747	-3.524500615	-0.638	-3.659933126	D	0.047199249	0.053289652	2.947176043
1348	V176M	0.02428	-0.7457	-0.004754722	0	-0.022667257	0	M	17.35607147	4.11	0	0	2.43975179	176	2266	-0.496321123	-0.1047	-0.362862549	V	0.026255608	0.028184891	5.622803241
1349	P26N	0.02872	5.68171	-0.054851809	0	-0.022786964	0	N	8.849747658	4.11	4	0	6.566377589	26	2254	-3.768185425	-0.6666	-4.018450462	P	0.066715479	0.111503124	2.734682958
1350	G42R	-0.01018	10	-0.059423679	0	-0.022786964	0	R	13.89592934	2.06	4	0	9.752754442	42	2987	-0.200496409	-0.034874323	-0.132496255	G	0.066001892	0.070817232	1.077119517
1351	L167D	-0.0107	1.95664	0.048101267	0	-0.023474545	0	D	21.83327484	4.92	0	0	4.61442305	167	3695	0	0	0	L	0.080647469	0.099830627	2.028387237
1352	P26V	-0.05363	3.32217	-0.048722313	0	-0.023675307	0	V	8.849747658	4.11	4	0	6.566377589	26	3502	-1.072529187	-0.279004546	-2.824063599	P	0.069929838	0.101878881	1.420969488
1353	F160L	-0.04453	5.25075	-0.003476945	0	-0.023678711	0	L	15.33479309	4.62	0	0	10.18474303	160	1662	-0.394235955	-0.067855504	-0.611001827	F	0.09636879	0.10379982	1.294211556
1354	N191K	0.01642	-0.62459	0.007337104	0	-0.023678711	0	K	15.52142525	4.58	0	0	1.222303607	191	1041	-0.331188485	-0.0714	-0.206372544	N	0.024536133	0.031105042	6.742138459
1355	K114T	-0.01009	0.63382	0.029102416	0	-0.023815369	0	T	26.55749512	6.89	0	0	1.86198455	114	2701	0	0	0	K	0.01807785	0.030042171	2.436745362
1356	C166L	0.01844	0.2793	0.023918371	0	-0.024249928	0	L	25.31772041	4.47	0	0	1.303071699	166	3458	-0.065518655	-0.013569356	-0.033092527	C	0.01918602	0.027639866	2.091159431
1357	G42A	-0.0064	6.48806	-0.031177139	0	-0.024297606	0	A	13.89592934	2.06	4	0	9.752754442	42	1327	-0.145625271	-0.037882524	-0.192746454	G	0.038371086	0.044712305	3.033879596
1358	M52V	0.03505	0.12759	0.000811112	0	-0.024377933	0	V	17.01893997	6.36	0	0	8.5531233	52	3233	-0.076728532	-0.011373545	-0.064718192	M	0.049603462	0.036082268	4.039557097
1359	T61C	0.03803	-0.14175	-0.023117696	0	-0.024416459	0	C	5.284845829	4.11	0	0	10.76251421	61	1630	-1.890651153	-0.3785	-2.261086938	T	0.066392183	0.073433757	3.645171644
1360	R70I	-0.04333	2.63645	-0.002276441	0	-0.024416459	0	I	9.531523705	7.82	2	0	4.20129558	70	1071	-0.213737551	-0.050364154	-0.293595908	R	0.070772648	0.088739634	1.199480045
1361	L104M	-0.01596	-0.66337	0.018254074	0	-0.024483174	0	M	21.10259438	4.92	0	0	5.057757566	104	1689	-0.692925996	-0.1547	-0.734041	L	0.022205353	0.03238821	0.900278481
1362	G90V	-0.03642	5.00765	-0.082604779	0	-0.024620547	0	V	17.83454704	2.06	0	0	1.903643923	90	1107	-0.079508039	-0.015257864	-0.105755393	G	0.073699951	0.09041357	2.056320741
1363	F156P	-0.00825	10	-0.3470628	1	-0.024716264	0	P	11.16283131	4.62	4	0	8.255048124	156	2284	-3.708224476	-0.5928	-3.482658937	F	0.112533092	0.084883451	1.172477379
1364	N191Y	0.00966	-0.16833	-0.014213279	0	-0.025609927	0	Y	15.52142525	4.58	0	0	1.222303607	191	1427	-0.335591028	-0.0714	-0.206372544	N	0.031702518	0.038933992	7.390187687
1365	Q187T	0.00331	0.46529	-0.009018746	0	-0.025833143	0	T	15.12735462	6.11	0	0	1.658673269	187	892	-1.669895025	-0.3619	-1.65183761	Q	0.036857605	0.053261757	6.531268953
1366	R204K	-0.00241	2.07283	0.002365696	0	-0.025859068	0	K	18.30018616	7.82	0	0	5.183280005	204	2733	0	0	0	R	0.016576767	0.021060467	2.043423685
1367	L65W	0.67101	0.81948	-0.069740316	0	-0.025946608	0	W	4.751151562	4.92	3	0	8.000696218	65	688	-1.072915941	-0.1904	-1.177068966	L	0.251147032	0.32366395	1.45603411
1368	I196A	0.00108	1.58674	-0.071102943	0	-0.026209914	0	A	14.048522	4.92	0	0	2.721469756	196	1459	-0.175598935	-0.0428	-0.126021988	I	0.032125473	0.037720919	2.371099143
1369	Y197G	-0.01148	5.56288	-0.052947479	0	-0.026289569	0	G	10.93452549	4.73	0	0	7.220669367	197	2468	-0.010026444	-0.00238048	0.025442984	Y	0.042309284	0.046860933	1.195372139
1370	G18V	-0.04922	8.74565	-0.049207256	0	-0.026339183	0	V	12.09145641	2.06	1	0	6.130906393	18	346	-0.061074114	-0.015650511	-0.178000196	G	0.056669235	0.075826883	1.54242597
1371	V181Q	-0.04355	3.1469	-0.004158232	0	-0.0264313	0	Q	13.12367535	4.11	0	0	7.254630238	181	2926	-1.788340083	-0.3642	-1.520311844	V	0.071789742	0.076397419	1.145409274
1372	K22C	0.00905	0.64109	-0.000256662	0	-0.026501209	0	C	9.591524124	6.89	0	0	2.171109924	22	750	0	0	0	K	0.015478611	0.025060892	6.658950222
1373	P26I	-0.07048	5.1316	-0.022205995	0	-0.026555101	0	I	8.849747658	4.11	4	0	6.566377589	26	744	-0.617492547	-0.160632671	-1.131583617	P	0.066454887	0.092063069	0.908326002
1374	K184H	0.02149	-0.40059	-0.000122275	0	-0.026753966	0	H	15.75047207	6.89	0	0	2.259250438	184	3133	0	0	0	K	0.021893024	0.025891542	9.021750898
1375	V181R	-0.00812	10	-0.26228188	1	-0.026753966	0	R	13.12367535	4.11	0	0	7.254630238	181	173	-0.894757087	-0.105477949	-1.267867641	V	0.053247929	0.075277567	2.221770402
1376	N139H	0.00491	1.78013	-0.079192227	0	-0.027086764	0	H	15.82427406	4.58	0	0	7.36985389	139	2545	-0.125317191	-0.017608971	-0.081077587	N	0.022226334	0.032230854	2.022094693
1377	Y109R	-0.00987	2.44122	-0.012075388	0	-0.027086764	0	R	23.09296417	4.73	0	0	7.560569816	109	2933	0	0	0	Y	0.100131035	0.144603252	0.817076343
1378	F160W	-0.01751	4.71786	-0.024760327	0	-0.027136142	0	W	15.33479309	4.62	0	0	10.18474303	160	1302	-0.730376111	-0.126372974	-1.148267619	F	0.065296173	0.07154274	2.526716979
1379	L7T	-0.03944	3.44783	0.039647387	0	-0.027225502	0	T	13.10137558	4.92	0	0	8.959959021	7	3045	-0.03796142	-0.009875171	-0.023779408	L	0.021970749	0.024636269	4.688027126
1380	G50E	0.00788	3.06155	0.003507129	0	-0.027326629	0	E	22.31779861	2.06	0	0	3.520917797	50	3056	0	0	0	G	0.08544445	0.065830231	3.454991726
1381	E134A	-0.02109	0.13828	-0.005990006	0	-0.027390991	0	A	17.18146706	5.97	0	0	2.837360534	134	36	-0.879403699	-0.104399996	-0.846860424	E	0.02018261	0.019177437	5.785337042
1382	N191S	0.00679	0.32418	-0.013567785	0	-0.028302085	0	S	15.52142525	4.58	0	0	1.222303607	191	2787	-0.132312457	-0.024264143	-0.091458677	N	0.016033173	0.023023605	2.255232516
1383	C166K	-0.00013	1.87106	0.028813033	0	-0.028302085	0	K	25.31772041	4.47	0	0	1.303071699	166	136	-0.029037433	-0.004466749	-0.026494878	C	0.013130188	0.016859055	3.836596923
1384	L177S	0.0059	4.72	-0.277962943	1	-0.028404254	0	S	13.62457466	4.92	0	0	7.717059707	177	1050	-0.839447996	-0.2047	-0.525045133	L	0.059743881	0.054394722	0.685667839
1385	S41Y	0.09101	10	-0.057041089	0	-0.028406111	0	Y	10.40765381	3.97	0	0	10.02344548	41	2652	-5.84757101	-0.919	-5.766506298	S	0.056722164	0.067116737	1.247886447
1386	R170D	-0.00146	0.79408	0.037368799	0	-0.028757669	0	D	18.48060799	7.82	0	0	2.080527591	170	2873	-1.881159684	-0.360860767	-1.674537088	R	0.022043228	0.02854681	2.537834652
1387	L29C	-0.06155	3.13882	-0.048835694	0	-0.028969021	0	C	8.731369972	4.92	0	0	7.227221514	29	365	-0.21537438	-0.039980152	-0.413775992	L	0.050188541	0.075759411	2.635723471
1388	S31R	-0.0082	-1.67537	-0.003407804	0	-0.029090219	0	R	9.684784889	3.97	0	0	5.267439346	31	876	-0.115222292	-0.029973584	-0.158858598	S	0.033355236	0.053739309	1.812715184
1389	T49M	-0.01366	1.15719	-0.110695919	0	-0.029350319	0	M	23.76004219	4.11	0	0	1.752831958	49	42	0	0	0	T	0.029158592	0.028460026	3.058295665
1390	G182D	0.00251	4.22876	-0.010346475	0	-0.029478546	0	D	16.59490204	2.06	0	0	3.263750441	182	532	-0.274954103	-0.047960946	-0.413875442	G	0.024075985	0.044601679	1.68653449
1391	L7W	-0.01086	9.25789	0.022765696	0	-0.029626525	0	W	13.10137558	4.92	0	0	8.959959021	7	2872	-0.222716133	-0.0452	-0.171045371	L	0.055875778	0.083135128	1.827353379
1392	M52C	0.02355	1.2358	-0.019377299	0	-0.029716883	0	C	17.01893997	6.36	0	0	8.5531233	52	878	-0.253203236	-0.064757302	-0.24951123	M	0.021543503	0.022603512	8.199268323
1393	W27S	-0.08583	5.94143	-0.020651033	0	-0.029869404	0	S	9.640572548	7.68	3	0	7.858205999	27	1671	-3.353562777	-0.583183126	-4.025330881	W	0.055179596	0.06759882	2.489567492
1394	R161I	-0.00688	2.31928	0.027101394	0	-0.030482956	0	I	15.94365978	7.82	0	0	7.22446866	161	1399	-0.151723068	-0.0333205	-0.304140629	R	0.123901844	0.072282553	1.180318275
1395	Q4E	-0.01411	-0.08675	0.053740509	0	-0.030656668	0	E	20.03450966	6.11	0	0	3.605329933	4	1803	0	0	0	Q	0.019496918	0.023163319	6.199870301
1396	R59N	0.00275	0.68674	-0.006549485	0	-0.030656668	0	N	10.76742935	7.82	4	0	4.910542398	59	203	-5.842377849	-0.9547	-6.092719752	R	0.0167346	0.027737141	2.660456131
1397	T46A	-0.00316	0.2223	0.01859199	0	-0.03088855	0	A	18.70683861	4.11	0	0	6.169389329	46	2650	0.0118157	-0.002786923	-0.003400926	T	0.018598557	0.027798653	5.821079837
1398	C166E	-0.02536	0.22918	0.05231182	0	-0.030914089	0	E	25.31772041	4.47	0	0	1.303071699	166	1234	-0.011329877	-0.004365569	0.013928079	C	0.017916679	0.022978783	5.15888364
1399	D110G	0.02151	0.54223	0.041817741	0	-0.031018291	0	G	26.05638313	4.74	2	0	2.782494413	110	1465	0	0	0	D	0.027903557	0.034921169	2.208226012
1400	Q4P	-0.08499	0.53355	0.006916961	0	-0.031028817	0	P	20.03450966	6.11	0	0	3.605329933	4	714	0	0	0	Q	0.09301281	0.059980869	2.516325268
1401	E192T	-0.00313	2.40986	-0.05710211	0	-0.031342687	0	T	14.31082535	5.97	0	0	3.009982501	192	2671	-0.149402544	-0.016781427	0.011807444	E	0.052325726	0.051142454	0.909603486
1402	D159E	0.01935	0.36554	-0.016433227	0	-0.031525104	0	E	16.11411667	4.74	0	0	5.7012012	159	714	-0.015281182	-0.00404135	0.01184219	D	0.020316124	0.034430504	1.928257712
1403	S37G	-0.03172	0.5847	-0.007678259	0	-0.031577362	0	G	6.380753994	3.97	4	0	9.150595589	37	1172	-4.640742564	-0.7285	-4.579349612	S	0.020821571	0.031453013	1.286332745
1404	L86S	-0.00976	3.42629	0.002440771	0	-0.03160913	0	S	18.89418793	4.92	0	0	4.324393899	86	1402	-0.012838455	-0.004956654	0.032217851	L	0.092328072	0.130599976	1.692672262
1405	S113Y	-0.01163	2.94625	-0.004846391	0	-0.03160913	0	Y	27.12701797	3.97	0	0	4.469009237	113	2127	-0.049651973	-0.008997597	-0.037371444	S	0.042901993	0.051238537	3.536205926
1406	A103L	0.00077	-0.15698	0.004739157	0	-0.031683383	0	L	21.66026115	2.87	0	0	1.552356176	103	460	0	0	0	A	0.014592171	0.026310921	3.878660761
1407	N139C	0.01414	0.81462	0.008743403	0	-0.031859321	0	C	15.82427406	4.58	0	0	7.36985389	139	2099	-0.023297338	-0.010344371	0.074207514	N	0.013820648	0.01654911	3.527273446
1408	Q83E	-0.03308	0.01844	0.01382133	0	-0.031859321	0	E	20.02799416	6.11	0	0	2.253424582	83	1306	-1.95952759	-0.347762484	-3.332373366	Q	0.033776283	0.051459789	4.076893228
1409	N139F	0.00409	1.00555	0.100856294	0	-0.031859321	0	F	15.82427406	4.58	0	0	7.36985389	139	278	-0.147832831	-0.019653862	-0.162155174	N	0.025025368	0.03319931	1.967683411
1410	L177A	0.00503	3.6162	-0.01057778	0	-0.03208611	0	A	13.62457466	4.92	0	0	7.717059707	177	818	-0.256570914	-0.053072093	-0.053705965	L	0.068611145	0.06436348	4.346973367
1411	L15I	0.01145	0.30779	0.031808335	0	-0.032310569	0	I	14.21250725	4.92	0	0	3.90512752	15	2579	-2.54793097	-0.4904	-2.371712647	L	0.014036179	0.016728878	1.848133821
1412	L167C	0.02635	1.27075	0.021945672	0	-0.032475143	0	C	21.83327484	4.92	0	0	4.61442305	167	2330	0	0	0	L	0.068109512	0.089839935	1.888505187
1413	S163T	-0.03143	0.24896	-0.020133693	0	-0.03263169	0	T	22.39869118	3.97	0	0	1.389064874	163	1047	-0.026001203	-0.006763875	-0.019308303	S	0.018222809	0.030390739	2.714722034
1414	M201C	-0.02554	2.87277	-0.039856571	0	-0.032694517	0	C	11.38110638	6.36	0	0	7.869766057	201	2809	-0.272030936	-0.039900657	-0.453791056	M	0.012617588	0.016147614	4.3774902
1415	G89H	-0.00785	1.90794	-0.044760814	0	-0.033109226	0	H	17.65498734	2.06	0	0	0.914639926	89	246	-0.119444875	-0.02221924	-0.272359213	G	0.051509857	0.078670979	2.870001729
1416	E84R	0.00694	-0.04257	-0.031205044	0	-0.03361914	0	R	23.06060028	5.97	0	0	1.784244284	84	2140	-0.068297077	-0.006296831	-0.081077587	E	0.035541534	0.045556545	1.33820152
1417	V181A	0.02556	2.27453	0.006230503	0	-0.033643983	0	A	13.12367535	4.11	0	0	7.254630238	181	1111	-1.830249608	-0.3642	-1.520311844	V	0.058936596	0.047644615	3.142103486
1418	D24G	-0.01347	0.26047	-0.04364729	0	-0.033683684	0	G	4.671723843	4.74	0	0	5.903041359	24	2634	-0.023491606	-0.017670376	0.144809752	D	0.0345397	0.034113288	2.568617242
1419	G90Q	-0.02132	3.13293	-0.00422585	0	-0.033856732	0	Q	17.83454704	2.06	0	0	1.903643923	90	3537	-0.029597641	-0.01039319	-0.083892057	G	0.073151588	0.094230652	3.410797803
1420	M133I	0.0067	1.98933	-0.016761404	0	-0.034685926	0	I	13.74852467	6.36	0	0	7.978120244	133	48	-0.044476491	-0.008836048	-0.083341721	M	0.022484779	0.030550957	8.262514885
1421	H68S	0.03318	-0.02363	-0.001615488	0	-0.03472079	0	S	10.90846252	5.23	0	0	1.082651311	68	403	-0.031660743	-0.008236131	-0.053180613	H	0.019655228	0.029867172	3.945335626
1422	A179G	0.00822	0.80984	-0.033082951	0	-0.035361075	0	G	17.68601227	2.87	0	0	1.559264345	179	3729	0	0	0	A	0.014723301	0.019831419	1.901619749
1423	L56V	-0.00538	1.55016	0.006819262	0	-0.035654685	0	V	9.37456131	4.92	0	0	12.022391	56	1192	0	0	0	L	0.02670908	0.022861242	5.848384558
1424	K30H	-0.00478	0.61002	-0.048612826	0	-0.035723016	0	H	9.234833717	6.89	1	0	3.027322028	30	1134	-1.467944822	-0.189866374	-2.296232641	K	0.019046307	0.034570456	1.967281693
1425	S183Q	0.00032	-0.425	-0.023498579	0	-0.035865179	0	Q	15.93830681	3.97	0	0	4.08739996	183	1735	-0.484433664	-0.098304576	-1.254038792	S	0.04583931	0.060575008	1.70736406
1426	D24E	-0.06019	0.13155	-0.019816376	0	-0.035985592	0	E	4.671723843	4.74	0	0	5.903041359	24	1615	-0.248059291	-0.064529405	-0.769080775	D	0.049212933	0.060499907	1.505451037
1427	A131T	0.01096	-0.12982	0.017603933	0	-0.036432829	0	T	14.40851402	2.87	0	0	5.595844474	131	1566	0	0	0	A	0.015252113	0.025318861	3.041200438
1428	D159H	-0.01741	1.68216	-0.037368999	0	-0.036436919	0	H	16.11411667	4.74	0	0	5.7012012	159	3165	-0.032320185	-0.008473826	-0.063946721	D	0.025184631	0.042080402	6.144992751
1429	M201H	-0.0002	7.31805	-0.089581312	0	-0.036436919	0	H	11.38110638	6.36	0	0	7.869766057	201	3572	-0.266457984	-0.069315586	-0.585692497	M	0.032907963	0.037295818	3.643561644
1430	D87N	0.01178	0.57706	0.024629185	0	-0.036538216	0	N	19.10743141	4.74	0	0	1.592409468	87	1228	-0.192702666	-0.039907191	-0.356728273	D	0.025547028	0.054262161	4.594101181
1431	Y109G	-0.01189	5.87646	0.021030989	0	-0.037320592	0	G	23.09296417	4.73	0	0	7.560569816	109	1375	0	0	0	Y	0.122964859	0.189311981	1.437975654
1432	D159P	-0.00488	0.4947	-0.033017434	0	-0.037358523	0	P	16.11411667	4.74	0	0	5.7012012	159	146	-0.034665767	-0.004289224	-0.025473809	D	0.020885468	0.024935246	4.24475901
1433	V45W	-0.00916	0.19837	0.011421486	0	-0.037381414	0	W	19.04595757	4.11	0	0	5.010525772	45	3011	-0.731786302	-0.1547	-0.531237821	V	0.025878906	0.035676479	4.951333064
1434	G50I	-0.00497	5.192	-0.057132662	0	-0.037483044	0	I	22.31779861	2.06	0	0	3.520917797	50	1421	0	0	0	G	0.078374863	0.07831049	0.97568734
1435	R161H	-0.04081	4.34565	0.0048436	0	-0.037587302	0	H	15.94365978	7.82	0	0	7.22446866	161	179	-0.349424692	-0.066203136	-0.660470183	R	0.047908306	0.073681355	5.33842693
1436	G91S	-0.00747	3.70071	-0.022377831	0	-0.037623205	0	S	15.7534256	2.06	0	0	3.61499004	91	1226	0.01062073	-0.004242896	0.008309877	G	0.068856239	0.078073978	1.073123522
1437	N118T	-0.02534	2.71744	-0.001331479	0	-0.037714093	0	T	17.61354065	4.58	0	0	6.832498678	118	3540	-0.069143249	-0.013711616	-0.044014469	N	0.018271446	0.026028156	8.06972662
1438	R59H	-0.01188	0.01387	0.012544795	0	-0.037747595	0	H	10.76742935	7.82	4	0	4.910542398	59	3378	-5.842377849	-0.9547	-6.092719752	R	0.023086071	0.045655012	2.514322865
1439	L25D	1.14225	1.95723	0.008639772	0	-0.037747595	0	D	5.02162981	4.92	0	1	9.278029211	25	1117	0	0	0	L	0.123327971	0.153064489	2.133114366
1440	M133W	0.01126	4.66077	-0.060783738	0	-0.037850086	0	W	13.74852467	6.36	0	0	7.978120244	133	2292	-0.041956133	-0.008705505	-0.083341721	M	0.038214207	0.042521715	2.534650914
1441	A67P	0.02733	-1.63719	-0.023586097	0	-0.037926468	0	P	10.16456032	2.87	0	0	1.306069224	67	930	0	0	0	A	0.05787158	0.050969481	2.301249934
1442	T112R	-0.00353	-0.0786	-0.021166834	0	-0.038122634	0	R	30.13591576	4.11	0	0	1.171445623	112	2315	0	0	0	T	0.028831482	0.032345295	2.067708056
1443	S6W	0.00037	1.09891	-0.204410678	1	-0.038223152	0	W	16.63567734	3.97	0	0	7.488699021	6	2831	0	0	0	S	0.04128933	0.053573132	2.774372255
1444	N23F	-0.02098	1.92294	-0.037783585	0	-0.038478806	0	F	6.511142254	4.58	1	0	5.437359177	23	3710	-1.005858695	-0.1785	-0.753182125	N	0.036849022	0.052466869	2.483235988
1445	C166D	-0.0051	-0.01294	0.039422038	0	-0.038590197	0	D	25.31772041	4.47	0	0	1.303071699	166	842	-0.013429692	-0.004911808	-0.007149915	C	0.014554977	0.023674965	1.421481934
1446	G18S	0.01008	3.18959	-0.028554249	0	-0.038600167	0	S	12.09145641	2.06	1	0	6.130906393	18	2365	-0.215193	-0.0428	-0.207666895	G	0.034406662	0.045714855	1.325007767
1447	S183K	-0.00589	0.3471	-0.020197606	0	-0.038667876	0	K	15.93830681	3.97	0	0	4.08739996	183	664	-0.721298418	-0.104234371	-0.968531468	S	0.027635574	0.052694798	1.547104002
1448	L177I	-0.01986	2.03062	-0.018466791	0	-0.0388701	0	I	13.62457466	4.92	0	0	7.717059707	177	369	-0.19665671	-0.05115769	-0.126717326	L	0.119166374	0.102595806	1.395677471
1449	A92T	-0.04021	1.29599	0.029215582	0	-0.039021751	0	T	14.81258106	2.87	0	0	6.833888953	92	2200	-0.102994888	-0.020792292	-0.151707851	A	0.071867943	0.0725317	1.616437555
1450	R82S	-0.0263	0.81291	0.045984951	0	-0.040188404	0	S	19.09281921	7.82	3	0	2.450761671	82	71	0	0	0	R	0.029798985	0.070533991	3.455758149
1451	L25T	0.924	1.72933	-0.016299689	0	-0.040190635	0	T	5.02162981	4.92	0	1	9.278029211	25	2598	0	0	0	L	0.137321472	0.136840701	1.32334588
1452	V185A	0.00216	3.41168	-0.008122981	0	-0.040384485	0	A	12.67248249	4.11	0	0	7.126589361	185	1840	0	0	0	V	0.080068588	0.092656136	2.41963134
1453	L102Y	-0.0444	2.37126	-0.006270553	0	-0.040436824	0	Y	18.01703262	4.92	0	0	5.07633426	102	123	-3.081850484	-0.5833	-3.56222645	L	0.028142929	0.032884121	2.161232571
1454	V150I	-0.03402	0.15869	0.047980319	0	-0.040749897	0	I	15.06443119	4.11	0	0	3.245043267	150	230	0	0	0	V	0.061115265	0.120031834	1.160258837
1455	S175K	0.01521	-0.57544	-0.01275549	0	-0.040749897	0	K	18.30578613	3.97	0	0	1.33996937	175	433	-0.120462757	-0.018014344	-0.199869966	S	0.015135765	0.033785105	4.29980146
1456	S41A	-0.03649	-0.48108	-0.020087371	0	-0.04083644	0	A	10.40765381	3.97	0	0	10.02344548	41	882	-3.532753624	-0.919	-5.766506298	S	0.019159317	0.031703949	3.687486961
1457	L21Y	-0.04513	-0.04151	-0.009518667	0	-0.040863658	0	Y	8.864654541	4.92	0	0	4.272302984	21	3250	-5.792175876	-0.9119	-5.716788901	L	0.030198336	0.051706076	3.365806093
1458	T49A	-0.00763	1.31663	-0.085913005	0	-0.04101626	0	A	23.76004219	4.11	0	0	1.752831958	49	3043	0	0	0	T	0.027130127	0.026486874	3.369250782
1459	G89K	0.00929	1.90934	-0.018350643	0	-0.041089876	0	K	17.65498734	2.06	0	0	0.914639926	89	902	-0.134477188	-0.015830302	-0.17820814	G	0.057019234	0.080589533	3.57241178
1460	A179N	0.02608	-0.01518	-0.043859433	0	-0.041172014	0	N	17.68601227	2.87	0	0	1.559264345	179	2541	0	0	0	A	0.021138668	0.028206825	1.400960021
1461	E63K	-0.01297	0.16518	-0.034530419	0	-0.041267157	0	K	8.513708115	5.97	0	0	4.31734416	63	3151	-4.070162867	-0.638	-3.668112725	E	0.022533417	0.033461928	2.850387147
1462	R70T	-0.00426	1.99558	-0.040103906	0	-0.041479669	0	T	9.531523705	7.82	2	0	4.20129558	70	1430	-0.377247227	-0.098135969	-0.263505695	R	0.047570705	0.066909075	2.148945388
1463	P186K	-0.01053	1.10847	-0.031557311	0	-0.041600276	0	K	13.46336269	4.11	0	0	5.089266703	186	2338	-1.194682985	-0.160547665	-1.890680719	P	0.026005268	0.037545919	1.582453569
1464	K28C	-0.10102	-0.04872	-0.027353246	0	-0.041902843	0	C	8.494107246	6.89	0	0	2.728369427	28	3447	-3.127083071	-0.398508598	-5.085331536	K	0.10541296	0.137101889	2.225702328
1465	S69H	-0.03092	-0.38358	-0.018203746	0	-0.041902843	0	H	7.551026821	3.97	4	0	5.046144258	69	79	0	0	0	S	0.067435741	0.0889678	1.582313203
1466	S31K	-0.02687	-1.43126	-0.004476913	0	-0.041902843	0	K	9.684784889	3.97	0	0	5.267439346	31	1196	0	0	0	S	0.026133537	0.041580915	6.774578186
1467	F195L	-0.04246	0.09072	-0.002653239	0	-0.041963503	0	L	14.08417988	4.62	0	0	3.81234228	195	1084	-0.16522159	-0.0285	-0.139159855	F	0.083673477	0.074183941	3.228065637
1468	D99E	-0.01019	-0.34288	0.02805817	0	-0.041987004	0	E	18.82237434	4.74	0	0	1.785034147	99	353	-2.304259573	-0.320570132	-2.775477323	D	0.036158562	0.036124468	2.157062436
1469	Q51I	-0.00523	2.21305	0.010362821	0	-0.042039346	0	I	20.46117783	6.11	0	0	4.53932042	51	2018	-0.02805219	-0.004743582	-0.04666879	Q	0.127447128	0.14272213	0.46018571
1470	S64A	-0.24912	0.13766	-0.007174403	0	-0.042309477	0	A	5.344641209	3.97	2	0	6.449582735	64	2747	-0.743058288	-0.083871058	-1.216022164	S	0.058997631	0.067412853	5.011325749
1471	T49K	0.01137	0.61379	-0.107299307	0	-0.042332355	0	K	23.76004219	4.11	0	0	1.752831958	49	2686	0	0	0	T	0.019004822	0.021113396	5.51921978
1472	R170T	-0.02758	0.68533	0.03161597	0	-0.042544135	0	T	18.48060799	7.82	0	0	2.080527591	170	635	-2.217972222	-0.4238	-1.968292863	R	0.018719673	0.025689602	8.003071023
1473	A143G	0.02645	2.0425	-0.036147967	0	-0.042608079	0	G	6.211144924	2.87	0	0	12.49236106	143	936	-1.733322791	-0.2952	-1.13021494	A	0.014508963	0.034788132	3.502642967
1474	D110E	0.02733	1.52912	0.001703217	0	-0.042723131	0	E	26.05638313	4.74	2	0	2.782494413	110	2894	0	0	0	D	0.031124115	0.031357288	2.378240487
1475	S16N	-0.01236	-0.05588	0.017045839	0	-0.043071405	0	N	15.90686417	3.97	3	0	3.323155636	16	1393	-0.038594741	-0.02945767	-0.018173688	S	0.026060581	0.022795916	1.295808116
1476	H68G	0.01143	0.05624	-0.020208766	0	-0.043103987	0	G	10.90846252	5.23	0	0	1.082651311	68	2554	-0.108957548	-0.020540577	-0.034020987	H	0.023447037	0.031775236	1.507213738
1477	D24V	-0.03231	-0.3952	-0.030237353	0	-0.043489984	0	V	4.671723843	4.74	0	0	5.903041359	24	213	-1.117239537	-0.2071	-1.056182337	D	0.063321352	0.057561636	1.81583748
1478	I142L	0.06203	0.25243	-0.022534173	0	-0.043671596	0	L	7.334280968	4.92	3	0	12.63543337	142	270	-0.013968596	-0.003633749	0	I	0.042345524	0.052932978	4.648405642
1479	V85F	-0.01933	-0.11124	0.02152446	0	-0.043768392	0	F	22.31933975	4.11	0	0	1.196369123	85	3355	-0.04996254	-0.006320761	-0.070340837	V	0.041213036	0.056219101	3.079665118
1480	V150P	0.0094	2.96691	-0.001074237	0	-0.043839329	0	P	15.06443119	4.11	0	0	3.245043267	150	188	0	0	0	V	0.126098633	0.143382072	0.773425918
1481	K73D	0.00548	-0.9666	-0.01315732	0	-0.043870154	0	D	9.861643791	6.89	4	0	3.370048986	73	1482	-3.391473688	-0.519255084	-4.261589485	K	0.030213833	0.031197429	2.443804351
1482	I158S	0.02374	2.55499	-0.021603665	0	-0.043927095	0	S	15.34218025	4.92	0	0	5.584524966	158	2707	-1.227927633	-0.11217494	-2.05822724	I	0.021278858	0.027491808	2.821067924
1483	E178D	-0.00557	0.79664	-0.0273555	0	-0.044127663	0	D	15.03716755	5.97	0	0	3.677550071	178	691	-1.114992878	-0.167960221	-1.465629601	E	0.023274899	0.026958704	2.930240307
1484	N191C	-0.02435	-0.0604	-0.006208358	0	-0.044155885	0	C	15.52142525	4.58	0	0	1.222303607	191	785	-0.313508725	-0.0714	-0.206372544	N	0.030998707	0.035774708	6.047321311
1485	M201T	-0.00017	3.66315	-0.10540969	0	-0.044544997	0	T	11.38110638	6.36	0	0	7.869766057	201	2945	-0.24564812	-0.03303751	-0.307883515	M	0.021335125	0.024865866	2.880884313
1486	V55H	0.06473	10	-0.392029065	1	-0.044754269	0	H	9.074516296	4.11	3	0	13.97801555	55	554	-0.454624593	-0.062527993	-0.460553466	V	0.199175835	0.189690828	0.466452007
1487	L7M	-0.01825	0.1166	0.045472857	0	-0.044754269	0	M	13.10137558	4.92	0	0	8.959959021	7	58	-0.031066754	-0.007335649	0	L	0.021631241	0.030346394	3.439527584
1488	T49S	-0.00491	0.41907	-0.088484633	0	-0.044790831	0	S	23.76004219	4.11	0	0	1.752831958	49	1859	0	0	0	T	0.023210526	0.026260853	2.388799064
1489	N139S	-0.00185	0.89069	0.000852794	0	-0.045039795	0	S	15.82427406	4.58	0	0	7.36985389	139	343	-0.267228897	-0.0738	-0.280931692	N	0.011645794	0.020251036	5.592117959
1490	N193T	-0.0191	1.71581	-0.024488499	0	-0.045493144	0	T	15.79512405	4.58	0	0	1.043771877	193	1676	-2.26802588	-0.4404	-2.157008648	N	0.018424988	0.028702259	4.318028633
1491	K22Y	0.00216	-0.23206	0.01045208	0	-0.045505722	0	Y	9.591524124	6.89	0	0	2.171109924	22	277	0	0	0	K	0.021492481	0.047301292	2.229411013
1492	R70G	0.02975	3.71343	-0.05380234	0	-0.045686896	0	G	9.531523705	7.82	2	0	4.20129558	70	770	-0.163206832	-0.060694678	0.270604659	R	0.120992184	0.143856645	0.860971658
1493	Q51H	-0.01134	0.98665	0.001811231	0	-0.045714123	0	H	20.46117783	6.11	0	0	4.53932042	51	1547	-0.056836822	-0.0142	-0.066354169	Q	0.042090416	0.049108505	2.833858472
1494	E127M	0.02589	1.08869	-0.042823214	0	-0.045946349	0	M	12.69181061	5.97	0	0	5.022468215	127	79	-0.198205642	-0.0428	-0.21240975	E	0.026304722	0.052987099	5.893497407
1495	Q4S	-0.01801	0.72988	0.033527744	0	-0.045953301	0	S	20.03450966	6.11	0	0	3.605329933	4	1992	0	0	0	Q	0.019225121	0.025451183	1.512634177
1496	D153S	0.00564	0.27505	-0.063927396	0	-0.046266211	0	S	12.46539783	4.74	3	0	1.49008189	153	678	-0.534937329	-0.139157003	-1.09957126	D	0.046273232	0.047691345	2.40562237
1497	H147N	-0.00136	0.41099	0.003600667	0	-0.04629549	0	N	14.0819416	5.23	0	0	3.682895569	147	1666	-0.883109718	-0.1666	-0.948575774	H	0.013184071	0.018028975	2.68919688
1498	H174N	0.00236	1.15358	-0.104033906	0	-0.046419398	0	N	15.88004684	5.23	0	0	4.167376649	174	1252	-0.16180489	-0.042091442	-0.404480865	H	0.029390335	0.034969807	0.876269394
1499	S162D	-0.0002	0.63142	-0.000457673	0	-0.046419398	0	D	19.51550674	3.97	0	0	5.185538494	162	1657	0	0	0	S	0.04662323	0.059132099	2.522405343
1500	N74P	-0.02977	5.16991	-0.35145467	1	-0.046511256	0	P	12.22894382	4.58	3	0	5.671408758	74	1026	-0.004881926	-0.021368847	0.223712612	N	0.163409233	0.109760284	3.266337327
1501	Q187C	-0.01323	0.35096	-0.010171874	0	-0.047666532	0	C	15.12735462	6.11	0	0	1.658673269	187	2127	-1.669895025	-0.3619	-1.65183761	Q	0.023917198	0.028162718	7.060087605
1502	V45F	0.01941	-1.00594	0.036585615	0	-0.047691711	0	F	19.04595757	4.11	0	0	5.010525772	45	3332	-0.355538828	-0.056824103	-0.361282499	V	0.031188965	0.040697575	2.060185959
1503	V176N	-0.01384	0.68804	-0.02953093	0	-0.047853675	0	N	17.35607147	4.11	0	0	2.43975179	176	1512	-0.063273078	-0.021106392	-0.247837842	V	0.017245293	0.02159214	7.868389168
1504	Q164V	-0.00581	0.49891	0.009115346	0	-0.047948641	0	V	24.878479	6.11	0	0	0.930387729	164	2146	0	0	0	Q	0.028660774	0.042348385	1.968691928
1505	L117T	-0.04933	4.32464	-0.025795575	0	-0.048109648	0	T	19.03639984	4.92	0	0	8.545711449	117	663	0	0	0	L	0.093976974	0.070577145	1.267112205
1506	R137D	0.01206	1.01228	-0.007244146	0	-0.048193528	0	D	17.66579819	7.82	0	0	3.369153091	137	661	0	0	0	R	0.026874542	0.047296047	2.534873467
1507	Q4T	-0.03456	0.84095	0.031035983	0	-0.048271052	0	T	20.03450966	6.11	0	0	3.605329933	4	1444	0	0	0	Q	0.026474953	0.035047531	8.401779498
1508	G42F	-0.02345	10	-0.03271838	0	-0.048280486	0	F	13.89592934	2.06	4	0	9.752754442	42	2944	-0.454743906	-0.072756478	-0.493778754	G	0.08600235	0.088373899	1.960531146
1509	L9M	-0.00394	0.68413	0.03692099	0	-0.048280486	0	M	7.45442152	4.92	0	0	13.6444423	9	1809	-1.879309212	-0.4119	-1.825053439	L	0.037332058	0.039613962	4.388941526
1510	S165Y	-0.01207	-0.98329	-0.008537552	0	-0.048561695	0	Y	23.66507339	3.97	0	0	3.18927743	165	1172	0	0	0	S	0.043597221	0.057994843	1.433201864
1511	P157D	-0.00806	4.6035	0.048872089	0	-0.049027226	0	D	14.02584648	4.11	3	0	5.213608501	157	2589	-0.859154572	-0.1547	-0.905335724	P	0.02036047	0.036231995	2.841868988
1512	G18N	0.01044	3.53145	-0.057662246	0	-0.049038637	0	N	12.09145641	2.06	1	0	6.130906393	18	1875	-0.023251796	-0.004242896	-0.027071966	G	0.042248726	0.06618619	1.561082349
1513	E198D	0.00087	1.74241	-0.03459334	0	-0.0490788	0	D	10.57317352	5.97	0	0	6.317987889	198	96	-2.6751681	-0.4523	-2.201585832	E	0.027285099	0.031165123	1.419559052
1514	A132D	0.01234	4.55793	-0.388945759	1	-0.049148329	0	D	12.42859459	2.87	0	0	8.156365845	132	15	0.006279866	-0.008257785	-0.098762451	A	0.044392109	0.03196454	5.263040643
1515	T49G	-0.01709	1.12709	-0.089289797	0	-0.049186286	0	G	23.76004219	4.11	0	0	1.752831958	49	2464	0	0	0	T	0.023780823	0.030877113	1.458172222
1516	H174R	-0.00182	-0.82015	-0.016106391	0	-0.049270197	0	R	15.88004684	5.23	0	0	4.167376649	174	2432	-0.288567319	-0.024645147	-0.454480009	H	0.02912426	0.033861637	3.386751102
1517	K60H	0.00674	0.19034	0.00118751	0	-0.049503934	0	H	8.253147125	6.89	1	0	4.757373746	60	705	-2.805747259	-0.392217709	-4.034759683	K	0.027445793	0.038784504	7.35913826
1518	S165N	-0.00382	-0.97558	0.020609102	0	-0.049688262	0	N	23.66507339	3.97	0	0	3.18927743	165	731	0	0	0	S	0.030500412	0.0406394	1.999903589
1519	K189T	0.03974	0.80079	0.017606357	0	-0.049886209	0	T	15.07453156	6.89	0	0	1.381249882	189	2442	-1.105631725	-0.206217687	-1.247853239	K	0.018595695	0.031074524	3.701470414
1520	A67R	-0.00216	0.17133	-0.032521233	0	-0.050035568	0	R	10.16456032	2.87	0	0	1.306069224	67	588	-2.482339762	-0.399868359	-3.392795045	A	0.025700331	0.032358646	1.219634472
1521	T49V	-0.00826	1.92957	-0.095033222	0	-0.050108882	0	V	23.76004219	4.11	0	0	1.752831958	49	1119	0	0	0	T	0.022016525	0.03275156	4.429745004
1522	A67F	0.00184	-0.00102	-0.051008612	0	-0.050138895	0	F	10.16456032	2.87	0	0	1.306069224	67	1755	-3.913347972	-0.7023	-4.164350455	A	0.032232285	0.04435885	2.772622868
1523	D2I	0.00682	0.41834	-0.115122483	0	-0.050138895	0	I	21.96223068	4.74	0	0	2.715657957	2	2739	0	0	0	D	0.025389671	0.029961109	2.769137262
1524	K73R	0.00393	-0.1195	-0.035006217	0	-0.050138895	0	R	9.861643791	6.89	4	0	3.370048986	73	939	-2.952030029	-0.387595834	-4.261589485	K	0.016297817	0.025538564	3.374212419
1525	K171H	0.0023	1.404	0.096156392	0	-0.050377727	0	H	16.21129608	6.89	0	0	4.235082398	171	2548	-0.491468502	-0.1142	-0.469461795	K	0.030117035	0.036450386	0.721912086
1526	L138E	0.02175	4.19579	-0.270576635	1	-0.050413794	0	E	14.58987713	4.92	0	0	8.725731931	138	1724	0	0	0	L	0.037419319	0.041511059	2.061091843
1527	E134M	-0.02638	-0.39733	-0.008700598	0	-0.050413794	0	M	17.18146706	5.97	0	0	2.837360534	134	1032	0	0	0	E	0.021222591	0.030039549	2.677223058
1528	K171R	0.00236	0.33357	-0.012135876	0	-0.050699486	0	R	16.21129608	6.89	0	0	4.235082398	171	2246	0	0	0	K	0.021681786	0.024845123	3.651684996
1529	S183R	-0.00614	-0.3293	-0.0154029	0	-0.050846102	0	R	15.93830681	3.97	0	0	4.08739996	183	3355	-0.749499929	-0.111570628	-1.254038792	S	0.037456512	0.049453259	1.738473597
1530	N148K	0.00489	0.0156	-0.030456255	0	-0.050915108	0	K	15.23110294	4.58	0	0	2.074933945	148	1849	-0.03527667	-0.003630896	-0.025090224	N	0.015198231	0.019001245	2.248595574
1531	S106T	-0.02552	0.58283	0.052308241	0	-0.050938305	0	T	22.51509476	3.97	0	0	2.689361063	106	2879	-0.796266509	-0.179691361	-1.527961873	S	0.027779579	0.027569294	1.73266999
1532	I196M	-0.00172	-0.31162	-0.017744592	0	-0.05116744	0	M	14.048522	4.92	0	0	2.721469756	196	1524	-0.146989164	-0.0428	-0.126021988	I	0.028308868	0.033723354	3.389220337
1533	N193S	0.00474	0.69416	0.022715642	0	-0.051290146	0	S	15.79512405	4.58	0	0	1.043771877	193	3024	-1.015751815	-0.114637156	-1.85174663	N	0.016780376	0.029921293	3.057523375
1534	E134K	0.00174	-0.31224	0.009724255	0	-0.051296625	0	K	17.18146706	5.97	0	0	2.837360534	134	1276	-1.092859451	-0.134535499	-1.109099111	E	0.021209717	0.024530172	4.882735238
1535	N23Q	0.01013	1.37051	-0.073510316	0	-0.051454987	0	Q	6.511142254	4.58	1	0	5.437359177	23	1130	-0.047734665	-0.039587923	-0.164875245	N	0.020371914	0.034528017	6.062063535
1536	S175H	0.01965	0.00182	-0.007329679	0	-0.051518947	0	H	18.30578613	3.97	0	0	1.33996937	175	1719	0	0	0	S	0.021158218	0.025286436	2.530719354
1537	A101T	0.00219	2.39453	-0.053139027	0	-0.051524983	0	T	16.90479279	2.87	4	0	6.520369472	101	2563	-0.203919896	-0.04366866	-0.304576321	A	0.098816872	0.084205627	0.567570337
1538	E149Q	-0.01245	0.01488	-0.06321179	0	-0.051527302	0	Q	16.21544456	5.97	0	0	1.441588145	149	2187	0	0	0	E	0.016396046	0.022727489	2.315737989
1539	Q83F	-0.01638	0.23208	-0.028921471	0	-0.051602468	0	F	20.02799416	6.11	0	0	2.253424582	83	2589	-4.106413779	-0.6857	-4.085691812	Q	0.043688774	0.058843613	7.505561627
1540	S48P	-0.01087	0.54371	0.027146735	0	-0.051676578	0	P	23.42144203	3.97	0	0	1.027276122	48	850	0	0	0	S	0.057163239	0.076899529	2.441048374
1541	Q187H	0.00963	0.38284	-0.00436131	0	-0.051866514	0	H	15.12735462	6.11	0	0	1.658673269	187	1129	-1.071119275	-0.238425637	-1.400987646	Q	0.027476311	0.052278757	2.216904375
1542	D173Y	0.00805	1.5877	-0.046050069	0	-0.052076797	0	Y	17.95661354	4.74	0	0	2.024628673	173	1815	-0.812672221	-0.1738	-0.416754198	D	0.014050484	0.020586967	4.041386031
1543	I158A	0.00807	2.37119	0.001406337	0	-0.05221347	0	A	15.34218025	4.92	0	0	5.584524966	158	2859	-2.709550896	-0.4976	-3.02651213	I	0.029231071	0.033623219	2.477962463
1544	G42V	0.00249	7.88312	-0.01406766	0	-0.052262047	0	V	13.89592934	2.06	4	0	9.752754442	42	2146	-0.185007972	-0.041903317	-0.307524162	G	0.089940071	0.091061354	1.560901847
1545	G89N	0.00538	1.68141	-0.001280863	0	-0.052428261	0	N	17.65498734	2.06	0	0	0.914639926	89	2714	-0.080746699	-0.012152411	-0.138826219	G	0.052611351	0.064733028	3.04182685
1546	E63D	0.00197	0.6883	0.012986375	0	-0.052435945	0	D	8.513708115	5.97	0	0	4.31734416	63	2947	-3.893271707	-0.638	-3.668112725	E	0.020703554	0.03604269	7.385611075
1547	L65H	0.30828	1.28024	-0.109215317	0	-0.052504255	0	H	4.751151562	4.92	3	0	8.000696218	65	3144	-0.932337781	-0.1904	-1.177068966	L	0.056970358	0.083914399	1.641528195
1548	A103V	-0.00512	0.36155	-0.016910623	0	-0.052606766	0	V	21.66026115	2.87	0	0	1.552356176	103	1891	-0.097311622	-0.025314355	-0.415396023	A	0.026576996	0.0372715	2.910500906
1549	L177V	-0.00007	3.11763	-0.014747011	0	-0.052993318	0	V	13.62457466	4.92	0	0	7.717059707	177	2500	0	0	0	L	0.057262421	0.051052094	1.275015853
1550	I190Q	-0.00725	1.3411	0.037860521	0	-0.053048755	0	Q	13.98037624	4.92	0	0	4.32303351	190	926	0	0	0	I	0.030926228	0.04524374	7.289219174
1551	G194Q	-0.04664	2.86951	0.054306759	0	-0.053048755	0	Q	17.32008362	2.06	0	0	0.622574138	194	622	-0.006750489	-0.001756052	-0.043366817	G	0.035944939	0.059607744	3.090672066
1552	N148S	0.00675	2.00249	0.033294839	0	-0.053048755	0	S	15.23110294	4.58	0	0	2.074933945	148	2799	-0.06410538	-0.010468565	-0.050378365	N	0.016043663	0.021550655	2.117644042
1553	E134Q	0.00614	0.0882	0.009975624	0	-0.053103955	0	Q	17.18146706	5.97	0	0	2.837360534	134	2318	-0.907239792	-0.105178602	-1.02006151	E	0.019431591	0.025820494	2.004057177
1554	S48R	-0.00827	-0.73531	0.002261278	0	-0.05319533	0	R	23.42144203	3.97	0	0	1.027276122	48	2314	0	0	0	S	0.019837379	0.028776169	4.870365963
1555	G50C	-0.01446	2.83742	-0.008804305	0	-0.053216789	0	C	22.31779861	2.06	0	0	3.520917797	50	2398	0	0	0	G	0.07373333	0.064882278	5.190495807
1556	I190V	0.02366	1.19584	-0.016882083	0	-0.053566783	0	V	13.98037624	4.92	0	0	4.32303351	190	2688	0	0	0	I	0.02393198	0.034442425	6.395643437
1557	L43C	-0.00257	0.89377	0.004965564	0	-0.053969547	0	C	14.88774395	4.92	0	0	6.343144151	43	364	-0.766695794	-0.1761	-0.979912044	L	0.015486717	0.017167091	3.379239964
1558	K5L	-0.0256	0.25712	0.071632191	0	-0.054133341	0	L	20.13484001	6.89	0	0	2.682626726	5	3357	0	0	0	K	0.021710396	0.033873558	6.154912696
1559	K73S	0.00751	-0.12275	-0.044875103	0	-0.054133341	0	S	9.861643791	6.89	4	0	3.370048986	73	3704	-3.23975999	-0.462445049	-5.099262472	K	0.021117926	0.037199259	3.219096802
1560	K73Y	-0.01329	-0.14908	-0.03134144	0	-0.054133341	0	Y	9.861643791	6.89	4	0	3.370048986	73	3135	-2.556746089	-0.359771357	-3.461235965	K	0.020226479	0.035050869	2.654592256
1561	S41R	0.02629	3.16002	0.006036491	0	-0.054133341	0	R	10.40765381	3.97	0	0	10.02344548	41	2979	-5.84757101	-0.919	-5.766506298	S	0.02696991	0.034670115	1.195857954
1562	L138D	0.001	3.08555	-0.420368714	1	-0.054294161	0	D	14.58987713	4.92	0	0	8.725731931	138	2442	0	0	0	L	0.029388428	0.042529106	2.081104808
1563	S48A	-0.00379	0.19081	0.029795444	0	-0.054440092	0	A	23.42144203	3.97	0	0	1.027276122	48	155	0	0	0	S	0.016933441	0.030553341	2.526136697
1564	E84K	-0.01641	-0.06309	-0.000326266	0	-0.054776114	0	K	23.06060028	5.97	0	0	1.784244284	84	876	-0.106072509	-0.016123619	-0.057824606	E	0.036515236	0.060212612	1.513541687
1565	S41C	0.01543	0.09837	0.003607607	0	-0.055347975	0	C	10.40765381	3.97	0	0	10.02344548	41	468	-2.026911652	-0.527274757	-4.756881604	S	0.030692577	0.038143635	1.237999129
1566	L44F	0.00261	-0.75813	-0.025839951	0	-0.055347975	0	F	17.7966156	4.92	0	0	4.235183486	44	3680	0	0	0	L	0.017629147	0.026721478	4.951512149
1567	Y93P	0.0289	3.66355	-0.284599357	1	-0.055544727	0	P	17.40075493	4.73	0	0	7.475620826	93	105	-0.018060832	-0.001211585	-0.026643699	Y	0.061275959	0.113222122	2.62842646
1568	A132I	0.01398	2.92635	-0.004927416	0	-0.055636394	0	I	12.42859459	2.87	0	0	8.156365845	132	334	-0.131715095	-0.032329816	-0.240767967	A	0.10452795	0.13523674	1.657875556
1569	L138M	-0.00113	0.56449	-0.051455758	0	-0.055636394	0	M	14.58987713	4.92	0	0	8.725731931	138	1583	0	0	0	L	0.038491249	0.045350075	2.120238621
1570	G50K	0.01565	2.49953	-0.007447934	0	-0.055650792	0	K	22.31779861	2.06	0	0	3.520917797	50	1146	0	0	0	G	0.071235657	0.064865112	1.158982235
1571	I142H	-0.01752	6.55901	-0.346072579	1	-0.055782471	0	H	7.334280968	4.92	3	0	12.63543337	142	984	-0.118994263	-0.017959641	-0.130379263	I	0.019594669	0.032795906	3.00435399
1572	I158N	-0.00314	2.45538	-0.004706003	0	-0.056046611	0	N	15.34218025	4.92	0	0	5.584524966	158	2061	-1.399812034	-0.223570533	-2.05822724	I	0.030978203	0.035464287	5.985738019
1573	Q51A	-0.00729	0.09167	0.005060923	0	-0.056139214	0	A	20.46117783	6.11	0	0	4.53932042	51	3506	-0.014195978	-0.002862567	-0.027899857	Q	0.065351486	0.051557064	1.18344365
1574	S16R	0.00338	-0.75413	0.00938246	0	-0.056202065	0	R	15.90686417	3.97	3	0	3.323155636	16	2889	0.012434515	-0.014483669	0.142949252	S	0.032037258	0.031459332	6.08842612
1575	L104P	-0.00823	5.48438	-0.389141221	1	-0.056241084	0	P	21.10259438	4.92	0	0	5.057757566	104	2273	-0.916369597	-0.1547	-0.734041	L	0.040675163	0.051261425	2.690716576
1576	P168N	0.02882	0.87621	0.002692068	0	-0.056260085	0	N	21.02619171	4.11	0	0	4.585584185	168	1321	0	0	0	P	0.03781414	0.042007923	5.088928889
1577	S165A	-0.00103	-0.29659	0.043466182	0	-0.056600797	0	A	23.66507339	3.97	0	0	3.18927743	165	1967	0	0	0	S	0.0235672	0.037346363	5.277809741
1578	S111Y	0.02531	-0.12334	-0.01447906	0	-0.056919374	0	Y	28.3728714	3.97	0	0	1.199250998	111	1555	-0.038173613	-0.004688066	-0.042578159	S	0.027175903	0.045746803	4.79739255
1579	Q83I	0.01578	0.47244	0.043921232	0	-0.056948207	0	I	20.02799416	6.11	0	0	2.253424582	83	855	-2.697142413	-0.397482753	-3.61040079	Q	0.041827202	0.06690836	2.057304259
1580	N74M	0.00154	-0.26694	-0.023610148	0	-0.056948207	0	M	12.22894382	4.58	3	0	5.671408758	74	1039	-1.018510825	-0.2095	-1.004718119	N	0.018960953	0.032433033	1.908369466
1581	I115K	-0.0071	1.39324	-0.067225741	0	-0.056948207	0	K	22.94098473	4.92	0	0	6.353847112	115	3693	0	0	0	I	0.124293327	0.106709003	0.506439276
1582	M201N	-0.01878	4.1116	-0.200927568	1	-0.05724176	0	N	11.38110638	6.36	0	0	7.869766057	201	3628	-0.228061654	-0.059327279	-0.533097562	M	0.025443554	0.027570248	3.252423071
1583	V54I	0.00899	-0.83933	-0.013044482	0	-0.0576854	0	I	12.39546967	4.11	3	0	13.01301294	54	651	-2.247479377	-0.32250088	-3.281444494	V	0.021584988	0.029477835	8.615110783
1584	E198G	-0.00822	0.91234	-0.044358496	0	-0.057704594	0	G	10.57317352	5.97	0	0	6.317987889	198	116	-2.6751681	-0.4523	-2.201585832	E	0.027751923	0.032308102	0.87226287
1585	R170A	-0.00276	0.57971	0.028357909	0	-0.057801347	0	A	18.48060799	7.82	0	0	2.080527591	170	776	-1.454997148	-0.225321938	-1.674537088	R	0.017696381	0.026897907	3.179737816
1586	S165F	-0.01625	-1.06548	-0.007240048	0	-0.057900146	0	F	23.66507339	3.97	0	0	3.18927743	165	1757	0	0	0	S	0.049336433	0.067362785	2.483473126
1587	E192G	0.0008	3.90263	-0.049094352	0	-0.058265871	0	G	14.31082535	5.97	0	0	3.009982501	192	1701	-0.785438786	-0.1357	-0.325394389	E	0.058862209	0.063123941	1.282614956
1588	K114R	-0.0065	0.07273	-0.023897857	0	-0.058270479	0	R	26.55749512	6.89	0	0	1.86198455	114	1847	0	0	0	K	0.014008522	0.021942616	2.964872308
1589	S162I	0.00573	1.71476	-0.022438307	0	-0.058591797	0	I	19.51550674	3.97	0	0	5.185538494	162	856	0	0	0	S	0.094198227	0.194420815	1.016850716
1590	K28N	-0.1198	0.08668	-0.048676355	0	-0.05864843	0	N	8.494107246	6.89	0	0	2.728369427	28	2632	-5.821047248	-0.9142	-5.719006688	K	0.084780693	0.12692523	1.429525278
1591	S162A	-0.02242	-0.40911	-0.021660974	0	-0.058814276	0	A	19.51550674	3.97	0	0	5.185538494	162	1141	0	0	0	S	0.02790451	0.051056623	1.548265512
1592	R204C	-0.02078	2.82496	0.011661548	0	-0.058945593	0	C	18.30018616	7.82	0	0	5.183280005	204	302	0	0	0	R	0.019109726	0.023637295	1.455206459
1593	D99N	-0.00406	1.28463	-0.001726098	0	-0.059045037	0	N	18.82237434	4.74	0	0	1.785034147	99	2773	-3.524500615	-0.638	-3.659933126	D	0.020598888	0.020489454	2.006466924
1594	S81C	0.01219	0.09115	0.004413171	0	-0.059077311	0	C	15.88553619	3.97	4	0	6.629313833	81	1040	-0.83301047	-0.15	-0.716868524	S	0.027273655	0.036225557	2.924180927
1595	K189A	0.02572	0.92496	-0.012388279	0	-0.059116106	0	A	15.07453156	6.89	0	0	1.381249882	189	988	-0.520620009	-0.054034483	-1.369772902	K	0.01211071	0.019031525	8.343605483
1596	Q116P	0.00319	-0.14543	-0.01439164	0	-0.059129212	0	P	22.51475143	6.11	0	0	4.038957343	116	2913	-0.111171718	-0.010250774	-0.074384869	Q	0.106529236	0.154655933	0.933974262
1597	W27R	-0.09451	3.32493	-0.120908359	0	-0.059284437	0	R	9.640572548	7.68	3	0	7.858205999	27	1757	-4.622454011	-0.7309	-4.531952155	W	0.036885262	0.064706087	3.319615158
1598	C166I	-0.00735	2.1139	0.016424363	0	-0.059302252	0	I	25.31772041	4.47	0	0	1.303071699	166	962	-0.125574673	-0.029192149	-0.080113133	C	0.039415359	0.047588348	1.570171768
1599	G188P	0.00995	6.33019	-0.051487403	0	-0.059452762	0	P	15.68405628	2.06	0	0	2.232074367	188	986	0	0	0	G	0.11097908	0.130244255	1.262309249
1600	N191A	0.00858	0.27936	-0.004280049	0	-0.059505592	0	A	15.52142525	4.58	0	0	1.222303607	191	2530	-0.077958422	-0.010124646	-0.107391126	N	0.018556118	0.027926922	2.030113583
1601	Q164K	-0.00103	-0.13014	-0.017171867	0	-0.059657908	0	K	24.878479	6.11	0	0	0.930387729	164	1795	0	0	0	Q	0.022956848	0.037014961	2.18484042
1602	C166S	-0.03109	0.31923	0.007602477	0	-0.059746467	0	S	25.31772041	4.47	0	0	1.303071699	166	1963	0	0	0	C	0.017911911	0.028684139	4.884574884
1603	Y93I	-0.01148	2.73364	0.041902281	0	-0.059878913	0	I	17.40075493	4.73	0	0	7.475620826	93	238	-0.00898321	-0.003026193	-0.016389386	Y	0.033489227	0.03407836	1.734931272
1604	H147Q	0.00389	0.18474	0.036386174	0	-0.059976518	0	Q	14.0819416	5.23	0	0	3.682895569	147	1677	-0.525971657	-0.073695169	-0.717619134	H	0.013594627	0.019068956	1.257672412
1605	N139E	0.0358	0.44496	0.033495995	0	-0.060162758	0	E	15.82427406	4.58	0	0	7.36985389	139	955	-0.3413227	-0.0738	-0.280931692	N	0.01358223	0.019506931	4.489380841
1606	V176L	0.00186	-0.31718	-0.02022877	0	-0.060321047	0	L	17.35607147	4.11	0	0	2.43975179	176	3632	-0.496321123	-0.1047	-0.362862549	V	0.019834518	0.028723717	2.014672334
1607	A131E	0.00641	-0.9128	0.051574632	0	-0.06037909	0	E	14.40851402	2.87	0	0	5.595844474	131	1470	0	0	0	A	0.01875782	0.024091959	2.320379856
1608	L88T	0.00753	3.42036	-0.032814231	0	-0.060432076	0	T	16.29304123	4.92	0	0	5.747261286	88	1744	-0.037231573	-0.004466749	-0.079205679	L	0.055511475	0.128653526	2.823808771
1609	S81P	-0.01079	5.21187	-0.469883098	1	-0.060571019	0	P	15.88553619	3.97	4	0	6.629313833	81	2033	-0.957776963	-0.15	-0.716868524	S	0.048500061	0.052114725	1.2742429
1610	K189P	-0.00359	0.94919	-0.082526495	0	-0.06062449	0	P	15.07453156	6.89	0	0	1.381249882	189	1834	-0.822626754	-0.093990823	-1.153285002	K	0.017313004	0.026169777	1.805139343
1611	L25F	-0.27396	-0.29538	-0.044214437	0	-0.060864843	0	F	5.02162981	4.92	0	1	9.278029211	25	48	0	0	0	L	0.18211937	0.212542415	1.198671368
1612	Q51S	-0.00071	0.98424	0.004705067	0	-0.060864843	0	S	20.46117783	6.11	0	0	4.53932042	51	3390	-0.010843181	-0.00199038	-0.020646133	Q	0.057774544	0.074155331	1.114946128
1613	I19P	0.12797	8.08974	-0.353893572	1	-0.061181032	0	P	8.439152718	4.92	1	0	8.494042268	19	1677	-3.020025648	-0.4928	-2.814098434	I	0.10992527	0.089555979	1.029759096
1614	R204H	-0.01078	6.38361	0.01805207	0	-0.061339461	0	H	18.30018616	7.82	0	0	5.183280005	204	2234	0	0	0	R	0.026618004	0.031736851	2.45706597
1615	K22M	-0.00679	0.71982	0.007959279	0	-0.061349002	0	M	9.591524124	6.89	0	0	2.171109924	22	1902	0	0	0	K	0.013838291	0.020988464	2.178971364
1616	N23G	-0.0258	1.24668	-0.035165379	0	-0.061671118	0	G	6.511142254	4.58	1	0	5.437359177	23	1261	-0.105585866	-0.017695253	-0.047885122	N	0.030820847	0.046149254	2.569775794
1617	S69V	-0.0563	0.47848	-0.010726481	0	-0.061677328	0	V	7.551026821	3.97	4	0	5.046144258	69	3036	-0.443619582	-0.090147251	-0.20653911	S	0.114922047	0.142992496	2.241964419
1618	Q4Y	-0.02565	1.03198	-0.009680956	0	-0.061806572	0	Y	20.03450966	6.11	0	0	3.605329933	4	3670	0	0	0	Q	0.025501251	0.044168472	1.736512894
1619	H174P	-0.02824	-0.37652	0.021913169	0	-0.062001734	0	P	15.88004684	5.23	0	0	4.167376649	174	1888	-0.262516532	-0.025201098	-0.334011029	H	0.044559479	0.046640873	2.820129294
1620	N118E	-0.01504	1.72316	-0.026338294	0	-0.062147469	0	E	17.61354065	4.58	0	0	6.832498678	118	3591	-0.052063515	-0.010612162	-0.009334055	N	0.019005775	0.029475689	6.551145365
1621	I76M	0.00402	2.04077	-0.116892753	0	-0.062314847	0	M	13.86444664	4.92	0	0	10.40889037	76	1086	-3.557968884	-0.591092748	-4.606344431	I	0.048992634	0.047876596	1.73867694
1622	V176C	-0.01438	0.606	-0.007793541	0	-0.062520326	0	C	17.35607147	4.11	0	0	2.43975179	176	3033	-0.402480201	-0.1047	-0.362862549	V	0.023714066	0.029778004	4.387844618
1623	H135T	0.01205	2.20904	-0.014179268	0	-0.062839809	0	T	17.08316803	5.23	0	0	3.836146145	135	209	0	0	0	H	0.022065163	0.028963566	1.173926757
1624	V39E	0.00853	3.35236	-0.292220514	1	-0.063120374	0	E	9.253396034	4.11	0	0	11.78598059	39	3034	-0.127347467	-0.033449273	-0.033839377	V	0.042906284	0.067429066	1.186794636
1625	Q164L	-0.00283	-0.01593	0.011880503	0	-0.063166857	0	L	24.878479	6.11	0	0	0.930387729	164	1970	0	0	0	Q	0.023105621	0.030797958	1.070565409
1626	N148Q	-0.01126	0.43462	-0.017371355	0	-0.063166857	0	Q	15.23110294	4.58	0	0	2.074933945	148	2881	-0.024383862	-0.006343145	-0.029623567	N	0.016547203	0.019609451	2.221471848
1627	I196G	0.01156	2.48623	-0.034393529	0	-0.063337861	0	G	14.048522	4.92	0	0	2.721469756	196	1071	-0.228517582	-0.0428	-0.126021988	I	0.045856476	0.053776979	2.364478487
1628	G194E	0.02569	2.74671	0.008590009	0	-0.063353908	0	E	17.32008362	2.06	0	0	0.622574138	194	1328	-0.013360217	-0.003475487	-0.040777851	G	0.03207016	0.048532009	2.593516689
1629	V176G	-0.00803	1.10191	-0.02011005	0	-0.06365683	0	G	17.35607147	4.11	0	0	2.43975179	176	1624	-0.141304598	-0.016012769	-0.159125756	V	0.029483795	0.034866333	1.108774324
1630	G42C	-0.02341	7.95618	-0.043297646	0	-0.06413905	0	C	13.89592934	2.06	4	0	9.752754442	42	1236	-0.187080803	-0.048666643	-0.449274338	G	0.04828167	0.051150799	1.485693793
1631	R140M	-0.00028	-1.03424	0.016915625	0	-0.06444234	0	M	12.96978951	7.82	0	0	8.322322412	140	3457	-0.427655144	-0.088	-0.275923491	R	0.011873245	0.018214703	6.275952417
1632	M201S	-0.02061	4.83279	-0.097095565	0	-0.06445302	0	S	11.38110638	6.36	0	0	7.869766057	201	3295	-1.02470867	-0.2357	-0.912442078	M	0.020155907	0.026585817	3.40875651
1633	R170Q	-0.00089	0.42332	0.01755986	0	-0.064454595	0	Q	18.48060799	7.82	0	0	2.080527591	170	3503	-2.123106153	-0.4238	-1.968292863	R	0.018353462	0.023158073	6.648861537
1634	Q107T	-0.00739	0.66764	0.002027034	0	-0.064651777	0	T	24.93940353	6.11	0	0	1.257057833	107	2502	-0.064129257	-0.016682394	-0.132365101	Q	0.030936241	0.033518791	1.981897905
1635	Q172T	0.00536	0.06356	0.01388233	0	-0.065416825	0	T	16.80744362	6.11	0	0	4.586249451	172	919	-0.153928985	-0.0333	-0.114351774	Q	0.018367767	0.028187275	2.209853957
1636	P66K	0.20552	1.79587	-0.048510912	0	-0.066074024	0	K	6.704921722	4.11	0	0	3.765378542	66	3155	-2.673199882	-0.4404	-2.203737953	P	0.048016071	0.06308943	0.90012145
1637	D159K	0.01737	0.14598	-0.061847686	0	-0.066365263	0	K	16.11411667	4.74	0	0	5.7012012	159	886	-0.038886957	-0.005387312	-0.035488649	D	0.01947403	0.036615133	4.55040316
1638	R17V	-0.03401	5.63239	0.00779111	0	-0.066387173	0	V	12.86753178	7.82	0	0	4.406712291	17	563	-1.313572643	-0.2595	-0.993532442	R	0.049082756	0.039932489	0.892275708
1639	S31P	0.00299	0.61731	-0.021839968	0	-0.066678257	0	P	9.684784889	3.97	0	0	5.267439346	31	3628	-0.040235449	-0.020054621	0.168145383	S	0.087164402	0.088897228	0.409205168
1640	V150M	0.01148	0.47951	0.025809093	0	-0.067077169	0	M	15.06443119	4.11	0	0	3.245043267	150	684	0	0	0	V	0.047813416	0.049353361	1.371359156
1641	V181G	-0.02165	3.69075	-0.004740342	0	-0.067136177	0	G	13.12367535	4.11	0	0	7.254630238	181	2993	-2.091273127	-0.3642	-1.520311844	V	0.063170433	0.045559406	2.19448449
1642	V78F	-0.03952	4.95716	-0.002493074	0	-0.067208068	0	F	13.36548996	4.11	0	0	11.38342674	78	3595	-4.146399347	-0.7619	-4.658014453	V	0.062563419	0.055325985	3.580916575
1643	L98H	0.00118	3.89048	-0.412279467	1	-0.067208068	0	H	15.34649086	4.92	0	0	6.275034204	98	2349	-1.782136909	-0.4119	-2.478055134	L	0.111278534	0.092923641	2.219742084
1644	N118Q	0.02235	1.59217	-0.010407916	0	-0.067208068	0	Q	17.61354065	4.58	0	0	6.832498678	118	3159	-0.053913163	-0.011093324	-0.046911948	N	0.020374298	0.024866581	7.306921524
1645	H94Q	-0.00733	0.81989	0.018089854	0	-0.067279053	0	Q	17.77117729	5.23	0	0	7.295043916	94	2740	-0.018668149	-0.005545314	-0.024157768	H	0.013804436	0.022780895	0.988465515
1646	S136D	-0.00549	-0.15004	-0.036845512	0	-0.067279053	0	D	19.48886299	3.97	1	0	1.672358391	136	3443	-0.043451936	-0.011303457	-0.092608231	S	0.016634941	0.024948597	6.738834703
1647	G188S	-0.01832	3.76463	-0.027919528	0	-0.067316509	0	S	15.68405628	2.06	0	0	2.232074367	188	3701	0	0	0	G	0.030328751	0.042592764	4.032092116
1648	T49L	0.00567	0.82367	-0.092321372	0	-0.067357306	0	L	23.76004219	4.11	0	0	1.752831958	49	1333	0	0	0	T	0.023073196	0.02873373	1.012984461
1649	L167M	-0.01204	-0.08771	0.029053098	0	-0.067549064	0	M	21.83327484	4.92	0	0	4.61442305	167	3479	0	0	0	L	0.05735302	0.097417355	1.916443177
1650	T144S	-0.07709	2.2869	-0.022740194	0	-0.067588674	0	S	5.383574963	4.11	4	0	12.42685772	144	1373	-0.096862492	-0.02519752	-0.079157408	T	0.026049376	0.044127464	1.976943466
1651	R170Y	0.02037	0.40265	0.040416642	0	-0.067628941	0	Y	18.48060799	7.82	0	0	2.080527591	170	52	-0.307954157	-0.080110277	-1.2089452	R	0.013425827	0.023270607	1.998421083
1652	S183N	-0.00781	-0.02505	-0.026499187	0	-0.067740723	0	N	15.93830681	3.97	0	0	4.08739996	183	2282	-0.507871399	-0.104401599	-1.42104987	S	0.029306412	0.036724567	5.286507486
1653	G20H	0.57655	2.78187	-0.289608371	1	-0.067762713	0	H	6.862691879	2.06	4	0	6.956812332	20	870	-5.425662973	-0.8523	-5.333410085	G	0.338314056	0.356407404	1.119170017
1654	N53M	-0.02343	0.90484	-0.032554841	0	-0.067762713	0	M	13.89098454	4.58	0	0	11.40206046	53	1768	0	0	0	N	0.036795616	0.0387187	4.803430498
1655	K60N	0.00038	0.56652	0.004044655	0	-0.067762713	0	N	8.253147125	6.89	1	0	4.757373746	60	692	-2.847792638	-0.403155269	-4.199268424	K	0.033063889	0.037138462	8.058055457
1656	I108T	-0.00456	1.64	-0.036229557	0	-0.068236128	0	T	23.79596901	4.92	0	0	4.832724578	108	2959	0	0	0	I	0.031104088	0.049413681	1.742809555
1657	S163L	-0.00918	-0.25629	-0.000370888	0	-0.068428523	0	L	22.39869118	3.97	0	0	1.389064874	163	545	-0.021990168	-0.004634655	-0.013722864	S	0.041791916	0.035179138	1.304228263
1658	S175P	0.00958	-0.94835	-0.018589993	0	-0.068486248	0	P	18.30578613	3.97	0	0	1.33996937	175	1942	-0.18882165	-0.022452743	-0.122063218	S	0.052059174	0.066943645	1.739585924
1659	I141H	-0.00352	6.77182	-0.361388483	1	-0.068625744	0	H	9.940653801	4.92	0	0	12.84428613	141	1440	-0.560472548	-0.107186797	-1.243994108	I	0.043840408	0.051899433	1.255311815
1660	R59C	0.00025	0.37402	0.028250769	0	-0.068769296	0	C	10.76742935	7.82	4	0	4.910542398	59	2227	-5.577678804	-0.9547	-6.092719752	R	0.021801472	0.033394098	7.376823887
1661	P66S	0.25521	2.32678	-0.068495317	0	-0.068769296	0	S	6.704921722	4.11	0	0	3.765378542	66	1431	-1.265102218	-0.181855175	-1.898475935	P	0.056571245	0.061698556	1.209714413
1662	K114A	0.00711	0.43985	-0.004144645	0	-0.069020334	0	A	26.55749512	6.89	0	0	1.86198455	114	1026	0	0	0	K	0.018732071	0.024601936	4.513654749
1663	S136V	0.02402	-0.35633	-0.034225611	0	-0.06950483	0	V	19.48886299	3.97	1	0	1.672358391	136	3022	-0.036175251	-0.007327084	-0.132186935	S	0.023721695	0.041903496	2.020436535
1664	L167R	-0.0249	0.8279	0.005068756	0	-0.0696213	0	R	21.83327484	4.92	0	0	4.61442305	167	451	0	0	0	L	0.071445465	0.097445011	1.807640964
1665	C166T	-0.01167	0.34709	0.023452962	0	-0.069798841	0	T	25.31772041	4.47	0	0	1.303071699	166	405	-0.123903175	-0.032231803	-0.062759227	C	0.014214516	0.03395462	2.544675975
1666	P66Y	-0.21304	1.76949	-0.053155703	0	-0.069852115	0	Y	6.704921722	4.11	0	0	3.765378542	66	2177	-2.124723026	-0.4404	-2.203737953	P	0.075518727	0.08272326	0.989772996
1667	Q164E	-0.02488	-0.31465	0.010757335	0	-0.06991067	0	E	24.878479	6.11	0	0	0.930387729	164	2610	0	0	0	Q	0.026185036	0.029606342	1.674949431
1668	K130E	-0.00104	0.09895	-0.00654173	0	-0.069946581	0	E	13.0743618	6.89	0	0	3.799508476	130	2721	-2.040362631	-0.4666	-0.75096373	K	0.028492928	0.025077581	8.505845226
1669	V185M	-0.00158	3.42233	-0.018352705	0	-0.069986731	0	M	12.67248249	4.11	0	0	7.126589361	185	173	0	0	0	V	0.102448463	0.126127243	3.824507474
1670	W62C	0.02707	4.92063	-0.25204544	1	-0.070156743	0	C	7.897036552	7.68	3	0	7.579004858	62	1324	-0.396478541	-0.103138746	-1.451852825	W	0.032142639	0.038312554	5.470919172
1671	H68T	0.00425	0.2264	-0.024484397	0	-0.070278187	0	T	10.90846252	5.23	0	0	1.082651311	68	909	-0.057714846	-0.015013768	-0.061024963	H	0.017800331	0.035713434	3.124456566
1672	R137T	0.00351	1.56602	-0.003980351	0	-0.070509767	0	T	17.66579819	7.82	0	0	3.369153091	137	3384	0	0	0	R	0.028176308	0.042405605	3.382600234
1673	T46R	0.01757	0.1475	-0.003521491	0	-0.070543369	0	R	18.70683861	4.11	0	0	6.169389329	46	1725	-0.051853729	-0.009656441	-0.076215564	T	0.028743744	0.04091835	1.434356513
1674	W202Y	-0.03366	0.70759	-0.004609684	0	-0.070591523	0	Y	13.46881008	7.68	0	0	8.072223382	202	1476	-0.697511478	-0.1214	-0.408789714	W	0.020366669	0.023066044	4.338140467
1675	K30C	-0.02478	0.98214	-0.002841923	0	-0.070985625	0	C	9.234833717	6.89	1	0	3.027322028	30	1390	-1.673066377	-0.256909084	-2.114043584	K	0.023684025	0.02775979	5.309683548
1676	S48H	0.00209	-0.10176	0.002548398	0	-0.071094517	0	H	23.42144203	3.97	0	0	1.027276122	48	2137	0	0	0	S	0.026481628	0.034852028	5.558991254
1677	L86T	-0.02112	2.45158	-0.013727364	0	-0.071268937	0	T	18.89418793	4.92	0	0	4.324393899	86	2602	-0.040810529	-0.012233226	-0.03010877	L	0.158265114	0.18888855	0.966585372
1678	C152A	-0.00122	0.57046	-0.020563219	0	-0.071434868	0	A	12.15641594	4.47	4	0	3.207140656	152	1945	-0.105392904	-0.01002324	-0.161082574	C	0.025397778	0.046591282	1.839660433
1679	A12Y	0.4534	7.26609	-0.300371821	1	-0.071560981	0	Y	4.190645218	2.87	0	0	13.53500656	12	1839	-0.786737146	-0.136763074	-1.389104731	A	0.177344561	0.142280102	1.105488359
1680	M52D	-0.00455	2.2764	-0.06268167	0	-0.071560981	0	D	17.01893997	6.36	0	0	8.5531233	52	1339	-0.065282524	-0.016982401	-0.064718192	M	0.014928818	0.025054932	3.855913078
1681	L88V	-0.01167	2.36662	-0.047190406	0	-0.071573151	0	V	16.29304123	4.92	0	0	5.747261286	88	2633	-0.082847816	-0.009121202	-0.117461084	L	0.082028389	0.152280331	1.729135535
1682	S165P	0.00272	0.54834	0.020141095	0	-0.071891932	0	P	23.66507339	3.97	0	0	3.18927743	165	3229	0	0	0	S	0.149039268	0.196572304	0.679710098
1683	Q51L	0.00139	-1.06161	0.00510676	0	-0.071918171	0	L	20.46117783	6.11	0	0	4.53932042	51	202	-0.022844966	-0.00338899	-0.043500151	Q	0.034375191	0.049491882	4.404321962
1684	D2Y	-0.0159	1.06909	-0.06547078	0	-0.071918171	0	Y	21.96223068	4.74	0	0	2.715657957	2	109	0	0	0	D	0.032648087	0.045709133	6.523660941
1685	W180F	-0.00644	1.19059	-0.020624439	0	-0.071983494	0	F	15.47003269	7.68	0	0	6.251138618	180	3595	0	0	0	W	0.162160873	0.10395813	0.244007499
1686	E192Y	0.01875	0.9164	-0.050069791	0	-0.071983494	0	Y	14.31082535	5.97	0	0	3.009982501	192	2886	-0.747814757	-0.1357	-0.325394389	E	0.052034378	0.073843956	1.203732665
1687	P168K	-0.02684	1.24667	-0.030379078	0	-0.071983494	0	K	21.02619171	4.11	0	0	4.585584185	168	2743	0	0	0	P	0.027766228	0.031719685	2.893473178
1688	L138N	-0.01787	2.35354	-0.077739562	0	-0.072137207	0	N	14.58987713	4.92	0	0	8.725731931	138	3617	0	0	0	L	0.031850815	0.052028179	1.401352763
1689	G126Y	-0.03189	-1.59618	0.019883689	0	-0.072137207	0	Y	10.1479578	2.06	0	0	6.900376377	126	3560	-5.301471848	-0.8285	-5.291529516	G	0.048201323	0.063970804	2.156399118
1690	H68P	-0.00489	-0.31127	-0.053819008	0	-0.072313462	0	P	10.90846252	5.23	0	0	1.082651311	68	230	-0.020785599	-0.005682506	0.043618069	H	0.045392036	0.072809696	1.716555068
1691	L56M	0.0117	-0.20452	0.004591593	0	-0.072374177	0	M	9.37456131	4.92	0	0	12.022391	56	197	-0.898652915	-0.233772891	-1.820907698	L	0.017306328	0.019552469	5.789095192
1692	R75P	-0.00188	8.35544	-0.446593673	1	-0.072548301	0	P	11.76194477	7.82	4	1	10.08240113	75	3347	-0.712629573	-0.105061321	-0.694972033	R	0.204313755	0.166004419	2.046067015
1693	K73M	-0.00317	-0.08205	-0.039248674	0	-0.072632147	0	M	9.861643791	6.89	4	0	3.370048986	73	3040	-1.173970266	-0.305393127	-4.261589485	K	0.016694069	0.023554921	5.375132611
1694	E84P	0.01586	-0.31583	0.020561708	0	-0.07270311	0	P	23.06060028	5.97	0	0	1.784244284	84	1083	-0.288284013	-0.043945763	-0.20553383	E	0.050978661	0.076390743	1.837056444
1695	K28D	-0.09767	-0.01768	0.001984225	0	-0.072738173	0	D	8.494107246	6.89	0	0	2.728369427	28	618	-5.821047248	-0.9142	-5.719006688	K	0.083341122	0.129167795	1.34526506
1696	K171P	-0.00803	-0.84986	0.002952512	0	-0.072851689	0	P	16.21129608	6.89	0	0	4.235082398	171	1666	-0.500237433	-0.086001679	-0.390304387	K	0.024641037	0.028758526	1.898510451
1697	S37R	-0.03799	-0.28319	-0.003767404	0	-0.073035457	0	R	6.380753994	3.97	4	0	9.150595589	37	851	-4.640742564	-0.7285	-4.579349612	S	0.022732973	0.025524735	3.369995079
1698	H147S	-0.01178	0.94015	-0.041342994	0	-0.073101746	0	S	14.0819416	5.23	0	0	3.682895569	147	1727	-0.583872361	-0.087369703	-0.765546967	H	0.022679329	0.029560566	9.651016196
1699	W180V	0.00528	3.07648	-0.013958409	0	-0.07314935	0	V	15.47003269	7.68	0	0	6.251138618	180	2662	0	0	0	W	0.078018188	0.084912777	0.726082512
1700	D24L	-0.1018	-0.27829	-0.018635749	0	-0.07321576	0	L	4.671723843	4.74	0	0	5.903041359	24	3438	-0.617199581	-0.077021096	-0.912631556	D	0.079004049	0.080586314	1.366888194
1701	F35D	-0.01038	5.73607	-0.301334866	1	-0.073282828	0	D	7.24398613	4.62	0	0	10.58027479	35	1696	-0.012697684	-0.014270172	0.091898905	F	0.032862186	0.036219835	2.621890408
1702	Q116S	-0.00749	0.69169	-0.020298061	0	-0.073589421	0	S	22.51475143	6.11	0	0	4.038957343	116	3653	-0.046127404	-0.009675388	0.015045106	Q	0.032219887	0.042795181	4.582556005
1703	S41L	-0.0025	2.06862	-0.018005944	0	-0.073627126	0	L	10.40765381	3.97	0	0	10.02344548	41	3227	-4.934119326	-0.919	-5.766506298	S	0.047247887	0.064247608	2.212166837
1704	L117S	0.00128	5.72706	-0.023647044	0	-0.073736181	0	S	19.03639984	4.92	0	0	8.545711449	117	1687	0	0	0	L	0.069148064	0.048784256	0.256586559
1705	G90H	-0.02118	3.17183	-0.02724466	0	-0.073752206	0	H	17.83454704	2.06	0	0	1.903643923	90	1936	-0.044454796	-0.014258086	-0.105755393	G	0.042701721	0.088002682	1.47658241
1706	S163D	0.02191	-0.03598	0.042254385	0	-0.07381808	0	D	22.39869118	3.97	0	0	1.389064874	163	1803	-0.000456924	-0.002054471	0.009289622	S	0.015024185	0.027551651	1.679731835
1707	Y93H	0.03619	2.74333	-0.089062966	0	-0.073877259	0	H	17.40075493	4.73	0	0	7.475620826	93	2596	-0.019686883	-0.003369435	-0.019059728	Y	0.021572113	0.03008008	1.86449423
1708	K22R	0.00379	0.044	-0.006506505	0	-0.073920393	0	R	9.591524124	6.89	0	0	2.171109924	22	2692	0	0	0	K	0.019102573	0.038897157	6.041774743
1709	S183D	-0.02498	-0.68614	0.00749522	0	-0.074122042	0	D	15.93830681	3.97	0	0	4.08739996	183	1260	-0.41877495	-0.081224314	-0.564527899	S	0.033050537	0.035480499	7.898596904
1710	R170S	-0.00729	0.70984	0.00215894	0	-0.074546731	0	S	18.48060799	7.82	0	0	2.080527591	170	1911	-2.217972222	-0.4238	-1.968292863	R	0.021550179	0.029683113	1.459453732
1711	F121C	-0.01284	4.50818	-0.02344139	0	-0.07455458	0	C	8.36872673	4.62	0	0	13.71487417	121	2029	-0.190152973	-0.031725383	-0.303010927	F	0.038205624	0.042296171	3.504400421
1712	S31T	0.02805	-0.79504	-0.034117516	0	-0.074648655	0	T	9.684784889	3.97	0	0	5.267439346	31	1668	-0.486507314	-0.104226903	-0.651178579	S	0.044826984	0.04609251	0.514498196
1713	A92N	0.01327	5.09087	0.026290699	0	-0.074729688	0	N	14.81258106	2.87	0	0	6.833888953	92	257	-0.031930988	-0.005999175	-0.057076285	A	0.089766502	0.080766916	1.532890106
1714	S163G	0.00784	0.04378	0.009271698	0	-0.074930933	0	G	22.39869118	3.97	0	0	1.389064874	163	563	-0.010505281	-0.00141636	-0.002216621	S	0.017812729	0.022711754	1.569335363
1715	P66V	0.19643	2.00616	-0.059964017	0	-0.074939881	0	V	6.704921722	4.11	0	0	3.765378542	66	2799	-0.380110506	-0.098880814	-0.930818231	P	0.050829887	0.049528837	0.980369889
1716	Q51R	0.03562	-0.63594	0.019214787	0	-0.075086844	0	R	20.46117783	6.11	0	0	4.53932042	51	3077	-0.011880356	-0.001211585	-0.050753875	Q	0.048581123	0.076836586	4.782921116
1717	A103I	0.00172	-0.16122	-0.007379132	0	-0.075169181	0	I	21.66026115	2.87	0	0	1.552356176	103	845	-0.082646128	-0.021499318	-0.264796842	A	0.021987915	0.035712242	4.221521863
1718	T112I	-0.00737	-0.12938	0.019361098	0	-0.075169181	0	I	30.13591576	4.11	0	0	1.171445623	112	2040	0	0	0	T	0.048120499	0.088344574	0.910511427
1719	Q83H	0.01079	0.94387	0.015436603	0	-0.075353576	0	H	20.02799416	6.11	0	0	2.253424582	83	3633	-1.417595552	-0.206785899	-2.326906038	Q	0.03934288	0.067799091	6.153473695
1720	T8I	-0.00819	-1.06436	-0.022412804	0	-0.075670184	0	I	10.33769226	4.11	2	0	12.13075387	8	138	-0.248882023	-0.064743428	-0.07017002	T	0.023791313	0.028552771	6.923510807
1721	D24N	-0.01878	-0.04365	-0.05904427	0	-0.075982294	0	N	4.671723843	4.74	0	0	5.903041359	24	152	0	0	0	D	0.025360346	0.03493619	1.430624126
1722	K5Q	0.00004	0.40383	0.068053587	0	-0.075982294	0	Q	20.13484001	6.89	0	0	2.682626726	5	139	0	0	0	K	0.016824722	0.022344589	2.416981893
1723	Q51D	0.00328	1.92317	0.015691858	0	-0.075982294	0	D	20.46117783	6.11	0	0	4.53932042	51	1539	-0.009006025	-0.001757439	-0.02612254	Q	0.103130341	0.076601505	0.690998095
1724	K28R	-0.0897	-1.35828	-0.016236934	0	-0.075982294	0	R	8.494107246	6.89	0	0	2.728369427	28	3267	-5.821047248	-0.9142	-5.719006688	K	0.092137337	0.192538261	0.919234407
1725	V145I	0.00541	1.40371	-0.01836794	0	-0.076519129	0	I	8.76294899	4.11	0	0	8.920834309	145	2128	-4.767082437	-0.8571	-5.280770795	V	0.02410388	0.038839459	3.043365269
1726	H68M	-0.00542	-0.3308	-0.042749758	0	-0.076584203	0	M	10.90846252	5.23	0	0	1.082651311	68	593	-0.089575497	-0.022186647	-0.153352167	H	0.014235973	0.022811651	7.547159016
1727	W202I	0.00274	3.26646	-0.314641047	1	-0.076943826	0	I	13.46881008	7.68	0	0	8.072223382	202	3125	-0.046263139	-0.012034755	-0.14204665	W	0.026429176	0.0273242	4.526558057
1728	R170H	0.02911	0.82777	0.012146221	0	-0.077074118	0	H	18.48060799	7.82	0	0	2.080527591	170	482	-2.123106153	-0.4238	-1.968292863	R	0.022452354	0.027691841	2.877655283
1729	S165R	-0.00441	-0.6876	-0.000823514	0	-0.077074118	0	R	23.66507339	3.97	0	0	3.18927743	165	758	0	0	0	S	0.028548241	0.052648544	2.117660688
1730	S165V	-0.02087	-0.00344	0.009718223	0	-0.077168081	0	V	23.66507339	3.97	0	0	3.18927743	165	3400	0	0	0	S	0.047938347	0.064821243	1.360369951
1731	G126F	-0.00607	-0.66904	0.006104478	0	-0.077363171	0	F	10.1479578	2.06	0	0	6.900376377	126	3209	-5.301471848	-0.8285	-5.291529516	G	0.078491449	0.083821774	2.070692444
1732	K28V	-0.04589	0.24295	-0.013017634	0	-0.077566666	0	V	8.494107246	6.89	0	0	2.728369427	28	2781	-2.767332184	-0.370861021	-3.52685083	K	0.082395554	0.099388361	2.888157187
1733	T14Q	0.01321	1.95841	-0.036644132	0	-0.077690667	0	Q	11.41296959	4.11	0	0	6.654227514	14	3141	-0.649433916	-0.095476762	-0.095702124	T	0.01913929	0.023902178	4.360862574
1734	N118K	0.006	0.86761	-0.009471787	0	-0.077887986	0	K	17.61354065	4.58	0	0	6.832498678	118	1246	-0.088215993	-0.012811443	-0.067096271	N	0.01463604	0.025901794	4.770741864
1735	S162C	0.00997	0.39407	-0.029086829	0	-0.077981204	0	C	19.51550674	3.97	0	0	5.185538494	162	1541	0	0	0	S	0.053137302	0.065968037	2.69405679
1736	P26D	0.06502	8.05086	-0.142320996	0	-0.078092098	0	D	8.849747658	4.11	4	0	6.566377589	26	3656	-3.768185425	-0.6666	-4.018450462	P	0.06048727	0.080991268	1.220032081
1737	P66A	0.28333	1.89764	-0.060852653	0	-0.078170165	0	A	6.704921722	4.11	0	0	3.765378542	66	2449	-1.40197519	-0.217460902	-1.494941497	P	0.046184301	0.060589731	1.971273186
1738	E149S	0.0052	0.2804	-0.003322094	0	-0.078324678	0	S	16.21544456	5.97	0	0	1.441588145	149	3254	0	0	0	E	0.013623714	0.021316767	2.080766559
1739	Q51M	-0.01581	-0.98263	0.009780993	0	-0.07835923	0	M	20.46117783	6.11	0	0	4.53932042	51	2804	-0.064403872	-0.0142	-0.066354169	Q	0.0296278	0.040270329	3.594124547
1740	R70V	0.00404	3.43397	-0.023127721	0	-0.07835923	0	V	9.531523705	7.82	2	0	4.20129558	70	2193	-0.223383722	-0.05287348	-0.175278199	R	0.053786039	0.076293588	3.619427232
1741	C166V	-0.00226	0.56256	0.014563614	0	-0.078410585	0	V	25.31772041	4.47	0	0	1.303071699	166	1592	-0.036686772	-0.006069116	-0.062759227	C	0.025633812	0.037524223	1.483287779
1742	H68K	0.00163	-0.3901	-0.017600986	0	-0.078642917	0	K	10.90846252	5.23	0	0	1.082651311	68	2453	-0.03541591	-0.007643141	-0.001686166	H	0.013278961	0.028121471	4.367712705
1743	L86F	0.04414	0.14522	0.023087654	0	-0.07899179	0	F	18.89418793	4.92	0	0	4.324393899	86	1902	-0.092855678	-0.016378273	-0.066988717	L	0.111834526	0.133518219	2.002103471
1744	D159Q	-0.0036	0.93704	-0.011272552	0	-0.079319296	0	Q	16.11411667	4.74	0	0	5.7012012	159	1382	-0.027125862	-0.00712259	-0.060141076	D	0.021759033	0.029816151	5.7289506
1745	S37L	-0.07221	-0.59193	-0.000425459	0	-0.079689067	0	L	6.380753994	3.97	4	0	9.150595589	37	3482	-1.873818403	-0.243033753	-2.832482906	S	0.026712179	0.042630076	1.313603458
1746	K60M	-0.02859	0.04541	-0.02137289	0	-0.079959009	0	M	8.253147125	6.89	1	0	4.757373746	60	3022	-5.097276521	-0.9023	-5.651464252	K	0.038375378	0.064826727	2.572627959
1747	H147D	-0.00441	1.04203	-0.011116701	0	-0.080081628	0	D	14.0819416	5.23	0	0	3.682895569	147	2760	-0.55003118	-0.079953942	-0.833097454	H	0.025975227	0.028646708	1.401951605
1748	D151R	0.01647	-0.60235	-0.065837953	0	-0.080263622	0	R	14.60447121	4.74	0	0	1.671076788	151	3266	-0.043221356	-0.006498087	-0.049729156	D	0.027748585	0.055140495	4.311988647
1749	G194C	0.00443	3.09939	-0.035237266	0	-0.080378882	0	C	17.32008362	2.06	0	0	0.622574138	194	2491	-0.067665301	-0.0142	-0.066220835	G	0.031486988	0.06724906	2.235382037
1750	L167N	-0.0134	1.61974	0.058157548	0	-0.080389903	0	N	21.83327484	4.92	0	0	4.61442305	167	2947	0	0	0	L	0.069185257	0.101740837	3.089022294
1751	I115G	0.00426	3.49309	-0.036084653	0	-0.080405525	0	G	22.94098473	4.92	0	0	6.353847112	115	1028	-0.094479729	-0.015345274	-0.060320194	I	0.214769363	0.148729801	0.901794544
1752	G42T	-0.01292	10	-0.072308404	0	-0.080626257	0	T	13.89592934	2.06	4	0	9.752754442	42	3494	-0.05895311	-0.015335886	0.099629042	G	0.069941521	0.080473423	6.589127457
1753	M133Y	-0.01169	4.38714	-0.02960062	0	-0.080639823	0	Y	13.74852467	6.36	0	0	7.978120244	133	1630	-0.027722317	-0.005002762	-0.058374037	M	0.017639637	0.030852556	7.716433584
1754	I115R	0.00735	0.56421	-0.039356474	0	-0.080639823	0	R	22.94098473	4.92	0	0	6.353847112	115	1784	-0.039155414	-0.010185773	-0.0420427	I	0.099531174	0.112174988	0.909875215
1755	R59T	0.00545	1.07336	-0.019448124	0	-0.080780638	0	T	10.76742935	7.82	4	0	4.910542398	59	3646	-5.577678804	-0.9547	-6.092719752	R	0.028129101	0.048233986	1.970612588
1756	A12D	0.33743	2.43205	-0.302671108	1	-0.08082128	0	D	4.190645218	2.87	0	0	13.53500656	12	170	-1.862939195	-0.3023	-1.721215226	A	0.085910678	0.061497569	1.075042953
1757	E192F	0.01525	0.72648	-0.063614581	0	-0.080975658	0	F	14.31082535	5.97	0	0	3.009982501	192	2582	-0.747814757	-0.1357	-0.325394389	E	0.047970772	0.064131021	3.627465116
1758	Y197T	0.00323	6.94045	-0.04846463	0	-0.080975658	0	T	10.93452549	4.73	0	0	7.220669367	197	3180	-0.003562626	-0.003574236	0.037474614	Y	0.030412674	0.038486004	4.173195753
1759	Q164P	-0.00029	1.0093	-0.003637815	0	-0.081025168	0	P	24.878479	6.11	0	0	0.930387729	164	2114	0	0	0	Q	0.089212418	0.109787941	1.035941107
1760	P66M	0.09794	1.95543	-0.03073518	0	-0.081040086	0	M	6.704921722	4.11	0	0	3.765378542	66	1709	-0.601010419	-0.156345059	-0.736235087	P	0.061780691	0.067689061	1.057886341
1761	G20N	-0.06619	-0.17443	-0.361199572	1	-0.081040086	0	N	6.862691879	2.06	4	0	6.956812332	20	1256	-5.425662973	-0.8523	-5.333410085	G	0.214046478	0.241752148	1.951587096
1762	R70N	-0.02526	2.45085	-0.035092251	0	-0.081040086	0	N	9.531523705	7.82	2	0	4.20129558	70	314	-0.123048618	-0.04631787	0.124145007	R	0.084912539	0.087953568	1.188359638
1763	S165T	-0.00839	-0.32751	0.024005471	0	-0.081215549	0	T	23.66507339	3.97	0	0	3.18927743	165	1920	0	0	0	S	0.044046402	0.059551716	3.905980194
1764	M52N	0.01209	2.17658	-0.021213964	0	-0.0812658	0	N	17.01893997	6.36	0	0	8.5531233	52	3118	-0.13382243	-0.034812168	-0.064718192	M	0.013010025	0.019948006	4.644731339
1765	C166G	0.00388	0.12365	0.02923448	0	-0.081529279	0	G	25.31772041	4.47	0	0	1.303071699	166	1752	-0.024534415	-0.003651821	0	C	0.018527985	0.02751255	3.487049921
1766	L177T	-0.01613	4.19354	-0.005412023	0	-0.081572877	0	T	13.62457466	4.92	0	0	7.717059707	177	2515	-0.24589584	-0.050295111	-0.126717326	L	0.045804024	0.048778057	2.397243772
1767	E134S	0.00939	-0.57127	0.003668115	0	-0.081627244	0	S	17.18146706	5.97	0	0	2.837360534	134	1625	-1.667834364	-0.3095	-1.449119615	E	0.013495922	0.028624535	4.428591258
1768	G91T	-0.03869	5.7845	-0.039827638	0	-0.081670134	0	T	15.7534256	2.06	0	0	3.61499004	91	1311	0.003065665	-0.006208247	0.023951556	G	0.069581032	0.082899094	1.489596491
1769	D32C	-0.18446	1.44188	-0.261462191	1	-0.082210118	0	C	6.004861832	4.74	4	0	9.915459468	32	164	-1.152853985	-0.2999	-1.251898742	D	0.04545927	0.047855854	1.931441937
1770	I203Y	0.0051	2.22718	-0.024142558	0	-0.082247116	0	Y	16.20793152	4.92	0	0	5.913116765	203	15	-0.214116906	-0.055699734	0.338871108	I	0.019080162	0.028773785	6.846962254
1771	N191R	-0.00819	-0.42755	-0.016625507	0	-0.082247116	0	R	15.52142525	4.58	0	0	1.222303607	191	1143	-0.096516159	-0.01035304	-0.078440917	N	0.025885582	0.035212755	1.202044506
1772	D159L	0.00171	0.46128	-0.0239475	0	-0.08234947	0	L	16.11411667	4.74	0	0	5.7012012	159	3395	-0.009347778	-0.002431703	-0.019754695	D	0.025080681	0.03634119	4.475831153
1773	G182A	-0.02719	3.19945	0.032721828	0	-0.082555325	0	A	16.59490204	2.06	0	0	3.263750441	182	919	-0.176278462	-0.024139532	-0.38378523	G	0.028277397	0.036723852	1.931008268
1774	G90N	-0.00337	3.12994	-0.03020046	0	-0.082737171	0	N	17.83454704	2.06	0	0	1.903643923	90	2466	-0.025590659	-0.009350825	-0.042996167	G	0.045038223	0.092916489	1.314229088
1775	A143S	-0.00815	1.88714	-0.048106414	0	-0.082737171	0	S	6.211144924	2.87	0	0	12.49236106	143	828	-0.704053726	-0.106236509	-0.601287545	A	0.016252756	0.025753856	1.711285545
1776	L29W	-0.03014	10	-0.023381516	0	-0.083064889	0	W	8.731369972	4.92	0	0	7.227221514	29	1722	-0.720026725	-0.1476	-0.61839304	L	0.098965406	0.114255428	1.942697566
1777	S183A	0.00866	-0.19253	-0.016300088	0	-0.083211874	0	A	15.93830681	3.97	0	0	4.08739996	183	1558	-0.51232577	-0.100022308	-0.905036803	S	0.02648735	0.043804169	5.440394313
1778	E134L	0.01694	-0.44702	-0.008638459	0	-0.083365226	0	L	17.18146706	5.97	0	0	2.837360534	134	759	-0.101513589	-0.026407442	0.369171446	E	0.028563499	0.027029037	8.773454407
1779	K73T	-0.00426	0.16659	-0.050065956	0	-0.08347914	0	T	9.861643791	6.89	4	0	3.370048986	73	2824	-4.976363843	-0.9142	-5.732937624	K	0.020264864	0.027029634	6.202221924
1780	I158V	-0.01092	0.98681	0.018638698	0	-0.083694772	0	V	15.34218025	4.92	0	0	5.584524966	158	517	-1.807480923	-0.238602511	-2.336692056	I	0.033938885	0.037507296	2.826166482
1781	R137Y	-0.01942	0.1112	0.006358173	0	-0.083793527	0	Y	17.66579819	7.82	0	0	3.369153091	137	505	0	0	0	R	0.027190208	0.038909912	6.614610264
1782	L65D	0.8947	4.01824	-0.394765859	1	-0.083851998	0	D	4.751151562	4.92	3	0	8.000696218	65	252	-0.498314568	-0.077494495	-0.720509706	L	0.04888916	0.069241762	1.738143546
1783	S41F	0.05463	10	-0.016561304	0	-0.08405328	0	F	10.40765381	3.97	0	0	10.02344548	41	2226	-5.84757101	-0.919	-5.766506298	S	0.050880432	0.063771486	1.517521784
1784	M52L	0.00497	-0.35425	-0.029304428	0	-0.084397958	0	L	17.01893997	6.36	0	0	8.5531233	52	2946	-0.096376195	-0.016484629	-0.022268309	M	0.019701004	0.023761272	4.109667997
1785	I80L	-0.001	0.02884	0.007379757	0	-0.084478178	0	L	14.10015869	4.92	0	0	9.225661827	80	2154	-0.900910073	-0.234360062	-2.742834643	I	0.013501644	0.017902613	3.529931
1786	K189L	0.00376	-0.76006	-0.0000387	0	-0.08458914	0	L	15.07453156	6.89	0	0	1.381249882	189	3685	-2.128282739	-0.4238	-1.83536479	K	0.015599251	0.017411709	3.067883796
1787	G90S	0.01695	1.96112	0.006419768	0	-0.084843898	0	S	17.83454704	2.06	0	0	1.903643923	90	2251	-0.009746126	-0.00529707	-0.030273802	G	0.052744865	0.113220215	1.096539564
1788	T49C	0.03651	1.97775	-0.109722344	0	-0.084911284	0	C	23.76004219	4.11	0	0	1.752831958	49	501	0	0	0	T	0.019392014	0.030545712	5.193757782
1789	I190N	-0.0064	1.99864	0.020085189	0	-0.085081018	0	N	13.98037624	4.92	0	0	4.32303351	190	2777	0	0	0	I	0.028084755	0.03664875	7.998772177
1790	P186R	-0.02024	1.04954	-0.039652233	0	-0.085081018	0	R	13.46336269	4.11	0	0	5.089266703	186	2547	-1.162515512	-0.152179714	-1.555682686	P	0.026614666	0.044755459	3.708491005
1791	G42M	-0.00404	7.11152	-0.051450231	0	-0.085131658	0	M	13.89592934	2.06	4	0	9.752754442	42	3522	-0.10825387	-0.021936733	0.04237059	G	0.059579372	0.056303978	1.478695609
1792	K28S	-0.06601	0.21859	-0.020956432	0	-0.085941021	0	S	8.494107246	6.89	0	0	2.728369427	28	1575	-5.109466825	-0.9142	-5.719006688	K	0.071593761	0.102933645	1.489903161
1793	T112L	0.00057	-0.49617	-0.011438928	0	-0.086200025	0	L	30.13591576	4.11	0	0	1.171445623	112	1262	0	0	0	T	0.019306183	0.031303406	4.832998363
1794	Q83N	-0.0101	0.60365	-0.015266914	0	-0.086200025	0	N	20.02799416	6.11	0	0	2.253424582	83	3001	-1.36173336	-0.192254074	-2.066690004	Q	0.038552284	0.063823223	4.057387182
1795	D100N	0.01997	1.10621	-0.010577306	0	-0.086200025	0	N	19.87010574	4.74	0	0	2.740846069	100	3203	-0.038994165	-0.010143826	-0.088577838	D	0.020514488	0.027330399	1.745816345
1796	F121N	-0.01837	4.62978	-0.282627175	1	-0.086200025	0	N	8.36872673	4.62	0	0	13.71487417	121	2346	-0.370787934	-0.054416354	-0.407366082	F	0.027923107	0.055757999	3.894835155
1797	K130Y	0.03029	-0.5582	-0.119589538	0	-0.086200025	0	Y	13.0743618	6.89	0	0	3.799508476	130	2000	0.580266045	-0.021855093	2.125820241	K	0.018877506	0.027793884	2.722164315
1798	Q187R	0.00671	-0.23775	-0.017506012	0	-0.086294812	0	R	15.12735462	6.11	0	0	1.658673269	187	455	-1.255721288	-0.228055933	-1.400987646	Q	0.031580925	0.042396784	1.916791083
1799	A101N	0.02008	5.86751	-0.412772187	1	-0.086368079	0	N	16.90479279	2.87	4	0	6.520369472	101	3271	-0.109553301	-0.028498869	-0.270862513	A	0.111995697	0.060453892	4.305082068
1800	G125N	1.19415	1.66504	-0.432164478	1	-0.086368079	0	N	7.610233307	2.06	0	0	9.804288709	125	2320	-5.304249735	-0.8285	-5.298474234	G	0.451248646	0.4615646	0.29819421
1801	L105P	-0.00785	9.15081	-0.10248532	0	-0.086368079	0	P	19.53167343	4.92	0	0	7.751087407	105	3547	-0.863312376	-0.1404	-0.765325799	L	0.081707001	0.087699413	1.891472143
1802	A131M	0.00283	-1.32074	0.005415539	0	-0.08640838	0	M	14.40851402	2.87	0	0	5.595844474	131	2814	0	0	0	A	0.016193867	0.026851416	3.573239832
1803	L167K	0.01299	0.56251	0.031571439	0	-0.086468167	0	K	21.83327484	4.92	0	0	4.61442305	167	1531	0	0	0	L	0.051681519	0.073523998	2.895460756
1804	H68V	0.00128	0.11619	-0.032497314	0	-0.086513822	0	V	10.90846252	5.23	0	0	1.082651311	68	310	-0.070722311	-0.017282236	-0.061024963	H	0.022287369	0.025802135	1.870260618
1805	S163H	-0.02009	0.1558	0.004077397	0	-0.086801328	0	H	22.39869118	3.97	0	0	1.389064874	163	1284	-0.006711685	-0.003681566	-0.027788009	S	0.029795647	0.036569595	1.982926344
1806	D151V	-0.01879	-0.37013	-0.101762279	0	-0.086801328	0	V	14.60447121	4.74	0	0	1.671076788	151	2705	0	0	0	D	0.032301426	0.043185472	5.556184317
1807	G42H	-0.01892	10	-0.064721137	0	-0.086816426	0	H	13.89592934	2.06	4	0	9.752754442	42	3272	-0.481518453	-0.090293892	-0.493778754	G	0.050979137	0.066898108	0.738428537
1808	G50N	0.00896	2.67213	-0.035841869	0	-0.086816426	0	N	22.31779861	2.06	0	0	3.520917797	50	2930	0	0	0	G	0.066246986	0.067184925	0.565356244
1809	S175N	-0.01052	0.03693	0.003418852	0	-0.086844346	0	N	18.30578613	3.97	0	0	1.33996937	175	3686	-0.098158269	-0.0255346	-0.342674777	S	0.020816803	0.023279428	2.469485796
1810	K22W	-0.01335	-0.09279	0.010552619	0	-0.086908433	0	W	9.591524124	6.89	0	0	2.171109924	22	2942	0	0	0	K	0.020407915	0.025127649	8.137504778
1811	S69R	-0.0372	-1.36177	-0.035552689	0	-0.087124829	0	R	7.551026821	3.97	4	0	5.046144258	69	934	0.011978233	-0.016040708	0.306706362	S	0.0615201	0.07758522	1.257875208
1812	K73Q	-0.00766	-0.28607	-0.014868939	0	-0.08747117	0	Q	9.861643791	6.89	4	0	3.370048986	73	874	-3.432993075	-0.530055813	-5.099262472	K	0.017873049	0.037750363	6.567228042
1813	M52W	0.0225	0.14273	-0.01728273	0	-0.08747117	0	W	17.01893997	6.36	0	0	8.5531233	52	1736	-0.604007439	-0.1333	-0.341907749	M	0.016205788	0.025063515	4.051539999
1814	T49R	0.00827	-0.43349	-0.113125538	0	-0.087664713	0	R	23.76004219	4.11	0	0	1.752831958	49	93	0	0	0	T	0.020194054	0.026132584	5.48617409
1815	R140V	0.03685	-0.30614	0.006982761	0	-0.087834794	0	V	12.96978951	7.82	0	0	8.322322412	140	2257	-0.165324933	-0.019758201	-0.092932635	R	0.032218933	0.023663998	3.631679262
1816	G50A	0.02641	3.10655	-0.027541805	0	-0.088187746	0	A	22.31779861	2.06	0	0	3.520917797	50	3182	0	0	0	G	0.048544884	0.05439949	4.597095429
1817	S113K	0.0011	0.07013	0.014645903	0	-0.088238986	0	K	27.12701797	3.97	0	0	4.469009237	113	513	-0.02211328	-0.003824798	-0.007628237	S	0.037665367	0.044513702	1.343168417
1818	Q172H	0.00328	0.70468	0.047903493	0	-0.088261183	0	H	16.80744362	6.11	0	0	4.586249451	172	2482	-0.13135697	-0.0333	-0.114351774	Q	0.025848389	0.040130138	2.956592294
1819	V181L	-0.03845	1.00295	-0.005484103	0	-0.088261183	0	L	13.12367535	4.11	0	0	7.254630238	181	239	-0.450721031	-0.052809206	-0.934154556	V	0.132111549	0.08642292	0.542418279
1820	H174S	-0.00388	0.89271	-0.009588135	0	-0.088422568	0	S	15.88004684	5.23	0	0	4.167376649	174	2786	-0.054898218	-0.014829123	0.054187299	H	0.028579712	0.037604809	2.180208034
1821	R161L	-0.0136	0.60789	0.013019836	0	-0.088729964	0	L	15.94365978	7.82	0	0	7.22446866	161	3642	-0.096252274	-0.018890494	-0.084234687	R	0.130725384	0.070829868	1.060591542
1822	L167G	0.03202	2.08543	0.025413655	0	-0.088850988	0	G	21.83327484	4.92	0	0	4.61442305	167	1568	0	0	0	L	0.102786064	0.112538815	1.419380034
1823	D100T	-0.0122	0.92938	-0.102464054	0	-0.08917119	0	T	19.87010574	4.74	0	0	2.740846069	100	1824	-0.074122268	-0.011128325	-0.1396604	D	0.031228065	0.030750751	1.625582564
1824	D100P	-0.00872	0.71345	-0.383871475	1	-0.0895499	0	P	19.87010574	4.74	0	0	2.740846069	100	1949	-0.076407103	-0.006183282	-0.07946176	D	0.05134201	0.07291317	0.885603894
1825	S162T	-0.01764	1.51184	-0.018643762	0	-0.090005699	0	T	19.51550674	3.97	0	0	5.185538494	162	1529	0	0	0	S	0.059928894	0.095558643	3.848756065
1826	L86H	0.00265	2.44209	0.031526751	0	-0.090008299	0	H	18.89418793	4.92	0	0	4.324393899	86	1145	-0.047081777	-0.014866361	-0.082911404	L	0.127248764	0.131708145	2.174814385
1827	V79Q	0.01094	6.66064	-0.465143914	1	-0.090008299	0	Q	12.90348339	4.11	0	0	10.38014135	79	476	-2.847736114	-0.4476	-2.371526853	V	0.044018269	0.050817728	1.866443276
1828	S165C	0.00606	-0.45462	0.010534706	0	-0.090228911	0	C	23.66507339	3.97	0	0	3.18927743	165	2913	0	0	0	S	0.027210236	0.037780762	4.705749095
1829	L86G	-0.01576	4.88254	-0.011003437	0	-0.090391891	0	G	18.89418793	4.92	0	0	4.324393899	86	1823	-0.045094595	-0.005114805	-0.016823612	L	0.194569588	0.227546215	0.894529328
1830	G125H	0.95385	4.01014	-0.449435944	1	-0.0906652	0	H	7.610233307	2.06	0	0	9.804288709	125	2290	-5.304249735	-0.8285	-5.298474234	G	0.335063457	0.488317013	0.592179587
1831	Q187L	-0.00735	-0.30344	0.005726864	0	-0.091072838	0	L	15.12735462	6.11	0	0	1.658673269	187	3520	-0.644749224	-0.078583338	-1.003399859	Q	0.049631596	0.05702281	5.564113912
1832	C166F	-0.0063	1.87784	0.019116474	0	-0.091145902	0	F	25.31772041	4.47	0	0	1.303071699	166	716	-0.043646472	-0.010313649	-0.007149915	C	0.018689156	0.033998013	2.637074468
1833	E198H	-0.0325	2.99711	-0.128745746	0	-0.091145902	0	H	10.57317352	5.97	0	0	6.317987889	198	1624	-2.6751681	-0.4523	-2.201585832	E	0.029410362	0.037001848	6.825170856
1834	S165I	-0.0267	-0.18755	-0.004881532	0	-0.091145902	0	I	23.66507339	3.97	0	0	3.18927743	165	1580	0	0	0	S	0.041410446	0.05144453	5.750688043
1835	L167I	-0.00784	0.62758	0.032528802	0	-0.091145902	0	I	21.83327484	4.92	0	0	4.61442305	167	3407	0	0	0	L	0.065895081	0.078227043	1.697757136
1836	Q164S	0.00837	0.20223	0.013715771	0	-0.091145902	0	S	24.878479	6.11	0	0	0.930387729	164	3333	0	0	0	Q	0.031652451	0.034963131	2.189835647
1837	D153Y	-0.04082	-0.41784	-0.034039482	0	-0.091206987	0	Y	12.46539783	4.74	3	0	1.49008189	153	2130	-1.607277166	-0.180782398	-2.184367664	D	0.04993248	0.0550735	5.516699724
1838	E149G	-0.00192	0.3604	-0.011357836	0	-0.09147158	0	G	16.21544456	5.97	0	0	1.441588145	149	3729	0	0	0	E	0.029483795	0.038511992	2.17651281
1839	R170G	-0.01675	0.75997	-0.010143811	0	-0.091905581	0	G	18.48060799	7.82	0	0	2.080527591	170	2055	-2.452976842	-0.4238	-1.968292863	R	0.019919395	0.025818825	4.098870289
1840	Q172F	0.01317	-1.22266	0.001896167	0	-0.091912849	0	F	16.80744362	6.11	0	0	4.586249451	172	3723	-0.066300971	-0.007694816	-0.091269973	Q	0.040698051	0.041488171	1.443637612
1841	P157H	0.00488	3.69993	0.013568026	0	-0.091912849	0	H	14.02584648	4.11	3	0	5.213608501	157	1686	-0.816067259	-0.143491395	-0.798105855	P	0.025774479	0.040838599	1.809309414
1842	S165H	-0.0224	-0.69578	0.006679844	0	-0.091912849	0	H	23.66507339	3.97	0	0	3.18927743	165	2250	0	0	0	S	0.040886879	0.052710056	1.655912711
1843	I80N	-0.01131	4.21887	-0.41176952	1	-0.091925316	0	N	14.10015869	4.92	0	0	9.225661827	80	2885	-4.569116387	-0.7142	-4.455411447	I	0.017255783	0.01495409	1.761562829
1844	L117Y	-0.03519	7.54427	-0.051229766	0	-0.091925316	0	Y	19.03639984	4.92	0	0	8.545711449	117	2710	0	0	0	L	0.03932476	0.053099155	2.61691777
1845	D153C	-0.02329	-0.17987	0.017752794	0	-0.092215882	0	C	12.46539783	4.74	3	0	1.49008189	153	1488	0	0	0	D	0.039785385	0.051355839	2.367089899
1846	K60T	0.01525	1.54182	0.006543936	0	-0.092283001	0	T	8.253147125	6.89	1	0	4.757373746	60	3496	-4.179956245	-0.728749692	-5.026037551	K	0.037203789	0.04724431	3.111224527
1847	N118A	-0.00338	1.15093	0.00141534	0	-0.092315036	0	A	17.61354065	4.58	0	0	6.832498678	118	2563	-0.046808662	-0.007901563	-0.005630242	N	0.016114235	0.024672508	6.061762444
1848	R47K	-0.02305	0.12201	0.013214283	0	-0.092481123	0	K	20.81071091	7.82	0	0	2.255711085	47	2017	0	0	0	R	0.016137123	0.02492094	2.579018733
1849	S106V	-0.00504	0.23204	0.008791316	0	-0.092599208	0	V	22.51509476	3.97	0	0	2.689361063	106	2140	-0.361293441	-0.093985799	-0.809408606	S	0.037135124	0.04881525	1.973522916
1850	I158L	0.00763	0.42594	0.016028473	0	-0.092700145	0	L	15.34218025	4.92	0	0	5.584524966	158	3668	-2.803100418	-0.4976	-3.02651213	I	0.024560928	0.026910067	2.939629818
1851	I115A	-0.01112	2.39033	-0.00819023	0	-0.092858995	0	A	22.94098473	4.92	0	0	6.353847112	115	368	-0.017203837	-0.008242637	-0.005923903	I	0.154673576	0.13493824	1.642331751
1852	P66C	0.26856	2.58558	-0.031217582	0	-0.092873794	0	C	6.704921722	4.11	0	0	3.765378542	66	2708	-1.356748867	-0.205695861	-1.593213917	P	0.042693496	0.056520462	1.240154195
1853	E84A	0.01581	0.01354	-0.08734973	0	-0.092902468	0	A	23.06060028	5.97	0	0	1.784244284	84	112	-0.042353009	-0.009133733	-0.111000912	E	0.030608177	0.049873352	1.921216652
1854	K114M	-0.01067	-0.09647	0.021663059	0	-0.093294727	0	M	26.55749512	6.89	0	0	1.86198455	114	1189	0	0	0	K	0.015370369	0.018982887	4.091505997
1855	L44I	0.00287	0.34315	-0.018859813	0	-0.093331578	0	I	17.7966156	4.92	0	0	4.235183486	44	524	0	0	0	L	0.016073704	0.023640156	3.206372591
1856	G89C	0.01027	1.97714	0.010724322	0	-0.093539644	0	C	17.65498734	2.06	0	0	0.914639926	89	2154	-0.175710735	-0.041138479	-0.272359213	G	0.048081875	0.073781013	2.086651626
1857	S136Q	0.01201	-0.33649	-0.022404212	0	-0.093584661	0	Q	19.48886299	3.97	1	0	1.672358391	136	1925	-0.058689123	-0.015267213	-0.104464438	S	0.016241074	0.02250576	5.840165
1858	A131H	-0.00335	-0.00156	-0.053277657	0	-0.093741464	0	H	14.40851402	2.87	0	0	5.595844474	131	258	0	0	0	A	0.022492886	0.026195526	2.351306644
1859	D2H	-0.00251	0.99683	-0.087176662	0	-0.093849575	0	H	21.96223068	4.74	0	0	2.715657957	2	629	0	0	0	D	0.023752213	0.042105198	1.527264761
1860	S37W	-0.0446	-1.25402	-0.02750268	0	-0.093849575	0	W	6.380753994	3.97	4	0	9.150595589	37	1215	-2.800447242	-0.7285	-4.579349612	S	0.032418013	0.035257101	1.953231046
1861	K60R	0.01998	-0.44206	0.003672302	0	-0.093849575	0	R	8.253147125	6.89	1	0	4.757373746	60	3550	0	0	0	K	0.033376217	0.038561583	2.176981217
1862	D153M	0.00347	-0.20551	0.002283529	0	-0.09398519	0	M	12.46539783	4.74	3	0	1.49008189	153	3217	-1.026654256	-0.121447321	-1.740302277	D	0.042534828	0.051159143	1.812637106
1863	G91V	-0.01964	7.61748	-0.029990431	0	-0.094031487	0	V	15.7534256	2.06	0	0	3.61499004	91	1853	-0.046302618	-0.008628019	-0.065931048	G	0.078679085	0.103576183	2.790178302
1864	E127N	0.01013	1.83539	-0.052849758	0	-0.094237912	0	N	12.69181061	5.97	0	0	5.022468215	127	60	-0.060329255	-0.012819748	-0.153076352	E	0.029222965	0.070444345	2.770095049
1865	F36K	1.47689	2.56476	-0.297178281	1	-0.094243557	0	K	5.056498051	4.62	4	1	13.07593581	36	2070	-0.854370517	-0.172618834	-1.362133862	F	0.051042795	0.101121306	1.571679854
1866	C166M	0.01502	0.1027	0.015501439	0	-0.094492627	0	M	25.31772041	4.47	0	0	1.303071699	166	2305	-0.177884993	-0.0428	-0.109779832	C	0.021706581	0.028897285	3.0525204
1867	L177C	-0.01319	3.85466	0.004726529	0	-0.094696009	0	C	13.62457466	4.92	0	0	7.717059707	177	2130	-0.308291604	-0.066526559	-0.383157906	L	0.056732178	0.055130005	3.477543405
1868	R170M	-0.00394	0.34916	-0.002701335	0	-0.094696009	0	M	18.48060799	7.82	0	0	2.080527591	170	188	-2.123106153	-0.4238	-1.968292863	R	0.020536423	0.021575928	1.089064704
1869	P157G	-0.03757	3.85952	-0.003696472	0	-0.09478628	0	G	14.02584648	4.11	3	0	5.213608501	157	1069	-0.95874659	-0.1547	-0.905335724	P	0.024893284	0.022528172	6.712907749
1870	Q107G	0.01164	1.35961	-0.004542097	0	-0.094822506	0	G	24.93940353	6.11	0	0	1.257057833	107	3738	-0.062310792	-0.006209616	-0.044548663	Q	0.015112877	0.023153782	5.918700443
1871	N23C	-0.01629	1.50118	0.004408646	0	-0.094935547	0	C	6.511142254	4.58	1	0	5.437359177	23	1020	-0.333381051	-0.072080117	-0.629455354	N	0.027745247	0.044867039	3.139057834
1872	R17Y	0.00776	2.5757	0.018598981	0	-0.094935547	0	Y	12.86753178	7.82	0	0	4.406712291	17	3504	-0.687932329	-0.102773165	-0.708442553	R	0.011368752	0.019215107	7.147668679
1873	S37T	-0.01135	-0.01113	-0.024468189	0	-0.094967651	0	T	6.380753994	3.97	4	0	9.150595589	37	3030	-4.640742564	-0.7285	-4.579349612	S	0.017255783	0.02435708	3.328739057
1874	Q4G	-0.01466	0.8375	0.052563522	0	-0.095010387	0	G	20.03450966	6.11	0	0	3.605329933	4	2550	0	0	0	Q	0.021849632	0.032642841	1.633484549
1875	V122M	-0.01324	4.25856	-0.057690333	0	-0.095027718	0	M	6.955334187	4.11	0	1	12.97918295	122	3141	-1.175011828	-0.150296131	-1.597181993	V	0.013678551	0.019324541	6.702999829
1876	R96Q	-0.01973	0.27395	0.009828818	0	-0.095027718	0	Q	19.15578461	7.82	0	0	2.564640074	96	2102	-0.350167225	-0.047956593	-0.560991485	R	0.012512207	0.015916824	8.997104714
1877	H68C	-0.00104	0.00819	0.001719184	0	-0.095062105	0	C	10.90846252	5.23	0	0	1.082651311	68	1334	-0.256018924	-0.0666	-0.245679372	H	0.015603542	0.03635788	7.224157537
1878	G42W	0.02395	10	-0.030923584	0	-0.095062105	0	W	13.89592934	2.06	4	0	9.752754442	42	956	-0.469395017	-0.076567774	-0.556504207	G	0.07162714	0.083790302	1.159405371
1879	G188T	0.01274	4.78321	-0.052222103	0	-0.095388241	0	T	15.68405628	2.06	0	0	2.232074367	188	1501	0	0	0	G	0.049755573	0.047929287	2.327044183
1880	D32Q	-0.08537	3.00788	-0.334384809	1	-0.095464521	0	Q	6.004861832	4.74	4	0	9.915459468	32	3444	-0.162354299	-0.05539682	-0.311564027	D	0.061729431	0.0952456	4.354332956
1881	Q116R	-0.01353	-0.09415	0.030966908	0	-0.095626608	0	R	22.51475143	6.11	0	0	4.038957343	116	2935	-0.110060453	-0.018034801	-0.074384869	Q	0.033538818	0.046712399	2.247367034
1882	T14G	-0.00351	1.20394	-0.022793949	0	-0.095719523	0	G	11.41296959	4.11	0	0	6.654227514	14	2632	-0.940792507	-0.095414125	-0.644876818	T	0.014782429	0.017215729	4.299326369
1883	S183E	-0.01935	-0.48864	-0.024940036	0	-0.096113312	0	E	15.93830681	3.97	0	0	4.08739996	183	470	-0.378300104	-0.070695308	-0.718864131	S	0.038167	0.055102825	1.869362973
1884	D151A	-0.03098	-0.16924	0.003411152	0	-0.096179332	0	A	14.60447121	4.74	0	0	1.671076788	151	507	-0.028045519	-0.004200754	-0.026716669	D	0.020204544	0.03616333	2.929952651
1885	L29I	-0.0071	1.63004	-0.060818327	0	-0.096266735	0	I	8.731369972	4.92	0	0	7.227221514	29	507	-0.73320112	-0.1476	-0.61839304	L	0.054259777	0.090937614	1.835255132
1886	A12Q	0.19507	2.06637	-0.339669091	1	-0.096266735	0	Q	4.190645218	2.87	0	0	13.53500656	12	1949	-1.862939195	-0.3023	-1.721215226	A	0.034196734	0.058850586	2.480922988
1887	S48T	-0.03159	0.19012	0.019761802	0	-0.096642294	0	T	23.42144203	3.97	0	0	1.027276122	48	679	0	0	0	S	0.019351006	0.025594711	6.296949023
1888	V145E	-0.00656	5.59875	-0.064030832	0	-0.097004979	0	E	8.76294899	4.11	0	0	8.920834309	145	1435	-4.582292877	-0.8571	-5.280770795	V	0.037428379	0.041952372	0.35415791
1889	V122H	0.00695	5.59202	-0.393495756	1	-0.097004979	0	H	6.955334187	4.11	0	1	12.97918295	122	1272	-1.568679205	-0.14727014	-2.337529404	V	0.015508652	0.020351887	7.357049334
1890	V120L	-0.00255	-0.22493	-0.021323622	0	-0.097004979	0	L	12.14282703	4.11	0	0	11.23406452	120	1283	-0.968979006	-0.165402862	-1.770907865	V	0.041940212	0.03839469	7.60433185
1891	K130S	0.01488	1.08384	-0.072417099	0	-0.097041159	0	S	13.0743618	6.89	0	0	3.799508476	130	668	-1.793670121	-0.4666	-0.75096373	K	0.018415928	0.022865772	3.407513688
1892	W169L	-0.0066	2.09762	-0.007039501	0	-0.097239205	0	L	17.96151352	7.68	4	0	8.074713137	169	1830	0	0	0	W	0.076523781	0.124925613	0.813958923
1893	G124I	0.97042	5.9116	-0.354619967	1	-0.097321451	0	I	5.34534359	2.06	1	0	12.78382262	124	3145	0	0	0	G	0.208641171	0.220671952	2.043379625
1894	L117N	0.00692	4.80452	-0.039444328	0	-0.097321451	0	N	19.03639984	4.92	0	0	8.545711449	117	3060	0	0	0	L	0.079557419	0.056543827	1.011136669
1895	Y197H	-0.0018	3.22234	-0.025803165	0	-0.097472554	0	H	10.93452549	4.73	0	0	7.220669367	197	2755	-0.02067478	-0.00825351	0.00984269	Y	0.029548168	0.036154985	4.299378631
1896	M52G	-0.0013	2.89156	-0.030109959	0	-0.097815341	0	G	17.01893997	6.36	0	0	8.5531233	52	1927	-0.304300832	-0.047573062	-0.157114711	M	0.042615891	0.026051044	2.78549056
1897	D2N	-0.02598	0.49694	-0.146315794	0	-0.097846436	0	N	21.96223068	4.74	0	0	2.715657957	2	1805	0	0	0	D	0.015111923	0.024397373	7.242898864
1898	L177E	0.02531	3.68006	-0.327736302	1	-0.097886541	0	E	13.62457466	4.92	0	0	7.717059707	177	798	-0.013682741	-0.017465601	0.306127551	L	0.086905479	0.051984787	1.060809987
1899	V154Y	0.01273	-0.2955	-0.023754608	0	-0.098496194	0	Y	10.65170193	4.11	0	0	4.48507411	154	2703	-4.364108932	-0.7214	-4.44773244	V	0.062147141	0.066725016	3.52637391
1900	K73H	-0.01933	0.1242	-0.071668188	0	-0.098556493	0	H	9.861643791	6.89	4	0	3.370048986	73	2085	-2.566120035	-0.304550044	-4.72858627	K	0.022218466	0.034516454	2.153886227
1901	S16V	0.01527	0.88378	0.049777782	0	-0.099198406	0	V	15.90686417	3.97	3	0	3.323155636	16	525	-0.176961958	-0.046034356	-0.177692193	S	0.034365177	0.044804096	1.069263675
1902	V79L	0.01418	3.24196	-0.095645432	0	-0.099292195	0	L	12.90348339	4.11	0	0	10.38014135	79	1581	-0.382954972	-0.099620765	-0.806490069	V	0.035050869	0.063234806	3.81560467
1903	L105D	-0.01908	6.27945	-0.303226595	1	-0.099292195	0	D	19.53167343	4.92	0	0	7.751087407	105	2528	-0.209285822	-0.031248337	-0.456835468	L	0.035075188	0.042916298	1.309094989
1904	P168C	-0.00678	2.16969	-0.010317392	0	-0.099533046	0	C	21.02619171	4.11	0	0	4.585584185	168	1290	0	0	0	P	0.043634415	0.056901932	1.288847975
1905	G182E	-0.0167	4.04695	0.03367676	0	-0.099533046	0	E	16.59490204	2.06	0	0	3.263750441	182	2325	-0.278116082	-0.048783494	-0.357719902	G	0.02365303	0.039225578	1.774908295
1906	E198P	0.01081	1.43016	-0.278966392	1	-0.099533046	0	P	10.57317352	5.97	0	0	6.317987889	198	3626	-2.6751681	-0.4523	-2.201585832	E	0.126395702	0.234400272	1.18121561
1907	G182K	0.00159	2.77399	0.011278051	0	-0.099533046	0	K	16.59490204	2.06	0	0	3.263750441	182	3704	-0.321909596	-0.045105949	-0.413875442	G	0.029568672	0.040428162	2.916545188
1908	S37A	-0.00704	-0.16071	-0.010633073	0	-0.099647429	0	A	6.380753994	3.97	4	0	9.150595589	37	2392	-4.640742564	-0.7285	-4.579349612	S	0.014690399	0.028536916	5.901381015
1909	Q83S	0.01542	0.25863	-0.008501125	0	-0.099731352	0	S	20.02799416	6.11	0	0	2.253424582	83	3605	-0.930330738	-0.149809835	-1.143723773	Q	0.038599014	0.055756569	1.670043527
1910	R75A	-0.0201	2.97563	-0.359365894	1	-0.099816556	0	A	11.76194477	7.82	4	1	10.08240113	75	3523	-0.590250926	-0.099378217	-0.694972033	R	0.094025135	0.1030972	2.212177723
1911	S111V	0.00934	0.14872	-0.000557715	0	-0.099969873	0	V	28.3728714	3.97	0	0	1.199250998	111	2937	-0.039910295	-0.007352411	-0.047353682	S	0.016218185	0.023610592	1.950682617
1912	G18W	-0.11089	5.47052	-0.310070613	1	-0.100125456	0	W	12.09145641	2.06	1	0	6.130906393	18	3757	-0.047107515	-0.00809042	-0.058016372	G	0.067159176	0.099309683	5.676173462
1913	T112M	-0.00692	-0.32501	-0.078832227	0	-0.100406726	0	M	30.13591576	4.11	0	0	1.171445623	112	1725	0	0	0	T	0.022826195	0.035589218	3.082550854
1914	V120D	0.002	4.6131	-0.363077231	1	-0.100406726	0	D	12.14282703	4.11	0	0	11.23406452	120	2895	-0.326028058	-0.109483599	-0.073036592	V	0.04177618	0.04208827	1.557462127
1915	P66R	0.25852	2.21793	-0.031960375	0	-0.100502533	0	R	6.704921722	4.11	0	0	3.765378542	66	2567	-2.673199882	-0.4404	-2.203737953	P	0.042163014	0.0604105	1.500859993
1916	Q164A	0.00166	-0.00605	-0.00477177	0	-0.100873354	0	A	24.878479	6.11	0	0	0.930387729	164	2141	0	0	0	Q	0.022270203	0.02594614	1.860671045
1917	I203F	-0.01475	1.09831	-0.009968304	0	-0.101064449	0	F	16.20793152	4.92	0	0	5.913116765	203	613	-0.255617031	-0.066495453	-0.640820527	I	0.017531872	0.023259878	4.156859377
1918	M133K	-0.00779	5.27901	0.003659773	0	-0.101268319	0	K	13.74852467	6.36	0	0	7.978120244	133	3471	-0.103078185	-0.0166	-0.094847965	M	0.020231247	0.024044275	1.27648902
1919	G20I	-0.18454	2.53101	-0.331982969	1	-0.102107125	0	I	6.862691879	2.06	4	0	6.956812332	20	826	0	0	0	G	0.199736118	0.244390249	0.81234501
1920	I123N	0.11029	2.89927	-0.393364807	1	-0.102565562	0	N	3.490216494	4.92	4	1	15.90711996	123	2928	-0.704293005	-0.070930289	-0.91552223	I	0.028746367	0.0415169	5.215948703
1921	I108S	-0.01497	1.74682	-0.038065554	0	-0.102565562	0	S	23.79596901	4.92	0	0	4.832724578	108	2126	0	0	0	I	0.040007591	0.042158604	3.603391726
1922	E127D	0.00132	0.10819	0.002354836	0	-0.102640367	0	D	12.69181061	5.97	0	0	5.022468215	127	3266	-0.175577182	-0.0428	-0.21240975	E	0.044436932	0.043489456	2.285491692
1923	N53L	-0.01243	1.68796	-0.364388669	1	-0.102871371	0	L	13.89098454	4.58	0	0	11.40206046	53	2228	-0.024663965	-0.00641601	-0.026304655	N	0.040565491	0.041590214	3.161789406
1924	I80V	0.02123	1.30763	-0.008754629	0	-0.102906719	0	V	14.10015869	4.92	0	0	9.225661827	80	1738	0	0	0	I	0.011010647	0.01467371	6.10854716
1925	G194S	-0.00095	2.90192	-0.091272661	0	-0.103018786	0	S	17.32008362	2.06	0	0	0.622574138	194	52	-0.019834504	-0.001757439	-0.036692765	G	0.027003288	0.045120478	1.255390292
1926	E192M	-0.01127	1.02772	-0.08970537	0	-0.10303773	0	M	14.31082535	5.97	0	0	3.009982501	192	192	-0.625614638	-0.1357	-0.325394389	E	0.042547226	0.052331686	5.202217371
1927	F121V	-0.01576	3.21613	-0.05046716	0	-0.103276855	0	V	8.36872673	4.62	0	0	13.71487417	121	3491	0	0	0	F	0.033159733	0.039702177	1.361424324
1928	D99F	-0.00525	0.36568	-0.062420892	0	-0.103462938	0	F	18.82237434	4.74	0	0	1.785034147	99	15	-0.874397343	-0.109501351	-0.96788721	D	0.049753189	0.039843559	0.831726199
1929	R170E	0.01843	0.8162	0.04343354	0	-0.103584702	0	E	18.48060799	7.82	0	0	2.080527591	170	3114	-1.028556826	-0.1390672	-1.380781313	R	0.01967907	0.023207664	5.719730479
1930	I142S	0.01046	5.81128	-0.350134504	1	-0.103747177	0	S	7.334280968	4.92	3	0	12.63543337	142	1045	-0.141551637	-0.0285	-0.150133958	I	0.016028404	0.020463467	2.788303444
1931	R17A	0.01271	1.1641	-0.011414153	0	-0.103790809	0	A	12.86753178	7.82	0	0	4.406712291	17	1444	-0.114480852	-0.029780708	-0.290793415	R	0.01789093	0.024280787	4.269533555
1932	M201F	0.00923	10	0.002148353	0	-0.103892628	0	F	11.38110638	6.36	0	0	7.869766057	201	506	-1.1592572	-0.2357	-0.912442078	M	0.028784752	0.03230238	1.152091577
1933	I158C	0.00477	1.94699	0.023646398	0	-0.104029316	0	C	15.34218025	4.92	0	0	5.584524966	158	2515	-2.709550896	-0.4976	-3.02651213	I	0.027609825	0.029269934	4.579588307
1934	G50R	-0.01483	2.06931	-0.021555178	0	-0.104105526	0	R	22.31779861	2.06	0	0	3.520917797	50	2031	0	0	0	G	0.058846474	0.052033424	2.532146762
1935	W27N	-0.02064	6.19368	-0.191671708	1	-0.104256472	0	N	9.640572548	7.68	3	0	7.858205999	27	552	-3.895966703	-0.7309	-4.531952155	W	0.053654194	0.060189962	1.450570937
1936	H147K	-0.01022	0.63819	-0.020698321	0	-0.10438422	0	K	14.0819416	5.23	0	0	3.682895569	147	3639	-1.054037943	-0.1666	-0.948575774	H	0.019134045	0.022384405	1.577291258
1937	Q172Y	0.00164	0.26489	0.016239761	0	-0.104391334	0	Y	16.80744362	6.11	0	0	4.586249451	172	1127	-0.083741301	-0.012231691	-0.091269973	Q	0.027265549	0.034112453	1.437953305
1938	G20P	-0.17481	6.57949	-0.372634766	1	-0.104844969	0	P	6.862691879	2.06	4	0	6.956812332	20	1238	-5.425662973	-0.8523	-5.333410085	G	0.174273014	0.232855797	0.991987003
1939	D173N	-0.00804	1.23111	-0.045997805	0	-0.104848497	0	N	17.95661354	4.74	0	0	2.024628673	173	1696	-0.166970865	-0.043435303	-0.225815383	D	0.014419556	0.022033215	2.573965599
1940	D159Y	-0.01289	1.2358	0.010732772	0	-0.104848497	0	Y	16.11411667	4.74	0	0	5.7012012	159	3556	-0.064060526	-0.010733457	-0.068340015	D	0.027906418	0.038351297	4.199248519
1941	D159G	0.01665	0.97996	-0.033604176	0	-0.10490175	0	G	16.11411667	4.74	0	0	5.7012012	159	3003	-0.090489717	-0.013809979	-0.07353618	D	0.0265131	0.04295063	6.650182833
1942	L56F	0.01142	2.67996	-0.010399827	0	-0.105096595	0	F	9.37456131	4.92	0	0	12.022391	56	25	-2.965055283	-0.449869896	-3.287695583	L	0.042764187	0.041819811	4.87782852
1943	N77D	0.02579	1.14017	-0.270888066	1	-0.105514431	0	D	12.09028149	4.58	4	0	9.550590271	77	3006	-0.496796599	-0.083263215	-0.644797014	N	0.059384823	0.042198896	1.762278417
1944	G58C	0.15491	0.03656	-0.290861176	1	-0.105590123	0	C	10.17554474	2.06	0	0	10.61502883	58	1701	-2.727182738	-0.397679418	-3.807664387	G	0.053908825	0.064826846	2.599559326
1945	H68W	0.01677	-0.55744	-0.0289997	0	-0.105701156	0	W	10.90846252	5.23	0	0	1.082651311	68	1426	-0.333748337	-0.0666	-0.245679372	H	0.027984619	0.037462234	2.391556168
1946	Q51P	-0.00762	4.3263	-0.007142366	0	-0.105735501	0	P	20.46117783	6.11	0	0	4.53932042	51	368	-0.020839549	-0.002059746	-0.032304057	Q	0.109004974	0.129484653	0.622447369
1947	D153T	0.01881	0.3241	-0.049164489	0	-0.105774794	0	T	12.46539783	4.74	3	0	1.49008189	153	3330	-0.749828689	-0.195058201	-1.740302277	D	0.052727699	0.052500725	3.94602665
1948	R140I	0.00229	-0.24533	-0.003615123	0	-0.105941167	0	I	12.96978951	7.82	0	0	8.322322412	140	1313	-0.173914091	-0.021992559	-0.153929587	R	0.039465904	0.024672031	7.027675808
1949	Y197A	-0.00158	4.93974	-0.071822781	0	-0.105948354	0	A	10.93452549	4.73	0	0	7.220669367	197	3240	0.0000905	-0.002623916	0.032696708	Y	0.043668747	0.04924345	1.52812385
1950	S69P	0.08032	3.14249	-0.041537282	0	-0.10606344	0	P	7.551026821	3.97	4	0	5.046144258	69	3067	-0.622107223	-0.089670138	-0.282766551	S	0.09869957	0.125268221	1.986489617
1951	K184T	-0.00927	0.29457	-0.002117163	0	-0.106350067	0	T	15.75047207	6.89	0	0	2.259250438	184	3693	0	0	0	K	0.019906044	0.028617382	1.08602472
1952	S136R	0.01372	-0.78577	-0.050155347	0	-0.106403917	0	R	19.48886299	3.97	1	0	1.672358391	136	3338	-0.04915463	-0.005959144	-0.082795581	S	0.01508522	0.021486759	4.91352187
1953	G124N	0.95241	4.65523	-0.376503421	1	-0.107028502	0	N	5.34534359	2.06	1	0	12.78382262	124	3598	-3.448053698	-0.569	-3.423193424	G	0.172959447	0.18361187	2.574847378
1954	D87Q	0.00225	0.60818	-0.028977255	0	-0.107028502	0	Q	19.10743141	4.74	0	0	1.592409468	87	3032	-0.181441114	-0.036977645	-0.322624905	D	0.053418159	0.065151691	1.405038045
1955	G188F	-0.00732	3.33114	0.025781403	0	-0.107068497	0	F	15.68405628	2.06	0	0	2.232074367	188	1177	0	0	0	G	0.044967651	0.051380634	0.756794852
1956	W202H	-0.0048	3.10651	0.034775265	0	-0.107068497	0	H	13.46881008	7.68	0	0	8.072223382	202	62	-0.416281171	-0.074509619	-0.324641646	W	0.013877869	0.025227785	1.439877305
1957	H174I	0.00628	0.44261	0.021238956	0	-0.107068497	0	I	15.88004684	5.23	0	0	4.167376649	174	3545	-0.338859467	-0.045060722	-0.524949845	H	0.033303261	0.03696394	1.696188738
1958	I115L	-0.00713	-0.97304	-0.006950665	0	-0.107181051	0	L	22.94098473	4.92	0	0	6.353847112	115	1792	-0.090960706	-0.016048809	-0.096720005	I	0.063620567	0.085966587	1.98303442
1959	S69G	-0.0328	0.37801	-0.0360127	0	-0.107209773	0	G	7.551026821	3.97	4	0	5.046144258	69	366	-0.368592829	-0.067762114	0.140476308	S	0.039208412	0.039932966	2.433530394
1960	L43Y	-0.0298	0.49838	0.000574816	0	-0.107335528	0	Y	14.88774395	4.92	0	0	6.343144151	43	1104	-0.94270422	-0.1761	-0.979912044	L	0.016666412	0.019821167	5.367721909
1961	R140Y	0.01041	2.3485	0.023214588	0	-0.107543981	0	Y	12.96978951	7.82	0	0	8.322322412	140	2139	-0.216327882	-0.021887639	-0.134292955	R	0.029362679	0.028376341	4.943427037
1962	L98D	-0.00288	3.93655	-0.312433801	1	-0.107543981	0	D	15.34649086	4.92	0	0	6.275034204	98	2069	-0.512188089	-0.081539299	-0.722257293	L	0.046751976	0.076828957	2.339046132
1963	S81H	0.01733	5.56359	-0.056411628	0	-0.10766598	0	H	15.88553619	3.97	4	0	6.629313833	81	830	-0.874599301	-0.15	-0.716868524	S	0.057703018	0.060443163	3.572409819
1964	A101H	-0.01234	10	-0.394545284	1	-0.10766598	0	H	16.90479279	2.87	4	0	6.520369472	101	3344	-0.143061477	-0.037215586	-0.42231968	A	0.20334053	0.132883549	1.137784828
1965	Y93Q	-0.01244	2.96768	-0.015841673	0	-0.10766598	0	Q	17.40075493	4.73	0	0	7.475620826	93	3103	-0.06132096	-0.0142	-0.066875329	Y	0.026171684	0.043314934	3.327561602
1966	L138Q	-0.0259	4.38946	-0.112124683	0	-0.10766598	0	Q	14.58987713	4.92	0	0	8.725731931	138	3362	0	0	0	L	0.048826218	0.053883076	0.639486102
1967	I80Y	0.01457	2.394	-0.380660616	1	-0.10766598	0	Y	14.10015869	4.92	0	0	9.225661827	80	571	-4.371098101	-0.7142	-4.455411447	I	0.022791862	0.029437542	3.174765279
1968	A67V	-0.00446	0.40875	-0.019669079	0	-0.107776988	0	V	10.16456032	2.87	0	0	1.306069224	67	2586	-1.724779628	-0.241244593	-3.03404221	A	0.027895927	0.036535978	1.27035989
1969	R47C	0.01261	0.85334	-0.024979995	0	-0.108037975	0	C	20.81071091	7.82	0	0	2.255711085	47	830	0	0	0	R	0.016828537	0.02288866	3.108414109
1970	K28F	-0.07453	-0.22705	-0.020347801	0	-0.108245805	0	F	8.494107246	6.89	0	0	2.728369427	28	2152	-1.404345381	-0.365322222	-3.374129986	K	0.092420578	0.14775753	1.174592854
1971	L86R	0.00082	1.74401	-0.001334018	0	-0.108919545	0	R	18.89418793	4.92	0	0	4.324393899	86	2316	-0.05588258	-0.010366466	-0.048254045	L	0.136109352	0.172650814	1.699292942
1972	H174C	0.04723	1.71338	0.015481631	0	-0.108962811	0	C	15.88004684	5.23	0	0	4.167376649	174	2082	-0.666002617	-0.1738	-0.645418825	H	0.024906158	0.035579681	6.001137221
1973	L167P	-0.02806	6.7742	0.006698875	0	-0.108962811	0	P	21.83327484	4.92	0	0	4.61442305	167	354	0	0	0	L	0.08627224	0.088438034	2.18443409
1974	Q51T	-0.00561	0.78745	0.007641583	0	-0.109176712	0	T	20.46117783	6.11	0	0	4.53932042	51	1582	-0.015497472	-0.003201134	-0.024543136	Q	0.04628849	0.07722044	1.851439726
1975	N148C	-0.00354	0.71345	-0.03698192	0	-0.109470587	0	C	15.23110294	4.58	0	0	2.074933945	148	825	-0.133420525	-0.0285	-0.125591499	N	0.016309261	0.031192303	1.361792096
1976	V181Y	-0.00591	10	-0.052069924	0	-0.109470587	0	Y	13.12367535	4.11	0	0	7.254630238	181	3026	-0.240290488	-0.062508451	-0.559167164	V	0.072665215	0.097985744	2.179465298
1977	H135M	0.01596	0.65653	-0.025307639	0	-0.109552055	0	M	17.08316803	5.23	0	0	3.836146145	135	1194	0	0	0	H	0.027109146	0.037821293	4.842869942
1978	N23P	-0.03971	5.17305	-0.017247141	0	-0.109774469	0	P	6.511142254	4.58	1	0	5.437359177	23	434	-0.567367257	-0.100575057	-0.405837164	N	0.056954384	0.078001499	1.890475238
1979	K171N	-0.02209	1.64426	0.009413427	0	-0.11008032	0	N	16.21129608	6.89	0	0	4.235082398	171	3665	-0.196523874	-0.037473984	-0.311146979	K	0.023330688	0.028605938	0.848173489
1980	P26M	-0.05014	3.34834	-0.102204806	0	-0.110141502	0	M	8.849747658	4.11	4	0	6.566377589	26	3087	-0.379669698	-0.098766144	-1.34716216	P	0.082269907	0.100461483	1.518440631
1981	V78T	-0.00153	2.66034	-0.093810887	0	-0.11021394	0	T	13.36548996	4.11	0	0	11.38342674	78	337	-1.616837062	-0.265349897	-1.757718302	V	0.015732765	0.025362492	2.376712172
1982	L44V	0.00402	0.85706	-0.032142047	0	-0.110232249	0	V	17.7966156	4.92	0	0	4.235183486	44	1263	0	0	0	L	0.015404224	0.021805525	1.685387466
1983	H135C	0.01419	2.48793	-0.009221034	0	-0.110252757	0	C	17.08316803	5.23	0	0	3.836146145	135	3260	0	0	0	H	0.019219398	0.021084785	3.956450879
1984	A143H	0.00255	10	-0.013008451	0	-0.110252757	0	H	6.211144924	2.87	0	0	12.49236106	143	1252	-0.338888824	-0.071683868	0.097487346	A	0.034289837	0.059708238	2.08765588
1985	K189V	-0.02245	0.8878	-0.011116979	0	-0.110615521	0	V	15.07453156	6.89	0	0	1.381249882	189	653	-0.939392661	-0.114525678	-1.541609014	K	0.029258728	0.032354355	3.543019613
1986	N23M	-0.02891	0.82505	-0.042787468	0	-0.110697623	0	M	6.511142254	4.58	1	0	5.437359177	23	2960	-0.956367986	-0.1785	-0.753182125	N	0.041682243	0.050986052	7.419204268
1987	L7Y	-0.01486	5.87687	-0.014210325	0	-0.110697623	0	Y	13.10137558	4.92	0	0	8.959959021	7	1785	-0.222716133	-0.0452	-0.171045371	L	0.111031532	0.072516918	2.146868008
1988	N191L	-0.02385	-1.04729	-0.024705567	0	-0.110875848	0	L	15.52142525	4.58	0	0	1.222303607	191	1042	-0.046463992	-0.012087004	-0.01794385	N	0.023690224	0.031288862	2.113259121
1989	V150F	-0.05044	0.59325	0.011105943	0	-0.110985425	0	F	15.06443119	4.11	0	0	3.245043267	150	1103	0	0	0	V	0.047860146	0.064607859	2.201246346
1990	L177K	-0.00196	2.82736	-0.371800905	1	-0.110985425	0	K	13.62457466	4.92	0	0	7.717059707	177	2175	-0.478954014	-0.088560938	-0.241270678	L	0.071216583	0.079174995	1.424422473
1991	I158W	0.01569	1.58389	0.021216017	0	-0.11142468	0	W	15.34218025	4.92	0	0	5.584524966	158	3198	-3.123442941	-0.4976	-3.02651213	I	0.059021473	0.038880825	3.708742435
1992	Q116C	-0.00814	0.47835	-0.026123285	0	-0.111539102	0	C	22.51475143	6.11	0	0	4.038957343	116	1951	-0.120487251	-0.029019137	-0.224732305	Q	0.024991989	0.030210495	2.603455676
1993	M52E	-0.00148	1.78185	-0.009572738	0	-0.111584237	0	E	17.01893997	6.36	0	0	8.5531233	52	64	-0.229477569	-0.059695611	-0.082517926	M	0.023378372	0.026131153	4.057823688
1994	S16K	-0.00791	-0.5664	0.023707912	0	-0.111584237	0	K	15.90686417	3.97	3	0	3.323155636	16	3747	0.012778745	-0.014394122	0.118692999	S	0.030371666	0.042042971	3.183014491
1995	L86A	-0.01529	2.8804	0.009073512	0	-0.111795356	0	A	18.89418793	4.92	0	0	4.324393899	86	303	-0.017572547	-0.006188166	-0.005004173	L	0.129205704	0.153999805	1.404477439
1996	R47T	0.00156	0.48348	0.002826065	0	-0.111847939	0	T	20.81071091	7.82	0	0	2.255711085	47	458	0	0	0	R	0.02043438	0.033310413	4.125869199
1997	L21P	-0.10682	9.8781	-0.092705005	0	-0.112222393	0	P	8.864654541	4.92	0	0	4.272302984	21	1881	-5.792175876	-0.9119	-5.716788901	L	0.084770679	0.109161496	0.951449754
1998	V176H	-0.00458	0.39394	-0.026719582	0	-0.112306696	0	H	17.35607147	4.11	0	0	2.43975179	176	151	-0.384617605	-0.1047	-0.362862549	V	0.021793365	0.029488564	1.755007628
[truncated: 1,759 more rows]
