# Supplementary material for: Predicting antifolate resistance in the unculturable fungal pathogen Pneumocystis jirovecii
Source: PLoS Genet. 2026 May 27;22(5):e1012163. doi: 10.1371/journal.pgen.1012163 (PMC13241008; doi:10.1371/journal.pgen.1012163)
Supplement: S3 File — Parsed read data in long format for screening done at 20°C for all fragments in all strains, in codon format. (CSV) [file pgen.1012163.s003.csv]

	nt_seq	aa_seq	scrapping_4AB8	scrapping_4BB7	scrapping_4CA8	scrapping_4DA7	20C_4AB8	20C_4BB7	20C_4CA8	20C_4DA7	codon_WT	aa_WT	position	aa_mut	codon_mut	scrapping_4AB8_freq	scrapping_4BB7_freq	scrapping_4CA8_freq	scrapping_4DA7_freq	20C_4AB8_freq	20C_4BB7_freq	20C_4CA8_freq	20C_4DA7_freq	scrapping_4AB8_freq_log2	scrapping__4BB7_freq_log2	scrapping_4BB7_freq_log2	scrapping_4CA8_freq_log2	scrapping_4DA7_freq_log2	20C_4AB8_freq_log2	20C_4BB7_freq_log2	20C_4CA8_freq_log2	20C_4DA7_freq_log2	20C_4AB8_log2FC	20C_4BB7_log2FC	20C_4CA8_log2FC	20C_4DA7_log2FC	median_FC_log2FC	20C_4AB8_gen	20C_4BB7_gen	20C_4CA8_gen	20C_4DA7_gen	median_CoS	20C_4AB8_CoS	20C_4BB7_CoS	20C_4CA8_CoS	20C_4DA7_CoS	fragment	pass_thresh	nature
0	ATGGACTGGCAAAAGTCCTTAACTTTGATCGTTGCTTTGACTTTGTCTAGAGGTATTGGTTTGAAAAACGACTTGCCTTGGAAGTTGAAGTCTGACATGATGTTCTTTTCCAGAGTTACTTCTGGTCTGTTGGTCACCAGATCAACCGGTCAAATGAACGTCGTTTTGATGGGTCGTAAGACCTGGGAA	MDWQKSLTLIVALTLSRGIGLKNDLPWKLKSDMMFFSRVTSGLLVTRSTGQMNVVLMGRKTWE	136139	111202	131882	62705	97736	36956	75405	51771	ATG	M	1.0	M	ATG	0.0886848758409132	0.089722011996069	0.0980506884930474	0.0835602071914682	0.0824755491422158	0.0588288668327509	0.0893015753458726	0.1056406572978796	-3.4951680988869382	0.0	-3.478394216873893	-3.350328428995058	-3.5810401201349844	-3.599889711138941	-4.0873319425854735	-3.4851705639956223	-3.242762911769896	-0.1047216122520029	-0.6089377257115807	-0.1348421350005644	0.3382772083650884	-0.1197818736262836	5.62497822557047	5.72437746402448	6.32804655901082	5.46923482705481	-0.061160598354538354	-0.06348396888068149	-0.05883722782839521	-0.06890849189840287	-0.011844406820372981	F1	True	WT
1	ATGGACTGGCAAAAGTCCTTAACTTTGATCGTTGCTTTGACTTTGTCTAGAGGTATTGGTTTGAAAAACGACTTGCCTTGGAAGTTGAAGTCTGACATGATGGGGTTTTCCAGAGTTACTTCTGGTCTGTTGGTCACCAGATCAACCGGTCAAATGAACGTCGTTTTGATGGGTCGTAAGACCTGGGAA	MDWQKSLTLIVALTLSRGIGLKNDLPWKLKSDMMGFSRVTSGLLVTRSTGQMNVVLMGRKTWE	4370	3576	3776	2134	1276	2374	811	184	TTC	F	35.0	G	GGG	0.0028467441910458	0.0028852530970481	0.0028073535414214	0.0028437522071061	0.0010767659890466	0.0037790813362092	0.000960461210868	0.0003754588658285	-8.456471426597966	0.0	-8.437086405708001	-8.476573524930753	-8.457988524751775	-9.859079538145604	-8.047748714970533	-10.023985029082237	-11.379057520587065	-1.4026081115476376	0.3893376907374684	-1.5474115041514818	-2.92106899583529	-1.4750098078495597	5.62497822557047	5.72437746402448	6.32804655901082	5.46923482705481	-0.22352673460009087	-0.2234181644628195	0.06204085798662844	-0.22363530473736223	-0.424919855827367	F1	True	substitution
2	ATGGACTGGCAAAAGTCCTTAACTTTGATCGTTGCTTTGACTTTGTCTAGAGGTATTGGTTTGAAAAACGACTTGCCTTGGAAGTTGAAGTCTGACATGATGTTCTTTTCCAGAGTTACTTCTGGTCTGTTGGGTACCAGATCAACCGGTCAAATGAACGTCGTTTTGATGGGTCGTAAGACCTGGGAA	MDWQKSLTLIVALTLSRGIGLKNDLPWKLKSDMMFFSRVTSGLLGTRSTGQMNVVLMGRKTWE	4314	3565	3779	2185	5679	2034	4773	2670	GTC	V	45.0	G	GGT	0.0028102641739523	0.0028763778777898	0.002809583960019	0.0029117144201157	0.0047922837396521	0.0032378481204084	0.0056526280634686	0.0054482346291425	-8.475078529825472	0.0	-8.441531065560069	-8.475427771032633	-8.423915421188239	-7.7050709554856125	-8.270748970754939	-7.466862512247304	-7.51999545006916	0.7700075743398598	0.1707820948051299	1.008565258785329	0.9039199711190786	0.8369637727294692	5.62497822557047	5.72437746402448	6.32804655901082	5.46923482705481	0.050320720054811086	0.04430597183116178	0.035576636144490095	0.05633546827846039	0.05984271187264673	F1	True	substitution
3	ATGGACTGGCAAAAGTCCTTAACTTTGATCGTTGCTTTGACTTTGTCTAGAGGTATTGGTTTGAAAAACGACTTGCCTTGGAAGTTGAAGTCTGACATGATGAGGTTTTCCAGAGTTACTTCTGGTCTGTTGGTCACCAGATCAACCGGTCAAATGAACGTCGTTTTGATGGGTCGTAAGACCTGGGAA	MDWQKSLTLIVALTLSRGIGLKNDLPWKLKSDMMRFSRVTSGLLVTRSTGQMNVVLMGRKTWE	4118	3372	3682	1971	1248	2040	780	151	TTC	F	35.0	R	AGG	0.0026825841141251	0.0027206581217131	0.0027374670920322	0.0026265396439579	0.0010531378952431	0.0032473992948049	0.0009237481436215	0.0003081211344571	-8.542160876353673	0.0	-8.521828605949237	-8.512942662942688	-8.572620924532714	-9.891089933048226	-8.266499497753582	-10.080212819549898	-11.664214737318998	-1.348929056694553	0.2553291081956548	-1.5672701566072096	-3.091593812786284	-1.4580996066508811	5.62497822557047	5.72437746402448	6.32804655901082	5.46923482705481	-0.22130700571787015	-0.2168034747636808	0.04581417277178502	-0.22581053667205947	-0.4465314340138331	F1	True	substitution
4	ATGGACTGGCAAAAGTCCTTAACTTTGATCGTTGCTTTGACTTTGTCTAGAGGTATTGGTTTGAAAAACGACTTGCCTTGGAAGTTGAAGTCTGACATGATGTGGTTTTCCAGAGTTACTTCTGGTCTGTTGGTCACCAGATCAACCGGTCAAATGAACGTCGTTTTGATGGGTCGTAAGACCTGGGAA	MDWQKSLTLIVALTLSRGIGLKNDLPWKLKSDMMWFSRVTSGLLVTRSTGQMNVVLMGRKTWE	3509	2879	3137	1790	2261	906	2097	892	TTC	F	35.0	W	TGG	0.0022858639282333	0.0023228869313203	0.002332274380148	0.0023853404173945	0.0019079685746352	0.0014422273338692	0.0024834613553516	0.0018201592843427	-8.77304475858376	0.0	-8.749865353327884	-8.744046760448992	-8.711589113424582	-9.033746875158943	-9.437485694566204	-8.653431987202914	-9.101719576723772	-0.2607021165751852	-0.6876203412383202	0.0906147732460773	-0.3901304632991902	-0.3254162899371877	5.62497822557047	5.72437746402448	6.32804655901082	5.46923482705481	-0.07553479267637858	-0.08270492271520999	-0.06836466263754717	-0.044212905538281985	-0.10415964649791382	F1	True	substitution
5	ATGGACTGGCAAAAGTCCTTAACTTTGATCGTTGCTTTGAGGTTGTCTAGAGGTATTGGTTTGAAAAACGACTTGCCTTGGAAGTTGAAGTCTGACATGATGTTCTTTTCCAGAGTTACTTCTGGTCTGTTGGTCACCAGATCAACCGGTCAAATGAACGTCGTTTTGATGGGTCGTAAGACCTGGGAA	MDWQKSLTLIVALRLSRGIGLKNDLPWKLKSDMMFFSRVTSGLLVTRSTGQMNVVLMGRKTWE	3476	2710	2982	1708	1947	2098	862	642	ACT	T	14.0	R	AGG	0.0022643667753032	0.0021865312899889	0.0022170360859424	0.0022760678396145	0.0016429963798384	0.0033397273139709	0.0010208601279509	0.0013100249557713	-8.786676624171527	0.0	-8.837140290650085	-8.817152032009153	-8.77924072595571	-9.24945498319018	-8.226053972035173	-9.93599907421041	-9.576189989521774	-0.4627783590186531	0.6110863186149125	-1.1188470422012564	-0.7969492635660647	-0.6298638112923589	5.62497822557047	5.72437746402448	6.32804655901082	5.46923482705481	-0.1316621011550912	-0.10760609958930532	0.08889171420152144	-0.17669218481578677	-0.15571810272087705	F1	True	substitution
6	ATGGACTGGCAAAAGTCCTTAACTTTGATCGTTGCTTTGATTTTGTCTAGAGGTATTGGTTTGAAAAACGACTTGCCTTGGAAGTTGAAGTCTGACATGATGTTCTTTTCCAGAGTTACTTCTGGTCTGTTGGTCACCAGATCAACCGGTCAAATGAACGTCGTTTTGATGGGTCGTAAGACCTGGGAA	MDWQKSLTLIVALILSRGIGLKNDLPWKLKSDMMFFSRVTSGLLVTRSTGQMNVVLMGRKTWE	3400	2665	2816	1607	1711	1848	894	304	ACT	T	14.0	I	ATT	0.0022148581806764	0.0021502235748414	0.0020936195902126	0.0021414760060073	0.0014438453034944	0.0029417617141174	0.0010587574876892	0.0006203233435428	-8.818569959960863	0.0	-8.86129760924478	-8.899784955655297	-8.867178771901106	-9.43586810742106	-8.409103893196383	-9.88341211211619	-10.654691963200492	-0.6172981474601968	0.4521937160483968	-0.9836271564608924	-1.7875131912993858	-0.8004626519605447	5.62497822557047	5.72437746402448	6.32804655901082	5.46923482705481	-0.14426391531582672	-0.12664705431017764	0.06965189988583001	-0.16188077632147582	-0.2812578930908693	F1	True	substitution
7	ATGGACTGGCAAAAGTCCTTAACTTTGATCGTTGCTTTGCGTTTGTCTAGAGGTATTGGTTTGAAAAACGACTTGCCTTGGAAGTTGAAGTCTGACATGATGTTCTTTTCCAGAGTTACTTCTGGTCTGTTGGTCACCAGATCAACCGGTCAAATGAACGTCGTTTTGATGGGTCGTAAGACCTGGGAA	MDWQKSLTLIVALRLSRGIGLKNDLPWKLKSDMMFFSRVTSGLLVTRSTGQMNVVLMGRKTWE	3216	2447	2751	1487	2035	1845	739	471	ACT	T	14.0	R	CGT	0.0020949952673692	0.0019743328659051	0.0020452938539328	0.001981564916573	0.001717256103221	0.0029369861269191	0.0008751921514567	0.0009610930750285	-8.898837299806997	0.0	-8.984419040811929	-8.933476149976384	-8.97914405352378	-9.185679072756864	-8.411447833664681	-10.158112579153356	-10.023036227031293	-0.2868417729498667	0.5729712071472477	-1.2246364291769734	-1.043892173507512	-0.6653669732286893	5.62497822557047	5.72437746402448	6.32804655901082	5.46923482705481	-0.13647030224576576	-0.08592602480491583	0.0842764731178265	-0.18827990223089192	-0.1870145796866157	F1	True	substitution
8	ATGGACTGGCAAAAGTCCTTAACTTTGATCGTTGCTTTGCTGTTGTCTAGAGGTATTGGTTTGAAAAACGACTTGCCTTGGAAGTTGAAGTCTGACATGATGTTCTTTTCCAGAGTTACTTCTGGTCTGTTGGTCACCAGATCAACCGGTCAAATGAACGTCGTTTTGATGGGTCGTAAGACCTGGGAA	MDWQKSLTLIVALLLSRGIGLKNDLPWKLKSDMMFFSRVTSGLLVTRSTGQMNVVLMGRKTWE	3151	2524	2669	1487	1558	1405	1298	695	ACT	T	14.0	L	CTG	0.0020526523903856	0.0020364594007129	0.0019843290789337	0.001981564916573	0.0013147346480679	0.0022365666711769	0.0015372116543855	0.0014181734334284	-8.928294951968386	0.0	-8.93972123190877	-8.977132984150629	-8.97914405352378	-9.571012633848804	-8.80449851950415	-9.34546846530037	-9.461750309033206	-0.6427176818804181	0.1352227124046194	-0.3683354811497406	-0.4826062555094257	-0.4254708683295831	5.62497822557047	5.72437746402448	6.32804655901082	5.46923482705481	-0.10518199199597345	-0.12977941818928154	0.0312708603971235	-0.09448435532695951	-0.11587962866498737	F1	True	substitution
9	ATGGACTGGCAAAAGTCCTTAACTTTGATCGTTGCTTTGACTTTGTCTAGAGGTATTGGTTTGAAAAACGACTTGCCTTGGAAGTTGAAGTCTGACATGATGGGTTTTTCCAGAGTTACTTCTGGTCTGTTGGTCACCAGATCAACCGGTCAAATGAACGTCGTTTTGATGGGTCGTAAGACCTGGGAA	MDWQKSLTLIVALTLSRGIGLKNDLPWKLKSDMMGFSRVTSGLLVTRSTGQMNVVLMGRKTWE	3075	2629	2790	1564	1011	1947	611	140	TTC	F	35.0	G	GGT	0.0020031437957588	0.0021211774027235	0.0020742892957007	0.0020841745322933	0.0008531429584061	0.0030993560916594	0.0007236027125035	0.0002856752239999	-8.963518295871962	0.0	-8.880919000273273	-8.913167167576045	-8.906308188268847	-10.19492487000746	-8.333815765892146	-10.432514563480778	-11.77333645969911	-1.231406574135498	0.5471032343811277	-1.5193473959047328	-2.8670282714302626	-1.3753769850201154	5.62497822557047	5.72437746402448	6.32804655901082	5.46923482705481	-0.21144142803156504	-0.2023215738261917	0.08114420021963203	-0.22056128223693838	-0.41807096801378946	F1	True	substitution
10	ATGGACTGGCAAAAGTCCTTAACTTTGATCGTTGCTTTGTCGTTGTCTAGAGGTATTGGTTTGAAAAACGACTTGCCTTGGAAGTTGAAGTCTGACATGATGTTCTTTTCCAGAGTTACTTCTGGTCTGTTGGTCACCAGATCAACCGGTCAAATGAACGTCGTTTTGATGGGTCGTAAGACCTGGGAA	MDWQKSLTLIVALSLSRGIGLKNDLPWKLKSDMMFFSRVTSGLLVTRSTGQMNVVLMGRKTWE	3006	2228	2449	1318	2261	834	1826	871	ACT	T	14.0	S	TCG	0.0019581952032686	0.0017976353188543	0.0018207650484484	0.0017563567989531	0.0019079685746352	0.0013276132411114	0.0021625180900678	0.0017773080007427	-8.996259697069561	0.0	-9.119683909551286	-9.101239515728617	-9.153198330568149	-9.033746875158943	-9.556949361167776	-8.853072083315286	-9.136090568045212	-0.0374871780893837	-0.43726545161649	0.2481674324133305	0.0171077625229365	-0.0101897077832235	5.62497822557047	5.72437746402448	6.32804655901082	5.46923482705481	-0.04529899833282383	-0.05519889530217549	-0.03804996257253788	-0.0269552604699154	-0.05254803409310979	F1	True	substitution
11	ATGGACTGGCAAAAGTCCTTAACTTTGATCGTTGCTTTGACTTTGTCTAGAGGTATTGGTTTGAAAAACGACTTGCCTTGGAAGTTGAAGTCTGACATGATGGTGTTTTCCAGAGTTACTTCTGGTCTGTTGGTCACCAGATCAACCGGTCAAATGAACGTCGTTTTGATGGGTCGTAAGACCTGGGAA	MDWQKSLTLIVALTLSRGIGLKNDLPWKLKSDMMVFSRVTSGLLVTRSTGQMNVVLMGRKTWE	2972	2382	2605	1495	3100	899	1609	1287	TTC	F	35.0	V	GTG	0.0019360466214618	0.0019218883884699	0.0019367468155198	0.0019922256558686	0.0026159675282482	0.0014310842970733	0.0019055266193423	0.0026261715234855	-9.01267059044733	0.0	-9.023259729027204	-9.012148917126725	-8.971403216490732	-8.578439651748875	-9.448675629097991	-9.035594522576062	-8.572823138423376	0.4342309386984553	-0.4254159000707886	-0.0234456054493374	0.398580078067356	0.1875672363090093	5.62497822557047	5.72437746402448	6.32804655901082	5.46923482705481	-0.020408509383995427	0.002929344409793559	-0.03661513698732642	-0.056706592044703075	-0.004201881780664432	F1	True	substitution
12	ATGGACTGGCAAAAGTCCTTAACTTTGATCGTTGCTTTGTTGTTGTCTAGAGGTATTGGTTTGAAAAACGACTTGCCTTGGAAGTTGAAGTCTGACATGATGTTCTTTTCCAGAGTTACTTCTGGTCTGTTGGTCACCAGATCAACCGGTCAAATGAACGTCGTTTTGATGGGTCGTAAGACCTGGGAA	MDWQKSLTLIVALLLSRGIGLKNDLPWKLKSDMMFFSRVTSGLLVTRSTGQMNVVLMGRKTWE	2852	2407	2480	1381	1505	1301	1130	554	ACT	T	14.0	L	TTG	0.0018578751562615	0.0019420593413296	0.0018438127072895	0.0018403101209061	0.0012700100419398	0.0020710129816378	0.0013382505157593	0.0011304576721142	-9.072130724542038	0.0	-9.00819700041682	-9.083092169018355	-9.085835381318148	-9.62094438026341	-8.915447687894645	-9.54543607599696	-9.788877310594888	-0.5488136557213714	0.0927493125221765	-0.4623439069786013	-0.7030419292767398	-0.5055787813499864	5.62497822557047	5.72437746402448	6.32804655901082	5.46923482705481	-0.11149478846567633	-0.11820794033369657	0.026127887635048534	-0.10478163659765609	-0.14381669309871567	F1	True	substitution
13	ATGGACTGGCAAAAGTCCTTAACTTTGATCGTTGCTTTGGTGTTGTCTAGAGGTATTGGTTTGAAAAACGACTTGCCTTGGAAGTTGAAGTCTGACATGATGTTCTTTTCCAGAGTTACTTCTGGTCTGTTGGTCACCAGATCAACCGGTCAAATGAACGTCGTTTTGATGGGTCGTAAGACCTGGGAA	MDWQKSLTLIVALVLSRGIGLKNDLPWKLKSDMMFFSRVTSGLLVTRSTGQMNVVLMGRKTWE	2835	2317	2458	1405	2095	1415	1228	567	ACT	T	14.0	V	GTG	0.0018468008653581	0.0018694439110348	0.0018274563042409	0.0018722923387929	0.0017678877328	0.002252485295171	0.0014543111799579	0.0011569846571999	-9.080755971156336	0.0	-9.063175098026496	-9.095947373919934	-9.060978570467912	-9.14375762332376	-8.794266596893195	-9.425448287929328	-9.755414551701849	-0.0630016521674239	0.2689085011333016	-0.3295009140093938	-0.6944359812339371	-0.1962512830884089	5.62497822557047	5.72437746402448	6.32804655901082	5.46923482705481	-0.07428677052882593	-0.058342958276543865	0.047458459506467494	-0.090230582781108	-0.1427260124440061	F1	True	substitution
14	ATGGACTGGCAAAAGTCCTTAACTTTGATCGTTGCTTTGACTTTGTCTAGAGGTATTGGTTTGAAAAACGACTTGCCTTGGAAGTTGAAGTCTGACATGATGTTCTTTTCCAGAGTTACTTCTGGTCTGTTGGTCACCAGATCACCGGGTCAAATGAACGTCGTTTTGATGGGTCGTAAGACCTGGGAA	MDWQKSLTLIVALTLSRGIGLKNDLPWKLKSDMMFFSRVTSGLLVTRSPGQMNVVLMGRKTWE	2821	2202	2469	1302	1742	769	1212	655	ACC	T	49.0	P	CCG	0.0018376808610847	0.0017766575278802	0.0018356345057652	0.0017350353203618	0.0014700049787769	0.0012241421851495	0.0014353625000888	0.001336551940857	-9.087898040400354	0.0	-9.13661867332695	-9.089505453149814	-9.170819252410563	-9.40996324331161	-9.674013146650614	-9.444369149826557	-9.547268380219265	-0.322065202911256	-0.5373944733236637	-0.3548636966767429	-0.3764491278086996	-0.3656564122427213	5.62497822557047	5.72437746402448	6.32804655901082	5.46923482705481	-0.09163760171733096	-0.09026648981442928	-0.05017427644329408	-0.09300871362023262	-0.10242573317705898	F1	True	substitution
15	ATGGACTGGCAAAAGTCCTTAACTTTGATCGTTGCTTTGACTTTGTCTAGAGGTATTGGTTTGAAAAACGACTTGCCTTGGAAGTTGAAGTCTGACATGATGTTCTTTTCCAGAGTTACTTCTGGTCTGTTGGTCACCAGATCAATGGGTCAAATGAACGTCGTTTTGATGGGTCGTAAGACCTGGGAA	MDWQKSLTLIVALTLSRGIGLKNDLPWKLKSDMMFFSRVTSGLLVTRSMGQMNVVLMGRKTWE	2748	2089	2345	1197	1297	611	1184	479	ACC	T	49.0	M	ATG	0.0017901265530878	0.0016854848209545	0.0017434438704007	0.0015951131171068	0.0010944870593993	0.000972627926042	0.0014022023103177	0.0009774173735428	-9.125722702167826	0.0	-9.21262064982421	-9.163844366889856	-9.292125548632695	-9.835529387658774	-10.00582436479371	-9.478089767670555	-9.998737630907897	-0.7098066854909479	-0.7932037149695006	-0.3142454007807007	-0.7066120822751998	-0.7082093838830739	5.62497822557047	5.72437746402448	6.32804655901082	5.46923482705481	-0.11330306494871979	-0.13804657084914426	-0.08114942714263523	-0.08855955904829532	-0.1442691588573152	F1	True	substitution
16	ATGGACTGGCAAAAGTCCTTAACTTTGATCGTTGCTTTGACTTTGTCTAGAGGTATTGGTTTGAAAAACGACTTGCCTTGGAAGTTGAAGTCTGACATGATGTTGTTTTCCAGAGTTACTTCTGGTCTGTTGGTCACCAGATCAACCGGTCAAATGAACGTCGTTTTGATGGGTCGTAAGACCTGGGAA	MDWQKSLTLIVALTLSRGIGLKNDLPWKLKSDMMLFSRVTSGLLVTRSTGQMNVVLMGRKTWE	2718	2215	2467	1365	2167	1014	1414	1054	TTC	F	35.0	L	TTG	0.0017705836867877	0.0017871464233673	0.0018341475600335	0.0018189886423148	0.0018286456882948	0.0016141484730059	0.0016745895834369	0.002150726329257	-9.141559250218537	0.0	-9.128126443448938	-9.090674573992471	-9.102647749768986	-9.0950087138168	-9.2750109976091	-9.221976728490109	-8.860960325006863	0.0465505364017335	-0.1468845541601613	-0.1313021544976376	0.241687424762123	-0.042375809047952	5.62497822557047	5.72437746402448	6.32804655901082	5.46923482705481	-0.03446449419002516	-0.044843209906722956	-0.0028886368868680295	-0.06852073756032002	-0.024085778473327362	F1	True	substitution
17	ATGGACTGGCAAAAGTCCTTAACTTTGATCGTTGCTTTGACTTTGTCTAGAGGTATTGGTTTGAAAAACGACTTGCCTTGGAAGTTGAAGTCTGACATGATGGAGTTTTCCAGAGTTACTTCTGGTCTGTTGGTCACCAGATCAACCGGTCAAATGAACGTCGTTTTGATGGGTCGTAAGACCTGGGAA	MDWQKSLTLIVALTLSRGIGLKNDLPWKLKSDMMEFSRVTSGLLVTRSTGQMNVVLMGRKTWE	2649	2109	2246	1207	806	1180	464	123	TTC	F	35.0	E	GAG	0.0017256350942975	0.0017016215832422	0.0016698400566823	0.0016084390412264	0.0006801515573445	0.0018783976313087	0.0005495117162056	0.0002509860896571	-9.178656862616304	0.0	-9.198874047097627	-9.226074361891994	-9.280123024821178	-10.521856123382507	-9.056281790363236	-10.829562138171935	-11.960104971304837	-1.3431992607662036	0.1425922567343907	-1.603487776279941	-2.679981946483659	-1.4733435185230723	5.62497822557047	5.72437746402448	6.32804655901082	5.46923482705481	-0.222937535611982	-0.21609741124953188	0.03216321575040593	-0.22977765997443214	-0.3943655253201167	F1	True	substitution
18	ATGGACTGGCAAAAGTCCTTAACTTTGATCGTTGCTTTGTGTTTGTCTAGAGGTATTGGTTTGAAAAACGACTTGCCTTGGAAGTTGAAGTCTGACATGATGTTCTTTTCCAGAGTTACTTCTGGTCTGTTGGTCACCAGATCAACCGGTCAAATGAACGTCGTTTTGATGGGTCGTAAGACCTGGGAA	MDWQKSLTLIVALCLSRGIGLKNDLPWKLKSDMMFFSRVTSGLLVTRSTGQMNVVLMGRKTWE	2613	2178	2321	1296	1731	1069	1411	577	ACT	T	14.0	C	TGT	0.0017021836547374	0.001757293413135	0.0017256005216205	0.0017270397658901	0.001460722513354	0.0017017009049737	0.0016710367059614	0.0011773900303427	-9.198397581665906	0.0	-9.15242918817441	-9.178685766948112	-9.177482982691576	-9.419102142543837	-9.19880679689195	-9.225040860702244	-9.730191967998596	-0.2207045608779285	-0.0463776087175382	-0.0463550937541317	-0.5527089853070191	-0.1335410847977334	5.62497822557047	5.72437746402448	6.32804655901082	5.46923482705481	-0.06849607886142894	-0.07777615822065916	0.009281438601353127	-0.059215999502198725	-0.12476414561210943	F1	True	substitution
19	ATGGACTGGCAAAAGTCCTTAACTTTGATCGTTGCTTTGAGTTTGTCTAGAGGTATTGGTTTGAAAAACGACTTGCCTTGGAAGTTGAAGTCTGACATGATGTTCTTTTCCAGAGTTACTTCTGGTCTGTTGGTCACCAGATCAACCGGTCAAATGAACGTCGTTTTGATGGGTCGTAAGACCTGGGAA	MDWQKSLTLIVALSLSRGIGLKNDLPWKLKSDMMFFSRVTSGLLVTRSTGQMNVVLMGRKTWE	2602	1979	2208	1222	1864	643	1560	707	ACT	T	14.0	S	AGT	0.0016950179370941	0.0015967326283719	0.0016415880877803	0.0016284279274056	0.0015729559589208	0.0010235675228233	0.001847496287243	0.0014426598811999	-9.204483744268131	0.0	-9.290661529843806	-9.250692117514426	-9.26230441575747	-9.312306007256192	-9.932178007284492	-9.080212819549898	-9.437053071834676	-0.107822262988062	-0.6415164774406872	0.170479297964528	-0.1747486560772078	-0.1412854595326349	5.62497822557047	5.72437746402448	6.32804655901082	5.46923482705481	-0.06332406993863526	-0.0638660516602851	-0.06278208821698542	-0.03546488675884611	-0.07686308726418772	F1	True	substitution
20	ATGGACTGGCAAAAGTCCTTAACTTTGATCGTTGCTTTGACTTTGTCTAGAGGGATTGGTTTGAAAAACGACTTGCCTTGGAAGTTGAAGTCTGACATGATGTTCTTTTCCAGAGTTACTTCTGGTCTGTTGGTCACCAGATCAACCGGTCAAATGAACGTCGTTTTGATGGGTCGTAAGACCTGGGAA	MDWQKSLTLIVALTLSRGIGLKNDLPWKLKSDMMFFSRVTSGLLVTRSTGQMNVVLMGRKTWE	2592	2070	2366	1270	2336	1055	1737	1118	GGT	G	18.0	G	GGG	0.0016885036483274	0.0016701548967812	0.0017590568005834	0.0016923923631794	0.0019712581116089	0.0016794148313819	0.0020571160582956	0.0022813207173712	-9.2100389881013	0.0	-9.225802374504632	-9.150982215952808	-9.206720203916673	-8.986667593030457	-9.217825651017892	-8.925161094589114	-8.775915003800886	0.2233713950708438	0.00797672348674	0.2258211213636922	0.4308052001157847	0.224596258217268	5.62497822557047	5.72437746402448	6.32804655901082	5.46923482705481	-0.011585989144000252	-0.023054169178804453	0.015863036749865642	-0.029402979897307908	-0.00011780910919605314	F1	True	silent
21	ATGGACTGGCAAAAGTCCTTAACTTTGATCGTTGCTTTGGGGTTGTCTAGAGGTATTGGTTTGAAAAACGACTTGCCTTGGAAGTTGAAGTCTGACATGATGTTCTTTTCCAGAGTTACTTCTGGTCTGTTGGTCACCAGATCAACCGGTCAAATGAACGTCGTTTTGATGGGTCGTAAGACCTGGGAA	MDWQKSLTLIVALGLSRGIGLKNDLPWKLKSDMMFFSRVTSGLLVTRSTGQMNVVLMGRKTWE	2573	2129	2231	1266	2154	795	1458	675	ACT	T	14.0	G	GGG	0.0016761264996707	0.00171775834553	0.0016586879636947	0.0016870619935315	0.001817675501886	0.0012655306075342	0.0017266984530771	0.0013773626871427	-9.220653249252129	0.0	-9.185257192439025	-9.235741776048457	-9.211271296147858	-9.103689617366266	-9.626041884440722	-9.17776812897257	-9.503875784705883	0.1169636318858611	-0.4407846920016975	0.0579736470758849	-0.292604488558025	-0.11731542074107	5.62497822557047	5.72437746402448	6.32804655901082	5.46923482705481	-0.04313218577101936	-0.03616644056610671	-0.038476096517424924	-0.04778827502461381	-0.09179962602689823	F1	True	substitution
22	ATGGACTGGCAAAAGTCCTTAACTTTGATCGTTGCTTTGACTTTGTCTAGAGGTATTGGTTTGAAAAACGACTTGCCTTGGAAGTTGAAGTCTGACATGATGAAGTTTTCCAGAGTTACTTCTGGTCTGTTGGTCACCAGATCAACCGGTCAAATGAACGTCGTTTTGATGGGTCGTAAGACCTGGGAA	MDWQKSLTLIVALTLSRGIGLKNDLPWKLKSDMMKFSRVTSGLLVTRSTGQMNVVLMGRKTWE	2573	2016	2190	1201	436	568	412	47	TTC	F	35.0	K	AAG	0.0016761264996707	0.0016265856386042	0.0016282055761951	0.0016004434867546	0.0003679231749407	0.0009041778428672	0.0004879285066308	9.590525377142308e-05	-9.220653249252129	0.0	-9.263937503391402	-9.26250141980406	-9.287312549870563	-11.408307827133548	-10.111105815107758	-11.00104260611629	-13.34803062496644	-2.187654577881421	-0.8471683117163558	-1.738541186312231	-4.060718075095874	-1.963097882096826	5.62497822557047	5.72437746402448	6.32804655901082	5.46923482705481	-0.28236381905150787	-0.3201568046719743	-0.08768383342876529	-0.24457083343104136	-0.5693540538635178	F1	True	substitution
23	ATGGACTGGCAAAAGTCCTTAACTTTGATCGTTGCTTTGATGTTGTCTAGAGGTATTGGTTTGAAAAACGACTTGCCTTGGAAGTTGAAGTCTGACATGATGTTCTTTTCCAGAGTTACTTCTGGTCTGTTGGTCACCAGATCAACCGGTCAAATGAACGTCGTTTTGATGGGTCGTAAGACCTGGGAA	MDWQKSLTLIVALMLSRGIGLKNDLPWKLKSDMMFFSRVTSGLLVTRSTGQMNVVLMGRKTWE	2559	2063	2149	1266	1248	1161	1087	942	ACT	T	14.0	M	ATG	0.0016670064953973	0.0016645070299804	0.0015977231886956	0.0016870619935315	0.0010531378952431	0.0018481522457198	0.001287325938611	0.001922186150057	-9.22852455894648	0.0	-9.230689321004832	-9.289766806864812	-9.211271296147858	-9.891089933048226	-9.079700677746873	-9.601406908272198	-9.023036227031293	-0.6625653741017459	0.1509886432579605	-0.3116401014073862	0.1882350691165655	-0.0803257290747128	5.62497822557047	5.72437746402448	6.32804655901082	5.46923482705481	-0.059567142330468566	-0.13222518266198938	0.03317990825230011	-0.08827418568728698	-0.030860098973650153	F1	True	substitution
24	ATGGACTGGCAAAAGTCCTTAACTTTGATCGTTGCTTTGACTTTGTCTAGAGGTATTGGTTTGAAAAACGACTTGCCTTGGAAGTTGAAGTCTGACATGATGGCGTTTTCCAGAGTTACTTCTGGTCTGTTGGTCACCAGATCAACCGGTCAAATGAACGTCGTTTTGATGGGTCGTAAGACCTGGGAA	MDWQKSLTLIVALTLSRGIGLKNDLPWKLKSDMMAFSRVTSGLLVTRSTGQMNVVLMGRKTWE	2542	2015	2193	1247	1377	931	749	749	TTC	F	35.0	A	GCG	0.0016559322044939	0.0016257788004899	0.0016304359947927	0.0016617427377045	0.001161995898838	0.0014820238938546	0.000887035076375	0.0015283624483999	-9.238140675980969	0.0	-9.264653303475988	-9.260526477619	-9.23308723574653	-9.74917930777551	-9.398215577053646	-10.138721224840756	-9.353797568185326	-0.511038631794543	-0.1335622735776578	-0.8781947472217553	-0.1207103324387972	-0.3223004526861004	5.62497822557047	5.72437746402448	6.32804655901082	5.46923482705481	-0.09178377734014903	-0.11355305096692271	-0.0012754830928584883	-0.15033216072228517	-0.07001450371337534	F1	True	substitution
25	ATGGACTGGCAAAAGTCCTTAACTTTGATCGTTGCTTTGACTTTGTCTAGAGGTATTGGTTTGAAAAACGACTTGCCTTGGAAGTTGAAGTCTGACATGATGCGGTTTTCCAGAGTTACTTCTGGTCTGTTGGTCACCAGATCAACCGGTCAAATGAACGTCGTTTTGATGGGTCGTAAGACCTGGGAA	MDWQKSLTLIVALTLSRGIGLKNDLPWKLKSDMMRFSRVTSGLLVTRSTGQMNVVLMGRKTWE	2528	2052	2223	1273	807	1120	426	82	TTC	F	35.0	R	CGG	0.0016468122002205	0.0016556318107222	0.0016527401807679	0.0016963901404152	0.0006809954178375	0.0017828858873438	0.0005045086015163	0.0001673240597714	-9.246108242808823	0.0	-9.238402411284264	-9.240924341265604	-9.203316281674844	-10.520067288632694	-9.131569917667472	-10.952833513073667	-12.545067472025991	-1.2739590458238703	0.1068324936167908	-1.711909171808065	-3.3417511903511503	-1.4929341088159678	5.62497822557047	5.72437746402448	6.32804655901082	5.46923482705481	-0.2246094241999747	-0.20756517204005587	0.027833176521110614	-0.24165367635989357	-0.47823529871125525	F1	True	substitution
26	ATGGACTGGCAAAAGTCCTTAACTTTGATCGTTGCTTTGGTTTTGTCTAGAGGTATTGGTTTGAAAAACGACTTGCCTTGGAAGTTGAAGTCTGACATGATGTTCTTTTCCAGAGTTACTTCTGGTCTGTTGGTCACCAGATCAACCGGTCAAATGAACGTCGTTTTGATGGGTCGTAAGACCTGGGAA	MDWQKSLTLIVALVLSRGIGLKNDLPWKLKSDMMFFSRVTSGLLVTRSTGQMNVVLMGRKTWE	2523	2009	2255	1192	1324	1139	940	409	ACT	T	14.0	V	GTT	0.0016435550558372	0.0016209377718035	0.0016765313124749	0.0015884501550471	0.0011172712927098	0.0018131312729327	0.0011132349423131	0.0008345797615428	-9.248964500009626	0.0	-9.268955578158026	-9.220304856149852	-9.298164465114038	-9.805804745103256	-9.107300902904328	-9.811026186734509	-10.226662443702327	-0.5568402450936301	0.1616546752536987	-0.5907213305846568	-0.9284979785882896	-0.5737807878391434	5.62497822557047	5.72437746402448	6.32804655901082	5.46923482705481	-0.11902029050984345	-0.11919702999232219	0.034471425111919855	-0.11884355102736469	-0.17239001822774835	F1	True	substitution
27	ATGGACTGGCAAAAGTCCTTAACTTTGATCGTTGCTTTGACTTTGTCTAGAGGTATTGGTTTGAAAAACGACTTGCCTTGGAAGTTGAAGTCTGACATGATGTTCTTTTCCAGAGTTACTTCTGGTCTGTTGTGTACCAGATCAACCGGTCAAATGAACGTCGTTTTGATGGGTCGTAAGACCTGGGAA	MDWQKSLTLIVALTLSRGIGLKNDLPWKLKSDMMFFSRVTSGLLCTRSTGQMNVVLMGRKTWE	2449	1926	2154	1298	3604	1196	2426	1486	GTC	V	45.0	C	TGT	0.0015953493189636	0.0015539702083094	0.0016014405530248	0.001729704950714	0.0030412732167118	0.0019038674296993	0.0028730935851612	0.0030322384490283	-9.291911932421948	0.0	-9.32982543904786	-9.286414039748388	-9.17525831757706	-8.361108856096935	-9.036851260414334	-8.443179298178997	-8.36540107610548	0.930803076325013	0.2929741786335249	0.8432347415693897	0.8098572414715814	0.8265459915204856	5.62497822557047	5.72437746402448	6.32804655901082	5.46923482705481	0.04914705307698676	0.06412026166096206	0.05037249803946365	0.038225869873948014	0.04792160811450987	F1	True	substitution
28	ATGGACTGGCAAAAGTCCTTAACTTTGATCGTTGCTTTGACTTTGTCTAGAGGTATTGGTTTGAAAAACGACTTGCCTTGGAAGTTGAAGTCTGACATGATGTTCTTTTCCAGAGTTACTTCTGGTCTGTTGGTCACCAGATCATTGGGTCAAATGAACGTCGTTTTGATGGGTCGTAAGACCTGGGAA	MDWQKSLTLIVALTLSRGIGLKNDLPWKLKSDMMFFSRVTSGLLVTRSLGQMNVVLMGRKTWE	2428	1881	2101	1202	1345	668	1036	520	ACC	T	49.0	L	TTG	0.0015816693125536	0.001517662493162	0.0015620364911352	0.0016017760791666	0.0011349923630625	0.0010633640828086	0.001226927021528	0.0010610794034285	-9.304336284730244	0.0	-9.363933293368124	-9.32235612761955	-9.286111804865014	-9.783101694466488	-9.877148642138389	-9.670734845612952	-9.880251663615622	-0.4787654097362441	-0.5132153487702631	-0.3483787179934037	-0.5941398587506086	-0.4959903792532536	5.62497822557047	5.72437746402448	6.32804655901082	5.46923482705481	-0.10093725346858723	-0.10957613017182385	-0.04724650095716654	-0.09229837676535062	-0.1300149154224385	F1	True	substitution
29	ATGGACTGGCAAAAGTCCTTAACTTTGATCGTTGCTTTGGAGTTGTCTAGAGGTATTGGTTTGAAAAACGACTTGCCTTGGAAGTTGAAGTCTGACATGATGTTCTTTTCCAGAGTTACTTCTGGTCTGTTGGTCACCAGATCAACCGGTCAAATGAACGTCGTTTTGATGGGTCGTAAGACCTGGGAA	MDWQKSLTLIVALELSRGIGLKNDLPWKLKSDMMFFSRVTSGLLVTRSTGQMNVVLMGRKTWE	2415	1954	2168	1234	1329	667	1478	650	ACT	T	14.0	E	GAG	0.0015732007371569	0.0015765616755123	0.0016118491731466	0.0016444190363491	0.0011214905951748	0.0010617722204092	0.0017503843029135	0.0013263492542856	-9.312081517262792	0.0	-9.309002674922931	-9.277067532938725	-9.248206306426782	-9.8003667626343	-9.879309983427856	-9.158112579153356	-9.55832356872826	-0.4882852453715074	-0.5703073085049226	0.1189549537853658	-0.3101172623014783	-0.3992012538364928	5.62497822557047	5.72437746402448	6.32804655901082	5.46923482705481	-0.07408935461750088	-0.11074922755377554	-0.05415958996491245	-0.04110864325857772	-0.09401911927008931	F1	True	substitution
30	ATGGACTGGCAAAAGTCCTTAACTTTGATCGTTGCTTTGACTTTGTCTAGAGGTATTGGTTTGAAAAACGACTTGCCTTGGAAGTTGAAGTCTGACATGATGTTCTTTTCCAGAGTTACTTCTGGTCTGTTGGTCACCAGATCATCGGGTCAAATGAACGTCGTTTTGATGGGTCGTAAGACCTGGGAA	MDWQKSLTLIVALTLSRGIGLKNDLPWKLKSDMMFFSRVTSGLLVTRSSGQMNVVLMGRKTWE	2281	1697	1940	1112	1006	516	998	561	ACC	T	49.0	S	TCG	0.0014859092676831	0.0013692042801148	0.0014423373597345	0.0014818427620909	0.0008489236559411	0.0008214009980977	0.0011819239068388	0.0011447414333142	-9.39443825967379	0.0	-9.512446577348657	-9.437375637218103	-9.398391912852691	-10.202077562104948	-10.249625679189188	-9.724647127962248	-9.770762516035283	-0.8076393024311574	-0.7371791018405318	-0.2872714907441427	-0.3723706031825919	-0.5547748525115619	5.62497822557047	5.72437746402448	6.32804655901082	5.46923482705481	-0.09375689539863966	-0.15010215575624555	-0.07436557983759746	-0.0856049522014263	-0.10190883859585301	F1	True	substitution
31	ATGGACTGGCAAAAGTCCTTAACTTTGATCGTTGCTTTGACTTTGTCTAGAGGTATTGGTTTGAAAAACGACTTGCCTTGGAAGTTGAAGTCTGACATGATGTAGTTTTCCAGAGTTACTTCTGGTCTGTTGGTCACCAGATCAACCGGTCAAATGAACGTCGTTTTGATGGGTCGTAAGACCTGGGAA	MDWQKSLTLIVALTLSRGIGLKNDLPWKLKSDMM*FSRVTSGLLVTRSTGQMNVVLMGRKTWE	2273	1780	1957	1077	277	239	331	54	TTC	F	35.0	*	TAG	0.0014806978366698	0.0014361718436089	0.0014549763984538	0.0014352020276726	0.0002337493565563	0.0003804551134599	0.0003920008147932	0.0001101890149714	-9.39950702216808	0.0	-9.44355590103756	-9.42478853366579	-9.444530451031993	-12.062749985861286	-11.359986126631693	-11.31685572649229	-13.147731974480608	-2.663242963693208	-1.916430225594132	-1.8920671928265005	-3.703201523448616	-2.2898365946436696	5.62497822557047	5.72437746402448	6.32804655901082	5.46923482705481	-0.32007469040734793	-0.3787619646411582	-0.21715745489111474	-0.2613874161735376	-0.5240439515157997	F1	True	stop
32	ATGGACTGGCAAAAGTCCTTAACTTTGATCGTTGCTTTGTATTTGTCTAGAGGTATTGGTTTGAAAAACGACTTGCCTTGGAAGTTGAAGTCTGACATGATGTTCTTTTCCAGAGTTACTTCTGGTCTGTTGGTCACCAGATCAACCGGTCAAATGAACGTCGTTTTGATGGGTCGTAAGACCTGGGAA	MDWQKSLTLIVALYLSRGIGLKNDLPWKLKSDMMFFSRVTSGLLVTRSTGQMNVVLMGRKTWE	2261	1924	1953	1061	369	708	349	38	ACT	T	14.0	Y	TAT	0.0014728806901498	0.0015523565320806	0.0014520025069905	0.0014138805490813	0.0003113845219108	0.0011270385787852	0.000413318079646	7.754041794285271e-05	-9.407143714234396	0.0	-9.331324343121276	-9.427740340405805	-9.466124044661434	-11.649015145850075	-9.793247384529442	-11.240459907089855	-13.654691963200492	-2.24187143161568	-0.4619230414081663	-1.812719566684052	-4.188567918539057	-2.027295499149866	5.62497822557047	5.72437746402448	6.32804655901082	5.46923482705481	-0.2897668908884989	-0.3268377655215582	-0.04103567393607115	-0.2526960162554396	-0.5855571903752846	F1	True	substitution
33	ATGGACTGGCAAAAGTCCTTAACTTTGATCGTTGCTTTGACTTTGTCTAGAGGTATTGGTTTGAAAAACGACTTGCCTTGGAAGTTGAAGTCTGACATGATGATGTTTTCCAGAGTTACTTCTGGTCTGTTGGTCACCAGATCAACCGGTCAAATGAACGTCGTTTTGATGGGTCGTAAGACCTGGGAA	MDWQKSLTLIVALTLSRGIGLKNDLPWKLKSDMMMFSRVTSGLLVTRSTGQMNVVLMGRKTWE	2200	1789	1936	1112	1885	600	1271	864	TTC	F	35.0	M	ATG	0.0014331435286729	0.0014434333866384	0.0014393634682711	0.0014818427620909	0.0015906770292735	0.0009551174396485	0.0015052357571063	0.0017630242395427	-9.446601182573904	0.0	-9.43627975483941	-9.440353337018	-9.398391912852691	-9.296143343754448	-10.03203424411656	-9.37579481829455	-9.147731974480608	0.1504578388194559	-0.5957544892771498	0.0645585187234516	0.2506599383720829	0.1075081787714538	5.62497822557047	5.72437746402448	6.32804655901082	5.46923482705481	-0.039553029112792695	-0.03203906190433276	-0.05724091046067801	-0.04706699632125262	-0.022948640883168954	F1	True	substitution
34	ATGGACTGGCAAAAGTCCTTAACTTTGATCGTTGCTTTGTGGTTGTCTAGAGGTATTGGTTTGAAAAACGACTTGCCTTGGAAGTTGAAGTCTGACATGATGTTCTTTTCCAGAGTTACTTCTGGTCTGTTGGTCACCAGATCAACCGGTCAAATGAACGTCGTTTTGATGGGTCGTAAGACCTGGGAA	MDWQKSLTLIVALWLSRGIGLKNDLPWKLKSDMMFFSRVTSGLLVTRSTGQMNVVLMGRKTWE	2189	1730	1921	969	315	468	357	33	ACT	T	14.0	W	TGG	0.0014259778110296	0.0013958299378896	0.0014282113752835	0.0012912820471817	0.0002658160552897	0.0007449916029258	0.0004227924195806	6.733773137142472e-05	-9.45383275180498	0.0	-9.484661104367232	-9.451574770627069	-9.596980130161118	-11.877284133523196	-10.390488215029036	-11.207762869270407	-13.858225357285622	-2.4234513817182144	-0.9058271106618035	-1.7561880986433405	-4.261245227124505	-2.089819740180777	5.62497822557047	5.72437746402448	6.32804655901082	5.46923482705481	-0.2978585269555442	-0.34921325310792206	-0.09478664615550209	-0.24650380080316633	-0.5947679983090554	F1	True	substitution
35	ATGGACTGGCAAAAGTCCTTAACTTTGATCGTTGCTTTGACTTTGTCTAGAGGTATTGGTTTGAAAAACGACTTGCCTTGGAAGTTGAAGTCTGACATGATGTTCTTTTCCAGAGTTACTTCTGGTCTGTTGGTCACCAGATCATGGGGTCAAATGAACGTCGTTTTGATGGGTCGTAAGACCTGGGAA	MDWQKSLTLIVALTLSRGIGLKNDLPWKLKSDMMFFSRVTSGLLVTRSWGQMNVVLMGRKTWE	2171	1760	1818	985	1018	473	809	480	ACC	T	49.0	W	TGG	0.0014142520912495	0.0014200350813212	0.0013516336701017	0.001312603525773	0.0008590499818569	0.0007529509149229	0.0009580926258843	0.000979457910857	-9.465744980370784	0.0	-9.45985771336666	-9.531080090098488	-9.57335307123246	-10.184970305834778	-10.375156561273045	-10.02754724086953	-9.99572888103556	-0.7192253254639951	-0.915298847906385	-0.4964671507710427	-0.4223758098030981	-0.6078462381175189	5.62497822557047	5.72437746402448	6.32804655901082	5.46923482705481	-0.10838281662238244	-0.13920719822943034	-0.09593354955369686	-0.10851935091529116	-0.10824628232947373	F1	True	substitution
36	ATGGACTGGCAAAAGTCCTTAACTTTGATCGTTGCTTTGACTTTGTCTAGAGGTATTGGTTTGAAAAACGACTTGCCTTGGAAGTTGAAGTCTGACATGATGTTCTTTTCCAGAGTTACTTCTGGTCTGTTGGTCACCAGATCAATTGGTCAAATGAACGTCGTTTTGATGGGTCGTAAGACCTGGGAA	MDWQKSLTLIVALTLSRGIGLKNDLPWKLKSDMMFFSRVTSGLLVTRSIGQMNVVLMGRKTWE	2109	1650	1805	955	1119	601	886	357	ACC	T	49.0	I	ATT	0.001373863500896	0.0013312828887386	0.0013419685228458	0.0012726257534144	0.0009442798916483	0.0009567093020479	0.0010492831477546	0.0007284718211999	-9.507545611192237	0.0	-9.55296711775814	-9.541433452518062	-9.617976062653089	-10.04849783093408	-10.029631753901254	-9.89638024474449	-10.422839212614978	-0.540952219741845	-0.4766646361431146	-0.3549467922264284	-0.8048631499618892	-0.5088084279424798	5.62497822557047	5.72437746402448	6.32804655901082	5.46923482705481	-0.10512850876241689	-0.11723920197313589	-0.042820688095553366	-0.09301781555169787	-0.15672107447396708	F1	True	substitution
37	ATGGACTGGCAAAAGTCCTTAACTTTGATCGTTGCTTTGACTTTGTCTAGAGGTATTGGTTTGAAAAACGACTTGCCTTGGAAGTTGAAGTCTGACATGATGACGTTTTCCAGAGTTACTTCTGGTCTGTTGGTCACCAGATCAACCGGTCAAATGAACGTCGTTTTGATGGGTCGTAAGACCTGGGAA	MDWQKSLTLIVALTLSRGIGLKNDLPWKLKSDMMTFSRVTSGLLVTRSTGQMNVVLMGRKTWE	2094	1740	1911	1094	1530	809	1149	1204	TTC	F	35.0	T	ACG	0.0013640920677459	0.0014038983190334	0.0014207766466251	0.0014578560986758	0.0012911065542644	0.001287816681126	0.001360752073104	0.0024568069263998	-9.517843264055118	0.0	-9.476345836155229	-9.459104511315138	-9.421935962783644	-9.59717621433046	-9.60085704218246	-9.521380050653397	-8.668999799884375	-0.0793329502753419	-0.1245112060272344	-0.0622755393382572	0.7529361628992675	-0.0708042448067995	5.62497822557047	5.72437746402448	6.32804655901082	5.46923482705481	-0.030267463298659664	-0.06035540930913581	-0.00017951728818351746	-0.06095985708399162	0.04070767666441236	F1	True	substitution
38	ATGGACTGGCAAAAGTCCTTAACTTTGATCGTTGCTTTGCGGTTGTCTAGAGGTATTGGTTTGAAAAACGACTTGCCTTGGAAGTTGAAGTCTGACATGATGTTCTTTTCCAGAGTTACTTCTGGTCTGTTGGTCACCAGATCAACCGGTCAAATGAACGTCGTTTTGATGGGTCGTAAGACCTGGGAA	MDWQKSLTLIVALRLSRGIGLKNDLPWKLKSDMMFFSRVTSGLLVTRSTGQMNVVLMGRKTWE	2090	1721	1820	997	1517	1691	624	528	ACT	T	14.0	R	CGG	0.0013614863522393	0.0013885683948601	0.0013531206158334	0.0013285946347164	0.0012801363678556	0.0026918393174094	0.0007389985148972	0.0010774037019427	-9.520601764017682	0.0	-9.492186044851117	-9.529493839206536	-9.555883291178004	-9.60948678166344	-8.537191990202457	-10.40214091443726	-9.858225357285622	-0.088885017645758	0.9549940546486582	-0.8726470752307236	-0.3023420661076184	-0.1956135418766882	5.62497822557047	5.72437746402448	6.32804655901082	5.46923482705481	-0.07728310150665557	-0.061532478499607704	0.13053443938914108	-0.14972449243738495	-0.09303372451370345	F1	True	substitution
39	ATGGACTGGCAAAAGTCCTTAACTTTGATCGTTGCTTTGACTTTGTCTAGAGGTATTGGTTTGAAAAACGACTTGCCTTGGAAGTTGAAGTCTGACATGATGTTCTTTTCCAGAGTTACTTCTGGTCTGTTGGTCACCAGATCAGGGGGTCAAATGAACGTCGTTTTGATGGGTCGTAAGACCTGGGAA	MDWQKSLTLIVALTLSRGIGLKNDLPWKLKSDMMFFSRVTSGLLVTRSGGQMNVVLMGRKTWE	2066	1625	1825	987	987	502	1029	534	ACC	T	49.0	G	GGG	0.0013458520591992	0.0013111119358789	0.0013568379801626	0.0013152687105969	0.0008328903065745	0.0007991149245059	0.0012186369740853	0.0010896469258285	-9.537264452120867	0.0	-9.57499342408814	-9.525535825637853	-9.570426711119802	-10.229585877454076	-10.289309380661669	-9.68051586640554	-9.841923544956522	-0.6923214253332084	-0.7143159565735289	-0.1549800407676862	-0.2714968338367196	-0.481909129584964	5.62497822557047	5.72437746402448	6.32804655901082	5.46923482705481	-0.08036084266257562	-0.13589192094763664	-0.07159715221727131	-0.07111431204758527	-0.08912453310787992	F1	True	substitution
40	ATGGACTGGCAAAAGTCCTTAACTTTGATCGTTGCTTTGTTTTTGTCTAGAGGTATTGGTTTGAAAAACGACTTGCCTTGGAAGTTGAAGTCTGACATGATGTTCTTTTCCAGAGTTACTTCTGGTCTGTTGGTCACCAGATCAACCGGTCAAATGAACGTCGTTTTGATGGGTCGTAAGACCTGGGAA	MDWQKSLTLIVALFLSRGIGLKNDLPWKLKSDMMFFSRVTSGLLVTRSTGQMNVVLMGRKTWE	2030	1603	1818	975	799	1112	393	104	ACT	T	14.0	F	TTT	0.0013224006196391	0.0012933614973624	0.0013516336701017	0.0012992776016534	0.0006742445338936	0.0017701509881485	0.0004654269492862	0.0002122158806857	-9.562624978913387	0.0	-9.59465871673677	-9.531080090098488	-9.588074576939226	-10.534440458982496	-9.141911861888932	-11.069157631040902	-12.202179758502984	-0.9718154800691092	0.4527468548478381	-1.538077540942414	-2.614105181563758	-1.2549465105057616	5.62497822557047	5.72437746402448	6.32804655901082	5.46923482705481	-0.19647296859352925	-0.1703330348959264	0.06971887775401805	-0.22261290229113212	-0.3860165888943266	F1	True	substitution
41	ATGGACTGGCAAAAGTCCTTAACTTTGATCGTTGCTTTGACTTTGTCTAGAGGTATTGGTTTGAAAAACGACTTGCCTTGGAAGTTGAAGTCTGACATGATGTTCTTTTCCAGAGTTACTTCTGGTCTGTTGGTTACCAGATCAACCGGTCAAATGAACGTCGTTTTGATGGGTCGTAAGACCTGGGAA	MDWQKSLTLIVALTLSRGIGLKNDLPWKLKSDMMFFSRVTSGLLVTRSTGQMNVVLMGRKTWE	2014	1650	1794	1060	3041	1107	2074	1252	GTC	V	45.0	V	GTT	0.0013119777576124	0.0013312828887386	0.0013337903213215	0.0014125479566694	0.0025661797591622	0.0017621916761515	0.0024562226280397	0.0025547527174855	-9.574041022979142	0.0	-9.55296711775814	-9.550252399373331	-9.467484436125638	-8.606162050879677	-9.148413427830889	-8.669342954486282	-8.612600629711459	0.9678789720994648	0.404553689927253	0.8809094448870507	0.854883806414179	0.8678966256506149	5.62497822557047	5.72437746402448	6.32804655901082	5.46923482705481	0.05875569831920687	0.06868899981286213	0.06388331631578849	0.042352595892718364	0.053628080322625254	F1	True	silent
42	ATGGACTGGCAAAAGTCCTTAACTTTGATCGTTGCTTTGTCTTTGTCTAGAGGTATTGGTTTGAAAAACGACTTGCCTTGGAAGTTGAAGTCTGACATGATGTTCTTTTCCAGAGTTACTTCTGGTCTGTTGGTCACCAGATCAACCGGTCAAATGAACGTCGTTTTGATGGGTCGTAAGACCTGGGAA	MDWQKSLTLIVALSLSRGIGLKNDLPWKLKSDMMFFSRVTSGLLVTRSTGQMNVVLMGRKTWE	2007	1598	1723	995	1711	782	1208	576	ACT	T	14.0	S	TCT	0.0013074177554757	0.0012893273067905	0.0012810037478467	0.0013259294498925	0.0014438453034944	0.0012448363963419	0.0014306253301215	0.0011753494930285	-9.579064089623309	0.0	-9.59916573396334	-9.608509588067646	-9.558780270145188	-9.43586810742106	-9.649828137305088	-9.44913839397443	-9.732694475201765	0.1431959822022488	-0.0506624033417466	0.1593711940932163	-0.173914205056576	0.046266789430251	5.62497822557047	5.72437746402448	6.32804655901082	5.46923482705481	-0.03480776855278683	-0.03293391611318684	0.008762606059008972	-0.03668162099238683	-0.07675733254885263	F1	True	substitution
43	ATGGACTGGCAAAAGTCCTTAACTTTGATCGTTGCTTTGACTTTGTCTAGAGGTATTGGTTTGAAAAACGACTTGCCTTGGAAGTTGAAGTCTGACATGATGTTCTTTTCCAGAGTTACTTCTGGTCTGTTGGTCACCAGATCATAGGGTCAAATGAACGTCGTTTTGATGGGTCGTAAGACCTGGGAA	MDWQKSLTLIVALTLSRGIGLKNDLPWKLKSDMMFFSRVTSGLLVTRS*GQMNVVLMGRKTWE	1992	1529	1658	870	168	192	260	37	ACC	T	49.0	*	TAG	0.0012976463223257	0.0012336554768978	0.0012326780115669	0.0011593553983984	0.0001417685628211	0.0003056375806875	0.0003079160478738	7.549988062856711e-05	-9.589887058917846	0.0	-9.662844735530514	-9.663988282796844	-9.75246139484011	-12.784174729131712	-11.675890433891285	-11.665175320271054	-13.693166111015127	-3.194287670213868	-2.0130456983607683	-2.0011870374742102	-3.940704716175018	-2.603666684287318	5.62497822557047	5.72437746402448	6.32804655901082	5.46923482705481	-0.35877037925237343	-0.444200820813641	-0.22885632397642705	-0.2733399376911058	-0.554144079525968	F1	True	stop
44	ATGGACTGGCAAAAGTCCTTAACTTTGATCGTTGCTTTGACTTTGTCTAGAGGTATTGGTTTGAAAAACGACTTGCCTTGGAAGTTGAAGTCTGACATGATGCAGTTTTCCAGAGTTACTTCTGGTCTGTTGGTCACCAGATCAACCGGTCAAATGAACGTCGTTTTGATGGGTCGTAAGACCTGGGAA	MDWQKSLTLIVALTLSRGIGLKNDLPWKLKSDMMQFSRVTSGLLVTRSTGQMNVVLMGRKTWE	1990	1558	1654	1032	1225	680	948	700	TTC	F	35.0	Q	CAG	0.0012963434645723	0.001257053782215	0.0012297041201035	0.0013752353691347	0.0010337291039045	0.0010824664316016	0.0011227092822476	0.0014283761199999	-9.591336275554916	0.0	-9.635737908829649	-9.66747305512132	-9.506105730152946	-9.91792611802054	-9.851461998474738	-9.798799884401248	-9.451408364811748	-0.3265898424656246	-0.2157240896450893	-0.1313268292799279	0.0546973653411981	-0.1735254594625086	5.62497822557047	5.72437746402448	6.32804655901082	5.46923482705481	-0.05815376532400198	-0.0908240459549873	-0.01122420354582615	-0.06852344033054131	-0.047784090317462655	F1	True	substitution
45	ATGGACTGGCAAAAGTCCTTAACTTTGATCGTTGCTTTGGGTTTGTCTAGAGGTATTGGTTTGAAAAACGACTTGCCTTGGAAGTTGAAGTCTGACATGATGTTCTTTTCCAGAGTTACTTCTGGTCTGTTGGTCACCAGATCAACCGGTCAAATGAACGTCGTTTTGATGGGTCGTAAGACCTGGGAA	MDWQKSLTLIVALGLSRGIGLKNDLPWKLKSDMMFFSRVTSGLLVTRSTGQMNVVLMGRKTWE	1982	1602	1701	964	1509	566	1172	468	ACT	T	14.0	G	GGT	0.001291132033559	0.001292554659248	0.0012646473447981	0.001284619085122	0.0012733854839117	0.0009009941180684	0.0013879908004159	0.0009549714630856	-9.597147743799438	0.0	-9.595558994482609	-9.62704914862921	-9.60444364934624	-9.61711506138379	-10.116194691780558	-9.49278627887726	-10.032254757060672	-0.0199673175843528	-0.5206356972979496	0.1342628697519501	-0.4278111077144331	-0.223889212649393	5.62497822557047	5.72437746402448	6.32804655901082	5.46923482705481	-0.05059249487492227	-0.05303998171605576	-0.04814500803378877	-0.039431879553758535	-0.10893512849202697	F1	True	substitution
46	ATGGACTGGCAAAAGTCCTTAACTTTGATCGTTGCTTTGACTTTGTCTAGAGGTATTGGTTTGAAAAACGACTTGCCTTGGAAGTTGAAGTCTGACATGATGTTCTTTTCCAGAGTTACTTCTGGTCTGTTGGTCACCAGATCATCTGGTCAAATGAACGTCGTTTTGATGGGTCGTAAGACCTGGGAA	MDWQKSLTLIVALTLSRGIGLKNDLPWKLKSDMMFFSRVTSGLLVTRSSGQMNVVLMGRKTWE	1949	1561	1692	896	765	429	851	437	ACC	T	49.0	S	TCT	0.0012696348806289	0.0012594742965581	0.0012579560890055	0.0011940028011092	0.0006455532771322	0.0006829089693486	0.0010078329105409	0.0008917148063428	-9.621370615728036	0.0	-9.63296260491341	-9.634702721172644	-9.709978063518596	-10.59717621433046	-10.516019097112894	-9.954527811613543	-10.131130007143478	-0.975805598602424	-0.8830564921994846	-0.3198250904409008	-0.4211519436248814	-0.652104217912183	5.62497822557047	5.72437746402448	6.32804655901082	5.46923482705481	-0.10006029857020642	-0.17082472380573793	-0.09202942232008028	-0.08917073441184828	-0.10809117482033255	F1	True	substitution
47	ATGGACTGGCAAAAGTCCTTAACTTTGATCGTTGCTTTGACTTTGTCTAGAGGTATTGGTTTGAAAAACGACTTGCCTTGGAAGTTGAAGTCTGACATGATGGCTTTTTCCAGAGTTACTTCTGGTCTGTTGGTCACCAGATCAACCGGTCAAATGAACGTCGTTTTGATGGGTCGTAAGACCTGGGAA	MDWQKSLTLIVALTLSRGIGLKNDLPWKLKSDMMAFSRVTSGLLVTRSTGQMNVVLMGRKTWE	1914	1539	1683	896	1180	771	684	424	TTC	F	35.0	A	GCT	0.0012468348699454	0.0012417238580416	0.001251264833213	0.0011940028011092	0.0009957553817202	0.0012273259099483	0.0008100560644065	0.000865187821257	-9.6475138764999	0.0	-9.653439910563108	-9.642397112962646	-9.709978063518596	-9.97192100766127	-9.670265884697406	-10.26969061841361	-10.174699022080878	-0.3244071311613705	-0.0168259741342975	-0.6272935054509645	-0.4647209585622818	-0.3945640448618261	5.62497822557047	5.72437746402448	6.32804655901082	5.46923482705481	-0.10208400060539485	-0.09055507776954522	0.012859754727623516	-0.12284951079065315	-0.11361292344124448	F1	True	substitution
48	ATGGACTGGCAAAAGTCCTTAACTTTGATCGTTGCTTTGACTTTGTCTAGAGGTATTGGTTTGAAAAACGACTTGCCTTGGAAGTTGAAGTCTGACATGATGTTCTTTTCCAGAGTTACTTCTGGTCTGTTGGTCACCAGATCAACGGGTCAAATGAACGTCGTTTTGATGGGTCGTAAGACCTGGGAA	MDWQKSLTLIVALTLSRGIGLKNDLPWKLKSDMMFFSRVTSGLLVTRSTGQMNVVLMGRKTWE	1914	1518	1564	911	1425	520	863	550	ACC	T	49.0	T	ACG	0.0012468348699454	0.0012247802576395	0.0011627915621777	0.0012139916872885	0.0012025012025012	0.0008277684476953	0.0010220444204427	0.001122295522857	-9.6475138764999	0.0	-9.673261351475851	-9.748191776985244	-9.686025741774149	-9.699745947971008	-10.238485121583984	-9.934326384120553	-9.799331668232057	-0.0522320714711064	-0.5652237701081315	-0.18613460713531	-0.1133059264579063	-0.1497202667966082	5.62497822557047	5.72437746402448	6.32804655901082	5.46923482705481	-0.06304598015629254	-0.05701585900679178	-0.05354404000700881	-0.07452685012517042	-0.06907610130579328	F1	True	silent
49	ATGGACTGGCAAAAGTCCTTAACTTTGATCGTTGCTTTGAATTTGTCTAGAGGTATTGGTTTGAAAAACGACTTGCCTTGGAAGTTGAAGTCTGACATGATGTTCTTTTCCAGAGTTACTTCTGGTCTGTTGGTCACCAGATCAACCGGTCAAATGAACGTCGTTTTGATGGGTCGTAAGACCTGGGAA	MDWQKSLTLIVALNLSRGIGLKNDLPWKLKSDMMFFSRVTSGLLVTRSTGQMNVVLMGRKTWE	1855	1436	1577	886	1156	437	1098	407	ACT	T	14.0	N	AAT	0.0012084005662219	0.0011586195322598	0.0011724567094337	0.0011806768769897	0.0009755027298886	0.000695643868544	0.001300353156021	0.0008304986869142	-9.69268551947776	0.0	-9.753377393068266	-9.736249629502083	-9.726170097021182	-10.001566469409797	-10.48936346511184	-9.58688079429431	-10.23373449237783	-0.3088809499320337	-0.7359860720435751	0.1493688352077757	-0.5075643953566473	-0.4082226726443405	5.62497822557047	5.72437746402448	6.32804655901082	5.46923482705481	-0.08143147906612355	-0.08864183858667132	-0.0742211195455758	-0.03777723664498583	-0.11904271542468028	F1	True	substitution
50	ATGGACTGGCAAAAGTCCTTAACTTTGATCGTTGCTTTGCAGTTGTCTAGAGGTATTGGTTTGAAAAACGACTTGCCTTGGAAGTTGAAGTCTGACATGATGTTCTTTTCCAGAGTTACTTCTGGTCTGTTGGTCACCAGATCAACCGGTCAAATGAACGTCGTTTTGATGGGTCGTAAGACCTGGGAA	MDWQKSLTLIVALQLSRGIGLKNDLPWKLKSDMMFFSRVTSGLLVTRSTGQMNVVLMGRKTWE	1835	1538	1651	884	1493	607	1019	720	ACT	T	14.0	Q	CAG	0.0011953719886885	0.0012409170199272	0.001227473701506	0.0011780116921658	0.001259883716024	0.0009662604764444	0.001206794049167	0.0014691868662856	-9.70832464325535	0.0	-9.654377638929493	-9.670092169379336	-9.729430426184768	-9.632493701775932	-10.015300228356756	-9.694604797133694	-9.4107663803144	0.0758309414794187	-0.3609225894272647	-0.0245126277543583	0.3186640458703671	0.0256591568625301	5.62497822557047	5.72437746402448	6.32804655901082	5.46923482705481	-0.035020462582748955	-0.04123508389959146	-0.02880584126590645	-0.056823469108652484	-0.014330094254716094	F1	True	substitution
51	ATGGACTGGCAAAAGTCCTTAACTTTGATCGTTGCTTTGACTTTGTCTAGAGGTATTGGTTTGAAAAACGACTTGCCTTGGAAGTTGAAGTCTGACATGATGTTCTTTTCCAGAGTTACTTCTGGTCTGTTGGTCACCAGATCAGTTGGTCAAATGAACGTCGTTTTGATGGGTCGTAAGACCTGGGAA	MDWQKSLTLIVALTLSRGIGLKNDLPWKLKSDMMFFSRVTSGLLVTRSVGQMNVVLMGRKTWE	1832	1430	1644	893	938	274	652	429	ACC	T	49.0	V	GTT	0.0011934177020585	0.0011537785035734	0.0012222693914451	0.0011900050238733	0.0007915411424183	0.0004361702974394	0.0007721587046682	0.0008753905078285	-9.710685202888982	0.0	-9.759417995225569	-9.676221990610912	-9.714816620454975	-10.303048039395096	-11.162820851651912	-10.338814979068433	-10.157785639144532	-0.5923628365061155	-1.4034028564263463	-0.6625929884575186	-0.4429690186895545	-0.6274779124818171	5.62497822557047	5.72437746402448	6.32804655901082	5.46923482705481	-0.12514521249438004	-0.12357435966299181	-0.15503655585473147	-0.1267160653257683	-0.11085617660711199	F1	True	substitution
52	ATGGACTGGCAAAAGTCCTTAACTTTGATCGTTGCTTTGACTTTGTCTAGAGGTATTGGTTTGAAAAACGACTTGCCTTGGAAGTTGAAGTCTGACATGATGTTCTTTTCCAGAGTTACTTCTGGTCTGTTGGTCACCAGATCAGAGGGTCAAATGAACGTCGTTTTGATGGGTCGTAAGACCTGGGAA	MDWQKSLTLIVALTLSRGIGLKNDLPWKLKSDMMFFSRVTSGLLVTRSEGQMNVVLMGRKTWE	1832	1429	1674	933	1111	364	1112	500	ACC	T	49.0	E	GAG	0.0011934177020585	0.001152971665459	0.0012445735774204	0.0012433087203514	0.0009375290077044	0.0005794379133867	0.0013169332509065	0.0010202686571427	-9.710685202888982	0.0	-9.7604272257955	-9.65013276174225	-9.65159971472444	-10.05884905052138	-10.753058294413744	-9.568602060576	-9.93683519198199	-0.3481638476323994	-0.9926310686182428	0.0815307011662511	-0.2852354772575491	-0.3166996624449743	5.62497822557047	5.72437746402448	6.32804655901082	5.46923482705481	-0.09217412378193929	-0.09348253817576567	-0.10529746922701583	-0.04520793597799913	-0.09086570938811289	F1	True	substitution
53	ATGGACTGGCAAAAGTCCTTAACTTTGATCGTTGCTTTGCTTTTGTCTAGAGGTATTGGTTTGAAAAACGACTTGCCTTGGAAGTTGAAGTCTGACATGATGTTCTTTTCCAGAGTTACTTCTGGTCTGTTGGTCACCAGATCAACCGGTCAAATGAACGTCGTTTTGATGGGTCGTAAGACCTGGGAA	MDWQKSLTLIVALLLSRGIGLKNDLPWKLKSDMMFFSRVTSGLLVTRSTGQMNVVLMGRKTWE	1831	1491	1580	904	1056	802	651	395	ACT	T	14.0	L	CTT	0.0011927662731819	0.001202995628551	0.0011746871280312	0.0012046635404048	0.0008911166805903	0.0012766736443301	0.0007709744121764	0.0008060122391428	-9.711472915188589	0.0	-9.699152884607877	-9.73350773122813	-9.697154023161012	-10.13209803255202	-9.61339450815752	-10.341029400133872	-10.276910633579613	-0.4206251173634321	0.0857583764503573	-0.6075216689057417	-0.5797566104185989	-0.5001908638910155	5.62497822557047	5.72437746402448	6.32804655901082	5.46923482705481	-0.11154774272590778	-0.10241169715199369	0.0252813767859504	-0.12068378829982186	-0.1281920447021451	F1	True	substitution
54	ATGGACTGGCAAAAGTCCTTAACTTTGATCGTTGCTTTGACTTTGTCTAGAGGTATTGGTTTGAAAAACGACTTGCCTTGGAAGTTGAAGTCTGACATGATGTTCTTTTCCAGAGTTACTTCTGGTCTGTTGGTCACCAGATCAGCGGGTCAAATGAACGTCGTTTTGATGGGTCGTAAGACCTGGGAA	MDWQKSLTLIVALTLSRGIGLKNDLPWKLKSDMMFFSRVTSGLLVTRSAGQMNVVLMGRKTWE	1826	1389	1577	870	942	403	793	457	ACC	T	49.0	A	GCG	0.0011895091287985	0.0011206981408836	0.0011724567094337	0.0011593553983984	0.0007949165843902	0.0006415205469639	0.0009391439460152	0.0009325255526285	-9.715417941001704	0.0	-9.801386542909926	-9.736249629502083	-9.75246139484011	-10.296908902297693	-10.606216906084471	-10.056366077595529	-10.066569121586006	-0.5814909612959873	-0.8048303631745473	-0.3201164480934437	-0.3141077267458971	-0.4508037046947155	5.62497822557047	5.72437746402448	6.32804655901082	5.46923482705481	-0.09186375098433054	-0.12223465498378301	-0.08255726205102691	-0.08920264848415872	-0.09452485348450236	F1	True	substitution
55	ATGGACTGGCAAAAGTCCTTAACTTTGATCGTTGCTTTGACTTTGTCTAGAGGTATTGGTTTGAAAAACGACTTGCCTTGGAAGTTGAAGTCTGACATGATGTTCTTTTCCAGAGTTACTTCTGGTCTGTTGGTCACCAGATCAGTGGGTCAAATGAACGTCGTTTTGATGGGTCGTAAGACCTGGGAA	MDWQKSLTLIVALTLSRGIGLKNDLPWKLKSDMMFFSRVTSGLLVTRSVGQMNVVLMGRKTWE	1783	1450	1625	843	1088	472	793	390	ACC	T	49.0	V	GTG	0.0011614976871017	0.0011699152658612	0.0012081434069941	0.0011233754032757	0.0009181202163658	0.0007513590525234	0.0009391439460152	0.0007958095525713	-9.749798003360931	0.0	-9.73938024198902	-9.692992571489416	-9.797944164634115	-10.089029310660134	-10.378209885250598	-10.056366077595529	-10.295289162894466	-0.3392313072992028	-0.6388296432615768	-0.3633735061061127	-0.497344998260349	-0.4303592521832309	5.62497822557047	5.72437746402448	6.32804655901082	5.46923482705481	-0.09316132650251044	-0.09238181122200448	-0.06245674776774812	-0.0939408417830164	-0.11774755321126229	F1	True	substitution
56	ATGGACTGGCAAAAGTCCTTAACTTTGATCGTTGCTTTGACTTTGTCTAGAGGTATTGGTTTGAAAAACGACTTGCCTTGGAAGTTGAAGTCTGACATGATGTTCTTTTCCAGAGTTACTTCTGGTCTGTTGGTCACCAGATCACTGGGTCAAATGAACGTCGTTTTGATGGGTCGTAAGACCTGGGAA	MDWQKSLTLIVALTLSRGIGLKNDLPWKLKSDMMFFSRVTSGLLVTRSLGQMNVVLMGRKTWE	1778	1392	1564	814	947	465	722	365	ACC	T	49.0	L	CTG	0.0011582405427184	0.0011231186552267	0.0011627915621777	0.0010847302233291	0.0007991358868551	0.0007402160157276	0.0008550591790958	0.0007447961197142	-9.753849382156156	0.0	-9.79827393104259	-9.748191776985244	-9.848448001309952	-10.289271536442088	-10.399766028617046	-10.191688106412338	-10.390866822876696	-0.5354221542859321	-0.6014920975744555	-0.443496329427095	-0.5424188215667449	-0.5389204879263385	5.62497822557047	5.72437746402448	6.32804655901082	5.46923482705481	-0.10963745203109714	-0.1165577505745238	-0.05793565972195045	-0.10271715348767047	-0.12346001474012216	F1	True	substitution
57	ATGGACTGGCAAAAGTCCTTAACTTTGATCGTTGCTTTGACTTTGTCTAGAGGTATTGGTTTGAAAAACGACTTGCCTTGGAAGTTGAAGTCTGACATGATGTTCTTTTCCAGAGTTACTTCTGGTCTGTTGGTCACCAGATCACAGGGTCAAATGAACGTCGTTTTGATGGGTCGTAAGACCTGGGAA	MDWQKSLTLIVALTLSRGIGLKNDLPWKLKSDMMFFSRVTSGLLVTRSQGQMNVVLMGRKTWE	1776	1499	1618	856	859	462	679	370	ACC	T	49.0	Q	CAG	0.001156937684965	0.0012094503334661	0.0012029390969332	0.0011406991046311	0.0007248761634726	0.0007354404285293	0.0008041346019474	0.0007549988062856	-9.75547312463582	0.0	-9.691432758943458	-9.699220681862617	-9.775865999175052	-10.42997783077201	-10.409103893196384	-10.280275369054776	-10.371238016127764	-0.6745047061361902	-0.7176711342529245	-0.5810546871921591	-0.5953720169527106	-0.6349383615444504	5.62497822557047	5.72437746402448	6.32804655901082	5.46923482705481	-0.12397789102110436	-0.13369642646161622	-0.07200342031600916	-0.11778470821537493	-0.1301710738268338	F1	True	substitution
58	ATGGACTGGCAAAAGTCCTTAACTTTGATCGTTGCTTTGACTTTGTCTAGAGGTATTGGTGGGAAAAACGACTTGCCTTGGAAGTTGAAGTCTGACATGATGTTCTTTTCCAGAGTTACTTCTGGTCTGTTGGTCACCAGATCAACCGGTCAAATGAACGTCGTTTTGATGGGTCGTAAGACCTGGGAA	MDWQKSLTLIVALTLSRGIGGKNDLPWKLKSDMMFFSRVTSGLLVTRSTGQMNVVLMGRKTWE	1776	1427	1531	852	1940	657	1171	674	TTG	L	21.0	G	GGG	0.001156937684965	0.0011513579892303	0.0011382569576049	0.0011353687349833	0.0016370893563876	0.0010458535964151	0.0013868065079241	0.0013753221498284	-9.75547312463582	0.0	-9.762447807415557	-9.778958006792807	-9.78262336535036	-9.254651214835985	-9.901103374290113	-9.494017772798292	-9.506014695462218	0.5008219097998357	-0.1386555668745561	0.284940233994515	0.2766086698881427	0.2807744519413289	5.62497822557047	5.72437746402448	6.32804655901082	5.46923482705481	-0.01077611252939811	0.011135126195740154	-0.0018922142414763375	-0.022927324913557368	-0.01966001081731988	F1	True	substitution
59	ATGGACTGGCAAAAGTCCTTAACTTTGATCGTTGCTTTGACTTTGTCTAGAGGTATTGGTTTGAAAAACGACTTGCCTTGGAAGTTGAAGTCTGACATGATGTTCTTTTCCAGAGTTACTTCTGGTCTGTTGGTCACCAGATCATGTGGTCAAATGAACGTCGTTTTGATGGGTCGTAAGACCTGGGAA	MDWQKSLTLIVALTLSRGIGLKNDLPWKLKSDMMFFSRVTSGLLVTRSCGQMNVVLMGRKTWE	1765	1447	1623	778	708	374	803	343	ACC	T	49.0	C	TGT	0.0011497719673217	0.001167494751518	0.0012066564612624	0.0010367568964988	0.0005974532290321	0.0005953565373809	0.0009509868709334	0.0006999042987999	-9.764436522827385	0.0	-9.742368220359594	-9.694769289744624	-9.913706640590007	-10.708886601827476	-10.713958474724803	-10.038286955782194	-10.480554710471264	-0.9444500790000934	-0.9715902543652088	-0.3435176660375703	-0.5668480698812566	-0.755649074440675	5.62497822557047	5.72437746402448	6.32804655901082	5.46923482705481	-0.11465288705594158	-0.16696088840305764	-0.10274970203872272	-0.09176591790519678	-0.12655607207316044	F1	True	substitution
60	ATGGACTGGCAAAAGTCCTTAACTTTGATCGTTGCTTTGACTTTGTCTAGAGGTATTGGTTTGAAAAACGACTTGCCTTGGAAGTTGAAGTCTGACATGATGCGTTTTTCCAGAGTTACTTCTGGTCTGTTGGTCACCAGATCAACCGGTCAAATGAACGTCGTTTTGATGGGTCGTAAGACCTGGGAA	MDWQKSLTLIVALTLSRGIGLKNDLPWKLKSDMMRFSRVTSGLLVTRSTGQMNVVLMGRKTWE	1756	1376	1553	817	598	1045	313	74	TTC	F	35.0	R	CGT	0.0011439091074316	0.0011102092453965	0.0011546133606534	0.001088728000565	0.000504628574804	0.0016634962073878	0.0003706835499404	0.0001509997612571	-9.77181186145057	0.0	-9.81495267218922	-9.758374459905294	-9.843140717430517	-10.952490477712368	-9.231565707644195	-11.39752428636689	-12.693166111015127	-1.1806786162617993	0.5833869645450243	-1.6391498264615958	-2.8500253935846107	-1.4099142213616975	5.62497822557047	5.72437746402448	6.32804655901082	5.46923482705481	-0.2148772332340118	-0.19607053789934184	0.08553768499966284	-0.23368392856868178	-0.415916096772594	F1	True	substitution
61	ATGGACTGGCAAAAGTCCTTAACTTTGATCGTTGCTTTGACTTTGTCTAGAGGTATTGGTTTGAAAAACGACTTGCCTTGGAAGTTGAAGTCTGACATGATGTTCTTTTCCAGAGTTACTTCTGGTCTGTGGGTCACCAGATCAACCGGTCAAATGAACGTCGTTTTGATGGGTCGTAAGACCTGGGAA	MDWQKSLTLIVALTLSRGIGLKNDLPWKLKSDMMFFSRVTSGLWVTRSTGQMNVVLMGRKTWE	1748	1413	1553	904	2009	794	1273	792	TTG	L	44.0	W	TGG	0.0011386976764183	0.0011400622556289	0.0011546133606534	0.0012046635404048	0.0016953157304034	0.0012639387451348	0.0015076043420899	0.0016161055529141	-9.778399521485328	0.0	-9.77667167655738	-9.758374459905294	-9.697154023161012	-9.204230303177182	-9.627857737469482	-9.373526429398147	-9.273262856564466	0.5741692183081462	0.1488139390878977	0.3848480305071451	0.4238911665965457	0.4043695985518454	5.62497822557047	5.72437746402448	6.32804655901082	5.46923482705481	0.009589702462429777	0.020173468755541105	0.03291658004350072	-0.011983851785970084	-0.0009940638306815523	F1	True	substitution
62	ATGGACTGGCAAAAGTCCTTAACTTTGATCGTTGCTTTGACTTTGTCTAGAGGTATTGGTTTGAAAAACGACTTGCCTTGGAAGTTGGGGTCTGACATGATGTTCTTTTCCAGAGTTACTTCTGGTCTGTTGGTCACCAGATCAACCGGTCAAATGAACGTCGTTTTGATGGGTCGTAAGACCTGGGAA	MDWQKSLTLIVALTLSRGIGLKNDLPWKLGSDMMFFSRVTSGLLVTRSTGQMNVVLMGRKTWE	1742	1397	1552	885	1522	593	1262	640	AAG	K	30.0	G	GGG	0.0011347891031583	0.0011271528457987	0.0011538698877876	0.0011793442845777	0.0012843556703205	0.0009439744028526	0.0014945771246799	0.0013059438811427	-9.783360082387064	0.0	-9.793101121481856	-9.759303732105469	-9.72779934060584	-9.60473950840693	-10.048964640066435	-9.38604693831696	-9.580691381756717	0.1786205739801332	-0.2558635185845812	0.3732567937885083	0.1471079588491246	0.1628642664146289	5.62497822557047	5.72437746402448	6.32804655901082	5.46923482705481	-0.02232661279305523	-0.028568662608445598	-0.016084562977664862	-0.013253506327195004	-0.03607237115210487	F1	True	substitution
63	ATGGACTGGCAAAAGTCCTTAACTTTGATCGTTGCTTTGACTTTGTCTAGAGGTATTGGTTTGAAAAACGACTTGCCTTGGAAGTTGAAGTCTGACATGATGTTCTTTTCCAGAGTTACTTCTGGTCTGTTGGTCACCAGATCAAATGGTCAAATGAACGTCGTTTTGATGGGTCGTAAGACCTGGGAA	MDWQKSLTLIVALTLSRGIGLKNDLPWKLKSDMMFFSRVTSGLLVTRSNGQMNVVLMGRKTWE	1735	1260	1404	779	846	452	594	262	ACC	T	49.0	N	AAT	0.0011302291010216	0.0010166160241276	0.0010438359036429	0.0010380894889108	0.0007139059770638	0.0007195218045352	0.0007034697401425	0.0005346207763428	-9.789169043520303	0.0	-9.94200940850404	-9.903889353988037	-9.911853467514533	-10.451978298790523	-10.440673972197253	-10.473224012498742	-10.869196475106628	-0.6628092552702203	-0.4986645636932127	-0.5693346585107069	-0.9573430075920956	-0.6160719568904636	5.62497822557047	5.72437746402448	6.32804655901082	5.46923482705481	-0.12437809083620419	-0.1322552353195415	-0.045484591349600076	-0.11650094635286688	-0.17604571251761106	F1	True	substitution
64	ATGGACTGGCAAAAGTCCTTAACTTTGATCGTTGCTTTGTAGTTGTCTAGAGGTATTGGTTTGAAAAACGACTTGCCTTGGAAGTTGAAGTCTGACATGATGTTCTTTTCCAGAGTTACTTCTGGTCTGTTGGTCACCAGATCAACCGGTCAAATGAACGTCGTTTTGATGGGTCGTAAGACCTGGGAA	MDWQKSLTLIVAL*LSRGIGLKNDLPWKLKSDMMFFSRVTSGLLVTRSTGQMNVVLMGRKTWE	1711	1355	1465	848	210	263	306	33	ACT	T	14.0	*	TAG	0.0011145948079815	0.0010932656449944	0.0010891877484593	0.0011300383653355	0.0001772107035264	0.0004186598110459	0.0003623935024976	6.733773137142472e-05	-9.809264946496514	0.0	-9.837140290650083	-9.842531624982984	-9.789412531013	-12.462246634244352	-11.221933945320137	-11.430155290606857	-13.858225357285622	-2.652981687747838	-1.3847936546700517	-1.5876236656238714	-4.068812826272621	-2.1203026766858546	5.62497822557047	5.72437746402448	6.32804655901082	5.46923482705481	-0.30276873756960515	-0.37749750205924626	-0.15278322511073109	-0.22803997307996407	-0.5703799476371345	F1	True	stop
65	ATGGACTGGCAAAAGTCCTTAACTTTGATCGTTGCTTTGACTTTGTCTAGAGGTATTGGTTTGAAAAACGACTTGCCTTGGAAGTTGAAGTCTGACATGATGTTCTTTTCCAGAGTTACTTCTGGTCTGTTGGTCACCAGATCAAGTGGTCAAATGAACGTCGTTTTGATGGGTCGTAAGACCTGGGAA	MDWQKSLTLIVALTLSRGIGLKNDLPWKLKSDMMFFSRVTSGLLVTRSSGQMNVVLMGRKTWE	1692	1299	1412	767	1020	338	671	327	ACC	T	49.0	S	AGT	0.0011022176593248	0.0010480827105887	0.0010497836865696	0.0010220983799674	0.0008607377028429	0.0005380494910019	0.0007946602620128	0.0006672557017713	-9.825375137865976	0.0	-9.898031711443435	-9.895692201021417	-9.934250218073268	-10.182138715051616	-10.859973498330255	-10.297374177099323	-10.549472651145994	-0.3567635771856388	-0.9619417868868184	-0.40168197607791	-0.6152224330727272	-0.5084522045753186	5.62497822557047	5.72437746402448	6.32804655901082	5.46923482705481	-0.09985919340780043	-0.09454225397455074	-0.1015813989225749	-0.09813698789302597	-0.1326868297601054	F1	True	substitution
66	ATGGACTGGCAAAAGTCCTTAACTTTGATCGTTGCTTTGACTTTGTCTAGAGGTATTGGTTTGAAAAACGACTTGCCTTGGAAGTTGAAGTCTGACATGATGTTCTTTTCCAGAGTTACTTCTGGTCTGTTGGTCACCAGATCAAAGGGTCAAATGAACGTCGTTTTGATGGGTCGTAAGACCTGGGAA	MDWQKSLTLIVALTLSRGIGLKNDLPWKLKSDMMFFSRVTSGLLVTRSKGQMNVVLMGRKTWE	1688	1310	1467	779	637	389	727	314	ACC	T	49.0	K	AAG	0.0010996119438181	0.001056957929847	0.001090674694191	0.0010380894889108	0.0005375391340303	0.0006192344733721	0.0008609806415549	0.0006407287166856	-9.828789802278742	0.0	-9.885866330466506	-9.840563418619205	-9.911853467514533	-10.861342589654171	-10.657226589626248	-10.181731579379914	-10.60799872775245	-1.0325527873754314	-0.7713602591597422	-0.3411681607607093	-0.6961452602379197	-0.7337527596988309	5.62497822557047	5.72437746402448	6.32804655901082	5.46923482705481	-0.11722560110647498	-0.17781748934639968	-0.07850447056815732	-0.09150856313652446	-0.14294263907642552	F1	True	substitution
67	ATGGACTGGCAAAAGTCCTTAACTTTGATCGTTGCTTTGACTTTGTCTAGAGGTATTGGTTTGAAAAACGACTTGCCTTGGAAGTTGAAGTCTGACATGATGTTCTTTTCCAGAGTTACTTCTGGTCTGTTGGTCACCAGATCAGATGGTCAAATGAACGTCGTTTTGATGGGTCGTAAGACCTGGGAA	MDWQKSLTLIVALTLSRGIGLKNDLPWKLKSDMMFFSRVTSGLLVTRSDGQMNVVLMGRKTWE	1683	1379	1428	822	627	376	858	428	ACC	T	49.0	D	GAT	0.0010963547994348	0.0011126297597397	0.0010616792524231	0.0010953909626247	0.0005291005291005	0.0005985402621797	0.0010161229579836	0.0008733499705142	-9.833069529655978	0.0	-9.811810685377338	-9.879436310263497	-9.834338401894517	-10.884170519108435	-10.706264082934805	-9.94270929579996	-10.16115249024293	-1.0511009894524577	-0.8944533975574647	-0.0632729855364662	-0.3268140883484136	-0.6106337429529392	5.62497822557047	5.72437746402448	6.32804655901082	5.46923482705481	-0.09477232060309826	-0.1801031220117288	-0.0934094383769528	-0.061069113078494656	-0.0961352028292437	F1	True	substitution
68	ATGGACTGGCAAAAGTCCTTAACTTTGATCGTTGCTTTGCCGTTGTCTAGAGGTATTGGTTTGAAAAACGACTTGCCTTGGAAGTTGAAGTCTGACATGATGTTCTTTTCCAGAGTTACTTCTGGTCTGTTGGTCACCAGATCAACCGGTCAAATGAACGTCGTTTTGATGGGTCGTAAGACCTGGGAA	MDWQKSLTLIVALPLSRGIGLKNDLPWKLKSDMMFFSRVTSGLLVTRSTGQMNVVLMGRKTWE	1677	1296	1535	775	876	621	632	313	ACT	T	14.0	P	CCG	0.0010924462261748	0.0010456621962456	0.0011412308490683	0.001032759119263	0.0007392217918533	0.0009885465500362	0.0007484728548317	0.0006386881793713	-9.83822201742158	0.0	-9.901367424006692	-9.775193634035054	-9.9192804854146	-10.4017050923093	-9.982403476391958	-10.383762385122404	-10.61260062971146	-0.5634830748877206	-0.0810360523852651	-0.6085687510873505	-0.6933201442968588	-0.5860259129875356	5.62497822557047	5.72437746402448	6.32804655901082	5.46923482705481	-0.12040704240602568	-0.12001560360418277	0.005084754741525358	-0.12079848120786857	-0.14258459609396246	F1	True	substitution
69	ATGGACTGGCAAAAGTCCTTAACTTTGATCGTTGCTTTGGCTTTGTCTAGAGGTATTGGTTTGAAAAACGACTTGCCTTGGAAGTTGAAGTCTGACATGATGTTCTTTTCCAGAGTTACTTCTGGTCTGTTGGTCACCAGATCAACCGGTCAAATGAACGTCGTTTTGATGGGTCGTAAGACCTGGGAA	MDWQKSLTLIVALALSRGIGLKNDLPWKLKSDMMFFSRVTSGLLVTRSTGQMNVVLMGRKTWE	1676	1352	1498	821	1915	621	895	520	ACT	T	14.0	A	GCT	0.0010917947972981	0.0010908451306512	0.0011137223530321	0.0010940583702128	0.001615992844063	0.0009885465500362	0.0010599417801811	0.0010610794034285	-9.839082557286575	0.0	-9.840337990609134	-9.810394665833844	-9.836094573798396	-9.273363475098154	-9.982403476391958	-9.881799261147888	-9.880251663615622	0.565719082188421	-0.1420654857828243	-0.0714045953140445	-0.0441570898172276	-0.057780842565636	5.62497822557047	5.72437746402448	6.32804655901082	5.46923482705481	-0.03130879372026	0.019132186853311372	-0.0023051107864688375	-0.06195981486744882	-0.060312476654051164	F1	True	substitution
70	ATGGACTGGCAAAAGTCCTTAACTTTGATCGTTGCTTTGACTTTGTCTAGAGGTATTGGTTTGAAAAACGACTTGCCTTGGAAGTTGAAGTCTGACATGATGTTCTTTTCCAGAGTTACTTCTGGTCTGTTGGTCACCAGATCAGGTGGTCAAATGAACGTCGTTTTGATGGGTCGTAAGACCTGGGAA	MDWQKSLTLIVALTLSRGIGLKNDLPWKLKSDMMFFSRVTSGLLVTRSGGQMNVVLMGRKTWE	1667	1296	1495	785	1027	407	765	418	ACC	T	49.0	G	GGT	0.0010859319374081	0.0010456621962456	0.0011114919344346	0.0010460850433825	0.0008666447262938	0.0006478879965615	0.0009059837562441	0.0008529445973713	-9.84685060199951	0.0	-9.901367424006692	-9.813286805207127	-9.90078414179721	-10.172271685592278	-10.591967950346191	-10.108227195719492	-10.195260344563192	-0.3254210835927686	-0.6906005263394999	-0.294940390512366	-0.2944762027659831	-0.3101807370525673	5.62497822557047	5.72437746402448	6.32804655901082	5.46923482705481	-0.08856249721819523	-0.09068002372326861	-0.06872552404360911	-0.08644497071312186	-0.09203683899491569	F1	True	substitution
71	ATGGACTGGCAAAAGTCCTTAACTTTGATCGTTGCTTTGACTTTGTCTAGAGGTATTGGTTTGAAAAACGACTTGCCTTGGAAGTTGGGTTCTGACATGATGTTCTTTTCCAGAGTTACTTCTGGTCTGTTGGTCACCAGATCAACCGGTCAAATGAACGTCGTTTTGATGGGTCGTAAGACCTGGGAA	MDWQKSLTLIVALTLSRGIGLKNDLPWKLGSDMMFFSRVTSGLLVTRSTGQMNVVLMGRKTWE	1653	1319	1426	836	1449	570	1114	506	AAG	K	30.0	G	GGT	0.0010768119331347	0.0010642194728765	0.0010601923066914	0.0011140472563921	0.0012227538543328	0.000907361567666	0.0013193018358902	0.0010325118810285	-9.859017981693611	0.0	-9.875988577639774	-9.881458307848709	-9.809973853495316	-9.675650272353543	-10.106034825560336	-9.566009615959477	-9.919625901949766	0.183367709340068	-0.230046247920562	0.3154486918892303	-0.1096520484544498	0.0368578304428091	5.62497822557047	5.72437746402448	6.32804655901082	5.46923482705481	-0.02378462392705146	-0.02798368905679837	-0.012958429440365873	-0.01958555879730455	-0.06861302460195194	F1	True	substitution
72	ATGGACTGGCAAAAGTCCTTAACTTTGATCGTTGCTTTGACTTTGTCTAGAGGTATTGGTTTGAAAAACGACTTGCCTTGGAAGTTGAAGTCTGACATGATGTTCTTTTCCAGAGTTACTTCTGGTCTGTTGGTCACCAGATCAGCTGGTCAAATGAACGTCGTTTTGATGGGTCGTAAGACCTGGGAA	MDWQKSLTLIVALTLSRGIGLKNDLPWKLKSDMMFFSRVTSGLLVTRSAGQMNVVLMGRKTWE	1650	1349	1480	805	1024	461	736	396	ACC	T	49.0	A	GCT	0.0010748576465047	0.0010884246163081	0.0011003398414469	0.0010727368916215	0.0008641131448148	0.0007338485661299	0.0008716392739813	0.000808052776457	-9.861638681852748	0.0	-9.843542793943053	-9.827835113776285	-9.86448801257422	-10.176492151910471	-10.412229994183102	-10.163981177242494	-10.273262856564466	-0.3148534700577254	-0.5686872002400509	-0.3361460634662112	-0.4087748439902459	-0.3724604537282285	5.62497822557047	5.72437746402448	6.32804655901082	5.46923482705481	-0.09016813812341035	-0.0893778121887025	-0.05396341606074745	-0.0909584640581182	-0.10652255471414336	F1	True	substitution
73	ATGGACTGGCAAAAGTCCTTAACTTTGATCGTTGCTTTGACTTTGTCTAGAGGTATTGGTTTGAAAAACGACGGGCCTTGGAAGTTGAAGTCTGACATGATGTTCTTTTCCAGAGTTACTTCTGGTCTGTTGGTCACCAGATCAACCGGTCAAATGAACGTCGTTTTGATGGGTCGTAAGACCTGGGAA	MDWQKSLTLIVALTLSRGIGLKNDGPWKLKSDMMFFSRVTSGLLVTRSTGQMNVVLMGRKTWE	1635	1298	1492	762	624	884	386	156	TTG	L	25.0	G	GGG	0.0010650862133546	0.0010472758724743	0.001109261515837	0.0010154354179076	0.0005265689476215	0.0014072063610821	0.0004571369018434	0.0003183238210285	-9.87481407060048	0.0	-9.89914275889218	-9.816184754037357	-9.943685798082878	-10.891089933048226	-9.472950375221007	-11.095086096031428	-11.617217257781828	-1.0162758624477457	0.4261923836711716	-1.2789013419940698	-1.6735314596989497	-1.1475886022209076	5.62497822557047	5.72437746402448	6.32804655901082	5.46923482705481	-0.18501779372355487	-0.1758117385382444	0.0665034788843639	-0.19422384890886535	-0.2668123411275018	F1	True	substitution
74	ATGGACTGGCAAAAGTCCTTAACTTTGATCGTTGCTTTGGCGTTGTCTAGAGGTATTGGTTTGAAAAACGACTTGCCTTGGAAGTTGAAGTCTGACATGATGTTCTTTTCCAGAGTTACTTCTGGTCTGTTGGTCACCAGATCAACCGGTCAAATGAACGTCGTTTTGATGGGTCGTAAGACCTGGGAA	MDWQKSLTLIVALALSRGIGLKNDLPWKLKSDMMFFSRVTSGLLVTRSTGQMNVVLMGRKTWE	1632	1359	1422	783	1365	456	999	415	ACT	T	14.0	A	GCG	0.0010631319267246	0.001096492997452	0.0010572184152281	0.0010434198585586	0.0011518695729222	0.0007258892541328	0.0011831081993306	0.0008468229854285	-9.87746364901443	0.0	-9.832887686123929	-9.88551082467318	-9.90446448828516	-9.76180691610326	-10.427962920447698	-9.723202265507089	-10.20565195040979	0.1156567329111712	-0.5950752343237706	0.1623085591660906	-0.3011874621246306	-0.0927653646067296	5.62497822557047	5.72437746402448	6.32804655901082	5.46923482705481	-0.046759268075320576	-0.036327485338757404	-0.057158661577079745	-0.03635987457356141	-0.09288739499579886	F1	True	substitution
75	ATGGACTGGCAAAAGTCCTTAACTTTGATCGTTGCTTTGACTTTGTCTAGAGGTATTGGTTTGAAAAACGACTTGCCTTGGAAGTTGAAGTCTGACATGATGTTCTTTTCCAGAGTTACTTCTGGTCTGTTGGTCACCAGATCACGTGGTCAAATGAACGTCGTTTTGATGGGTCGTAAGACCTGGGAA	MDWQKSLTLIVALTLSRGIGLKNDLPWKLKSDMMFFSRVTSGLLVTRSRGQMNVVLMGRKTWE	1624	1310	1414	777	1055	377	729	254	ACC	T	49.0	R	CGT	0.0010579204957113	0.001056957929847	0.0010512706323013	0.0010354243040869	0.0008902728200973	0.0006001321245791	0.0008633492265385	0.0005182964778285	-9.88455307380075	0.0	-9.885866330466506	-9.893650169483196	-9.915562197168487	-10.133464868315926	-10.702432221343775	-10.17776812897257	-10.913934789871911	-0.2489117945151751	-0.8165658908772695	-0.2841179594893734	-0.9983725927034222	-0.5503419251833215	5.62497822557047	5.72437746402448	6.32804655901082	5.46923482705481	-0.08461890435205449	-0.08125204091443279	-0.08397828084139822	-0.08525952786271077	-0.18124562477934322	F1	True	substitution
76	ATGGACTGGCAAAAGTCCTTAACTTTGATCGTTGCTTTGACGTTGTCTAGAGGTATTGGTTTGAAAAACGACTTGCCTTGGAAGTTGAAGTCTGACATGATGTTCTTTTCCAGAGTTACTTCTGGTCTGTTGGTCACCAGATCAACCGGTCAAATGAACGTCGTTTTGATGGGTCGTAAGACCTGGGAA	MDWQKSLTLIVALTLSRGIGLKNDLPWKLKSDMMFFSRVTSGLLVTRSTGQMNVVLMGRKTWE	1621	1269	1452	832	1402	486	1024	648	ACT	T	14.0	T	ACG	0.0010559662090813	0.0010238775671571	0.0010795226012033	0.0011087168867443	0.0011830924111625	0.0007736451261152	0.0012127155116261	0.001322268179657	-9.887220615468385	0.0	-9.931741073050212	-9.855390836296843	-9.816893267435107	-9.723221517899852	-10.336040431006658	-9.687543133299508	-9.562769473759452	0.1639990975685332	-0.4042993579564466	0.1678477029973368	0.2541237936756548	0.165923400282935	5.62497822557047	5.72437746402448	6.32804655901082	5.46923482705481	-0.03221430910026721	-0.030370418054230616	-0.03405820014630379	-0.035753140426844666	-0.02250964683493104	F1	True	silent
77	ATGGACTGGCAAAAGTCCTTAACTTTGATCGTTGCTTTGACTTTGTCTAGAGGTATTGGTTTGAAAAACGACTTGCCTTGGAAGTTGAAGTCTGACATGATGTTCTTTTCCAGAGTTACTTCTGGTCTGTTGGTCACCAGATCACGGGGTCAAATGAACGTCGTTTTGATGGGTCGTAAGACCTGGGAA	MDWQKSLTLIVALTLSRGIGLKNDLPWKLKSDMMFFSRVTSGLLVTRSRGQMNVVLMGRKTWE	1608	1306	1449	774	763	390	696	316	ACC	T	49.0	R	CGG	0.0010474976336846	0.0010537305773894	0.0010772921826058	0.001031426526851	0.0006438655561462	0.0006208263357715	0.0008242675743084	0.0006448097913142	-9.898837299806996	0.0	-9.890278245344888	-9.858374694735666	-9.92114322943179	-10.600952905075944	-10.653522620862828	-10.24459963745078	-10.598838728466973	-0.7021156052689452	-0.7632443755179406	-0.3862249427151134	-0.6776954990351829	-0.6899055521520641	5.62497822557047	5.72437746402448	6.32804655901082	5.46923482705481	-0.11677135768121893	-0.13709882485663183	-0.07752174329354147	-0.09644389050580605	-0.14060439609287284	F1	True	substitution
78	ATGGACTGGCAAAAGTCCTTAACTTTGATCGTTGCTTTGACTTTGTCTAGAGGTATTGGTTTGAAAAACGACTTGCCTTGGAAGTTGAAGTCTGACATGATGTTCTTTTCCAGAGTTACTTCTGGTTCGTTGGTCACCAGATCAACCGGTCAAATGAACGTCGTTTTGATGGGTCGTAAGACCTGGGAA	MDWQKSLTLIVALTLSRGIGLKNDLPWKLKSDMMFFSRVTSGSLVTRSTGQMNVVLMGRKTWE	1606	1308	1457	804	1336	541	1167	1027	CTG	L	43.0	S	TCG	0.0010461947759312	0.0010553442536182	0.0010832399655325	0.0010714042992096	0.0011273976186256	0.000861197558083	0.0013820693379568	0.0020956318217713	-9.900632813468611	0.0	-9.888070601393236	-9.85043141222808	-9.866281294397272	-9.79278785943642	-10.181368150785625	-9.49895428759216	-8.898399010325882	0.1078449540321901	-0.2932975493923884	0.351477124635922	0.96788228407139	0.2296610393340561	5.62497822557047	5.72437746402448	6.32804655901082	5.46923482705481	-0.018128246165504278	-0.037290104621546825	-0.02061733410859017	-0.015639158222418383	0.06794901893148733	F1	True	substitution
79	ATGGACTGGCAAAAGTCCTTAACTTTGATCGTTGCTTTGACTTTGTCTAGAGGTATTGGTTTGAAAAACGACTTGCCTTGGAAGTTGAAGTCTGACATGATGCTGTTTTCCAGAGTTACTTCTGGTCTGTTGGTCACCAGATCAACCGGTCAAATGAACGTCGTTTTGATGGGTCGTAAGACCTGGGAA	MDWQKSLTLIVALTLSRGIGLKNDLPWKLKSDMMLFSRVTSGLLVTRSTGQMNVVLMGRKTWE	1588	1281	1393	833	963	445	922	516	TTC	F	35.0	L	CTG	0.0010344690561512	0.0010335596245298	0.0010356577021186	0.0011100494791562	0.0008126376547429	0.0007083787677393	0.0010919176774603	0.0010529172541713	-9.916893793842968	0.0	-9.918162666549671	-9.915237031691342	-9.815160300210652	-10.265100164067016	-10.46319140875868	-9.83892019287017	-9.891392221220825	-0.3482063702240463	-0.5450287422090092	0.0763168388211728	-0.0762319210101711	-0.2122191456171087	5.62497822557047	5.72437746402448	6.32804655901082	5.46923482705481	-0.05773809429362777	-0.09348777809196683	-0.05109868647509516	-0.045779040180618534	-0.06437750211216038	F1	True	substitution
80	ATGGACTGGCAAAAGTCCTTAACTTTGATCGTTGCTTTGAAGTTGTCTAGAGGTATTGGTTTGAAAAACGACTTGCCTTGGAAGTTGAAGTCTGACATGATGTTCTTTTCCAGAGTTACTTCTGGTCTGTTGGTCACCAGATCAACCGGTCAAATGAACGTCGTTTTGATGGGTCGTAAGACCTGGGAA	MDWQKSLTLIVALKLSRGIGLKNDLPWKLKSDMMFFSRVTSGLLVTRSTGQMNVVLMGRKTWE	1583	1317	1348	791	1058	1327	446	456	ACT	T	14.0	K	AAG	0.0010312119117678	0.0010626057966477	0.0010022014231557	0.0010540805978542	0.0008928044015763	0.0021124014040226	0.0005281944513528	0.0009304850153142	-9.921443450848743	0.0	-9.878177796634803	-9.962611793110735	-9.889799101103408	-10.129368239796449	-8.886900279242246	-10.886643233379203	-10.069729462479335	-0.2079247889477038	0.9912775173925574	-0.9240314402684664	-0.1799303613759271	-0.1939275751618154	5.62497822557047	5.72437746402448	6.32804655901082	5.46923482705481	-0.076860572014848	-0.07620134983448425	0.13492789178810663	-0.1553529162200834	-0.07751979419521175	F1	True	substitution
81	ATGGACTGGCAAAAGTCCTTAACTTTGATCGTTGCTTTGACTTTGTCTAGAGGTATTGGTTTGAAAAACGACTTGCCTTGGAAGTTGAAGTCTGACATGATGCCGTTTTCCAGAGTTACTTCTGGTCTGTTGGTCACCAGATCAACCGGTCAAATGAACGTCGTTTTGATGGGTCGTAAGACCTGGGAA	MDWQKSLTLIVALTLSRGIGLKNDLPWKLKSDMMPFSRVTSGLLVTRSTGQMNVVLMGRKTWE	1580	1281	1306	701	245	309	271	26	TTC	F	35.0	P	CCG	0.0010292576251378	0.0010335596245298	0.0009709755627903	0.0009341472807785	0.0002067458207809	0.0004918854814189	0.0003209432652838	5.305397017142554e-05	-9.924180147921462	0.0	-9.918162666549671	-10.008277392746164	-10.064062351565576	-12.239854212907904	-10.989389906708066	-11.605394091945636	-14.202179758502984	-2.3156740649864425	-1.0712272401583949	-1.5971166991994714	-4.138117406937408	-1.956395382092957	5.62497822557047	5.72437746402448	6.32804655901082	5.46923482705481	-0.2825060078249102	-0.3359322162353695	-0.11481443680093473	-0.22907979941445092	-0.5791633106132552	F1	True	substitution
82	ATGGACTGGCAAAAGTCCTTAACTTTGATCGTTGCTTTGACTTTGTCTAGAGGTATTGGTTTGAAAAACGACTTGCCTTGGAAGTTGAAGTCTGACATGATGTTCTTTTCCAGAGTTACTTCTGGTCTGTTGGTCACCAGATCAACCCGGCAAATGAACGTCGTTTTGATGGGTCGTAAGACCTGGGAA	MDWQKSLTLIVALTLSRGIGLKNDLPWKLKSDMMFFSRVTSGLLVTRSTRQMNVVLMGRKTWE	1571	1226	1312	779	1647	563	1180	728	GGT	G	50.0	R	CGG	0.0010233947652478	0.0009891835282385	0.0009754363999854	0.0010380894889108	0.0013898382319434	0.0008962185308701	0.0013974651403505	0.0014855111647999	-9.93242152569173	0.0	-9.981474163200536	-10.001664569674512	-9.911853467514533	-9.49086731218412	-10.123861822532213	-9.482971989050304	-9.39482483644538	0.4415542135076098	-0.1423876593316748	0.518692580624208	0.5170286310691505	0.4792914222883802	5.62497822557047	5.72437746402448	6.32804655901082	5.46923482705481	0.0032543376485739944	0.003831766976214812	-0.002344121786107989	0.0026769083209331763	0.010809775818762623	F1	True	substitution
83	ATGGACTGGCAAAAGTCCTTAACTTTGATCGTTGCTTTGACTTTGTCTAGAGGTATTGGTTTGAAAAACGACTTGCCTTGGAAGTTGAAGTCTGACATGATGTTCTTTTCCAGAGTTACTTCTGGTCTGTTGGTCACCAGATCAACCGGTCAAATGAACGTCGTTTTGATGGGTGGGAAGACCTGGGAA	MDWQKSLTLIVALTLSRGIGLKNDLPWKLKSDMMFFSRVTSGLLVTRSTGQMNVVLMGGKTWE	1568	1311	1421	761	1100	1273	556	339	CGT	R	59.0	G	GGG	0.0010214404786178	0.0010577647679614	0.0010564749423622	0.0010141028254956	0.0009282465422816	0.0020264408344542	0.0006584666254532	0.0006917421495428	-9.935179146870718	0.0	-9.884765456669564	-9.886525735049814	-9.945580342072654	-10.073204343498452	-8.946836230711082	-10.568602060576	-10.497478013507733	-0.1380251966277335	0.9379292259584826	-0.6820763255261859	-0.5518976714350785	-0.344961434031406	5.62497822557047	5.72437746402448	6.32804655901082	5.46923482705481	-0.09612459048181524	-0.06758785776466851	0.12846811200809524	-0.12885018681668473	-0.12466132319896198	F1	True	substitution
84	ATGGACTGGCAAAAGTCCTTAACTTTGATCGTTGCTTTGACTTTGTCTAGAGGTATTGGTTTGAAAAACGACTTGCCTTGGAAGTTGAAGTCTGACATGATGTTCTTTTCCAGAGTTACTTCTGGTCTGTTGGTCACCAGATCAACCGGTCAAATGAACGTCGTTTTGATGGGTGGTAAGACCTGGGAA	MDWQKSLTLIVALTLSRGIGLKNDLPWKLKSDMMFFSRVTSGLLVTRSTGQMNVVLMGGKTWE	1554	1293	1427	822	1447	1387	454	289	CGT	R	59.0	G	GGT	0.0010123204743444	0.0010432416819024	0.0010609357795573	0.0010953909626247	0.0012210661333468	0.0022079131479874	0.0005376687912873	0.0005897152838285	-9.948118202578216	0.0	-9.904710867081064	-9.880446954816833	-9.834338401894517	-9.67764294537875	-8.823100862288838	-10.860994646008592	-10.7276937941434	0.2704752571994664	1.0816100047922266	-0.9805476911917612	-0.8933553922488819	-0.3114400675247077	5.62497822557047	5.72437746402448	6.32804655901082	5.46923482705481	-0.08939659162843759	-0.01724971840252082	0.1458659735878375	-0.16154346485435436	-0.16793619874311916	F1	True	substitution
85	ATGGACTGGCAAAAGTCCTTAACTTTGATCGTTGCTTTGACTTTGTCTAGAGGTATTGGTTTGAAAAACGACTTGCCTTGGAAGTTGTTGTCTGACATGATGTTCTTTTCCAGAGTTACTTCTGGTCTGTTGGTCACCAGATCAACCGGTCAAATGAACGTCGTTTTGATGGGTCGTAAGACCTGGGAA	MDWQKSLTLIVALTLSRGIGLKNDLPWKLLSDMMFFSRVTSGLLVTRSTGQMNVVLMGRKTWE	1553	1295	1410	785	1465	575	1128	419	AAG	K	30.0	L	TTG	0.0010116690454677	0.0010448553581312	0.0010482967408379	0.0010460850433825	0.0012362556222205	0.0009153208796631	0.0013358819307757	0.0008549851346856	-9.949046876598626	0.0	-9.902481044317405	-9.897737127006438	-9.90078414179721	-9.659807202600865	-10.0934347887807	-9.547991780900714	-10.191813042944723	0.2892396739977627	-0.1909537444632985	0.349745346105724	-0.2910289011475147	0.0491429647672321	5.62497822557047	5.72437746402448	6.32804655901082	5.46923482705481	-0.015383146082912818	-0.014937442323034043	-0.00822483898048302	-0.015828849842791592	-0.09159994288916096	F1	True	substitution
86	ATGGACTGGCAAAAGTCCTTAACTTTGATCGTTGCTTTGACTTTGTCTAGAGGTATTGGTTTGAAAAACGACTTGCCTTGGAAGTTGAAGTCTGACATGATGTTCTTTTCCAGAGTTACTTCTGGTCTGTTGGTCACCAGATCAACTGGTCAAATGAACGTCGTTTTGATGGGTCGTAAGACCTGGGAA	MDWQKSLTLIVALTLSRGIGLKNDLPWKLKSDMMFFSRVTSGLLVTRSTGQMNVVLMGRKTWE	1551	1236	1365	731	794	438	680	364	ACC	T	49.0	T	ACT	0.0010103661877144	0.0009972519093823	0.001014840461875	0.0009741250531371	0.0006700252314287	0.0006972357309434	0.0008053188944392	0.0007427555823999	-9.950906019949835	0.0	-9.969754398986945	-9.94453133848538	-10.003605389623765	-10.543496954767516	-10.486065875011269	-10.278152197161806	-10.39482483644538	-0.5925909348176805	-0.5163114760243239	-0.3336208586764257	-0.3912194468216174	-0.4537654614229707	5.62497822557047	5.72437746402448	6.32804655901082	5.46923482705481	-0.09748976173892865	-0.12360246745208052	-0.047621401440262376	-0.09068186391556053	-0.10429765956229678	F1	True	silent
87	ATGGACTGGCAAAAGTCCTTAACTTTGATCGTTGCTTTGACTTTGTCTAGAGGTATTGGTTTGAAAAACGACCGGCCTTGGAAGTTGAAGTCTGACATGATGTTCTTTTCCAGAGTTACTTCTGGTCTGTTGGTCACCAGATCAACCGGTCAAATGAACGTCGTTTTGATGGGTCGTAAGACCTGGGAA	MDWQKSLTLIVALTLSRGIGLKNDRPWKLKSDMMFFSRVTSGLLVTRSTGQMNVVLMGRKTWE	1546	1289	1365	716	806	1242	489	385	TTG	L	25.0	R	CGG	0.001007109043331	0.0010400143294449	0.001014840461875	0.0009541361669578	0.0006801515573445	0.0019770931000724	0.0005791190285011	0.0007856068659999	-9.95556438706108	0.0	-9.909180878529668	-9.94453133848538	-10.033517208311943	-10.521856123382507	-8.982403476391958	-10.753852478347277	-10.313904841061811	-0.5662917363214284	0.9267774021377092	-0.8093211398618951	-0.2803876327498695	-0.4233396845356489	5.62497822557047	5.72437746402448	6.32804655901082	5.46923482705481	-0.10530651002649785	-0.12036170552239873	0.12711777211733088	-0.14278804006652668	-0.09025131453059697	F1	True	substitution
88	ATGGACTGGCAAAAGTCCTTAACTTTGATCGTTGCTTTGACTTTGTCTAGAGGTATTGGTTTGAAAAACGACTTGCCTTGGAAGTTGAAGTCTGACATGATGTTCTTTTCCAGAGTTACTTCTGGTCTGTTGGTCACCAGATCAACCGGTCAAATGAACGTCGTTTTGATGGGTCGTAAGACCTGGGGT	MDWQKSLTLIVALTLSRGIGLKNDLPWKLKSDMMFFSRVTSGLLVTRSTGQMNVVLMGRKTWG	1529	1188	1248	658	1864	876	706	184	GAA	E	63.0	G	GGT	0.0009960347524277	0.0009585236798918	0.0009278541365715	0.0008768458070646	0.0015729559589208	0.0013944714618868	0.0008361104992266	0.0003754588658285	-9.971516299625122	0.0	-10.026898306090551	-10.073814355430349	-10.15538921184096	-9.312306007256192	-9.486065875011269	-10.224018760028327	-11.379057520587065	0.6592102923689289	0.540832431079286	-0.1502044045979804	-1.223668308746106	0.1953140132406527	5.62497822557047	5.72437746402448	6.32804655901082	5.46923482705481	-0.01996920724289044	0.0306527947819106	0.08038488802265406	-0.07059120926769148	-0.20979862996295637	F1	True	substitution
89	ATGGACTGGCAAAAGTCCTTAACTTTGATCGTTGCTTTGACTTTGTCTAGAGGTATTGGTTTGAAAAACGACTTGCCTTGGAAGTTGAAGTCTGACATGATGTTCTTTTCCAGAGTTACTTCTGGTCTGTTGGTCACCAGATCACTTGGTCAAATGAACGTCGTTTTGATGGGTCGTAAGACCTGGGAA	MDWQKSLTLIVALTLSRGIGLKNDLPWKLKSDMMFFSRVTSGLLVTRSLGQMNVVLMGRKTWE	1529	1169	1319	708	1005	425	690	378	ACC	T	49.0	L	CTT	0.0009960347524277	0.0009431937557184	0.0009806407100463	0.0009434754276622	0.0008480797954482	0.000676541519751	0.0008171618193574	0.0007713231047999	-9.971516299625122	0.0	-10.050158212359662	-9.99398772504105	-10.0497274354932	-10.203512365844183	-10.529533903587376	-10.257090581633976	-10.340377052423005	-0.231996066219061	-0.4793756912277143	-0.2631028565929263	-0.2906496169298034	-0.2768762367613648	5.62497822557047	5.72437746402448	6.32804655901082	5.46923482705481	-0.08106259790010434	-0.07916757251198865	-0.04314896137942013	-0.08295762328822003	-0.0915518740469128	F1	True	substitution
90	ATGGACTGGCAAAAGTCCTTAACTTTGATCGTTGCTTTGACTTTGTCTAGAGGTATTGGTTTGAAAAACGACTTGCCTTGGAAGTTGAAGTCTGACATGATGTGTTTTTCCAGAGTTACTTCTGGTCTGTTGGTCACCAGATCAACCGGTCAAATGAACGTCGTTTTGATGGGTCGTAAGACCTGGGAA	MDWQKSLTLIVALTLSRGIGLKNDLPWKLKSDMMCFSRVTSGLLVTRSTGQMNVVLMGRKTWE	1528	1200	1269	695	1148	466	796	607	TTC	F	35.0	C	TGT	0.000995383323551	0.0009682057372644	0.0009434670667541	0.0009261517263068	0.0009687518459448	0.000741807878127	0.0009426968234906	0.0012386061497713	-9.972460162950178	0.0	-10.012398736395438	-10.049740220451488	-10.07646381796533	-10.011585225234786	-10.39666678995816	-10.050918512755858	-9.657066770388395	-0.0391250622846079	-0.384268053562721	-0.0011782923043703	0.4193970475769344	-0.0201516772944891	5.62497822557047	5.72437746402448	6.32804655901082	5.46923482705481	-0.042950098549009615	-0.05540072627226042	-0.03163267138779471	-0.05426752571022452	-0.001563629048860869	F1	True	substitution
91	ATGGACTGGCAAAAGTCCTTAACTTTGATCGTTGCTTTGACTTTGTCTAGAGGTATTGGTTTGAAAAACGACATGCCTTGGAAGTTGAAGTCTGACATGATGTTCTTTTCCAGAGTTACTTCTGGTCTGTTGGTCACCAGATCAACCGGTCAAATGAACGTCGTTTTGATGGGTCGTAAGACCTGGGAA	MDWQKSLTLIVALTLSRGIGLKNDMPWKLKSDMMFFSRVTSGLLVTRSTGQMNVVLMGRKTWE	1522	1216	1321	743	1406	577	1020	611	TTG	L	25.0	M	ATG	0.000991474750291	0.0009811151470946	0.000982127655778	0.0009901161620805	0.0011864678531345	0.0009185046044619	0.0012079783416589	0.0012467682990285	-9.978136347482382	0.0	-9.993289913447732	-9.991801823045767	-9.980114585037605	-9.71911127283794	-10.088425425966957	-9.69318969644065	-9.647590906825346	0.2590250746444429	-0.0951355125192243	0.2986121266051178	0.3325236782122562	0.2788186006247803	5.62497822557047	5.72437746402448	6.32804655901082	5.46923482705481	-0.015617135157883153	-0.01866068595415416	0.0033774946768744063	-0.021429764216500516	-0.012573584361612145	F1	True	substitution
92	ATGGACTGGCAAAAGTCCTTAACTTTGATCGTTGCTTTGACTTTGTCTAGAGGTATTGGTTTGAAAAACGACTTGCCTTGGAAGTTGAAGTCTGACATGATGTTCTTTTCCAGAGTTACTTCTGGTCTGTTGGTCACCAGATCAACCGGTCAAATGAACGTCGTTTTGATGGGTCGTGGTACCTGGGAA	MDWQKSLTLIVALTLSRGIGLKNDLPWKLKSDMMFFSRVTSGLLVTRSTGQMNVVLMGRGTWE	1515	1241	1353	711	1432	908	990	509	AAG	K	60.0	G	GGT	0.0009869147481543	0.0010012860999543	0.0010059187874849	0.000947473204898	0.001208408225952	0.001445411058668	0.0011724495669042	0.0010386334929713	-9.984786912625614	0.0	-9.963930026760965	-9.957270450316058	-10.043627235956784	-9.692676374646217	-9.434304447321525	-9.736258418332536	-9.91109763056838	0.2921105379793971	0.529625579439438	0.2210120319835216	0.1325296053884024	0.2565612849814593	5.62497822557047	5.72437746402448	6.32804655901082	5.46923482705481	-0.022256711196311785	-0.014583675393677597	0.07902788498329166	-0.029929746998945975	-0.03791996865303966	F1	True	substitution
93	ATGGACTGGCAAAAGTCCTTAACTTTGATCGTTGCTTTGACTTTGTCTAGAGGTATTGGTTTGAAAAACGACTTGCCTTGGAAGTTGAAGTCTGACATGATGTTCTTTTCCAGAGTTACTTCTGGTCTGTTGGTCACCGTGTCAACCGGTCAAATGAACGTCGTTTTGATGGGTCGTAAGACCTGGGAA	MDWQKSLTLIVALTLSRGIGLKNDLPWKLKSDMMFFSRVTSGLLVTVSTGQMNVVLMGRKTWE	1496	1137	1302	734	1305	397	1004	500	AGA	R	47.0	V	GTG	0.0009745375994976	0.000917374936058	0.000968001671327	0.0009781228303729	0.0011012379433432	0.0006319693725674	0.0011890296617897	0.0010202686571427	-10.00299453109829	0.0	-10.090200887999073	-10.01270284112696	-9.997696732732988	-9.826658060453228	-10.627857737469482	-9.715999579348736	-9.93683519198199	0.1763364706450634	-0.5376568494704106	0.296703261778223	0.0608615407509969	0.1185990056980301	5.62497822557047	5.72437746402448	6.32804655901082	5.46923482705481	-0.03792649718241516	-0.028850124993412354	-0.05020604676024384	-0.021638853113134852	-0.047002869371417975	F1	True	substitution
94	ATGGACTGGCAAAAGTCCTTAACTTTGATCGTTGCTTTGACTTTGTCTAGAGGTATTGGTTTGAAAAACGACTTGCCTTGGAAGTTGAAGTCTGACATGATGTTCTTTTCCAGAGTTACTTCTGGTCTGTTGGTCACCAGATCAACCTGTCAAATGAACGTCGTTTTGATGGGTCGTAAGACCTGGGAA	MDWQKSLTLIVALTLSRGIGLKNDLPWKLKSDMMFFSRVTSGLLVTRSTCQMNVVLMGRKTWE	1495	1096	1234	759	1409	671	1050	534	GGT	G	50.0	C	TGT	0.0009738861706209	0.0008842945733682	0.0009174455164497	0.0010114376406717	0.0011889994346134	0.0010681396700069	0.0012435071164135	0.0010896469258285	-10.00395922190046	0.0	-10.143185343930792	-10.090089895143176	-9.949376910160732	-9.716036255600836	-9.870683978412256	-9.651369520746025	-9.841923544956522	0.2879229662996216	0.2725013655185364	0.4387203743971533	0.1074533652042113	0.280212165909079	5.62497822557047	5.72437746402448	6.32804655901082	5.46923482705481	-0.010591300611306875	-0.015099695791767443	0.04789350835403835	-0.006082905430846305	-0.04109802293892855	F1	True	substitution
95	ATGGACTGGCAAAAGTCCTTAACTTTGATCGTTGCTTTGACTTTGTCTAGAGGTATTGGTTTGAAAAACGACTTGCCTTGGAAGTTGAAGTCTGACATGATGTTCTTTTCCAGAGTTACTTCTGGTCTGCGGGTCACCAGATCAACCGGTCAAATGAACGTCGTTTTGATGGGTCGTAAGACCTGGGAA	MDWQKSLTLIVALTLSRGIGLKNDLPWKLKSDMMFFSRVTSGLRVTRSTGQMNVVLMGRKTWE	1495	1170	1298	681	1503	539	984	709	TTG	L	44.0	R	CGG	0.0009738861706209	0.0009440005938328	0.0009650277798636	0.0009074954325395	0.0012683223209538	0.0008580138332842	0.0011653438119533	0.0014467409558284	-10.00395922190046	0.0	-10.048924612420551	-10.017141906293457	-10.105821997564128	-9.62286285799411	-10.186711471859937	-9.745028627960268	-9.43297765940456	0.3810963639063498	-0.1377868594393838	0.2721132783331885	0.6728443381595675	0.3266048211197692	5.62497822557047	5.72437746402448	6.32804655901082	5.46923482705481	-0.0027026379908726937	-0.003618250839556228	-0.0017870251421891593	-0.024332334827582597	0.03055718500337862	F1	True	substitution
96	ATGGACTGGCAAAAGTCCTTAACTTTGATCGTTGCTTTGACTTTGTCTAGAGGTATTGGTTTGAAAAACGACTAGCCTTGGAAGTTGAAGTCTGACATGATGTTCTTTTCCAGAGTTACTTCTGGTCTGTTGGTCACCAGATCAACCGGTCAAATGAACGTCGTTTTGATGGGTCGTAAGACCTGGGAA	MDWQKSLTLIVALTLSRGIGLKND*PWKLKSDMMFFSRVTSGLLVTRSTGQMNVVLMGRKTWE	1493	1204	1276	710	247	260	326	27	TTG	L	25.0	*	TAG	0.0009725833128676	0.000971433089722	0.000948671376815	0.0009461406124861	0.0002084335417668	0.0004138842238476	0.0003860793523341	5.509450748571114e-05	-10.005890540851386	0.0	-10.007597750131616	-10.041803960527725	-10.045657771184157	-12.228124920325795	-11.238485121583984	-11.338814979068433	-14.147731974480608	-2.2222343794744117	-1.2308873714523685	-1.2970110185407062	-4.102074203296453	-1.7596226990075587	5.62497822557047	5.72437746402448	6.32804655901082	5.46923482705481	-0.260312731507249	-0.3244179575187258	-0.13414718879882473	-0.1962075054957721	-0.5745953507848605	F1	True	stop
97	ATGGACTGGCAAAAGTCCTTAACTTTGATCGTTGCTTTGACTTTGTCTAGAGGTATTGGTTTGAAAAACGACGTGCCTTGGAAGTTGAAGTCTGACATGATGTTCTTTTCCAGAGTTACTTCTGGTCTGTTGGTCACCAGATCAACCGGTCAAATGAACGTCGTTTTGATGGGTCGTAAGACCTGGGAA	MDWQKSLTLIVALTLSRGIGLKNDVPWKLKSDMMFFSRVTSGLLVTRSTGQMNVVLMGRKTWE	1490	1221	1278	709	1793	597	1079	644	TTG	L	25.0	V	GTG	0.0009706290262376	0.0009851493376665	0.0009501583225467	0.0009448080200741	0.001513041863919	0.0009503418524502	0.0012778515986764	0.0013141060303999	-10.008792375636403	0.0	-9.987369941903916	-10.0395444533456	-10.047691168336684	-9.3683323790421	-10.039265813347637	-9.61206398381149	-9.57170259852946	0.6404599965943039	-0.0518958714437189	0.4274804695341103	0.4759885698072246	0.4517345196706674	5.62497822557047	5.72437746402448	6.32804655901082	5.46923482705481	0.007110892536289259	0.02834225878876328	0.008613249217577707	-0.007314076581818911	0.005608535855000811	F1	True	substitution
98	ATGGACTGGCAAAAGTCCTTAACTTTGATCGTTGCTTTGACTTTGTCTAGAGGTATTGGTTTGAAAAACGACTTGCCTTGGAAGTTGAAGTCTGACATGATGTTCTTTTCCAGAGTTACTTCTGGTCTGTTGGTCACCAGATTGACCGGTCAAATGAACGTCGTTTTGATGGGTCGTAAGACCTGGGAA	MDWQKSLTLIVALTLSRGIGLKNDLPWKLKSDMMFFSRVTSGLLVTRLTGQMNVVLMGRKTWE	1484	1227	1393	735	1835	1142	1023	874	TCA	S	48.0	L	TTG	0.0009667204529775	0.0009899903663529	0.0010356577021186	0.0009794554227849	0.0015484840046243	0.001817906860131	0.0012115312191343	0.0017834296126856	-10.014613614365125	0.0	-9.980297893228414	-9.915237031691342	-9.995732545852473	-9.334927804179898	-9.103505999249595	-9.68895270355418	-9.131130007143478	0.6796858101852248	0.8767918939788171	0.2262843281371633	0.8646025387089953	0.77214417444711	5.62497822557047	5.72437746402448	6.32804655901082	5.46923482705481	0.04401785726901651	0.03317592409473819	0.12106518137415845	-0.02935224220661219	0.05485979044329484	F1	True	substitution
99	ATGGACTGGCAAAAGTCCTTAACTTTGATCGTTGCTTTGACTTTGTCTAGAGGTATTGGTTTGAAAAACGACTTGCCTTGGAAGTTGGAGTCTGACATGATGTTCTTTTCCAGAGTTACTTCTGGTCTGTTGGTCACCAGATCAACCGGTCAAATGAACGTCGTTTTGATGGGTCGTAAGACCTGGGAA	MDWQKSLTLIVALTLSRGIGLKNDLPWKLESDMMFFSRVTSGLLVTRSTGQMNVVLMGRKTWE	1484	1230	1288	726	1208	438	1152	585	AAG	K	30.0	E	GAG	0.0009667204529775	0.000992410880696	0.0009575930512052	0.0009674620910773	0.0010193834755238	0.0006972357309434	0.0013643049505794	0.001193714328857	-10.014613614365125	0.0	-9.976774826664716	-10.028299696177978	-10.01350724758045	-9.938087412585396	-10.486065875011269	-9.517618131857196	-9.71032666217331	0.0765262017797283	-0.5092910483465509	0.510681564320782	0.303180585407139	0.1898533935934336	5.62497822557047	5.72437746402448	6.32804655901082	5.46923482705481	-0.02872090520593487	-0.04114940930715241	-0.04677131954371854	0.0017994158258273557	-0.016292401104717334	F1	True	substitution
100	ATGGACTGGCAAAAGTCCTTAACTTTGATCGTTGCTTTGACTTTGTCTAGAGGTATTGGTTTGAAAAACGACTTGCCTTGGAAGTTGAAGTCTGACATGATGTTCTTTTCCAGAGTTACTTCTGGTCTGTTGGTCACCAGATCAACCGGTCAAATGAACGTCGTTTTGATGGGTCGTGGGACCTGGGAA	MDWQKSLTLIVALTLSRGIGLKNDLPWKLKSDMMFFSRVTSGLLVTRSTGQMNVVLMGRGTWE	1481	1166	1256	761	1482	859	1011	534	AAG	K	60.0	G	GGG	0.0009647661663475	0.0009407732413753	0.0009338019194982	0.0010141028254956	0.0012506012506012	0.0013674098010967	0.0011973197092325	0.0010896469258285	-10.017533065697078	0.0	-10.053865353690822	-10.064595825400968	-9.945580342072654	-9.64316241960464	-9.514338613473976	-9.705975851396492	-9.841923544956522	0.3743706460924372	0.5395267402168464	0.3586199740044744	0.1036567971161321	0.3664953100484558	5.62497822557047	5.72437746402448	6.32804655901082	5.46923482705481	-0.00965189974375589	-0.004447038463781224	0.08022678595029238	-0.014856761023730557	-0.04157918356729176	F1	True	substitution
101	ATGGACTGGCAAAAGTCCTTAACTTTGATCGTTGCTTTGACTTTGTCTAGAGGTATTGGTTTGAAAAACGACTTGCCTTGGAAGTTGAAGTCTGACATGGGGTTCTTTTCCAGAGTTACTTCTGGTCTGTTGGTCACCAGATCAACCGGTCAAATGAACGTCGTTTTGATGGGTCGTAAGACCTGGGAA	MDWQKSLTLIVALTLSRGIGLKNDLPWKLKSDMGFFSRVTSGLLVTRSTGQMNVVLMGRKTWE	1476	1182	1269	741	1031	490	940	543	ATG	M	34.0	G	GGG	0.0009615090219642	0.0009536826512054	0.0009434670667541	0.0009874509772566	0.0008700201682657	0.0007800125757129	0.0011132349423131	0.001108011761657	-10.022411984925531	0.0	-10.034203106713786	-10.049740220451488	-9.984003253270366	-10.166663534542366	-10.32421499560987	-9.811026186734509	-9.817811088839717	-0.1442515496168344	-0.2900118888960836	0.2387140337169793	0.166192164430651	0.0109703074069082	5.62497822557047	5.72437746402448	6.32804655901082	5.46923482705481	-0.030822233399766953	-0.06835511033819941	-0.02021948363075834	-0.027990745369068048	-0.03365372143046586	F1	True	substitution
102	ATGGACTGGCAAAAGTCCTTAACTTTGATCGTTGCTTTGACTTTGTCTAGAGGTATTGGTTTGAAAAACGACTTGCCTTGGAAGTTGAAGTCTGACATGATGTTCTTTTCCAGAGTTACTTCTGGTCTGTTTGTCACCAGATCAACCGGTCAAATGAACGTCGTTTTGATGGGTCGTAAGACCTGGGAA	MDWQKSLTLIVALTLSRGIGLKNDLPWKLKSDMMFFSRVTSGLFVTRSTGQMNVVLMGRKTWE	1473	1231	1271	706	1297	591	929	572	TTG	L	44.0	F	TTT	0.0009595547353342	0.0009932177188104	0.0009449540124858	0.0009408102428383	0.0010944870593993	0.0009407906780537	0.001100207724903	0.0011671873437713	-10.025347275950075	0.0	-9.975602380406862	-10.047468259287635	-10.05380861230502	-9.835529387658774	-10.053838614434907	-9.828008346916857	-9.742748139865688	0.1898178882913033	-0.0782362340280453	0.2194599123707803	0.3110604724393315	0.2046389003310418	5.62497822557047	5.72437746402448	6.32804655901082	5.46923482705481	-0.021241296722748926	-0.02718885516148066	0.005423776095820361	-0.030099759549176704	-0.015293738284017193	F1	True	substitution
103	ATGGACTGGCAAAAGTCCTTAACTTTGATCGTTGCTTTGACTTTGTCTAGAGGTATTGGTTTGAAAAACGACTTGCCTTGGAAGTTGAAGTCTGACATGATGTTCTTTTCCAGAGTTACTTCTGGTCTGAGGGTCACCAGATCAACCGGTCAAATGAACGTCGTTTTGATGGGTCGTAAGACCTGGGAA	MDWQKSLTLIVALTLSRGIGLKNDLPWKLKSDMMFFSRVTSGLRVTRSTGQMNVVLMGRKTWE	1471	1185	1262	719	1279	452	1109	844	TTG	L	44.0	R	AGG	0.0009582518775808	0.0009561031655486	0.0009382627566933	0.0009581339441936	0.0010792975705256	0.0007195218045352	0.0013133803734311	0.001722213493257	-10.027307459731096	0.0	-10.030546083105698	-10.057720379310046	-10.027485025136905	-9.855691603028838	-10.440673972197253	-9.572499483137795	-9.181520287936891	0.1716158567022585	-0.4101278890915552	0.4852208961722493	0.8459647372000116	0.3284183764372539	5.62497822557047	5.72437746402448	6.32804655901082	5.46923482705481	-0.015210633685248342	-0.02943183039985437	-0.0347639589730757	-0.0009894369706423126	0.052497716044178674	F1	True	substitution
104	ATGGACTGGCAAAAGTCCTTAACTTTGATCGTTGCTTTGACTTTGTCTAGAGGTATTGGTTTGAAAAACGACTTGCCTTGGAAGTTGAAGTCTGACATGATGTTCTTTTCCAGAGTTACTTCTGGTCTGTTGGTCACCAGATCAACCAGGCAAATGAACGTCGTTTTGATGGGTCGTAAGACCTGGGAA	MDWQKSLTLIVALTLSRGIGLKNDLPWKLKSDMMFFSRVTSGLLVTRSTRQMNVVLMGRKTWE	1470	1194	1236	766	1476	416	1065	698	GGT	G	50.0	R	AGG	0.0009576004487042	0.0009633647085781	0.0009189324621813	0.0010207657875554	0.0012455380876433	0.0006622147581563	0.0012612715037909	0.0014242950453713	-10.0282885512622	0.0	-10.019630305626514	-10.08775354638822	-9.936132403651245	-9.649015145850075	-10.560413216471348	-9.630905418186307	-9.455536250434424	0.3792734054121229	-0.5407829108448343	0.4568481282019121	0.480596153216819	0.4180607668070175	5.62497822557047	5.72437746402448	6.32804655901082	5.46923482705481	-0.00397007831620119	-0.0038428878941156298	-0.05058457187350752	-0.004097268738286751	0.00619248105949591	F1	True	substitution
105	ATGGACTGGCAAAAGTCCTTAACTTTGATCGTTGCTTTGACTTTGTCTAGAGGTATTGGTTTGAAAAACGACTTGCCTTGGAAGTTGAAGTCTGACATGATGTTCTTTTCCAGAGTTACTTCTGGTCTGTTGTTTACCAGATCAACCGGTCAAATGAACGTCGTTTTGATGGGTCGTAAGACCTGGGAA	MDWQKSLTLIVALTLSRGIGLKNDLPWKLKSDMMFFSRVTSGLLFTRSTGQMNVVLMGRKTWE	1467	1215	1345	785	2148	875	1378	822	GTC	V	45.0	F	TTT	0.0009556461620742	0.0009803083089802	0.0009999710045582	0.0010460850433825	0.0018126123389281	0.0013928795994874	0.0016319550537313	0.0016773216723427	-10.031235835312536	0.0	-9.994476828398176	-9.965826116848609	-9.90078414179721	-9.10771387392506	-9.487713727892748	-9.259182960595217	-9.219624892962392	0.9235219613874754	0.5067631005054274	0.7066431562533921	0.6811592488348168	0.6939012025441045	5.62497822557047	5.72437746402448	6.32804655901082	5.46923482705481	0.04741700757706125	0.06322303431394674	0.07625953804718752	0.023264211269337493	0.03161098084017576	F1	True	substitution
106	ATGGACTGGCAAAAGTCCTTAACTTTGATCGTTGCTTTGACTTTGTCTAGAGGTATTGGTTTGAAAAACGACTTGCCTTGGAAGTTGAAGTCTGACATGATGTTCTTTTCCAGAGTTACTTCTGGTCTGTTGGTCTTGAGATCAACCGGTCAAATGAACGTCGTTTTGATGGGTCGTAAGACCTGGGAA	MDWQKSLTLIVALTLSRGIGLKNDLPWKLKSDMMFFSRVTSGLLVLRSTGQMNVVLMGRKTWE	1466	1208	1236	787	1601	505	1049	453	ACC	T	46.0	L	TTG	0.0009549947331975	0.0009746604421795	0.0009189324621813	0.0010487502282064	0.0013510206492662	0.0008038905117041	0.0012423228239217	0.0009243634033713	-10.032219602852114	0.0	-10.00281268756624	-10.08775354638822	-9.897113160068711	-9.531734559394216	-10.280713356973283	-9.65274417072224	-10.079252236597842	0.500485043457898	-0.2779006694070443	0.4350093756659792	-0.182139076529129	0.126435149568425	5.62497822557047	5.72437746402448	6.32804655901082	5.46923482705481	-0.012621182928823322	0.01109361528745502	-0.01875297348276838	-0.006489392374878265	-0.07779971720630346	F1	True	substitution
107	ATGGACTGGCAAAAGTCCTTAACTTTGATCGTTGCTTTGACTTTGTCTAGAGGTATTGGTTTGAAAAACGACTTGCCTTGGAAGTTGAAGTCTGACATGATGTTCTTTTCCAGAGTTACTTCTGGTCTGTTGGTCACCAGATCAACCGTGCAAATGAACGTCGTTTTGATGGGTCGTAAGACCTGGGAA	MDWQKSLTLIVALTLSRGIGLKNDLPWKLKSDMMFFSRVTSGLLVTRSTVQMNVVLMGRKTWE	1460	1223	1280	768	1297	588	1086	524	GGT	G	50.0	V	GTG	0.0009510861599375	0.0009867630138953	0.0009516452682784	0.0010234309723793	0.0010944870593993	0.0009360150908555	0.0012861416461191	0.0010692415526856	-10.038136337218546	0.0	-9.985008738363932	-10.037288479405232	-9.932370484855044	-9.835529387658774	-10.061180589776075	-9.602734745495146	-9.869196475106628	0.2026069495597724	-0.076171851412143	0.4345537339100858	0.0631740097484172	0.1328904796540948	5.62497822557047	5.72437746402448	6.32804655901082	5.46923482705481	-0.016076101753619426	-0.025612902081352015	0.0056737458084837305	-0.006539301425886836	-0.04670979704660452	F1	True	substitution
108	ATGGACTGGCAAAAGTCCTTAACTTTGATCGTTGCTTTGACTTTGTCTAGAGGTATTGGGTTGAAAAACGACTTGCCTTGGAAGTTGAAGTCTGACATGATGTTCTTTTCCAGAGTTACTTCTGGTCTGTTGGTCACCAGATCAACCGGTCAAATGAACGTCGTTTTGATGGGTCGTAAGACCTGGGAA	MDWQKSLTLIVALTLSRGIGLKNDLPWKLKSDMMFFSRVTSGLLVTRSTGQMNVVLMGRKTWE	1459	1211	1274	746	1261	563	1062	762	GGT	G	20.0	G	GGG	0.0009504347310608	0.0009770809565227	0.0009471844310834	0.0009941139393164	0.0010641080816519	0.0008962185308701	0.0012577186263154	0.0015548894334856	-10.039124823068036	0.0	-9.99923427719699	-10.044067012036294	-9.97430116532096	-9.876139591582254	-10.123861822532213	-9.634975082495354	-9.328972289150755	0.1629852314857824	-0.1246275453352208	0.4090919295409403	0.6453288761702058	0.2860385805133614	5.62497822557047	5.72437746402448	6.32804655901082	5.46923482705481	-0.004760941567332535	-0.03049535336748347	-0.00019360445554673523	-0.009328278679118335	0.02706999428972675	F1	True	silent
109	ATGGACTGGCAAAAGTCCTTAACTTTGATCGTTGCTTTGACTTTGTCTAGAGGTATTGGTTTGAAAAACGACTTGCCTTGGAAGTTGAAGTCTGACATGATGTTCTTTTCCAGAGTTACTTCTGGTCTGTTGGTCACCAGATCAACCTGGCAAATGAACGTCGTTTTGATGGGTCGTAAGACCTGGGAA	MDWQKSLTLIVALTLSRGIGLKNDLPWKLKSDMMFFSRVTSGLLVTRSTWQMNVVLMGRKTWE	1459	1209	1272	737	1318	630	855	397	GGT	G	50.0	W	TGG	0.0009504347310608	0.0009754672802939	0.0009456974853517	0.0009821206076088	0.0011122081297519	0.0010028733116309	0.0010125700805082	0.0008100933137713	-10.039124823068036	0.0	-10.001618897642194	-10.04633361900824	-9.99181217648113	-9.812357496902422	-9.96164491622516	-9.947762523526247	-10.26962427950112	0.2267673261656142	0.0399739814170327	0.0985710954819918	-0.2778121030199898	0.0692725384495123	5.62497822557047	5.72437746402448	6.32804655901082	5.46923482705481	-0.032988551994828294	-0.02263569999202393	0.01973748585100716	-0.04334140399763266	-0.08992490302567323	F1	True	substitution
110	ATGGACTGGCAAAAGTCCTTAACTTTGATCGTTGCTTTGACTTTGTCTAGAGGTATTGGTTTGAAAAACGACAGGCCTTGGAAGTTGAAGTCTGACATGATGTTCTTTTCCAGAGTTACTTCTGGTCTGTTGGTCACCAGATCAACCGGTCAAATGAACGTCGTTTTGATGGGTCGTAAGACCTGGGAA	MDWQKSLTLIVALTLSRGIGLKNDRPWKLKSDMMFFSRVTSGLLVTRSTGQMNVVLMGRKTWE	1458	1165	1229	733	744	1040	399	412	TTG	L	25.0	R	AGG	0.0009497833021841	0.0009399664032609	0.0009137281521204	0.000976790237961	0.0006278322067795	0.0016555368953907	0.0004725327042371	0.0008407013734856	-10.040113986658987	0.0	-10.055103187349676	-10.095947373919934	-9.999663597442389	-10.637333340802442	-9.238485121583984	-11.04729819707716	-10.216118949460858	-0.5972193541434532	0.8166180657656916	-0.9513508231572274	-0.2164553520184711	-0.4068373530809621	5.62497822557047	5.72437746402448	6.32804655901082	5.46923482705481	-0.10316081282552464	-0.12417281202542413	0.1137789184343746	-0.15834536468699156	-0.08214881362562515	F1	True	substitution
111	ATGGACTGGCAAAAGTCCTTAACTTTGATCGTTGCTTTGACTTTGTCTTCGGGTATTGGTTTGAAAAACGACTTGCCTTGGAAGTTGAAGTCTGACATGATGTTCTTTTCCAGAGTTACTTCTGGTCTGTTGGTCACCAGATCAACCGGTCAAATGAACGTCGTTTTGATGGGTCGTAAGACCTGGGAA	MDWQKSLTLIVALTLSSGIGLKNDLPWKLKSDMMFFSRVTSGLLVTRSTGQMNVVLMGRKTWE	1457	1106	1231	685	1250	530	1160	483	AGA	R	17.0	S	TCG	0.0009491318733075	0.000892362954512	0.0009152150978521	0.0009128258021873	0.0010548256162291	0.0008436870716895	0.001373779290514	0.0009855795227999	-10.041103828921417	0.0	-10.130081756656612	-10.093601527808138	-10.097372807728313	-9.888779772361024	-10.211004385161878	-9.507634043284574	-9.986740097808305	0.1523240565603902	-0.0809226285052666	0.5859674845235645	0.1106327099200079	0.1314783832401991	5.62497822557047	5.72437746402448	6.32804655901082	5.46923482705481	-0.013355302634668473	-0.03180909415805664	0.005098488888719692	0.01004591383084097	-0.04069508653276461	F1	True	substitution
112	ATGGACTGGCAAAAGTCCTTAACTTTGATCGTTGCTTTGACTTTGTCTAGAGGTATTGGTTTGAAAAACGACTTGCCTTGGAAGTTGAAGTCTGACATGATGGATTTTTCCAGAGTTACTTCTGGTCTGTTGGTCACCAGATCAACCGGTCAAATGAACGTCGTTTTGATGGGTCGTAAGACCTGGGAA	MDWQKSLTLIVALTLSRGIGLKNDLPWKLKSDMMDFSRVTSGLLVTRSTGQMNVVLMGRKTWE	1454	1177	1234	703	219	195	215	20	TTC	F	35.0	D	GAT	0.0009471775866774	0.0009496484606335	0.0009174455164497	0.0009368124656024	0.0001848054479633	0.0003104131678857	0.0002546228857418	4.081074628571196e-05	-10.044077437066331	0.0	-10.040318821852876	-10.090089895143176	-10.059952106503664	-12.4017050923093	-11.653522620862828	-11.939350283710048	-14.580691381756717	-2.357627655242968	-1.6132037990099537	-1.8492603885668704	-4.520739275253051	-2.1034440219049197	5.62497822557047	5.72437746402448	6.32804655901082	5.46923482705481	-0.29890027902403515	-0.3411020163011952	-0.18044070377205493	-0.25669854174687506	-0.6276551522748389	F1	True	substitution
113	ATGGACTGGCAAAAGTCCTTAACTTTGATCGTTGCTTTGACTTTGTCTAGAGGTATTGGTTTGAAAAACGACTTGCCTTGGAAGTTGAAGTCTGACATGATGTTCTTTTCCAGAGTTACTTCTGGTCTGTTGGTCACCAGATCACATGGTCAAATGAACGTCGTTTTGATGGGTCGTAAGACCTGGGAA	MDWQKSLTLIVALTLSRGIGLKNDLPWKLKSDMMFFSRVTSGLLVTRSHGQMNVVLMGRKTWE	1453	1155	1225	661	943	264	624	313	ACC	T	49.0	H	CAT	0.0009465261578008	0.000931898022117	0.0009107542606571	0.0008808435843004	0.0007957604448832	0.0004202516734453	0.0007389985148972	0.0006386881793713	-10.045070003353086	0.0	-10.067540290587898	-10.10065054040266	-10.148826524068507	-10.295378191235375	-11.216458815253986	-10.40214091443726	-10.61260062971146	-0.2503081878822915	-1.1489185246660885	-0.3014903740345982	-0.4637741056429512	-0.3826322398387747	5.62497822557047	5.72437746402448	6.32804655901082	5.46923482705481	-0.10032767565771278	-0.08142411378058718	-0.12422183439987494	-0.08716242792029096	-0.1134929233951346	F1	True	substitution
114	ATGGACTGGCAAAAGTCCTTAACTTTGATCGTTGCTTTGACTTTGTCTAGAGGTATTGGTTTGAAAAACGACTTGCCTTGGAAGTTGAAGTCTGACATGATGTCGTTTTCCAGAGTTACTTCTGGTCTGTTGGTCACCAGATCAACCGGTCAAATGAACGTCGTTTTGATGGGTCGTAAGACCTGGGAA	MDWQKSLTLIVALTLSRGIGLKNDLPWKLKSDMMSFSRVTSGLLVTRSTGQMNVVLMGRKTWE	1450	1230	1342	774	972	827	450	299	TTC	F	35.0	S	TCG	0.0009445718711708	0.000992410880696	0.0009977405859607	0.001031426526851	0.0008202323991797	0.0013164702043155	0.0005329316213201	0.0006101206569713	-10.04805180608363	0.0	-9.976774826664716	-9.96904761809241	-9.92114322943179	-10.251679648304693	-9.569109415441163	-10.87376194208247	-10.678617802445972	-0.2036278422210635	0.4076654112235509	-0.90471432399006	-0.7574745730141821	-0.4805512076176228	5.62497822557047	5.72437746402448	6.32804655901082	5.46923482705481	-0.1131935512955103	-0.07567185151661426	0.06426010503330376	-0.15323700184429162	-0.15071525107440634	F1	True	substitution
115	ATGGACTGGCAAAAGTCCTTAACTTTGATCGTTGCTTTGACTTTGTCTAGAGGTATTGGTTTGAAAAACGACTCGCCTTGGAAGTTGAAGTCTGACATGATGTTCTTTTCCAGAGTTACTTCTGGTCTGTTGGTCACCAGATCAACCGGTCAAATGAACGTCGTTTTGATGGGTCGTAAGACCTGGGAA	MDWQKSLTLIVALTLSRGIGLKNDSPWKLKSDMMFFSRVTSGLLVTRSTGQMNVVLMGRKTWE	1446	1140	1271	631	1187	775	614	426	TTG	L	25.0	S	TCG	0.0009419661556641	0.0009197954504012	0.0009449540124858	0.0008408658119418	0.0010016624051711	0.001233693359546	0.0007271555899789	0.0008692688958856	-10.052037154034808	0.0	-10.086399317839216	-10.047468259287635	-10.21583679059365	-9.963387932268567	-9.66280043445084	-10.425448287929328	-10.16790985641824	0.0886492217662411	0.4235988833883741	-0.3779800286416925	0.0479269341754111	0.0682880779708261	5.62497822557047	5.72437746402448	6.32804655901082	5.46923482705481	-0.044148837877680154	-0.03965553025794463	0.06618943994823276	-0.09554077784843114	-0.048642145497415676	F1	True	substitution
116	ATGGACTGGCAAAAGTCCTTAACTTTGATCGTTGCTTTGACTTTGTCTAGAGGTATTGGTTTGAAAAACGACTGGCCTTGGAAGTTGAAGTCTGACATGATGTTCTTTTCCAGAGTTACTTCTGGTCTGTTGGTCACCAGATCAACCGGTCAAATGAACGTCGTTTTGATGGGTCGTAAGACCTGGGAA	MDWQKSLTLIVALTLSRGIGLKNDWPWKLKSDMMFFSRVTSGLLVTRSTGQMNVVLMGRKTWE	1443	1175	1298	762	468	994	340	81	TTG	L	25.0	W	TGG	0.0009400118690341	0.0009480347844047	0.0009650277798636	0.0010154354179076	0.0003949267107161	0.0015823112250177	0.0004026594472196	0.0001652835224571	-10.05503340649473	0.0	-10.042772385438957	-10.017141906293457	-9.943685798082878	-11.30612743232707	-9.303750893050154	-11.278152197161806	-12.562769473759452	-1.2510940258323409	0.7390214923888028	-1.2610102908683487	-2.619083675676574	-1.2560521583503448	5.62497822557047	5.72437746402448	6.32804655901082	5.46923482705481	-0.1985058660067375	-0.20474759239710924	0.10438298911363707	-0.19226413961636576	-0.386647541718088	F1	True	substitution
117	ATGGACTGGCAAAAGTCCTTAACTTTGATCGTTGCTTTGACTTTGTCTAGAGGTATTGGTTTGAAAAACGACTTGCCTTGGAAGTTGAAGTCTGACATGATGTTCTTTTCCAGAGGTACTTCTGGTCTGTTGGTCACCAGATCAACCGGTCAAATGAACGTCGTTTTGATGGGTCGTAAGACCTGGGAA	MDWQKSLTLIVALTLSRGIGLKNDLPWKLKSDMMFFSRGTSGLLVTRSTGQMNVVLMGRKTWE	1441	1109	1283	744	822	1279	358	102	GTT	V	39.0	G	GGT	0.0009387090112807	0.0008947834688552	0.0009538756868759	0.0009914487544925	0.0006936533252322	0.0020359920088507	0.0004239767120724	0.0002081348060571	-10.05703437081118	0.0	-10.126173776729608	-10.033911119202912	-9.978174174468167	-10.493497568228792	-8.940052385730803	-11.203727356035252	-12.230194134672582	-0.4364631974176127	1.1861213909988049	-1.1698162368323397	-2.2520199602044126	-0.8031397171249761	5.62497822557047	5.72437746402448	6.32804655901082	5.46923482705481	-0.1433192515929862	-0.10436337057982567	0.15852093443568047	-0.1822751326061467	-0.34012747309590924	F1	True	substitution
118	ATGGACTGGCAAAAGTCCTTAACTTTGATCGTTGCTTTGACTTTGTCTAGAGGTATTGGTTTGAAAAACGACTTGCCTTGGAAGTTGTGGTCTGACATGATGTTCTTTTCCAGAGTTACTTCTGGTCTGTTGGTCACCAGATCAACCGGTCAAATGAACGTCGTTTTGATGGGTCGTAAGACCTGGGAA	MDWQKSLTLIVALTLSRGIGLKNDLPWKLWSDMMFFSRVTSGLLVTRSTGQMNVVLMGRKTWE	1435	1212	1333	721	1407	404	1002	406	AAG	K	30.0	W	TGG	0.0009348004380207	0.0009778877946371	0.0009910493301681	0.0009607991290175	0.0011873117136275	0.0006431124093633	0.0011866610768061	0.0008284581495999	-10.063053969422876	0.0	-9.998043443418368	-9.97875550920362	-10.023477536335378	-9.71808553867394	-10.602641451860643	-9.7188763401043	-10.2372835594589	0.3449684307489349	-0.6045980084422773	0.2598791690993209	-0.2138060231235226	0.0230365729878991	5.62497822557047	5.72437746402448	6.32804655901082	5.46923482705481	-0.041992075874902876	-0.008070174740981087	-0.05831174487264939	-0.025672406877156363	-0.08181304913350351	F1	True	substitution
119	ATGGACTGGCAAAAGTCCTTAACTTTGATCGTTGCTGGGACTTTGTCTAGAGGTATTGGTTTGAAAAACGACTTGCCTTGGAAGTTGAAGTCTGACATGATGTTCTTTTCCAGAGTTACTTCTGGTCTGTTGGTCACCAGATCAACCGGTCAAATGAACGTCGTTTTGATGGGTCGTAAGACCTGGGAA	MDWQKSLTLIVAGTLSRGIGLKNDLPWKLKSDMMFFSRVTSGLLVTRSTGQMNVVLMGRKTWE	1435	1129	1242	678	1493	609	1128	983	TTG	L	13.0	G	GGG	0.0009348004380207	0.0009109202311429	0.0009233932993764	0.0009034976553036	0.001259883716024	0.0009694442012432	0.0013358819307757	0.0020058481799427	-10.063053969422876	0.0	-10.100387656118318	-10.080767116072114	-10.112191522439856	-9.632493701775932	-10.010554516706108	-9.547991780900714	-8.961571870303496	0.4305602676469444	0.0898331394122102	0.5327753351713991	1.15061965213636	0.4816678014091717	5.62497822557047	5.72437746402448	6.32804655901082	5.46923482705481	0.014997125161089548	0.002477019940600795	0.025774777243247272	0.004219473078931823	0.09110836305593602	F1	True	substitution
120	ATGGACTGGCAAAAGTCCTTAACTTTGATCGTTGCTTTGACTTTGTCTAGAGGTATTGGTTTGAAAAACGACTTGCCTTGGAAGTTGAAGTCTGACATGATGTTCTTTTCCAGAGTTACTTCTGGTCTGTTGGTCACCAGATTTACCGGTCAAATGAACGTCGTTTTGATGGGTCGTAAGACCTGGGAA	MDWQKSLTLIVALTLSRGIGLKNDLPWKLKSDMMFFSRVTSGLLVTRFTGQMNVVLMGRKTWE	1433	1150	1257	742	2031	720	1007	683	TCA	S	48.0	F	TTT	0.0009334975802674	0.0009278638315451	0.000934545392364	0.0009887835696685	0.001713880661249	0.0011461409275782	0.0011925825392652	0.001393686985657	-10.06506609672378	0.0	-10.07379928105958	-10.063447639872088	-9.982057608955396	-9.18851762761432	-9.768999838282763	-9.711695165292722	-9.486877708353989	0.8765484691094603	0.3047994427768152	0.3517524745793654	0.4951799006014088	0.4234661875903871	5.62497822557047	5.72437746402448	6.32804655901082	5.46923482705481	0.029922572450596936	0.05743464857663973	0.051804382738158836	-0.015608997566174657	0.008040762163035035	F1	True	substitution
121	ATGGACTGGCAAAAGTCCTTAACTTTGATCGTTGCTTTGACTTTGTCTAGAGGTATTGGTTTGAAAAACGACGGTCCTTGGAAGTTGAAGTCTGACATGATGTTCTTTTCCAGAGTTACTTCTGGTCTGTTGGTCACCAGATCAACCGGTCAAATGAACGTCGTTTTGATGGGTCGTAAGACCTGGGAA	MDWQKSLTLIVALTLSRGIGLKNDGPWKLKSDMMFFSRVTSGLLVTRSTGQMNVVLMGRKTWE	1432	1121	1234	706	562	896	315	89	TTG	L	25.0	G	GGT	0.0009328461513907	0.0009044655262278	0.0009174455164497	0.0009408102428383	0.0004742495970566	0.0014263087098751	0.000373052134924	0.0001816078209714	-10.06607321372167	0.0	-10.110646864085892	-10.090089895143176	-10.05380861230502	-11.042065831689548	-9.453498012554835	-11.388335114912229	-12.426886045677678	-0.9759926179678776	0.6571488515310566	-1.2982452197690524	-2.373077433372659	-1.137118918868465	5.62497822557047	5.72437746402448	6.32804655901082	5.46923482705481	-0.183595232099434	-0.17084776957420283	0.0944692839933514	-0.19634269462466522	-0.3554697739598502	F1	True	substitution
122	ATGGACTGGCAAAAGTCCTTAACTTTGATCGTTGCTTTGACTTTGTCTAGAGGTATTGGTTTGAAAAACGACTTGCCTTGGAAGTTGAAGTCTGACATGATGTTCTTTTCCAGAGTTACTTCTGGTAGGTTGGTCACCAGATCAACCGGTCAAATGAACGTCGTTTTGATGGGTCGTAAGACCTGGGAA	MDWQKSLTLIVALTLSRGIGLKNDLPWKLKSDMMFFSRVTSGRLVTRSTGQMNVVLMGRKTWE	1426	1114	1190	637	1489	587	1177	1054	CTG	L	43.0	R	AGG	0.0009289375781307	0.0008988176594271	0.0008847327103526	0.0008488613664136	0.0012565082740521	0.0009344232284561	0.001393912262875	0.002150726329257	-10.072130724542038	0.0	-10.119683909551286	-10.14247071609729	-10.2021834233199	-9.636364113328376	-10.063636241502389	-9.486644528261063	-8.860960325006863	0.4357666112136638	0.0560476680488992	0.6558261878362259	1.341223098313037	0.5457963995249449	5.62497822557047	5.72437746402448	6.32804655901082	5.46923482705481	0.019690868295265444	0.0031185801777396252	0.02168379890253922	0.01769793768799167	0.11526461991819295	F1	True	substitution
123	ATGGACTGGCAAAAGTCCTTAACTTTGATCGTTGCTTTGACTTTGTCTAGAGGTATTGGTTTGAAAAACGACTTGCCTTGGAAGTTGAAGTCTGACATGATGTTCTTTTCCAGAGTTACTTCTGGTCTGTTGGTCACCAGATCAACCGGTCAAATGAACGTCGTTTTGATGGGTGTTAAGACCTGGGAA	MDWQKSLTLIVALTLSRGIGLKNDLPWKLKSDMMFFSRVTSGLLVTRSTGQMNVVLMGVKTWE	1426	1221	1258	715	1128	874	581	401	CGT	R	59.0	V	GTT	0.0009289375781307	0.0009851493376665	0.0009352888652299	0.0009528035745458	0.0009518746360851	0.001391287737088	0.0006880739377488	0.0008182554630285	-10.072130724542038	0.0	-9.987369941903916	-10.062300367413306	-10.035533553910447	-10.03694079951168	-9.48936346511184	-10.50514877989498	-10.255161050189155	0.0351899250303588	0.4980064767920744	-0.4428484124816734	-0.2196274962787097	-0.0922187856241754	5.62497822557047	5.72437746402448	6.32804655901082	5.46923482705481	-0.06439698868965882	-0.04624313990214282	0.07519922553700668	-0.10264618343400486	-0.0825508374771748	F1	True	substitution
124	ATGGACTGGCAAAAGTCCTTAACTTTGATCGTTGCTTTGACTTTGTCTAGAGGTATTGGTTTGAAAAACGACTTGCCTTGGAAGTTGAAGTCTGACATGATGTTCTTTTCCAGAGTTACTTCTGGTCTGTTGGTCACCAGATCAACCGGTCAAATGAACGTCGTTTTGATGGGTCGTAAGACCTGGGTG	MDWQKSLTLIVALTLSRGIGLKNDLPWKLKSDMMFFSRVTSGLLVTRSTGQMNVVLMGRKTWV	1424	1079	1219	703	1285	1051	751	192	GAA	E	63.0	V	GTG	0.0009276347203774	0.0008705783254236	0.000906293423462	0.0009368124656024	0.0010843607334835	0.0016730473817843	0.0008894036613586	0.0003917831643428	-10.074155560019529	0.0	-10.1657382774033	-10.107734163672385	-10.059952106503664	-9.848939507829233	-9.22330598065026	-10.134874035785236	-11.31765697592292	0.2252160521902961	0.94243229675304	-0.027139872112853	-1.257704869419257	0.0990380900387215	5.62497822557047	5.72437746402448	6.32804655901082	5.46923482705481	-0.03996905225253474	-0.022826858275512344	0.12901337493751577	-0.05711124622955714	-0.2141122765355531	F1	True	substitution
125	ATGGACTGGCAAAAGTCCTTAACTTTGATCGTTGCTTTGACTTTGTCTAGAGGTATTGGTTTGAAAAACGACTTGCCTTGGAAGTTGAAGTCTGACATGATGAGTTTTTCCAGAGTTACTTCTGGTCTGTTGGTCACCAGATCAACCGGTCAAATGAACGTCGTTTTGATGGGTCGTAAGACCTGGGAA	MDWQKSLTLIVALTLSRGIGLKNDLPWKLKSDMMSFSRVTSGLLVTRSTGQMNVVLMGRKTWE	1422	1183	1265	686	747	723	454	226	TTC	F	35.0	S	AGT	0.000926331862624	0.0009544894893198	0.0009404931752908	0.0009141583945992	0.0006303637882585	0.0011509165147764	0.0005376687912873	0.0004611614330285	-10.076183241366511	0.0	-10.03298306855153	-10.054294904710922	-10.095268219403389	-10.631527719121236	-9.763001097661322	-10.860994646008592	-11.082440514228889	-0.5553444777547263	0.2699819708902087	-0.8066997412976704	-0.987172294825502	-0.6810221095261983	5.62497822557047	5.72437746402448	6.32804655901082	5.46923482705481	-0.13075680743710483	-0.11901271160525272	0.04758844264265348	-0.14250090326895695	-0.17982614744091555	F1	True	substitution
126	ATGGACTGGCAAAAGTCCTTAACTTTGATCGTTGCTTTGACTTTGTCTAGAGGTATTGGTTTGAAAAACGACTTGCCTTGGAAGTTGAAGTCTGACATGATGTTCTTTTCCAGAGTTACTTCTGGTCTGTTGGTCACCAGATCAACCGGTCAAATGTCGGTCGTTTTGATGGGTCGTAAGACCTGGGAA	MDWQKSLTLIVALTLSRGIGLKNDLPWKLKSDMMFFSRVTSGLLVTRSTGQMSVVLMGRKTWE	1419	1082	1163	702	1015	474	737	401	AAC	N	53.0	S	TCG	0.000924377575994	0.0008729988397667	0.0008646589429748	0.0009354798731905	0.000856518400378	0.0007545427773223	0.0008728235664731	0.0008182554630285	-10.079230116925377	0.0	-10.161732643064504	-10.175581192819376	-10.06200576527164	-10.189228139837937	-10.37210968571418	-10.162022324204438	-10.255161050189155	-0.1099980229125598	-0.2103770426496769	0.0135588686149379	-0.193155284917518	-0.1515766539150389	5.62497822557047	5.72437746402448	6.32804655901082	5.46923482705481	-0.05839372166250702	-0.06413416325053796	-0.010576746145859737	-0.05265328007447608	-0.07919586383856911	F1	True	substitution
127	ATGGACTGGCAAAAGTCCTTAACTTTGATCGTTGCTTTGACTTTGTCTAGAGGTATTTGGTTGAAAAACGACTTGCCTTGGAAGTTGAAGTCTGACATGATGTTCTTTTCCAGAGTTACTTCTGGTCTGTTGGTCACCAGATCAACCGGTCAAATGAACGTCGTTTTGATGGGTCGTAAGACCTGGGAA	MDWQKSLTLIVALTLSRGIWLKNDLPWKLKSDMMFFSRVTSGLLVTRSTGQMNVVLMGRKTWE	1411	1137	1320	671	215	171	218	31	GGT	G	20.0	W	TGG	0.0009191661449807	0.000917374936058	0.0009813841829121	0.0008941695084199	0.0001814300059914	0.0002722084702998	0.0002581757632172	6.325665674285353e-05	-10.087386718388665	0.0	-10.090200887999073	-9.99289436004678	-10.127164029376017	-12.428299302321014	-11.84300041972654	-11.91935880852258	-13.948423166257202	-2.340912583932351	-1.7527995317274705	-1.9264644484758016	-3.821259136881185	-2.133688516204076	5.62497822557047	5.72437746402448	6.32804655901082	5.46923482705481	-0.30209870938226446	-0.33904227418535404	-0.19734391973908502	-0.26515514457917494	-0.5390060631240519	F1	True	substitution
128	ATGGACTGGCAAAAGTCCTTAACTTTGATCGTTGCTTTGACTTTGTCTAGAGGTATTGGTTTGAAAAACGACTTGCCTTGGAAGTTGAAGTCTGACATGATGTTCTTTTCCAGAGTTACTTCTGGTCTGTTGGTCACCAGATCATATGGTCAAATGAACGTCGTTTTGATGGGTCGTAAGACCTGGGAA	MDWQKSLTLIVALTLSRGIGLKNDLPWKLKSDMMFFSRVTSGLLVTRSYGQMNVVLMGRKTWE	1411	1139	1184	692	513	404	508	208	ACC	T	49.0	Y	TAT	0.0009191661449807	0.0009189886122868	0.0008802718731575	0.0009221539490709	0.0004329004329004	0.0006431124093633	0.0006016205858458	0.0004244317613714	-10.087386718388665	0.0	-10.087665395183206	-10.149763208663645	-10.082704757939474	-11.17367713630342	-10.602641451860643	-10.698858446527344	-11.202179758502984	-1.086290417914757	-0.5149760566774386	-0.549095237863698	-1.1194750005635097	-0.8176928278892275	5.62497822557047	5.72437746402448	6.32804655901082	5.46923482705481	-0.14936170191408604	-0.18443939713068117	-0.047459699637593666	-0.11428400669749092	-0.19659362047187948	F1	True	substitution
129	ATGGACTGGCAAAAGTCCTTAACTTTGATCGTTGCTTTGACTTTGTCTAGAGGTATTGGTTTGAAAAACGACTTGCCTTGGAAGTTGAAGTCTGACATGATGTTCTTTTCCAGAGTTACTTCTGGTCTGTTGGTCACCAGATCAACCGGTCAAATGAACGTCGTTTTGATGGGTAGGAAGACCTGGGAA	MDWQKSLTLIVALTLSRGIGLKNDLPWKLKSDMMFFSRVTSGLLVTRSTGQMNVVLMGRKTWE	1409	1188	1287	680	1599	604	1126	614	CGT	R	59.0	R	AGG	0.0009178632872273	0.0009585236798918	0.0009568495783393	0.0009061628401275	0.0013493329282802	0.0009614848892461	0.001333513345792	0.0012528899109713	-10.08943309467629	0.0	-10.026898306090551	-10.029420236071893	-10.107942049438496	-9.533537928430142	-10.02244819528736	-9.550552021219278	-9.640524631273896	0.5558951662461471	0.0044501108031926	0.4788682148526142	0.4674174181646009	0.4731428165086075	5.62497822557047	5.72437746402448	6.32804655901082	5.46923482705481	0.009979137630895701	0.017921618676086406	0.015436010116157162	-0.001685282537616565	0.004522265145634241	F1	True	silent
130	ATGGACTGGCAAAAGTCCTTAACTTTGATCGTTGCTTTGACTTTGTCTAGAGGTATTGGTTTGAAAAACGACTTGCCTTGGAAGTTGAAGTCTGACATGATGTTCTTTTCCAGAGGGACTTCTGGTCTGTTGGTCACCAGATCAACCGGTCAAATGAACGTCGTTTTGATGGGTCGTAAGACCTGGGAA	MDWQKSLTLIVALTLSRGIGLKNDLPWKLKSDMMFFSRGTSGLLVTRSTGQMNVVLMGRKTWE	1399	1194	1205	726	668	1085	319	80	GTT	V	39.0	G	GGG	0.0009113489984606	0.0009633647085781	0.0008958848033402	0.0009674620910773	0.0005636988093128	0.0017271707033644	0.0003777893048913	0.0001632429851428	-10.099708743821171	0.0	-10.019630305626514	-10.124399143175271	-10.01350724758045	-10.79278785943642	-9.177373607280598	-11.37013051953464	-12.580691381756717	-0.693079115615248	0.8422566983459152	-1.2457313763593678	-2.567184134176266	-0.969405245987308	5.62497822557047	5.72437746402448	6.32804655901082	5.46923482705481	-0.16328792059220681	-0.13598528857710776	0.11688342123806691	-0.19059055260730587	-0.3800700181703206	F1	True	substitution
131	ATGGACTGGCAAAAGTCCTTAACTTTGATCGTTGCTTTGACTTTGTCTGCGGGTATTGGTTTGAAAAACGACTTGCCTTGGAAGTTGAAGTCTGACATGATGTTCTTTTCCAGAGTTACTTCTGGTCTGTTGGTCACCAGATCAACCGGTCAAATGAACGTCGTTTTGATGGGTCGTAAGACCTGGGAA	MDWQKSLTLIVALTLSAGIGLKNDLPWKLKSDMMFFSRVTSGLLVTRSTGQMNVVLMGRKTWE	1398	1066	1102	710	1132	529	1244	424	AGA	R	17.0	A	GCG	0.000910697569584	0.0008600894299365	0.0008193070981584	0.0009461406124861	0.000955250078057	0.0008420952092901	0.0014732598598271	0.000865187821257	-10.10074034561049	0.0	-10.183225704132145	-10.253308065721438	-10.045657771184157	-10.03183390907859	-10.213729022498416	-9.406772363168905	-10.174699022080878	0.0689064365318987	-0.0305033183662715	0.8465357025525329	-0.1290412508967229	0.0192015590828136	5.62497822557047	5.72437746402448	6.32804655901082	5.46923482705481	-0.015442380010763406	-0.042088367394884835	0.01120360737335802	0.03858744303516719	-0.07107032830735638	F1	True	substitution
132	ATGGACTGGCAAAAGTCCTTAACTTTGATCGTTGCTTTGACTTTGTCTAGAGGTATTGGTTTGAAAAACGACTTGCCTTGGAAGTTGAAGTCTGACATGATGTTCTTTTCCAGAGTTACTTCTGGTCTGTGTGTCACCAGATCAACCGGTCAAATGAACGTCGTTTTGATGGGTCGTAAGACCTGGGAA	MDWQKSLTLIVALTLSRGIGLKNDLPWKLKSDMMFFSRVTSGLCVTRSTGQMNVVLMGRKTWE	1393	1140	1225	715	1388	438	905	504	TTG	L	44.0	C	TGT	0.0009074404252006	0.0009197954504012	0.0009107542606571	0.0009528035745458	0.0011712783642608	0.0006972357309434	0.0010717847050993	0.0010284308063999	-10.105909448384674	0.0	-10.086399317839216	-10.10065054040266	-10.035533553910447	-9.737700299332213	-10.486065875011269	-9.86576915132894	-9.92533955314416	0.3682091490524612	-0.3996665571720523	0.2348813890737204	0.1101940007662864	0.1725376949200034	5.62497822557047	5.72437746402448	6.32804655901082	5.46923482705481	-0.030953892749892256	-0.005206299056447584	-0.033497228613231754	-0.028410556886552755	-0.04075068663452045	F1	True	substitution
133	ATGGACTGGCAAAAGTCCTTAACTTTGATCGTTGCTTTGACTTTGTCTAGAGGTATTGGTTTGAAAAACGACTTGCCTTGGAAGTTGAAGTCTGACATGATGTTCTTTTCCAGAGTTACTTCTGGTCTGTTGGTCACCAGATCAACCGGTCAAATGAACGTCGTTTTGATGGGTCGTAAGACCTGGGGG	MDWQKSLTLIVALTLSRGIGLKNDLPWKLKSDMMFFSRVTSGLLVTRSTGQMNVVLMGRKTWG	1375	1077	1191	674	1431	806	668	179	GAA	E	63.0	G	GGG	0.0008957147054206	0.0008689646491948	0.0008854761832184	0.0008981672856558	0.0012075643654591	0.0012830410939278	0.0007911073845374	0.0003652561792571	-10.124673087686542	0.0	-10.16841489234711	-10.14125887642848	-10.12072820439434	-9.693684195183806	-9.606216906084471	-10.303838840825456	-11.41880369937982	0.4309888925027358	0.5621979862626372	-0.1625799643969756	-1.2980754949854791	0.1342044640528801	5.62497822557047	5.72437746402448	6.32804655901082	5.46923482705481	-0.034708468632643305	0.002529837942443782	0.08297197708684456	-0.07194677520773039	-0.21922867511296146	F1	True	substitution
134	ATGGACTGGCAAAAGTCCTTAACTTTGATCGTTGCTTTGACTTTGTCTAGAGGTATTGGTTTGAAAAACGACTTGCCTTGGAAGTTGAAGTCTGACATGATGTTCTTTTCCAGAGTTACTTCTGGTCTGTTGGTCACCAGATCAACCCTGCAAATGAACGTCGTTTTGATGGGTCGTAAGACCTGGGAA	MDWQKSLTLIVALTLSRGIGLKNDLPWKLKSDMMFFSRVTSGLLVTRSTLQMNVVLMGRKTWE	1373	1125	1219	696	1382	631	843	395	GGT	G	50.0	L	CTG	0.0008944118476672	0.0009076928786854	0.000906293423462	0.0009274843187187	0.0011662152013029	0.0010044651740303	0.0009983585706063	0.0008060122391428	-10.126773080838824	0.0	-10.10550814078692	-10.107734163672385	-10.074389489727473	-9.743950251522216	-9.959356739629891	-9.968154312357424	-10.276910633579613	0.3828228293166109	0.1461514011570273	0.1395798513149575	-0.2025211438521399	0.1428656262359924	5.62497822557047	5.72437746402448	6.32804655901082	5.46923482705481	-0.021127492208177688	-0.0034055043037382834	0.03259418155187754	-0.038849480112617095	-0.08038285231487895	F1	True	substitution
135	ATGGACTGGCAAAAGTCCTTAACTTTGATCGTTGCTTTGACTTTGTCTAGAGGTATTGGTTTGAAAAACGACTTGCCTTGGAAGTTGAAGTCTGACATGATGTTCTTTTCCAGAGTTACTTCTGGTCGGTTGGTCACCAGATCAACCGGTCAAATGAACGTCGTTTTGATGGGTCGTAAGACCTGGGAA	MDWQKSLTLIVALTLSRGIGLKNDLPWKLKSDMMFFSRVTSGRLVTRSTGQMNVVLMGRKTWE	1373	1057	1230	657	1681	464	1008	739	CTG	L	43.0	R	CGG	0.0008944118476672	0.0008528278869071	0.0009144716249863	0.0008755132146526	0.0014185294887049	0.0007386241533281	0.001193766831757	0.001507957075257	-10.126773080838824	0.0	-10.195457765508635	-10.094773974065992	-10.15758342525387	-9.461388142674306	-10.402871939484868	-9.710263209799592	-9.373188922497926	0.6653849381645198	-0.2074141739762325	0.3845107642664001	0.7843945027559442	0.52494785121546	5.62497822557047	5.72437746402448	6.32804655901082	5.46923482705481	0.010597847059514802	0.03141367565160021	-0.01021798153257061	-0.01202079448885488	0.044694570675423186	F1	True	substitution
136	ATGGACTGGCAAAAGTCCTTAACTTTGATCGTTGCTTTGACTTTGTCTAGAGGTATTGGTTTGAAAAACGACTTGCCTTGGAAGTTGAAGTCTGACATGATGTTCTTTTCCAGAGTTACTTCTGGTCTGTTGGTCACCAGATCAACCTTGCAAATGAACGTCGTTTTGATGGGTCGTAAGACCTGGGAA	MDWQKSLTLIVALTLSRGIGLKNDLPWKLKSDMMFFSRVTSGLLVTRSTLQMNVVLMGRKTWE	1372	1047	1142	745	1446	763	787	420	GGT	G	50.0	L	TTG	0.0008937604187905	0.0008447595057632	0.0008490460127921	0.0009927813469044	0.0012202222728538	0.001214591010753	0.0009320381910642	0.0008570256719999	-10.127824224813114	0.0	-10.20917169996051	-10.201869638929752	-9.976236370226676	-9.678640314959356	-9.68531368777791	-10.06732330779202	-10.188373958977952	0.4491839098537582	0.5238580121826004	0.1345463311377308	-0.2121375887512773	0.2918651204957445	5.62497822557047	5.72437746402448	6.32804655901082	5.46923482705481	-0.017314440782472115	0.0047719488398389465	0.07832950808417304	-0.03940083040478318	-0.08160159897318027	F1	True	substitution
137	ATGGACTGGCAAAAGTCCTTAACTTTGATCGTTGCTTTGCATTTGTCTAGAGGTATTGGTTTGAAAAACGACTTGCCTTGGAAGTTGAAGTCTGACATGATGTTCTTTTCCAGAGTTACTTCTGGTCTGTTGGTCACCAGATCAACCGGTCAAATGAACGTCGTTTTGATGGGTCGTAAGACCTGGGAA	MDWQKSLTLIVALHLSRGIGLKNDLPWKLKSDMMFFSRVTSGLLVTRSTGQMNVVLMGRKTWE	1364	1130	1266	681	862	761	694	466	ACT	T	14.0	H	CAT	0.0008885489877772	0.0009117270692573	0.0009412366481566	0.0009074954325395	0.0007274077449516	0.0012114072859542	0.0008218989893247	0.000950890388457	-10.136261061961754	0.0	-10.099110369588768	-10.053154884864254	-10.105821997564128	-10.424948092821376	-9.689100291108897	-10.248751280721248	-10.038433331989795	-0.2886870308596219	0.410010078479873	-0.1955963958569935	0.0673886655743309	-0.0641038651413312	5.62497822557047	5.72437746402448	6.32804655901082	5.46923482705481	-0.06086945190872976	-0.08615340974157142	0.06454401354707917	-0.07556325403186162	-0.046175649785597905	F1	True	substitution
138	ATGGACTGGCAAAAGTCCTTAACTTTGATCGTTGCTTTGACTTTGTCTAGAGGTATTGGTTTGAAAAACGACTTGCCTTGGAAGTTGAAGTCTGACATGATGTTCTTTTCCAGAGTTACTTCTGGTCTGTTGGTCTGGAGATCAACCGGTCAAATGAACGTCGTTTTGATGGGTCGTAAGACCTGGGAA	MDWQKSLTLIVALTLSRGIGLKNDLPWKLKSDMMFFSRVTSGLLVWRSTGQMNVVLMGRKTWE	1363	1100	1134	676	1137	700	890	353	ACC	T	46.0	W	TGG	0.0008878975589005	0.0008875219258257	0.0008430982298654	0.0009008324704797	0.000959469380522	0.0011143036795899	0.0010540203177219	0.0007203096719428	-10.137319144180715	0.0	-10.137929618479296	-10.212011649350366	-10.116453549294016	-10.025475613018228	-9.809641822780112	-9.889881607445748	-10.439095103372896	0.1118435311624903	0.3282877956991843	0.322130041904618	-0.3226415540788814	0.2169867865335542	5.62497822557047	5.72437746402448	6.32804655901082	5.46923482705481	-0.027825542826504485	-0.03679737338721035	0.054648514821777704	-0.01885371226579862	-0.09560639387220167	F1	True	substitution
139	ATGGACTGGCAAAAGTCCTTAACTTTGATCGTTGCTTTGACTTTGTCTAGAGGTATTGGTTTGAAAAACGACTTGCCTTGGAAGTTGAAGTCTGACATGATGTTCTTTTCCAGAGTTACTTCTGGTCTGTTGGTCACCAGATCAACCGGTCAAATGAACGTCGTTTTGATGGGTCGTGTTACCTGGGAA	MDWQKSLTLIVALTLSRGIGLKNDLPWKLKSDMMFFSRVTSGLLVTRSTGQMNVVLMGRVTWE	1354	1106	1180	683	1156	445	839	296	AAG	K	60.0	V	GTT	0.0008820346990105	0.000892362954512	0.0008772979816942	0.0009101606173634	0.0009755027298886	0.0007083787677393	0.000993621400639	0.0006039990450285	-10.146876967410927	0.0	-10.130081756656612	-10.154645430043391	-10.10159121728611	-10.001566469409797	-10.46319140875868	-9.975016132859684	-10.693166111015127	0.1453104980011339	-0.3331096521020686	0.1796292971837072	-0.5915748937290175	-0.0938995770504673	5.62497822557047	5.72437746402448	6.32804655901082	5.46923482705481	-0.033567993186453114	-0.03267335143090609	-0.025438058618584215	-0.03446263494200014	-0.1296898428429824	F1	True	substitution
140	ATGGACTGGCAAAAGTCCTTAACTTTGATCGTTGCTTTGACTTTGTCTAGAGGTATTGGTTTGAAAAACGACTTGCCTTGGAAGTTGAAGTCTGACATGATGTTCTTTTCCAGAGTTACTTCTGGTTTTTTGGTCACCAGATCAACCGGTCAAATGAACGTCGTTTTGATGGGTCGTAAGACCTGGGAA	MDWQKSLTLIVALTLSRGIGLKNDLPWKLKSDMMFFSRVTSGFLVTRSTGQMNVVLMGRKTWE	1347	1096	1137	713	1323	372	790	315	CTG	L	43.0	F	TTT	0.0008774746968738	0.0008842945733682	0.0008453286484629	0.0009501383897219	0.0011164274322169	0.000592172812582	0.0009355910685397	0.0006427692539999	-10.154354855523623	0.0	-10.143185343930792	-10.208200035400347	-10.039574719132313	-9.806894805631796	-10.721694123504408	-10.061834290235042	-10.603411458256796	0.3474600498918256	-0.5785087795736157	0.1463657451653048	-0.5638367391244863	-0.2087354969795907	5.62497822557047	5.72437746402448	6.32804655901082	5.46923482705481	-0.04662943152637328	-0.007763140879755712	-0.05515268075661836	-0.0381061822961282	-0.12617442902988515	F1	True	substitution
141	ATGGACTGGCAAAAGTCCTTAACTTTGATCGTTGCTTTGACTTTGTCTAGAGGTATTGGTTTGAAAAACGACTTGCCTTGGAAGTTGAAGTCTGACATGATGTTCTTTTCCAGAGTTACTTCTGGTCTGATGGTCACCAGATCAACCGGTCAAATGAACGTCGTTTTGATGGGTCGTAAGACCTGGGAA	MDWQKSLTLIVALTLSRGIGLKNDLPWKLKSDMMFFSRVTSGLMVTRSTGQMNVVLMGRKTWE	1347	1114	1136	702	1337	572	780	433	TTG	L	44.0	M	ATG	0.0008774746968738	0.0008988176594271	0.0008445851755971	0.0009354798731905	0.0011282414791186	0.0009105452924649	0.0009237481436215	0.0008835526570856	-10.154354855523623	0.0	-10.119683909551286	-10.209469454787913	-10.06200576527164	-9.791708401817122	-10.10098159783405	-10.080212819549898	-10.144396261917352	0.3626464537065015	0.0187023117172362	0.1292566352380149	-0.0823904966457131	0.0739794734776255	5.62497822557047	5.72437746402448	6.32804655901082	5.46923482705481	-0.022936006208918988	-0.005891771326878709	0.01716176508995995	-0.03998024109095927	-0.06515801336703929	F1	True	substitution
142	ATGGACTGGCAAAAGTCCTTAACTTTGATCGTTGCTTTGACTTTGTCTAGAGGTATTGGTTTGAAAAACGACTTGCCTTGGAAGTTGAAGTCTGACATGATGTTCTTTTCCAGAGTTACTTCTGGTCTGTTGGTCACCAGATCAACCGGTCAAATGAACGTCGTTTTGTCGGGTCGTAAGACCTGGGAA	MDWQKSLTLIVALTLSRGIGLKNDLPWKLKSDMMFFSRVTSGLLVTRSTGQMNVVLSGRKTWE	1346	1081	1155	620	866	946	498	103	ATG	M	57.0	S	TCG	0.0008768232679971	0.0008721920016524	0.0008587111600481	0.0008262072954104	0.0007307831869235	0.0015059018298458	0.0005897776609275	0.0002101753433714	-10.155426296375609	0.0	-10.163066619156668	-10.185539437989174	-10.24120858030196	-10.418268937183749	-9.375156561273045	-10.727541201231428	-12.216118949460858	-0.2628426408081399	0.7879100578836233	-0.5420017632422525	-1.9749103691588967	-0.4024222020251962	5.62497822557047	5.72437746402448	6.32804655901082	5.46923482705481	-0.09823785506357315	-0.0829686923295018	0.11030275445881597	-0.1135070177976445	-0.3050078013660992	F1	True	substitution
143	ATGGACTGGCAAAAGTCCTTAACTTTGATCGTTGCTTTGACTTTGTCTAGAGGTATTGGTTTGAAAAACGACTTGCCTTGGAAGTTGAAGTCTGACATGATGTTCTTTTCCAGAGTTACTTCTGGTCTGGGTGTCACCAGATCAACCGGTCAAATGAACGTCGTTTTGATGGGTCGTAAGACCTGGGAA	MDWQKSLTLIVALTLSRGIGLKNDLPWKLKSDMMFFSRVTSGLGVTRSTGQMNVVLMGRKTWE	1344	1083	1210	695	1198	452	948	729	TTG	L	44.0	G	GGT	0.0008755204102438	0.0008738056778811	0.0008996021676694	0.0009261517263068	0.0010109448705939	0.0007195218045352	0.0011227092822476	0.0014875517021142	-10.157571568207166	0.0	-10.160399899282991	-10.118425242130638	-10.07646381796533	-9.950079959121688	-10.440673972197253	-9.798799884401248	-9.39284447231714	0.2074916090854781	-0.2802740729142616	0.3196253577293895	0.6836193456481894	0.2635584834074338	5.62497822557047	5.72437746402448	6.32804655901082	5.46923482705481	-0.019084213124140013	-0.025010981888517896	-0.0190403615803575	-0.01912806466792253	0.031922762876246846	F1	True	substitution
144	ATGGACTGGCAAAAGTCCTTAACTTTGATCGTTGCTTTGACTTTGTCTAGAGGTATTGGTTGGAAAAACGACTTGCCTTGGAAGTTGAAGTCTGACATGATGTTCTTTTCCAGAGTTACTTCTGGTCTGTTGGTCACCAGATCAACCGGTCAAATGAACGTCGTTTTGATGGGTCGTAAGACCTGGGAA	MDWQKSLTLIVALTLSRGIGWKNDLPWKLKSDMMFFSRVTSGLLVTRSTGQMNVVLMGRKTWE	1335	1100	1214	659	1598	503	884	662	TTG	L	21.0	W	TGG	0.0008696575503538	0.0008875219258257	0.0009025760591328	0.0008781783994765	0.0013484890677873	0.0008007067869053	0.001046914562771	0.001350835702057	-10.167264964411013	0.0	-10.137929618479296	-10.113663868036912	-10.153198330568149	-9.534440458982496	-10.286438344806912	-9.899640573908076	-9.53193206983686	0.6328245054285144	-0.1485087263276163	0.214023294128836	0.6212662607312893	0.4176447774300627	5.62497822557047	5.72437746402448	6.32804655901082	5.46923482705481	0.010467549773054695	0.0274013628489986	-0.0030853028764239103	-0.030695263480928825	0.0240204024225333	F1	True	substitution
145	ATGGACTGGCAAAAGTCCTTAACTTTGATCGTTGCTTTGACTTTGTCTAGAGGTATTGGTTTGAAAAACGACTTGCCTTGGAAGTTGCGGTCTGACATGATGTTCTTTTCCAGAGTTACTTCTGGTCTGTTGGTCACCAGATCAACCGGTCAAATGAACGTCGTTTTGATGGGTCGTAAGACCTGGGAA	MDWQKSLTLIVALTLSRGIGLKNDLPWKLRSDMMFFSRVTSGLLVTRSTGQMNVVLMGRKTWE	1322	1120	1129	618	1235	446	910	629	AAG	K	30.0	R	CGG	0.0008611889749571	0.0009036586881134	0.0008393808655362	0.0008235421105865	0.0010421677088343	0.0007099706301387	0.0010777061675584	0.0012834979706856	-10.181382529478237	0.0	-10.111934409946352	-10.218386803519596	-10.245869957671824	-9.906196825438434	-10.459953034692136	-9.857820398213448	-9.605703269764788	0.2751857040398011	-0.3480186247457837	0.3605664053061463	0.6401666879070387	0.3178760546729737	5.62497822557047	5.72437746402448	6.32804655901082	5.46923482705481	-0.01565641155498355	-0.01666926585398629	-0.027243340051889817	-0.014643557255980811	0.026415760863427177	F1	True	substitution
146	ATGGACTGGCAAAAGTCCTTAACTTTGATCGTTGCTTTGACTTTGTCTAGAGGTATTGGTTTGAAAAACGACTGTCCTTGGAAGTTGAAGTCTGACATGATGTTCTTTTCCAGAGTTACTTCTGGTCTGTTGGTCACCAGATCAACCGGTCAAATGAACGTCGTTTTGATGGGTCGTAAGACCTGGGAA	MDWQKSLTLIVALTLSRGIGLKNDCPWKLKSDMMFFSRVTSGLLVTRSTGQMNVVLMGRKTWE	1321	1079	1252	682	1053	751	839	380	TTG	L	25.0	C	TGT	0.0008605375460804	0.0008705783254236	0.0009308280280348	0.0009088280249514	0.0008885850991114	0.00119548866196	0.000993621400639	0.0007754041794285	-10.1824742397391	0.0	-10.1657382774033	-10.069197727359976	-10.103705056552029	-10.136202430884756	-9.708183837098169	-9.975016132859684	-10.332763868313128	0.0462718088543425	0.4575544403051328	0.0941815945002915	-0.2290588117611012	0.070226701677317	5.62497822557047	5.72437746402448	6.32804655901082	5.46923482705481	-0.044349883872766116	-0.044877556566545	0.07030101342308676	-0.04382221117898724	-0.08374612163343051	F1	True	substitution
147	ATGGACTGGCAAAAGTCCTTAACTTTGATCGTTGCTTTGGATTTGTCTAGAGGTATTGGTTTGAAAAACGACTTGCCTTGGAAGTTGAAGTCTGACATGATGTTCTTTTCCAGAGTTACTTCTGGTCTGTTGGTCACCAGATCAACCGGTCAAATGAACGTCGTTTTGATGGGTCGTAAGACCTGGGAA	MDWQKSLTLIVALDLSRGIGLKNDLPWKLKSDMMFFSRVTSGLLVTRSTGQMNVVLMGRKTWE	1320	1094	1156	677	880	424	1060	378	ACT	T	14.0	D	GAT	0.0008598861172037	0.0008826808971394	0.0008594546329139	0.0009021650628916	0.0007425972338253	0.0006749496573516	0.0012553500413318	0.0007713231047999	-10.183566776740111	0.0	-10.145820404098762	-10.184290891791916	-10.114320962001203	-10.395132438385817	-10.53293248004924	-9.637694583848946	-10.340377052423005	-0.2115656616457037	-0.387112075950478	0.5465963079429699	-0.2260560904218014	-0.2188108760337526	5.62497822557047	5.72437746402448	6.32804655901082	5.46923482705481	-0.05431352381209947	-0.07665000235261606	-0.03197704527158289	0.005733363379824114	-0.0833655697105083	F1	True	substitution
148	ATGGACTGGCAAAAGTCCTTAACTTTGATCGTTGCTTTGACTTTGTCTAGAGGTATTGGTTTGAAAAACGACTTGCCTTGGAAGTTGAAGTCTGACATGATGTTCTTTGAGAGAGTTACTTCTGGTCTGTTGGTCACCAGATCAACCGGTCAAATGAACGTCGTTTTGATGGGTCGTAAGACCTGGGAA	MDWQKSLTLIVALTLSRGIGLKNDLPWKLKSDMMFFERVTSGLLVTRSTGQMNVVLMGRKTWE	1320	1120	1153	630	1585	515	1175	803	TCC	S	37.0	E	GAG	0.0008598861172037	0.0009036586881134	0.0008572242143164	0.0008395332195299	0.0013375188813785	0.0008198091356983	0.0013915436778913	0.0016385514633713	-10.183566776740111	0.0	-10.111934409946352	-10.188039776640824	-10.21812496718892	-9.546225026883704	-10.25242431254186	-9.489098091847143	-9.253363299126764	0.6373417498564073	-0.1404899025955064	0.6989416847936774	0.9647616680621578	0.6681417173250424	5.62497822557047	5.72437746402448	6.32804655901082	5.46923482705481	0.025189316353354255	0.02795800771295817	-0.0021143282863778008	0.02242062499375034	0.06755352554771214	F1	True	substitution
149	ATGGACTGGCAAAAGTCCTTAACTTTGATCGTTGCTTTGACTTTGTCTAGAGGTATTGGTTTGAAAAACGACTTGCCTTGGAAGTTGAAGTCTGACATGATGTTCTTTTCGAGAGTTACTTCTGGTCTGTTGGTCACCAGATCAACCGGTCAAATGAACGTCGTTTTGATGGGTCGTAAGACCTGGGAA	MDWQKSLTLIVALTLSRGIGLKNDLPWKLKSDMMFFSRVTSGLLVTRSTGQMNVVLMGRKTWE	1318	1097	1116	645	1394	505	940	629	TCC	S	37.0	S	TCG	0.0008585832594504	0.0008851014114825	0.0008297157182802	0.0008595221057092	0.0011763415272187	0.0008038905117041	0.0011132349423131	0.0012834979706856	-10.185754335977874	0.0	-10.141869616488126	-10.235095262463409	-10.184177635265582	-9.73147730604205	-10.280713356973283	-9.811026186734509	-9.605703269764788	0.4542770299358238	-0.1388437404851572	0.424069075728898	0.5784743655007958	0.4391730528323609	5.62497822557047	5.72437746402448	6.32804655901082	5.46923482705481	0.001742278662265576	0.005399556927112037	-0.001914999602580885	-0.007687746082473614	0.01859714259409679	F1	True	silent
150	ATGGACTGGCAAAAGTCCTTAACTTTGATCGTTGCTTTGACTTTGTCTAGAGGTATTGGTTTGAAAAACGACTTGCCTTGGAAGTTGAAGTCTGACATGATGTTCTTTTCCAGAGTTACTTCTGGTCTGTTGGTCACCAGATCAACCTTTCAAATGAACGTCGTTTTGATGGGTCGTAAGACCTGGGAA	MDWQKSLTLIVALTLSRGIGLKNDLPWKLKSDMMFFSRVTSGLLVTRSTFQMNVVLMGRKTWE	1318	1109	1122	635	1365	761	863	263	GGT	G	50.0	F	TTT	0.0008585832594504	0.0008947834688552	0.0008341765554753	0.0008461961815897	0.0011518695729222	0.0012114072859542	0.0010220444204427	0.0005366613136571	-10.185754335977874	0.0	-10.126173776729608	-10.227359613683802	-10.206720203916673	-9.76180691610326	-9.689100291108897	-9.934326384120553	-10.863700487351776	0.4239474198746151	0.4370734856207132	0.2930332295632496	-0.6569802834351037	0.3584903247189324	5.62497822557047	5.72437746402448	6.32804655901082	5.46923482705481	-0.010189355923711526	0.0016621409126235812	0.06782103790018687	-0.022040852760046633	-0.1379790392117152	F1	True	substitution
151	ATGGACTGGCAAAAGTCCTTAACTTTGATCGTTGCTTTGACTTTGTCTAGAGGTATTGGTTTGAAAAACGACTTGCCTTGGAAGTTGAAGTCTGACATGATGTTCTTTTCCAGAGTTACTTCTGGTCTGTTGGTCACCAGATCAACCGGTCAAATGAACGTCGTTTTGATGGGTGTGAAGACCTGGGAA	MDWQKSLTLIVALTLSRGIGLKNDLPWKLKSDMMFFSRVTSGLLVTRSTGQMNVVLMGVKTWE	1318	1033	1078	613	1043	843	436	329	CGT	R	59.0	V	GTG	0.0008585832594504	0.0008334637721618	0.0008014637493782	0.0008168791485267	0.0008801464941815	0.0013419400027061	0.0005163515264345	0.0006713367763999	-10.185754335977874	0.0	-10.22859288802626	-10.28507511154009	-10.257589721885418	-10.14996870939071	-9.541464113670358	-10.91935880852258	-10.540675702908835	0.035785626587165	0.6871287743559016	-0.6342836969824912	-0.283085981023417	-0.1236501772181259	5.62497822557047	5.72437746402448	6.32804655901082	5.46923482705481	-0.06838151256312874	-0.04616973359940441	0.09809946021949	-0.12361518650218507	-0.09059329152685308	F1	True	substitution
152	ATGGACTGGCAAAAGTCCTTAACTTTGATCGTTGCTTTGACTTTGTCTAGAGGTATTGGTTTGAAAAACGACGCGCCTTGGAAGTTGAAGTCTGACATGATGTTCTTTTCCAGAGTTACTTCTGGTCTGTTGGTCACCAGATCAACCGGTCAAATGAACGTCGTTTTGATGGGTCGTAAGACCTGGGAA	MDWQKSLTLIVALTLSRGIGLKNDAPWKLKSDMMFFSRVTSGLLVTRSTGQMNVVLMGRKTWE	1310	985	1173	663	886	802	461	308	TTG	L	25.0	A	GCG	0.000853371828437	0.0007947355426712	0.0008720936716333	0.0008835087691243	0.0007476603967832	0.0012766736443301	0.0005459588387301	0.0006284854927999	-10.194537894561114	0.0	-10.29723751254758	-10.163229276264088	-10.144467925463612	-10.385329263355455	-9.61339450815752	-10.83892019287017	-10.635832935949177	-0.1907913687943416	0.6838430043900612	-0.6756909166060829	-0.4913650104855627	-0.3410781896399522	5.62497822557047	5.72437746402448	6.32804655901082	5.46923482705481	-0.09553986570264042	-0.07409005599538471	0.09770159648634298	-0.12815075640820014	-0.11698967540989613	F1	True	substitution
153	ATGGACTGGCAAAAGTCCTTAACTTTGATCGTTGCTTTGACTTTGTCTAGAGGTATTGGTTTGAAAAACGACTTGCCTTGGAAGTTGAAGTCTGACATGATGTTCTTTTCCAGATGGACTTCTGGTCTGTTGGTCACCAGATCAACCGGTCAAATGAACGTCGTTTTGATGGGTCGTAAGACCTGGGAA	MDWQKSLTLIVALTLSRGIGLKNDLPWKLKSDMMFFSRWTSGLLVTRSTGQMNVVLMGRKTWE	1307	1053	1167	683	1279	637	888	424	GTT	V	39.0	W	TGG	0.000851417541807	0.0008496005344495	0.0008676328344382	0.0009101606173634	0.0010792975705256	0.0010140163484268	0.0010516517327383	0.000865187821257	-10.197845565190493	0.0	-10.2009277058656	-10.170627728585249	-10.10159121728611	-9.855691603028838	-9.94570337235614	-9.8931272669494	-10.174699022080878	0.3421539621616549	0.2552243335094619	0.2775004616358458	-0.0731078047947679	0.2663623975726539	5.62497822557047	5.72437746402448	6.32804655901082	5.46923482705481	-0.016079619021555934	-0.008416992255261517	0.04580148592876223	-0.023742245787850353	-0.06398156512740039	F1	True	substitution
154	ATGGACTGGCAAAAGTCCTTAACTTTGATCGTTGCTTTGACTTTGTCTAGAGGTATTGGTTTGAAAAACGACTTGCCTTGGAAGTTGAAGGTGGACATGATGTTCTTTTCCAGAGTTACTTCTGGTCTGTTGGTCACCAGATCAACCGGTCAAATGAACGTCGTTTTGATGGGTCGTAAGACCTGGGAA	MDWQKSLTLIVALTLSRGIGLKNDLPWKLKVDMMFFSRVTSGLLVTRSTGQMNVVLMGRKTWE	1304	1096	1128	595	1167	429	647	226	TCT	S	31.0	V	GTG	0.000849463255177	0.0008842945733682	0.0008386373926703	0.0007928924851116	0.0009847851953115	0.0006829089693486	0.0007662372422091	0.0004611614330285	-10.201160836754848	0.0	-10.143185343930792	-10.219665221893802	-10.300587127380894	-9.987903306203126	-10.516019097112894	-10.349921231307	-11.082440514228889	0.2132575305517221	-0.3728337531821015	-0.1302560094131983	-0.7818533868479953	-0.2515448812976499	5.62497822557047	5.72437746402448	6.32804655901082	5.46923482705481	-0.0493271372905458	-0.024300466745615746	-0.030248127283191893	-0.0684061472978997	-0.15380491655936804	F1	True	substitution
155	ATGGACTGGCAAAAGTCCTTAACTTTGATCGTTGCTTTGACTTTGTCTAGAGGTATTGGTTTGAAAAACGACTTGCCTTGGAAGTTGAAGTCTGACATGATGTTCTTTTCCAGAGTTACTTCTGGTCAGTTGGTCACCAGATCAACCGGTCAAATGAACGTCGTTTTGATGGGTCGTAAGACCTGGGAA	MDWQKSLTLIVALTLSRGIGLKNDLPWKLKSDMMFFSRVTSGQLVTRSTGQMNVVLMGRKTWE	1297	1051	1091	625	1060	535	968	892	CTG	L	43.0	Q	CAG	0.0008449032530403	0.0008479868582207	0.0008111288966342	0.0008328702574701	0.0008944921225622	0.0008516463836865	0.0011463951320841	0.0018201592843427	-10.208926226734228	0.0	-10.20367047292914	-10.267781187968987	-10.22962060602675	-10.126643602459913	-10.19745785332393	-9.768679896024912	-9.101719576723772	0.0822826242743151	0.0062126196052094	0.4991012919440738	1.1279010293029774	0.2906919581091944	5.62497822557047	5.72437746402448	6.32804655901082	5.46923482705481	0.008090194566584727	-0.04044006469066622	0.015649426861395168	0.0005309622717742858	0.08822910300200053	F1	True	substitution
156	ATGGACTGGCAAAAGTCCTTAACTTTGATCGTTGCTTTGACTTTGTCTAGAGGTATTGGTTTGAAAAACGACTTGCCTTGGAAGTTGAAGTCTGACATGATGTTCTTTTCCAGAGTTACTTCTGGTCTGTTGGTCACCAGATCAACCGGTCAAATGTTGGTCGTTTTGATGGGTCGTAAGACCTGGGAA	MDWQKSLTLIVALTLSRGIGLKNDLPWKLKSDMMFFSRVTSGLLVTRSTGQMLVVLMGRKTWE	1296	1052	1138	685	741	734	373	150	AAC	N	53.0	L	TTG	0.0008442518241637	0.0008487936963351	0.0008460721213288	0.0009128258021873	0.0006253006253006	0.00116842700117	0.0004417410994497	0.0003060805971428	-10.2100389881013	0.0	-10.202298437599016	-10.206931731986012	-10.097372807728313	-10.64316241960464	-9.741216681769227	-11.14451131304427	-11.673800786148195	-0.4331234315033399	0.4610817558297881	-0.937579581058257	-1.5764279784198845	-0.6853515062807984	5.62497822557047	5.72437746402448	6.32804655901082	5.46923482705481	-0.13039437205558616	-0.1039518224396633	0.07072812516166783	-0.156836921671509	-0.25450586565158984	F1	True	substitution
157	ATGGACTGGCAAAAGTCCTTAACTTTGATCGTTGCTTTGACTTTGTCTAGAGGTATTGGTTTGAAAAACGACTTGCCTTGGAAGTTGAAGTCTGACATGATGTTCTTTTCCAGAGTTACTTCTGGTCTGAAGGTCACCAGATCAACCGGTCAAATGAACGTCGTTTTGATGGGTCGTAAGACCTGGGAA	MDWQKSLTLIVALTLSRGIGLKNDLPWKLKSDMMFFSRVTSGLKVTRSTGQMNVVLMGRKTWE	1292	974	1112	655	1228	563	738	602	TTG	L	44.0	K	AAG	0.000841646108657	0.0007858603234129	0.0008267418268169	0.0008728480298287	0.0010362606853834	0.0008962185308701	0.0008740078589649	0.0012284034631999	-10.214498636292	0.0	-10.313439464808976	-10.240275501569087	-10.161981889151386	-9.914397306540296	-10.123861822532213	-10.160066127239112	-9.668999799884377	0.3001013297517065	0.189577642276765	0.0802093743299749	0.4929820892670111	0.2448394860142357	5.62497822557047	5.72437746402448	6.32804655901082	5.46923482705481	-0.0029183879491474773	-0.013598996953106452	0.03785253091539607	-0.04535266847366818	0.007762221054811497	F1	True	substitution
158	ATGGACTGGCAAAAGTCCTTAACTTTGATCGTTGCTTTGACTTTGTCTAGAGGTATTGGTTTGAAAAACGACTTGCCTTGGAAGTTGAAGGGGGACATGATGTTCTTTTCCAGAGTTACTTCTGGTCTGTTGGTCACCAGATCAACCGGTCAAATGAACGTCGTTTTGATGGGTCGTAAGACCTGGGAA	MDWQKSLTLIVALTLSRGIGLKNDLPWKLKGDMMFFSRVTSGLLVTRSTGQMNVVLMGRKTWE	1288	1020	1076	625	958	371	715	541	TCT	S	31.0	G	GGG	0.0008390403931503	0.0008229748766747	0.0007999768036465	0.0008328702574701	0.000808418352278	0.0005905809501826	0.000846769131653	0.0011039306870285	-10.21897211287131	0.0	-10.24686399003246	-10.28775421173597	-10.22962060602675	-10.272610306174291	-10.725577557991636	-10.205743701633756	-9.82313469281726	-0.0536381933029836	-0.4787135679591756	0.082010510102215	0.4064859132094884	0.0141861583996156	5.62497822557047	5.72437746402448	6.32804655901082	5.46923482705481	-0.04411208333797074	-0.057189130679001575	-0.043068786918592575	-0.0451553797573489	-0.003199930408653419	F1	True	substitution
159	ATGGACTGGCAAAAGTCCTTAACTTTGATCGTTGCTTTGACTTTGTCTAGAGGTATTGGTTTGAAAAACGACTTGCCTTGGAAGTTGAAGTCTGACATGATGTTCTTTTCCAGAGTTACTTCTGGTCTGTTGGTCACCAGAATTACCGGTCAAATGAACGTCGTTTTGATGGGTCGTAAGACCTGGGAA	MDWQKSLTLIVALTLSRGIGLKNDLPWKLKSDMMFFSRVTSGLLVTRITGQMNVVLMGRKTWE	1287	1041	1069	697	1609	575	890	454	TCA	S	48.0	I	ATT	0.0008383889642736	0.0008399184770769	0.0007947724935856	0.0009288169111307	0.0013577715332101	0.0009153208796631	0.0010540203177219	0.0009264039406856	-10.220092652765224	0.0	-10.2174630735919	-10.297170436572104	-10.072318139707775	-9.524543541187027	-10.0934347887807	-9.889881607445748	-10.076070989353164	0.6955491115781971	0.1240282848111995	0.4072888291263563	-0.0037528496453855	0.2656585569687779	5.62497822557047	5.72437746402448	6.32804655901082	5.46923482705481	0.010194789576607617	0.03513070546348327	0.029915361747155405	-0.009525782593940171	-0.05519181790683358	F1	True	substitution
160	ATGGACTGGCAAAAGTCCTTAACTTTGATCGTTGCTTTGACTTTGTCTAGAGGTATTGGTGGTAAAAACGACTTGCCTTGGAAGTTGAAGTCTGACATGATGTTCTTTTCCAGAGTTACTTCTGGTCTGTTGGTCACCAGATCAACCGGTCAAATGAACGTCGTTTTGATGGGTCGTAAGACCTGGGAA	MDWQKSLTLIVALTLSRGIGGKNDLPWKLKSDMMFFSRVTSGLLVTRSTGQMNVVLMGRKTWE	1285	1041	1083	622	914	530	797	482	TTG	L	21.0	G	GGT	0.0008370861065203	0.0008399184770769	0.0008051811137074	0.0008288724802343	0.0007712884905867	0.0008436870716895	0.0009438811159825	0.0009835389854856	-10.222336346904688	0.0	-10.2174630735919	-10.278399046684267	-10.236562215445597	-10.340441796852405	-10.211004385161878	-10.049107219309036	-9.989730140414116	-0.1181054499477181	0.0064586884300226	0.2292918273752313	0.2468320750314809	0.1178752579026269	5.62497822557047	5.72437746402448	6.32804655901082	5.46923482705481	-0.026228290663780122	-0.06513321426294388	0.015679222575115257	-0.029022813590994692	-0.02343376773656555	F1	True	substitution
161	ATGGACTGGCAAAAGTCCTTAACTTTGATCGTTGCTTTGACTTTGTCTAGAGGTATTGGTTTGAAAAACGACTTGCCTTGGAAGTTGAAGTCTGACATGATGGTTTTTTCCAGAGTTACTTCTGGTCTGTTGGTCACCAGATCAACCGGTCAAATGAACGTCGTTTTGATGGGTCGTAAGACCTGGGAA	MDWQKSLTLIVALTLSRGIGLKNDLPWKLKSDMMVFSRVTSGLLVTRSTGQMNVVLMGRKTWE	1282	1022	1158	627	974	389	755	553	TTC	F	35.0	V	GTT	0.0008351318198903	0.0008245885529035	0.0008609415786456	0.000835535442294	0.0008219201201657	0.0006192344733721	0.0008941408313259	0.0011284171347999	-10.225708444367186	0.0	-10.244037945953696	-10.181797036303358	-10.22501135277416	-10.248714189828132	-10.657226589626248	-10.127210299087066	-9.791483806409367	-0.0230057454609458	-0.4131886436725516	0.054586737216292	0.4335275463647914	0.0157904958776731	5.62497822557047	5.72437746402448	6.32804655901082	5.46923482705481	-0.04164691947349286	-0.05341439698158456	-0.03513457628850032	-0.048159262658485406	0.00022720928675605182	F1	True	substitution
162	ATGGACTGGCAAAAGTCCTTAACTTTGATCGTTGCTTTGACTTTGTCTAGAGGTATTGGTTTGAAAAACGACTTGCCTTGGAAGTTGAAGCGGGACATGATGTTCTTTTCCAGAGTTACTTCTGGTCTGTTGGTCACCAGATCAACCGGTCAAATGAACGTCGTTTTGATGGGTCGTAAGACCTGGGAA	MDWQKSLTLIVALTLSRGIGLKNDLPWKLKRDMMFFSRVTSGLLVTRSTGQMNVVLMGRKTWE	1275	912	1021	571	1705	546	716	776	TCT	S	31.0	R	CGG	0.0008305718177536	0.0007358363603209	0.0007590857960252	0.0007609102672247	0.0014387821405365	0.0008691568700801	0.0008479534241448	0.0015834569558856	-10.233607459239709	0.0	-10.408327412726576	-10.363449423414794	-10.359986050213356	-9.440936127998938	-10.168095793692588	-10.203727356035252	-9.30270663445695	0.7926713312407685	0.2402316190339881	0.1597220673795423	1.0572794157564065	0.5164514751373783	5.62497822557047	5.72437746402448	6.32804655901082	5.46923482705481	0.04554240747751706	0.04709875049924331	0.043986064455790806	-0.036643187831876006	0.07927882497146893	F1	True	substitution
163	ATGGACTGGCAATGGTCCTTAACTTTGATCGTTGCTTTGACTTTGTCTAGAGGTATTGGTTTGAAAAACGACTTGCCTTGGAAGTTGAAGTCTGACATGATGTTCTTTTCCAGAGTTACTTCTGGTCTGTTGGTCACCAGATCAACCGGTCAAATGAACGTCGTTTTGATGGGTCGTAAGACCTGGGAA	MDWQWSLTLIVALTLSRGIGLKNDLPWKLKSDMMFFSRVTSGLLVTRSTGQMNVVLMGRKTWE	1271	1033	1048	654	1175	917	914	750	AAG	K	5.0	W	TGG	0.0008279661022469	0.0008334637721618	0.0007791595634029	0.0008715154374167	0.0009915360792553	0.0014597378202628	0.0010824433375257	0.0015304029857141	-10.238140675980969	0.0	-10.22859288802626	-10.325793572755144	-10.164186160078115	-9.978047110458112	-9.420075011017383	-9.851492778241438	-9.351872691260834	0.2600935655228547	0.8085178770088746	0.4743007945137059	0.8123134688172833	0.6414093357612902	5.62497822557047	5.72437746402448	6.32804655901082	5.46923482705481	0.02302366075293574	-0.01852901941072461	0.11279809160490056	-0.0021855782451036115	0.04823289975097509	F1	True	substitution
164	ATGGACTGGCAAAAGTCCTTAACTTTGATCGTTGCTTTGACTTTGTCTAGAGGTATTGGTTTGAAAAACGACTTGCCTTGGAAGTTGAAGTCTGACATGATGTTCTTTCGGAGAGTTACTTCTGGTCTGTTGGTCACCAGATCAACCGGTCAAATGAACGTCGTTTTGATGGGTCGTAAGACCTGGGAA	MDWQKSLTLIVALTLSRGIGLKNDLPWKLKSDMMFFRRVTSGLLVTRSTGQMNVVLMGRKTWE	1264	1016	1074	588	1349	471	919	681	TCC	S	37.0	R	CGG	0.0008234061001102	0.0008197475242172	0.0007984898579149	0.0007835643382279	0.0011383678050344	0.000749767190124	0.0010883647999848	0.0013896059110284	-10.246108242808823	0.0	-10.252532740119152	-10.29043829630718	-10.317660640739836	-9.778817518962208	-10.381269684999657	-9.843622082010471	-9.491108488632005	0.4672907238466166	-0.1287369448805044	0.4468162142967085	0.8265521521078298	0.4570534690716625	5.62497822557047	5.72437746402448	6.32804655901082	5.46923482705481	0.0031559958919173906	0.00700319073354034	-0.0006911989497055591	-0.005196121721476938	0.05003744892279922	F1	True	substitution
165	ATGGACTGGCAAAAGTCCTTAACTTTGATCGTTGCTTTGACTTTGTCTAGAGGTATTGGTTTGAAAAACGACTTGCCTTGGAAGTTGAAGTCTGACATGATGTTCTTTTCCAGAGTTACTTCTGGTCTGTTGGTCACCTTTTCAACCGGTCAAATGAACGTCGTTTTGATGGGTCGTAAGACCTGGGAA	MDWQKSLTLIVALTLSRGIGLKNDLPWKLKSDMMFFSRVTSGLLVTFSTGQMNVVLMGRKTWE	1263	1050	1025	592	1160	427	914	390	AGA	R	47.0	F	TTT	0.0008227546712336	0.0008471800201064	0.0007620596874886	0.0007888947078757	0.0009788781718606	0.0006797252445498	0.0010824433375257	0.0007958095525713	-10.247250067198374	0.0	-10.205043814337833	-10.357808379899788	-10.30787961994725	-9.99658306189554	-10.52276067499195	-9.851492778241438	-10.295289162894466	0.2506670053028355	-0.3177168606541176	0.5063156016583488	0.0125904570527843	0.1316287311778099	5.62497822557047	5.72437746402448	6.32804655901082	5.46923482705481	-0.021632407918795737	-0.01969062277644104	-0.023574193061150432	0.0013211869313914414	-0.053120537861806594	F1	True	substitution
166	ATGGACTGGCAAAAGTCCTTAACTTTGATCGTTGCTTTGACTTTGTCTAGAGGTATTGGTTTGAAAAACGACTTGCCTTGGAAGTTGAAGTCTGACATGATGTTCTTTTCCAGAGTTACTTCTGGTCTGTTGGTCACCTGGTCAACCGGTCAAATGAACGTCGTTTTGATGGGTCGTAAGACCTGGGAA	MDWQKSLTLIVALTLSRGIGLKNDLPWKLKSDMMFFSRVTSGLLVTWSTGQMNVVLMGRKTWE	1262	992	1132	617	940	472	828	392	AGA	R	47.0	W	TGG	0.0008221032423569	0.0008003834094719	0.0008416112841337	0.0008222095181745	0.0007932288634043	0.0007513590525234	0.0009805941832289	0.0007998906271999	-10.248392796003378	0.0	-10.287021116504445	-10.214558331460712	-10.248206306426782	-10.299975205345474	-10.378209885250598	-9.994056175800182	-10.287909632528867	-0.051582409342096	-0.0911887687461554	0.2205021556605295	-0.0397033261020851	-0.0456428677220905	5.62497822557047	5.72437746402448	6.32804655901082	5.46923482705481	-0.04346069999830239	-0.05693580332391199	0.003855393686132006	-0.0299855966726928	-0.05974802589272159	F1	True	substitution
167	ATGGACTGGCAAAAGTCCTTAACTTTGATCGTTGCTTTGACTTTGTCTAGAGGTATTGGTTTGAAAAACGACTTGCCTTGGAAGTTGAAGTCTGACATGATGTTCTTTTCCAGAGTTACTTCTGGTCTGTTGGTCACCGGGTCAACCGGTCAAATGAACGTCGTTTTGATGGGTCGTAAGACCTGGGAA	MDWQKSLTLIVALTLSRGIGLKNDLPWKLKSDMMFFSRVTSGLLVTGSTGQMNVVLMGRKTWE	1260	1018	1084	605	929	381	823	616	AGA	R	47.0	G	GGG	0.0008208003846036	0.000821361200446	0.0008059245865733	0.0008062184092311	0.0007839463979814	0.0006064995741768	0.0009746727207698	0.0012569709855999	-10.250680972598648	0.0	-10.249695580815624	-10.277067532938725	-10.276541653414244	-10.316957365527822	-10.687205747119116	-10.002794512877882	-9.635832935949177	-0.0662763929291738	-0.4375101663034932	0.274273020060841	0.6407087174650687	0.1039983135658335	5.62497822557047	5.72437746402448	6.32804655901082	5.46923482705481	-0.031087680132570215	-0.0587464935855081	-0.03807959431789284	-0.02409576594724759	0.026484455346630773	F1	True	substitution
168	ATGGACTGGCAAAAGTCCTTAACTTTGATCGTTGCTTTGACTTTGTCTAGAGGTATTGGTTTGAAAAACGACTTGCCTTGGAAGTTGAGGTCTGACATGATGTTCTTTTCCAGAGTTACTTCTGGTCTGTTGGTCACCAGATCAACCGGTCAAATGAACGTCGTTTTGATGGGTCGTAAGACCTGGGAA	MDWQKSLTLIVALTLSRGIGLKNDLPWKLRSDMMFFSRVTSGLLVTRSTGQMNVVLMGRKTWE	1254	1012	1013	632	1012	461	823	510	AAG	K	30.0	R	AGG	0.0008168918113435	0.0008165201717596	0.0007531380130985	0.0008421984043538	0.000853986818899	0.0007338485661299	0.0009746727207698	0.0010406740302856	-10.257567358183888	0.0	-10.258223852197007	-10.374798115491457	-10.213552237399096	-10.193498577216165	-10.412229994183102	-10.002794512877882	-9.908266039785218	0.0640687809677231	-0.1540061419860929	0.3720036026135744	0.3052861976138779	0.1846774892908005	5.62497822557047	5.72437746402448	6.32804655901082	5.46923482705481	-0.01470816022453278	-0.04268449544734441	-0.0037509679531843487	-0.013390775533670215	-0.016025544915395342	F1	True	substitution
169	ATGGACTGGCAAAAGTCCTTAACTTTGATCGTTGCTTTGACTTTGTCTAGAGGTATTGGTTTGAAAAACGACTTGCCTTGGAAGTTGAAGTCTGACATGATGTTCTTTTCCAGAGTTACTTCTGGTCTGTTGGTCACCAGATCAAGGGGTCAAATGAACGTCGTTTTGATGGGTCGTAAGACCTGGGAA	MDWQKSLTLIVALTLSRGIGLKNDLPWKLKSDMMFFSRVTSGLLVTRSRGQMNVVLMGRKTWE	1249	921	1074	555	629	264	518	255	ACC	T	49.0	R	AGG	0.0008136346669602	0.0007430979033504	0.0007984898579149	0.0007395887886335	0.0005307882500864	0.0004202516734453	0.000613463510764	0.0005203370151428	-10.26333122937797	0.0	-10.394160080799985	-10.29043829630718	-10.400989024338733	-10.879575945031185	-11.216458815253986	-10.670734845612952	-10.908266039785218	-0.6162447156532149	-0.8222987344540034	-0.3802965493057719	-0.507277015446487	-0.5617608655498509	5.62497822557047	5.72437746402448	6.32804655901082	5.46923482705481	-0.10740040688033467	-0.1265172434455786	-0.0846724531573819	-0.09579451962356834	-0.11900629413710101	F1	True	substitution
170	ATGGACTGGCAAAAGTCCTTAACTTTGATCGTTGCTTTGACTTTGTCTAGAGGTATTGGTTTGAAAAACGACTTGCCTTGGAAGTTGAAGTCTGACATGATGTTCTTTTGGAGAGTTACTTCTGGTCTGTTGGTCACCAGATCAACCGGTCAAATGAACGTCGTTTTGATGGGTCGTAAGACCTGGGAA	MDWQKSLTLIVALTLSRGIGLKNDLPWKLKSDMMFFWRVTSGLLVTRSTGQMNVVLMGRKTWE	1241	975	1046	631	993	514	881	372	TCC	S	37.0	W	TGG	0.0008084232359468	0.0007866671615273	0.0007776726176713	0.0008408658119418	0.0008379534695324	0.0008182172732988	0.0010433616852955	0.0007590798809142	-10.27260159085557	0.0	-10.311959018254344	-10.328549438045654	-10.21583679059365	-10.2208422443821	-10.255228385418562	-9.904544924379094	-10.363460665536046	0.0517593464734709	0.0567306328357837	0.42400451366656	-0.1476238749423952	0.0542449896546273	5.62497822557047	5.72437746402448	6.32804655901082	5.46923482705481	-0.025948081832690727	-0.044201345730444166	0.02176649699842037	-0.007694817934937288	-0.07342540975326711	F1	True	substitution
171	ATGGACTGGCAAAAGTCCTTAACTTTGATCGTTGCTTTGACTTTGTCTAGAGGTATTGGTTTGAAAAACGACTTGCCTTGGAAGTTGAAGTCTGACATGATGTTCTTTTCCAGAGTTACTTCTGGTCTGTTGGTCACCAGATCAACCGGTCAAATGAACGTCGTTTTGATGGGTCGTAAGGGGTGGGAA	MDWQKSLTLIVALTLSRGIGLKNDLPWKLKSDMMFFSRVTSGLLVTRSTGQMNVVLMGRKGWE	1237	990	1049	566	738	916	368	130	ACC	T	61.0	G	GGG	0.0008058175204402	0.0007987697332431	0.0007799030362688	0.0007542473051649	0.0006227690438216	0.0014581459578634	0.0004358196369906	0.0002652698508571	-10.277259206009555	0.0	-10.289932711924347	-10.324417611715328	-10.372674742744318	-10.649015145850075	-9.421649146515495	-11.163981177242494	-11.880251663615622	-0.3717559398405203	0.8682835654088521	-0.8395635655271665	-1.5075769208713048	-0.6056597526838434	5.62497822557047	5.72437746402448	6.32804655901082	5.46923482705481	-0.12124518931797504	-0.09638971248683396	0.12003493415574557	-0.14610066614911613	-0.2457799802347809	F1	True	substitution
172	ATGGACTGGCAAAAGTCCTTAACTTTGATCGTTGCTTTGACTTTGTCTTGGGGTATTGGTTTGAAAAACGACTTGCCTTGGAAGTTGAAGTCTGACATGATGTTCTTTTCCAGAGTTACTTCTGGTCTGTTGGTCACCAGATCAACCGGTCAAATGAACGTCGTTTTGATGGGTCGTAAGACCTGGGAA	MDWQKSLTLIVALTLSWGIGLKNDLPWKLKSDMMFFSRVTSGLLVTRSTGQMNVVLMGRKTWE	1236	961	1082	594	1283	460	736	490	AGA	R	17.0	W	TGG	0.0008051660915635	0.0007753714279259	0.0008044376408416	0.0007915598926996	0.0010826730124975	0.0007322567037305	0.0008716392739813	0.0009998632839999	-10.278425963081553	0.0	-10.332824806117568	-10.27973179046578	-10.303013864775432	-9.851186696820792	-10.415362883668063	-10.163981177242494	-9.965981537641506	0.4272392662607611	-0.0825380775504971	0.1157506132232857	0.3370323271339277	0.2263914701786067	5.62497822557047	5.72437746402448	6.32804655901082	5.46923482705481	-0.004967196798118381	0.0020677840902197757	0.004902879155066594	-0.041459633031710796	-0.012002177686456538	F1	True	substitution
173	ATGGACTGGCAAAAGTCCTTAACTTTGATCGTTGCTTTGACTTTGTCTAGAGGTATTGGTTTGAAAAACGACTTGCCTTGGAAGTTGAAGTCTGACATGATGTTCTTTTCCAGAGTTACTTCTGGTCTGTTGGTCACCAGATGTACCGGTCAAATGAACGTCGTTTTGATGGGTCGTAAGACCTGGGAA	MDWQKSLTLIVALTLSRGIGLKNDLPWKLKSDMMFFSRVTSGLLVTRCTGQMNVVLMGRKTWE	1235	966	1021	634	1421	521	1033	668	TCA	S	48.0	C	TGT	0.0008045146626868	0.0007794056184978	0.0007590857960252	0.0008448635891777	0.0011991257605292	0.0008293603100947	0.0012233741440526	0.0013630789259427	-10.279593664513886	0.0	-10.325338048055546	-10.363449423414794	-10.208993955436792	-9.703801312667691	-10.235713372333931	-9.674918594434448	-9.518915184170025	0.5757923518461929	0.0896246757216143	0.6885308289803458	0.6900787712667675	0.6321615904132694	5.62497822557047	5.72437746402448	6.32804655901082	5.46923482705481	0.023514899676105396	0.020373482051677824	0.02574953501903436	0.02128026433317643	0.032741402557498855	F1	True	substitution
174	ATGGACTGGCAAAAGTCCTTAACTTTGATCGTTGCTTTGACTTTGTCTAGAGGTATTGGTTTGAAAAACGACTTGCCTTGGAAGTTGAAGTCTGACATGATGTTCTTTTCCAGAGAGACTTCTGGTCTGTTGGTCACCAGATCAACCGGTCAAATGAACGTCGTTTTGATGGGTCGTAAGACCTGGGAA	MDWQKSLTLIVALTLSRGIGLKNDLPWKLKSDMMFFSRETSGLLVTRSTGQMNVVLMGRKTWE	1224	1065	1150	625	464	678	254	52	GTT	V	39.0	E	GAG	0.0007973489450435	0.0008592825918222	0.0008549937957189	0.0008328702574701	0.0003915512687442	0.0010792827068028	0.0003008102929229	0.0001061079403428	-10.292501148293274	0.0	-10.184579711778118	-10.191798428460856	-10.22962060602675	-11.318511156782902	-9.855711471476097	-11.698858446527344	-13.202179758502984	-1.026010008489628	0.3288682403020218	-1.5070600180664862	-2.9725591524762347	-1.266535013278057	5.62497822557047	5.72437746402448	6.32804655901082	5.46923482705481	-0.1981133100220543	-0.17701124467205817	0.054718799065333217	-0.21921537537205038	-0.431445495707738	F1	True	substitution
175	ATGGACTGGCAAAAGTCCTTAACTTTGATCGTTGCTTTGACTTTGTCTAGAGGTATTGGTTTGAAAAACGACTTGCCTTGGAAGTTGAAGTCTGACATGATGTTCTTTTCCAGAGTGACTTCTGGTCTGTTGGTCACCAGATCAACCGGTCAAATGAACGTCGTTTTGATGGGTCGTAAGACCTGGGAA	MDWQKSLTLIVALTLSRGIGLKNDLPWKLKSDMMFFSRVTSGLLVTRSTGQMNVVLMGRKTWE	1214	1020	1128	597	1556	576	943	711	GTT	V	39.0	V	GTG	0.0007908346562768	0.0008229748766747	0.0008386373926703	0.0007955576699355	0.001313046927082	0.0009169127420625	0.0011167878197885	0.001450822030457	-10.304336284730244	0.0	-10.24686399003246	-10.219665221893802	-10.295745864311394	-9.572865806924282	-10.090927933170128	-9.80642917262441	-9.42891372702466	0.7314704778059617	0.155936056862334	0.4132360492693916	0.8668321372867336	0.5723532635376767	5.62497822557047	5.72437746402448	6.32804655901082	5.46923482705481	0.036668075047704696	0.03955717481573263	0.033778975279676764	-0.008874349511725641	0.05514236012932267	F1	True	silent
176	ATGGACTGGCAAAAGTCCTTAACTTTGATCGTTGCTTTGACTTTGTCTAGAGGTATTGGTTTGAAAAACGACTTGCCTTGGAAGTTGAAGTCTGACATGATGTTCTTTTCCAGAGTTACTTCTGGTCTGTTGGTCACCAGATCAACCGAGCAAATGAACGTCGTTTTGATGGGTCGTAAGACCTGGGAA	MDWQKSLTLIVALTLSRGIGLKNDLPWKLKSDMMFFSRVTSGLLVTRSTEQMNVVLMGRKTWE	1214	970	1026	661	1003	426	1000	544	GGT	G	50.0	E	GAG	0.0007908346562768	0.0007826329709554	0.0007628031603544	0.0008808435843004	0.0008463920744622	0.0006781333821504	0.0011842924918224	0.0011100522989713	-10.304336284730244	0.0	-10.319376489816827	-10.35640155868554	-10.148826524068507	-10.206386261298292	-10.5261433143866	-9.72175884863742	-9.815156635393738	0.0979500234319505	-0.2067668245697724	0.6346427100481193	0.3336698886747697	0.2158099560533601	5.62497822557047	5.72437746402448	6.32804655901082	5.46923482705481	-0.011283957297634744	-0.038509423696640135	-0.01013959599303777	0.015377590047318665	-0.012428318602231718	F1	True	substitution
177	ATGGACTGGCAAAAGTCCTTAACTTTGATCGTTGCTTTGACTTTGTCTAGAGGTATTGGTTTGAAAAACGACTTGCCTTGGAAGTTGAAGTCTGACATGATGTTCTTTTAGAGAGTTACTTCTGGTCTGTTGGTCACCAGATCAACCGGTCAAATGAACGTCGTTTTGATGGGTCGTAAGACCTGGGAA	MDWQKSLTLIVALTLSRGIGLKNDLPWKLKSDMMFF*RVTSGLLVTRSTGQMNVVLMGRKTWE	1213	1056	1036	672	216	147	197	36	TCC	S	37.0	*	TAG	0.0007901832274001	0.0008520210487927	0.0007702378890128	0.0008955021008319	0.0001822738664843	0.0002340037727138	0.000233305620889	7.345934331428152e-05	-10.305525155865416	0.0	-10.196823307532863	-10.34240828660604	-10.12501556279744	-12.421604649747003	-12.061180589776075	-12.06549131384313	-13.732694475201765	-2.116079493881589	-1.8643572822432104	-1.7230830272370898	-3.607678912404325	-1.9902183880624	5.62497822557047	5.72437746402448	6.32804655901082	5.46923482705481	-0.27710723006308363	-0.31133684738807127	-0.21085210307009034	-0.24287761273809597	-0.5119378286999023	F1	True	stop
178	ATGGACTGGCAAAAGTCCTTAACTTTGATCGTTGCTTTGACTTTGTCTAGAGGTATTGGTTTGAAAAACGACTTGCCTTGGAAGTTGAAGTCTGACATGATGTTCTTTTCCAGAGTTACTTCTGGTATGTTGGTCACCAGATCAACCGGTCAAATGAACGTCGTTTTGATGGGTCGTAAGACCTGGGAA	MDWQKSLTLIVALTLSRGIGLKNDLPWKLKSDMMFFSRVTSGMLVTRSTGQMNVVLMGRKTWE	1210	984	1063	575	1075	343	924	645	CTG	L	43.0	M	ATG	0.0007882289407701	0.0007939287045568	0.0007903116563906	0.0007662406368725	0.000907150029957	0.000546008802999	0.0010942862624439	0.0013161465677142	-10.30909765882397	0.0	-10.298702921552078	-10.30529069276149	-10.349914839744462	-10.106371207433652	-10.838788168439628	-9.83579409188345	-9.56946412633346	0.2027264513903173	-0.5400852468875499	0.4694966008780401	0.7804507134110015	0.3361115261341787	5.62497822557047	5.72437746402448	6.32804655901082	5.46923482705481	-0.0141549926799156	-0.025598176272006216	-0.05050009390050097	-0.002711809087824982	0.04419475186135577	F1	True	substitution
179	ATGGACTGGCAAAAGTCCTTAACTTTGATCGTTGCTTTGACTTTGTCTAGAGGTATTGGTAGGAAAAACGACTTGCCTTGGAAGTTGAAGTCTGACATGATGTTCTTTTCCAGAGTTACTTCTGGTCTGTTGGTCACCAGATCAACCGGTCAAATGAACGTCGTTTTGATGGGTCGTAAGACCTGGGAA	MDWQKSLTLIVALTLSRGIGRKNDLPWKLKSDMMFFSRVTSGLLVTRSTGQMNVVLMGRKTWE	1208	989	1070	582	1683	474	885	715	TTG	L	21.0	R	AGG	0.0007869260830167	0.0007979628951287	0.0007955159664515	0.0007755687837562	0.0014202172096908	0.0007545427773223	0.0010480988552628	0.0014589841797142	-10.311484251660849	0.0	-10.291390716132208	-10.295821493004086	-10.332457642667917	-9.459672690580526	-10.37210968571418	-9.898009488329148	-9.420820044978324	0.8518115610803214	-0.080718969581973	0.3978120046749378	0.911637597689591	0.6248117828776296	5.62497822557047	5.72437746402448	6.32804655901082	5.46923482705481	0.029754775887132632	0.054386402455763753	0.0051231493185015095	-0.010563833450230063	0.06082081050383614	F1	True	substitution
180	ATGGACTGGCAAAAGTCCTTAACTTTGATCGTTGCTTTGACTTTGTCTAGAGGTATTGGTTTGAAAAACGACTTGCCTTGGAAGTTGAAGTCTGACATGATGTTCTTTGGGAGAGTTACTTCTGGTCTGTTGGTCACCAGATCAACCGGTCAAATGAACGTCGTTTTGATGGGTCGTAAGACCTGGGAA	MDWQKSLTLIVALTLSRGIGLKNDLPWKLKSDMMFFGRVTSGLLVTRSTGQMNVVLMGRKTWE	1207	1011	984	583	1213	427	852	619	TCC	S	37.0	G	GGG	0.0007862746541401	0.0008157133336453	0.000731577299989	0.0007769013761681	0.0010236027779887	0.0006797252445498	0.0010090172030327	0.0012630925975427	-10.312679030230903	0.0	-10.259650144988305	-10.416702068953354	-10.329980912375705	-9.932128316789964	-10.52276067499195	-9.952833513073667	-9.628823877429811	0.3805507134409414	-0.2631105300036456	0.4638685558796851	0.7011570349458918	0.4222096346603132	5.62497822557047	5.72437746402448	6.32804655901082	5.46923482705481	-0.0035068853014274073	-0.0036854895143537017	-0.016962081199384135	-0.003328281088501113	0.034145413809079705	F1	True	substitution
181	ATGGACTGGCAAAAGTCCTTAACTTTGATCGTTGCTTTGACTTTGTCTAGAGGTATTGGTTTGAAAAACGACTTGCCTTGGAAGTTGAAGTCTGACATGATGTTCTTTTCCAGAGTTACTTCTGGTCTGTTGGTCACCAGATCAACCGTTCAAATGAACGTCGTTTTGATGGGTCGTAAGACCTGGGAA	MDWQKSLTLIVALTLSRGIGLKNDLPWKLKSDMMFFSRVTSGLLVTRSTVQMNVVLMGRKTWE	1206	913	1032	595	1250	533	890	397	GGT	G	50.0	V	GTT	0.0007856232252634	0.0007366431984353	0.0007672639975495	0.0007928924851116	0.0010548256162291	0.0008484626588877	0.0010540203177219	0.0008100933137713	-10.31387479908584	0.0	-10.406746376907096	-10.34798931886934	-10.300587127380894	-9.888779772361024	-10.202861211853264	-9.889881607445748	-10.26962427950112	0.4250950267248168	0.2038851650538315	0.4581077114235921	0.0309628478797741	0.3144900958893242	5.62497822557047	5.72437746402448	6.32804655901082	5.46923482705481	-0.0010778713613707872	0.0018035566516202562	0.039584984642646745	-0.003959299374361831	-0.05079210046525767	F1	True	substitution
182	ATGGACTGGCAAAAGTCCTTAACTTTGATCGTTGCTTTGACTTTGTCTAGAGGTATTGGTTTGAAAAACGACTTGCCTTGGAAGTTGAAGTCTGACATGATGTTCTTTTCCAGAGTTACTTCTGGTCTGTTGGTCACCAGATCAACCGGTCAAATGAACGTCGTTTTGATGGGTCGTAATACCTGGGAA	MDWQKSLTLIVALTLSRGIGLKNDLPWKLKSDMMFFSRVTSGLLVTRSTGQMNVVLMGRNTWE	1205	931	1072	617	1338	589	822	530	AAG	K	60.0	N	AAT	0.0007849717963867	0.0007511662844943	0.0007970029121832	0.0008222095181745	0.0011290853396116	0.0009376069532549	0.000973488428278	0.0010814847765713	-10.315071559868604	0.0	-10.378580069332523	-10.293127383834822	-10.248206306426782	-9.790629751269012	-10.05872911078198	-10.004548549617825	-9.852770927193514	0.5244418085995903	0.3198509585505462	0.288578834216997	0.3954353792332679	0.357643168891907	5.62497822557047	5.72437746402448	6.32804655901082	5.46923482705481	0.004722649851073771	0.014045727019707698	0.053626924278664216	-0.022528768192807146	-0.004600427317560157	F1	True	substitution
183	ATGGACTGGCAAAAGTCCTTAACTTTGATCGTTGCTTTGACTTTGTCTAGAGGTATTGGTTTGAAAAACGACTTGCCTTGGAAGTTGAAGTCTGACATGATGTTCTTTTCCAGAGTTACTTCTGGTCTGTTGGTCACCAGATCAACCGGTCAAATGCGGGTCGTTTTGATGGGTCGTAAGACCTGGGAA	MDWQKSLTLIVALTLSRGIGLKNDLPWKLKSDMMFFSRVTSGLLVTRSTGQMRVVLMGRKTWE	1202	919	1104	620	756	404	469	216	AAC	N	53.0	R	CGG	0.0007830175097567	0.0007414842271217	0.0008207940438901	0.0008262072954104	0.0006379585326953	0.0006431124093633	0.0005554331786647	0.0004407560598856	-10.31866781027474	0.0	-10.397296375602284	-10.250692117514426	-10.24120858030196	-10.6142497276894	-10.602641451860643	-10.81409902078413	-11.147731974480608	-0.2955819174146601	-0.2053450762583608	-0.5634069032697049	-0.906523394178647	-0.4294944103421825	5.62497822557047	5.72437746402448	6.32804655901082	5.46923482705481	-0.10142734441731877	-0.08700304346179437	-0.009967440882778334	-0.11585164537284316	-0.1696050543874706	F1	True	substitution
184	ATGGACTGGCAAAAGTCCTTAACTTTGATCGTTGCTTTGACTTTGTCTAGAGGTATTGGTTTGAAAAACGACTTGCCTTGGAAGTTGAAGTCTGACATGATGTTCTTTTCCAGAGTTACTTCTGGTCTGTTGGTCACCAGATCAACCGGGCAAATGAACGTCGTTTTGATGGGTCGTAAGACCTGGGAA	MDWQKSLTLIVALTLSRGIGLKNDLPWKLKSDMMFFSRVTSGLLVTRSTGQMNVVLMGRKTWE	1201	950	1042	696	1436	591	980	567	GGT	G	50.0	G	GGG	0.0007823660808801	0.0007664962086677	0.0007746987262079	0.0009274843187187	0.001211783667924	0.0009407906780537	0.001160606641986	0.0011569846571999	-10.319868555280292	0.0	-10.349433723673007	-10.334077012014086	-10.074389489727473	-9.688652118087422	-10.053838614434907	-9.750905194296935	-9.755414551701849	0.6312164371928706	0.2955951092381017	0.5831718177171492	0.3189749380256224	0.4510733778713858	5.62497822557047	5.72437746402448	6.32804655901082	5.46923482705481	0.018471447217071276	0.02720320599949448	0.05068985842848898	0.009739688434648073	-0.014290693126814129	F1	True	silent
185	ATGGACTGGCAAAAGTCCTTAACTTTGATCGGGGCTTTGACTTTGTCTAGAGGTATTGGTTTGAAAAACGACTTGCCTTGGAAGTTGAAGTCTGACATGATGTTCTTTTCCAGAGTTACTTCTGGTCTGTTGGTCACCAGATCAACCGGTCAAATGAACGTCGTTTTGATGGGTCGTAAGACCTGGGAA	MDWQKSLTLIGALTLSRGIGLKNDLPWKLKSDMMFFSRVTSGLLVTRSTGQMNVVLMGRKTWE	1201	904	957	562	1250	699	842	597	GTT	V	11.0	G	GGG	0.0007823660808801	0.0007293816554058	0.0007115035326113	0.0007489169355171	0.0010548256162291	0.0011127118171905	0.0009971742781145	0.0012182007766285	-10.319868555280292	0.0	-10.42103846447613	-10.456841459806569	-10.382906665355272	-9.888779772361024	-9.811704289237005	-9.969866710233113	-9.681032355379273	0.431088782919268	0.6093341752391268	0.4869747495734575	0.7018743099760023	0.5481544624062922	5.62497822557047	5.72437746402448	6.32804655901082	5.46923482705481	0.0183892326244921	0.00254214710308201	0.0886795525737522	-0.000797327363221978	0.03423631814590219	F1	True	substitution
186	ATGGACTGGCAAAAGTCCTTAACTTTGATCGTTGCTTTGACTTTGTCTAGAGGTATTGGTTTGAAAAACGACTTGCCTTGGAAGTTGAAGTCTGACATGATGTTCTTTTCCAGAGTTACTTCTGGTCTGTTGGTCACCAGATCAACCGGTCAAATGAACGTCGTTTTGATGGGTCGTAGTACCTGGGAA	MDWQKSLTLIVALTLSRGIGLKNDLPWKLKSDMMFFSRVTSGLLVTRSTGQMNVVLMGRSTWE	1198	962	1049	547	1368	505	722	360	AAG	K	60.0	S	AGT	0.00078041179425	0.0007761782660403	0.0007799030362688	0.0007289280493379	0.0011544011544011	0.0008038905117041	0.0008550591790958	0.0007345934331428	-10.323476798197142	0.0	-10.331324343121276	-10.324417611715328	-10.421935962783644	-9.758639637024576	-10.280713356973283	-10.191688106412338	-10.4107663803144	0.5648371611725658	0.0506109861479924	0.13272950530299	0.0111695824692414	0.0916702457254912	5.62497822557047	5.72437746402448	6.32804655901082	5.46923482705481	-0.010288163527926381	0.019023510687636937	0.021025487888813237	-0.0395998377434897	-0.05330061336462158	F1	True	substitution
187	ATGGACTGGCAAAAGTCCTTAACTTTGATCGTTGCTTTGACTTTGTCTAGAGGTATTGGTTTGAAAAACGACTTGCCTTGGAAGTTGAAGTCTGACATGATGTTCTTTTCCAGAGTTACTTCTGGTCTGTTGGTCACCAGATCAACCGGTCAAATGAACGTCGTTTTGATGGGTCGTTTGACCTGGGAA	MDWQKSLTLIVALTLSRGIGLKNDLPWKLKSDMMFFSRVTSGLLVTRSTGQMNVVLMGRLTWE	1197	994	1083	606	997	565	727	259	AAG	K	60.0	L	TTG	0.0007797603653734	0.0008019970857007	0.0008051811137074	0.000807551001643	0.0008413289115043	0.000899402255669	0.0008609806415549	0.0005284991643999	-10.324681554042424	0.0	-10.284115385329033	-10.278399046684267	-10.274159002103248	-10.215042457512276	-10.11874587730989	-10.181731579379914	-10.885811188957524	0.109639096530147	0.1653695080191433	0.0966674673043535	-0.6116521868542755	0.1031532819172502	5.62497822557047	5.72437746402448	6.32804655901082	5.46923482705481	-0.04030946887976382	-0.03706901846545828	0.03492124273380095	-0.04354991929406935	-0.13223435218717502	F1	True	substitution
188	ATGGACTGGCAAAAGTCCTTAACTTTGATCGTTGCTTTGACTTTGTCTAGAGGTATTGGTTTGAAAAACGACTTGCCTTGGAAGTTGAAGTCTGACATGATGTTCTTTTCCAGAGTTACTTCTGGTCTGTAGGTCACCAGATCAACCGGTCAAATGAACGTCGTTTTGATGGGTCGTAAGACCTGGGAA	MDWQKSLTLIVALTLSRGIGLKNDLPWKLKSDMMFFSRVTSGL*VTRSTGQMNVVLMGRKTWE	1197	1003	1058	587	194	196	214	42	TTG	L	44.0	*	TAG	0.0007797603653734	0.0008092586287302	0.0007865942920614	0.0007822317458159	0.0001637089356387	0.0003120050302851	0.00025343859325	8.57025671999951e-05	-10.324681554042424	0.0	-10.271111536279138	-10.31209266217857	-10.320116292466148	-12.576579309723346	-11.646143090497231	-11.946076146898362	-13.510302053865315	-2.251897755680922	-1.3750315542180935	-1.633983484719792	-3.190185761399169	-1.942940620200357	5.62497822557047	5.72437746402448	6.32804655901082	5.46923482705481	-0.28059565267104525	-0.32807327577221596	-0.15160116252891756	-0.2331180295698746	-0.4590265514055203	F1	True	stop
189	ATGGACTGGCAAAAGTCCTTAACTTTGATCGTTGCTTTGACTTTGTCTAGAGGTATTGGTTTGAAAAACGACTTGCCTTGGAAGTTGAAGTCTGACATGATGTTCTTTTCCAGAGTTACTTCTGGTCTGTTGGTCACCAGATCAACCGGTCAAATGAACGTCGTTTTGATGGGTGATAAGACCTGGGAA	MDWQKSLTLIVALTLSRGIGLKNDLPWKLKSDMMFFSRVTSGLLVTRSTGQMNVVLMGDKTWE	1195	1055	1038	591	409	607	271	91	CGT	R	59.0	D	GAT	0.00077845750762	0.0008512142106783	0.0007717248347445	0.0007875621154638	0.0003451389416301	0.0009662604764444	0.0003209432652838	0.0001856888955999	-10.327094088117816	0.0	-10.19819014329677	-10.339625845934714	-10.310318665398666	-11.500535118968726	-10.015300228356756	-11.605394091945636	-12.39482483644538	-1.1734410308509098	0.1828899149400129	-1.2657682460109214	-2.084506171046714	-1.2196046384309156	5.62497822557047	5.72437746402448	6.32804655901082	5.46923482705481	-0.19398199012095566	-0.1951786745497788	0.03704273467520446	-0.1927853056921325	-0.3188974995564906	F1	True	substitution
190	ATGGACTGGCAAAAGTCCTTAACTTTGATCGTTGCTTTGACTTTGTCTAGAGGTATTGGTGTGAAAAACGACTTGCCTTGGAAGTTGAAGTCTGACATGATGTTCTTTTCCAGAGTTACTTCTGGTCTGTTGGTCACCAGATCAACCGGTCAAATGAACGTCGTTTTGATGGGTCGTAAGACCTGGGAA	MDWQKSLTLIVALTLSRGIGVKNDLPWKLKSDMMFFSRVTSGLLVTRSTGQMNVVLMGRKTWE	1189	916	1036	605	1011	412	775	467	TTG	L	21.0	V	GTG	0.00077454893436	0.0007390637127785	0.0007702378890128	0.0008062184092311	0.0008531429584061	0.0006558473085586	0.0009178266811624	0.0009529309257713	-10.33435599124027	0.0	-10.402013638794374	-10.34240828660604	-10.276541653414244	-10.19492487000746	-10.574352407429222	-10.089490633137908	-10.035340736934415	0.1394311212328105	-0.1723387686348481	0.252917653468133	0.2412009164798281	0.1903160188563193	5.62497822557047	5.72437746402448	6.32804655901082	5.46923482705481	-0.02529118899156318	-0.033397847289710784	-0.005970809071940072	-0.026434941553079034	-0.02414743643004733	F1	True	substitution
191	ATGGACTGGCAAAAGTCCTTAACTTTGATCGTTGCTTTGACTTTGTCTAGAGGTATTGGTTTGAAAAACGACTTGCCTTGGAAGTTGAAGTCTGACATGATGTTCTTTTCCAGAGTTACTTCTGGTCTGTTGGTCACCAGATCAACCGGTCAAATGAACGTCGTTTTGATGGGTAGTAAGACCTGGGAA	MDWQKSLTLIVALTLSRGIGLKNDLPWKLKSDMMFFSRVTSGLLVTRSTGQMNVVLMGSKTWE	1189	983	1047	609	854	1129	572	275	CGT	R	59.0	S	AGT	0.00077454893436	0.0007931218664424	0.0007784160905371	0.0008115487788789	0.0007206568610077	0.0017972126489386	0.0006774153053224	0.0005611477614285	-10.33435599124027	0.0	-10.300169820550735	-10.327170847361788	-10.267034567669867	-10.438399892289985	-9.12002316383944	-10.52767179652112	-10.799331668232057	-0.104043901049712	1.1801466567112977	-0.2005009491593323	-0.5322971005621877	-0.1522724251045222	5.62497822557047	5.72437746402448	6.32804655901082	5.46923482705481	-0.06975046732414292	-0.06340045680466937	0.15779747232090047	-0.07610047784361647	-0.122177231572356	F1	True	substitution
192	ATGGACTGGCAAAAGTCCTTAACTTTGATCGTTGCTTTGACTTTGTCTAGAGGTATTGGTTTGAAAAACGACGAGCCTTGGAAGTTGAAGTCTGACATGATGTTCTTTTCCAGAGTTACTTCTGGTCTGTTGGTCACCAGATCAACCGGTCAAATGAACGTCGTTTTGATGGGTCGTAAGACCTGGGAA	MDWQKSLTLIVALTLSRGIGLKNDEPWKLKSDMMFFSRVTSGLLVTRSTGQMNVVLMGRKTWE	1185	878	1037	624	797	671	607	329	TTG	L	25.0	E	GAG	0.0007719432188533	0.0007084038644318	0.0007709813618787	0.0008315376650582	0.0006725568129076	0.0010681396700069	0.0007188655425362	0.0006713367763999	-10.339217647200304	0.0	-10.46314029735596	-10.341016395479368	-10.231930766713951	-10.538056237920005	-9.870683978412256	-10.441990427043825	-10.540675702908835	-0.1988385907196974	0.5924563189437038	-0.1009740315644567	-0.3087449361948842	-0.1499063111420771	5.62497822557047	5.72437746402448	6.32804655901082	5.46923482705481	-0.07014020634973259	-0.07508168813427034	0.0866358651022883	-0.06519872456519482	-0.09384519659139111	F1	True	substitution
193	ATGGACTGGCAAAAGTCCTTAACTTTGATCGTTGCTTTGACTTTGTCTAGAGGTATTGGTTTGAAAAACGACTTGCCTTGGAAGTTGAAGTCTGACATGATGTTCTTTTCCAGAGTTACTTCTGGTCTGATTGTCACCAGATCAACCGGTCAAATGAACGTCGTTTTGATGGGTCGTAAGACCTGGGAA	MDWQKSLTLIVALTLSRGIGLKNDLPWKLKSDMMFFSRVTSGLIVTRSTGQMNVVLMGRKTWE	1184	996	1049	547	974	444	864	357	TTG	L	44.0	I	ATT	0.0007712917899767	0.0008036107619295	0.0007799030362688	0.0007289280493379	0.0008219201201657	0.0007067869053399	0.0010232287129346	0.0007284718211999	-10.340435625356976	0.0	-10.281215494823238	-10.324417611715328	-10.421935962783644	-10.248714189828132	-10.466437068262334	-9.93265563113604	-10.422839212614978	0.0917214355288447	-0.1852215734390956	0.3917619805792878	-0.0009032498313352	0.0454090928487547	5.62497822557047	5.72437746402448	6.32804655901082	5.46923482705481	-0.02525173945461226	-0.039276951671103365	-0.007530748101794062	-0.011226527238121151	-0.054830671944147306	F1	True	substitution
194	ATGGACTGGCAAAAGTCCTTAACTTTGATCGTTGCTTTGACTTTGTCTAGAGGTATTGGTTTGAAAAACGACTTGCCTTGGAAGTTGAAGTCTGACATGATGTTCTTTTCCAGAGTTACTTCTGGTCTGTTGGTCAAGAGATCAACCGGTCAAATGAACGTCGTTTTGATGGGTCGTAAGACCTGGGAA	MDWQKSLTLIVALTLSRGIGLKNDLPWKLKSDMMFFSRVTSGLLVKRSTGQMNVVLMGRKTWE	1183	967	1070	601	1178	441	946	680	ACC	T	46.0	K	AAG	0.0007706403611	0.0007802124566122	0.0007955159664515	0.0008008880395833	0.0009940676607343	0.0007020113181416	0.001120340697264	0.0013875653737142	-10.341654632646138	0.0	-10.323845347414478	-10.295821493004086	-10.286111804865014	-9.974368328080011	-10.47621808905492	-9.801846759960112	-9.493228540506374	0.3672863045661252	-0.1523727416404412	0.4939747330439736	0.7928832643586397	0.4306305188050494	5.62497822557047	5.72437746402448	6.32804655901082	5.46923482705481	-0.0017918818182905848	-0.00532001808399725	-0.0035531845520395287	-3.0579084541640656e-05	0.045770399627263154	F1	True	substitution
195	ATGGACTGGCAAAAGTCCTTAACTTTGATCGTTGCTTTGACTTTGTCTAGAGGTATTGGTTTGAAAAACGACTTGCCTTGGAAGTTGAAGTCTGACATGATGTTCTTTTCCAGAGTTACTTCTGGTACGTTGGTCACCAGATCAACCGGTCAAATGAACGTCGTTTTGATGGGTCGTAAGACCTGGGAA	MDWQKSLTLIVALTLSRGIGLKNDLPWKLKSDMMFFSRVTSGTLVTRSTGQMNVVLMGRKTWE	1179	902	991	584	1005	442	808	600	CTG	L	43.0	T	ACG	0.0007680346455933	0.0007277679791771	0.0007367816100499	0.0007782339685801	0.0008480797954482	0.000703603180541	0.0009569083333925	0.0012243223885713	-10.346540988006163	0.0	-10.424233803635936	-10.406475327106106	-10.327508426696182	-10.203512365844183	-10.472950375221007	-10.029331650547713	-9.673800786148195	0.1430286221619798	-0.0487165715850714	0.3771436765583935	0.6537076405479869	0.2600861493601867	5.62497822557047	5.72437746402448	6.32804655901082	5.46923482705481	-0.0019147664913471635	-0.03295453932901744	0.008998220814390888	-0.012827753797085215	0.028131882668757928	F1	True	substitution
196	ATGGACTGGCAAAAGTCCTTAACTTTGATCGTTGCTTTGACTTTGTCTAGAGGTATTGGTTTGAAAAACGACTTGCCTTGGAAGTTGAAGTCTGACATGATGTTCTTTTCCAGAGTTACTTCTGGTCTTTTGGTCACCAGATCAACCGGTCAAATGAACGTCGTTTTGATGGGTCGTAAGACCTGGGAA	MDWQKSLTLIVALTLSRGIGLKNDLPWKLKSDMMFFSRVTSGLLVTRSTGQMNVVLMGRKTWE	1174	950	1020	541	838	409	921	419	CTG	L	43.0	L	CTT	0.00076477750121	0.0007664962086677	0.0007583423231594	0.0007209324948661	0.00070715509312	0.0006510717213604	0.0010907333849684	0.0008549851346856	-10.352672297875875	0.0	-10.349433723673007	-10.364863137433735	-10.437848201749384	-10.465685718211123	-10.584895901670691	-9.840485787208172	-10.191813042944723	-0.1130134203352479	-0.2354621779976824	0.5243773502255653	0.2460351588046592	0.0665108692347056	5.62497822557047	5.72437746402448	6.32804655901082	5.46923482705481	-0.018574496567106955	-0.06450574055056792	-0.013614227679840425	0.003299593692234957	-0.023534765454373482	F1	True	silent
197	ATGGACTGGCAAAAGTCCTTAACTTTGATCGTTGCTTTGACTTTGTCTAGAGGTATTGGTTTGAAAAACGACCAGCCTTGGAAGTTGAAGTCTGACATGATGTTCTTTTCCAGAGTTACTTCTGGTCTGTTGGTCACCAGATCAACCGGTCAAATGAACGTCGTTTTGATGGGTCGTAAGACCTGGGAA	MDWQKSLTLIVALTLSRGIGLKNDQPWKLKSDMMFFSRVTSGLLVTRSTGQMNVVLMGRKTWE	1173	925	1014	551	1094	477	620	584	TTG	L	25.0	Q	CAG	0.0007641260723333	0.000746325255808	0.0007538814859643	0.0007342584189857	0.0009231833793237	0.0007593183645205	0.0007342613449299	0.0011916737915427	-10.353901692957418	0.0	-10.387907871487643	-10.373374637289254	-10.411424477005042	-10.081095129117918	-10.363007478606928	-10.41141872802527	-9.71279491776406	0.2728065638395005	0.0249003928807169	-0.0380440907360153	0.6986295592409828	0.1488534783601087	5.62497822557047	5.72437746402448	6.32804655901082	5.46923482705481	0.0004749161375549437	-0.01696243931275692	0.017912271587866808	-0.05830564774420236	0.03382509246353685	F1	True	substitution
198	ATGGACTGGCAAAAGTCCTTAACTTTGATCGTTGCTTTGACTTTGTCTAGAGGTATTGGTTTGAAAAACGACTTGCCTTGGAAGTTGAAGTCTGACATGATGTTCTTTTCCAGAGTTACTTCTGGTCTGTATGTCACCAGATCAACCGGTCAAATGAACGTCGTTTTGATGGGTCGTAAGACCTGGGAA	MDWQKSLTLIVALTLSRGIGLKNDLPWKLKSDMMFFSRVTSGLYVTRSTGQMNVVLMGRKTWE	1173	854	945	541	979	386	750	538	TTG	L	44.0	Y	TAT	0.0007641260723333	0.0006890397496865	0.0007025818582212	0.0007209324948661	0.0008261394226306	0.0006144588861738	0.0008882193688668	0.0010978090750856	-10.353901692957418	0.0	-10.503125167270827	-10.47504605518416	-10.437848201749384	-10.241327102306778	-10.66839589734436	-10.136796347916263	-9.831157114087452	0.1125745906506399	-0.1652707300735318	0.3382497072678951	0.6066910876619325	0.2254121489592675	5.62497822557047	5.72437746402448	6.32804655901082	5.46923482705481	-0.01110149756063488	-0.03670728738106759	-0.0051149621206152684	-0.017088033000654493	0.022173207990660474	F1	True	substitution
199	ATGGACTGGCAAAAGTCCTTAACTTTGATCGTTGCTTTGACTTTGTCTAGAGGTATTGGTTTGAAAAACGACTTGCCTTGGAAGTTGAAGTCTGACATGATGTTCTTTTCCAGAGTTACTTCTGGTCTGTTGGTCACCAGATCAACCGGTCAAATGATTGTCGTTTTGATGGGTCGTAAGACCTGGGAA	MDWQKSLTLIVALTLSRGIGLKNDLPWKLKSDMMFFSRVTSGLLVTRSTGQMIVVLMGRKTWE	1173	942	983	594	611	414	348	182	AAC	N	53.0	I	ATT	0.0007641260723333	0.0007600415037526	0.0007308338271232	0.0007915598926996	0.0005155987612127	0.0006590310333574	0.0004121337871542	0.0003713777911999	-10.353901692957418	0.0	-10.361634177278535	-10.418168967952012	-10.303013864775432	-10.921463582091745	-10.567365977113116	-11.24459963745078	-11.39482483644538	-0.5675618891343266	-0.2057317998345791	-0.826430669498766	-1.091810971669947	-0.6969962793165463	5.62497822557047	5.72437746402448	6.32804655901082	5.46923482705481	-0.1325901835117439	-0.12051822218894925	-0.010014268045776568	-0.14466214483453851	-0.19308760103101918	F1	True	substitution
200	ATGGACTGGCAAAAGTCCTTAACTTTGATCGTTGCTTTGACTTTGTCTAGAGGTATTGGTTTGAAAAACGACTTGCCTTGGAAGTTGGCGTCTGACATGATGTTCTTTTCCAGAGTTACTTCTGGTCTGTTGGTCACCAGATCAACCGGTCAAATGAACGTCGTTTTGATGGGTCGTAAGACCTGGGAA	MDWQKSLTLIVALTLSRGIGLKNDLPWKLASDMMFFSRVTSGLLVTRSTGQMNVVLMGRKTWE	1165	1006	990	561	1081	381	855	267	AAG	K	30.0	A	GCG	0.00075891464132	0.0008116791430733	0.0007360381371841	0.0007475843431052	0.0009122131929149	0.0006064995741768	0.0010125700805082	0.0005448234629142	-10.363774751444284	0.0	-10.266802837085793	-10.407931859325622	-10.385476024967408	-10.098341344175823	-10.687205747119116	-9.947762523526247	-10.841923544956522	0.2654334072684605	-0.4204029100333262	0.4601693357993746	-0.4564475199891156	-0.0774847513824328	5.62497822557047	5.72437746402448	6.32804655901082	5.46923482705481	-0.026939569076752642	-0.01787100864123962	-0.03600812951226566	-0.0037334778494692547	-0.11256438359940618	F1	True	substitution
201	ATGGACTGGCAAAAGTCCTTAACTTTGATCGTTGCTTTGACTTTGTCTAGAGGTATTGGTTTGAAAAACGACTTGCCTTGGAAGTTGAAGTCTGACATGATGTTCTTTTCCAGAGTTACTTCTGGTCTGTTGGTCGTGAGATCAACCGGTCAAATGAACGTCGTTTTGATGGGTCGTAAGACCTGGGAA	MDWQKSLTLIVALTLSRGIGLKNDLPWKLKSDMMFFSRVTSGLLVVRSTGQMNVVLMGRKTWE	1163	920	987	555	870	419	837	393	ACC	T	46.0	V	GTG	0.0007576117835666	0.000742291065236	0.0007338077185865	0.0007395887886335	0.0007341586288954	0.0006669903453545	0.0009912528156553	0.0008019311645142	-10.366253609512707	0.0	-10.395727375946944	-10.412310299836196	-10.400989024338733	-10.411620561174384	-10.550046500913089	-9.978459320749163	-10.28423397438547	-0.0453669516616752	-0.154319124966145	0.4338509790870333	0.1167550499532605	0.0356940491457926	5.62497822557047	5.72437746402448	6.32804655901082	5.46923482705481	-0.023267722903924114	-0.05616989334271034	-0.003788866095220077	-0.00661627818635242	-0.039919167621495805	F1	True	substitution
202	ATGGACTGGCAAAAGTCCTTAACTTTGATCGTTGCTTTGACTTTGTCTAGAGGTATTGGTTTGAAAAACGACTTGCCTTGGAAGTTGAAGTCTGACATGATGTTCTTTTCCAGAGTTACTTCTGGTCTGTTGGTCACCAGATCATTTGGTCAAATGAACGTCGTTTTGATGGGTCGTAAGACCTGGGAA	MDWQKSLTLIVALTLSRGIGLKNDLPWKLKSDMMFFSRVTSGLLVTRSFGQMNVVLMGRKTWE	1162	918	966	528	888	264	455	223	ACC	T	49.0	F	TTT	0.0007569603546899	0.0007406773890073	0.0007181947884039	0.0007036087935108	0.0007493481177691	0.0004202516734453	0.0005388530837792	0.0004550398210856	-10.367494637581398	0.0	-10.39886708347751	-10.443337195456822	-10.472938866217746	-10.382076285560368	-11.216458815253986	-10.857820398213448	-11.101719576723772	-0.0145816479789697	-0.817591731776476	-0.4144832027566263	-0.6287807105060264	-0.5216319566313263	5.62497822557047	5.72437746402448	6.32804655901082	5.46923482705481	-0.09182083815529815	-0.05237632373325155	-0.08410249674635928	-0.09953917956423704	-0.13440514723473695	F1	True	substitution
203	ATGGACTGGCAAAAGTCCTTAACTTTGATCGTTGCTTTGACTTTGTCTAGAGGTATTGGTTTGAAAAACGACTTGCCTTGGAAGTTGAAGTCTGACATGATGTTCTTTTCCAGAGTTACTTCTGGTCTGTTGGTCACCAGATCAACCGGTCAAATGCAGGTCGTTTTGATGGGTCGTAAGACCTGGGAA	MDWQKSLTLIVALTLSRGIGLKNDLPWKLKSDMMFFSRVTSGLLVTRSTGQMQVVLMGRKTWE	1157	890	986	581	1029	327	648	323	AAC	N	53.0	Q	CAG	0.0007537032103066	0.0007180859218044	0.0007330642457207	0.0007742361913442	0.0008683324472798	0.0005205390046084	0.0007674215347009	0.0006590935525142	-10.373715841878436	0.0	-10.44355590103756	-10.413772737914684	-10.33493863217167	-10.169464885016506	-10.907706109114358	-10.347693130414884	-10.567229121950152	0.2042509568619301	-0.4641502080767985	0.0660796074998	-0.2322904897784816	-0.0831054411393408	5.62497822557047	5.72437746402448	6.32804655901082	5.46923482705481	-0.04410286871148393	-0.025410316581341297	-0.041305354666716206	-0.04690038275625166	-0.0841556905360392	F1	True	substitution
204	ATGGACTGGCAAAAGTCCTTAACTTTGATCGTTGCTTTGACTTTGTCTAGAGGTATTGGTTTGAAAAACGACTTGCCTTGGAAGTTGAAGAGGGACATGATGTTCTTTTCCAGAGTTACTTCTGGTCTGTTGGTCACCAGATCAACCGGTCAAATGAACGTCGTTTTGATGGGTCGTAAGACCTGGGAA	MDWQKSLTLIVALTLSRGIGLKNDLPWKLKRDMMFFSRVTSGLLVTRSTGQMNVVLMGRKTWE	1156	904	1009	580	1299	428	746	790	TCT	S	31.0	R	AGG	0.0007530517814299	0.0007293816554058	0.0007501641216351	0.0007729035989323	0.0010961747803853	0.0006813171069492	0.0008834821988995	0.0016120244782856	-10.374963308485247	0.0	-10.42103846447613	-10.380506115186238	-10.337423895561264	-9.833306436462593	-10.519385948211292	-10.14451131304427	-9.276910633579613	0.5416568720226547	-0.0983474837351625	0.2359948021419686	1.0605132619816544	0.3888258370823116	5.62497822557047	5.72437746402448	6.32804655901082	5.46923482705481	0.009577824245576447	0.016167081484806382	0.002988567006346511	-0.028288598376634066	0.07968866866336297	F1	True	substitution
205	ATGGACTGGCAAAAGTCCTTAACTTTGATCGTTGCTTTGACTTTGTCTAGAGAGATTGGTTTGAAAAACGACTTGCCTTGGAAGTTGAAGTCTGACATGATGTTCTTTTCCAGAGTTACTTCTGGTCTGTTGGTCACCAGATCAACCGGTCAAATGAACGTCGTTTTGATGGGTCGTAAGACCTGGGAA	MDWQKSLTLIVALTLSREIGLKNDLPWKLKSDMMFFSRVTSGLLVTRSTGQMNVVLMGRKTWE	1153	921	1011	566	860	562	603	263	GGT	G	18.0	E	GAG	0.0007510974947999	0.0007430979033504	0.0007516510673668	0.0007542473051649	0.0007257200239656	0.0008946266684707	0.0007141283725689	0.0005366613136571	-10.378712193334154	0.0	-10.394160080799985	-10.37764929238958	-10.372674742744318	-10.428299302321014	-10.126426614391514	-10.451528941399424	-10.863700487351776	-0.0495871089868593	0.2677334664084689	-0.073879649009843	-0.491025744607457	-0.0617333789983511	5.62497822557047	5.72437746402448	6.32804655901082	5.46923482705481	-0.05946042541697678	-0.056689929160470796	0.04731617818214117	-0.06223092167348276	-0.11694667831899858	F1	True	substitution
206	ATGGACTGGCAAAAGTCCTTAACTTTGATCGTTGCTTTGACTTTGTCTAGAGGTATTGGTTTGAAAAACGACTTGCCTTGGAAGTTGAAGTCTGACATGATGTTCTTTTCCAGAGTTACTTCTGGTCTGTTGGTCACCAGATCAACCGGTCAAATGAACGTCGTTTTGATGGGTCGTTGTACCTGGGAA	MDWQKSLTLIVALTLSRGIGLKNDLPWKLKSDMMFFSRVTSGLLVTRSTGQMNVVLMGRCTWE	1153	875	1045	615	978	670	988	329	AAG	K	60.0	C	TGT	0.0007510974947999	0.0007059833500886	0.0007769291448054	0.0008195443333506	0.0008252955621376	0.0010665478076075	0.0011700809819205	0.0006713367763999	-10.378712193334154	0.0	-10.468078220171629	-10.329929347324349	-10.252890385349597	-10.24280149695824	-9.872835649267303	-9.73917590171483	-10.540675702908835	0.1359106963759142	0.5952425709043219	0.5907534456095185	-0.2877853175592388	0.3633320709927163	5.62497822557047	5.72437746402448	6.32804655901082	5.46923482705481	-0.011630754933432009	-0.03383165742481539	0.0869732437435533	0.010570147557951373	-0.09118886512595839	F1	True	substitution
207	ATGGACTGGCAAAAGTCCTTAACTTTGATCGTTGCTTTGACTTTGTCTAGAGGTATTGGTTTGAAAAACGACTTGCCTTGGAAGTTGAAGTCTGACATGATGTTCTTTTCCAGAGTTACTTCTGGTCTGTTGGTCACCTAGTCAACCGGTCAAATGAACGTCGTTTTGATGGGTCGTAAGACCTGGGAA	MDWQKSLTLIVALTLSRGIGLKNDLPWKLKSDMMFFSRVTSGLLVT*STGQMNVVLMGRKTWE	1152	930	951	516	169	207	218	28	AGA	R	47.0	*	TAG	0.0007504460659232	0.0007503594463799	0.0007070426954162	0.0006876176845673	0.0001426124233141	0.0003295155166787	0.0002581757632172	5.7135044799996735e-05	-10.379963989543612	0.0	-10.380130520895923	-10.465915043432032	-10.506105730152946	-12.77561271562829	-11.567365977113116	-11.91935880852258	-14.095264554586471	-2.3956487260846764	-1.1872354562171896	-1.4534437650905492	-3.589158824433527	-1.9245462455876128	5.62497822557047	5.72437746402448	6.32804655901082	5.46923482705481	-0.2795648526623173	-0.3457872252032102	-0.12886151325390643	-0.21334248012142437	-0.5095906728057626	F1	True	stop
208	ATGGACTGGCAAAAGTCCTTAACTTTGATCGTTGCTTTGACTTTGTCTAGAGGTATTGGTTTGAAAAACGACTTGCCTTGGAAGTTGAAGTCTGACATGATGTTCTTTTCCAGAGTTACTTCTGGTCTGTTGGTCACCAGATCAACCGGTCAAATGTGGGTCGTTTTGATGGGTCGTAAGACCTGGGAA	MDWQKSLTLIVALTLSRGIGLKNDLPWKLKSDMMFFSRVTSGLLVTRSTGQMWVVLMGRKTWE	1152	971	1022	650	714	604	355	136	AAC	N	53.0	W	TGG	0.0007504460659232	0.0007834398090698	0.000759829268891	0.0008661850677689	0.00060251639199	0.0009614848892461	0.0004204238345969	0.0002775130747428	-10.379963989543612	0.0	-10.317889941472126	-10.362037093354973	-10.173037077660382	-10.696711887881374	-10.02244819528736	-11.215867918907463	-11.815156635393738	-0.3167478983377609	0.2954417461847658	-0.8538308255524907	-1.6421195577333556	-0.5852893619451258	5.62497822557047	5.72437746402448	6.32804655901082	5.46923482705481	-0.11863734853689124	-0.08961125622498564	0.05067128817021446	-0.14766344084879685	-0.26283133245406737	F1	True	substitution
209	ATGGACTGGCAAAAGTCCTTAACTTTGATCGTTGCTTTGACTTTGTCTAGAGGTATTGGTTTGAAAAACGACTTGCCTTGGAAGTTGAAGTCTGACATGATGTTCTTTTTGAGAGTTACTTCTGGTCTGTTGGTCACCAGATCAACCGGTCAAATGAACGTCGTTTTGATGGGTCGTAAGACCTGGGAA	MDWQKSLTLIVALTLSRGIGLKNDLPWKLKSDMMFFLRVTSGLLVTRSTGQMNVVLMGRKTWE	1143	960	1003	582	855	467	810	248	TCC	S	37.0	L	TTG	0.0007445832060332	0.0007745645898115	0.00074570328444	0.0007755687837562	0.0007215007215007	0.0007433997405264	0.0009592769183761	0.0005060532539428	-10.391279302771448	0.0	-10.3343268312828	-10.389110683680414	-10.332457642667917	-10.436711542137214	-10.393574194902778	-10.02576503552752	-10.948423166257202	-0.0454322393657662	-0.0592473636199777	0.3633456481528938	-0.6159655235892867	-0.0523398014928719	5.62497822557047	5.72437746402448	6.32804655901082	5.46923482705481	-0.03525853469870825	-0.056177938527263875	0.007723079743801972	-0.014339130870152627	-0.13278100584005523	F1	True	substitution
210	ATGGACTGGCAAAAGTCCTTAACTTTGATCGTTGCTTTGACTTTGTCTAGAGGTATTGGTTTGAAAAACGACTTGCCTTGGAAGTTGAAGTCTGACATGATGTTCTTTTCCAGAGTTACTTCTGGTCTGTTGGTCACCAGATCAACCGGTCAAATGAACGTCGTTTTGATGGGTCGTAAGACCTGGTTG	MDWQKSLTLIVALTLSRGIGLKNDLPWKLKSDMMFFSRVTSGLLVTRSTGQMNVVLMGRKTWL	1143	930	940	580	1147	591	616	191	GAA	E	63.0	L	TTG	0.0007445832060332	0.0007503594463799	0.0006988644938919	0.0007729035989323	0.0009679079854518	0.0009407906780537	0.0007295241749626	0.0003897426270285	-10.391279302771448	0.0	-10.380130520895923	-10.482699627727596	-10.337423895561264	-10.012842475894647	-10.053838614434907	-10.420756592604606	-11.325190648608327	0.3784368268767988	0.3262919064610177	0.0619430351229883	-0.9877667530470616	0.194117470792003	5.62497822557047	5.72437746402448	6.32804655901082	5.46923482705481	-0.02564973093855978	-0.003945976658149834	0.05440683876060083	-0.04735348521896973	-0.17990148650631224	F1	True	substitution
211	ATGGACTGGCAAAAGTCCTTAACTTTGATCGTTGCTTTGACTTTGTCTAGAGGTATTGGTTTGAAAAACGACTTGCCTTGGAAGTTGAAGTCTGACATGATGTTCTTTTCCAGAGTTACTTCTGGTCTGTTGGTCACCAGATCAACCGGTCAAATGAACGTCGTTTTGATGGGTTGGAAGACCTGGGAA	MDWQKSLTLIVALTLSRGIGLKNDLPWKLKSDMMFFSRVTSGLLVTRSTGQMNVVLMGWKTWE	1142	969	1009	525	772	706	371	185	CGT	R	59.0	W	TGG	0.0007439317771566	0.000781826132841	0.0007501641216351	0.0006996110162749	0.0006514603005831	0.0011238548539864	0.0004393725144661	0.0003774994031428	-10.392542055623084	0.0	-10.320864571476235	-10.380506115186238	-10.481159373022717	-10.584035114642392	-9.79732856134126	-11.152267756678704	-11.371238016127764	-0.1914930590193098	0.5235360101349773	-0.771761641492466	-0.8900786431050491	-0.4816273502558879	5.62497822557047	5.72437746402448	6.32804655901082	5.46923482705481	-0.1064252280156871	-0.07417652292586153	0.07829051785111729	-0.13867393310551265	-0.16752091772077526	F1	True	substitution
212	ATGGACTGGCAAAAGTCCTTAACTTTGATCGTTGCTTTGACTTTGTCTAGAGGTATTGGTTTGAAAAACGACTTGCCTTGGAAGTTGGTGTCTGACATGATGTTCTTTTCCAGAGTTACTTCTGGTCTGTTGGTCACCAGATCAACCGGTCAAATGAACGTCGTTTTGATGGGTCGTAAGACCTGGGAA	MDWQKSLTLIVALTLSRGIGLKNDLPWKLVSDMMFFSRVTSGLLVTRSTGQMNVVLMGRKTWE	1138	927	1042	526	963	436	833	336	AAG	K	30.0	V	GTG	0.0007413260616499	0.0007479389320367	0.0007746987262079	0.0007009436086869	0.0008126376547429	0.0006940520061445	0.0009865156456881	0.0006856205375999	-10.397604148679346	0.0	-10.384791898265789	-10.334077012014086	-10.478413996283898	-10.265100164067016	-10.492668609835514	-9.98537044793396	-10.510302053865315	0.132503984612331	-0.1078767115697267	0.3487065640801265	-0.0318880575814191	0.0503079635154559	5.62497822557047	5.72437746402448	6.32804655901082	5.46923482705481	-0.02509704433220951	-0.03425145507721724	0.0018347022502276623	-0.015942633587201775	-0.058757552542860726	F1	True	substitution
213	ATGGACTGGCAAAAGTCCTTAACTTTGATCGTTGCTTTGACTTTGTCTAGAGGTATTGGTTTGAAAAACGACTTGCCTTGGAAGTTGAAGTCTGACATGATGTTCTTTTCCAGAGTTACTTCTGGTCTGTTGGTCACCAGATCAACCGGTCAAATGAACGTCGTTTTGATGGGTTCGAAGACCTGGGAA	MDWQKSLTLIVALTLSRGIGLKNDLPWKLKSDMMFFSRVTSGLLVTRSTGQMNVVLMGSKTWE	1137	865	961	519	1093	578	429	257	CGT	R	59.0	S	TCG	0.0007406746327732	0.0006979149689448	0.0007144774240746	0.0006916154618032	0.0009223395188307	0.0009200964668614	0.0005080614789918	0.0005244180897713	-10.39887245209368	0.0	-10.484661104367232	-10.450823953518844	-10.497742257218318	-10.08241446623857	-10.08592725211176	-10.94270929579996	-10.896994927450198	0.3164579858551093	0.3987338522554715	-0.4918853422811171	-0.3992526702318795	-0.041397342188385	5.62497822557047	5.72437746402448	6.32804655901082	5.46923482705481	-0.0584495883563065	-0.011583421139853113	0.0631786101536095	-0.10801747919119273	-0.10531575557275989	F1	True	substitution
214	ATGGACTGGCAAAAGTCCTTAACTTTGATCGTTGCTTTGACTTTGTCTAGAGGTATTGGTTTGAAAAACGACTTGCCTTGGAAGTTGAAGTCTGACATGATGTTCTTTTCCAGAGTTACTTCTGGTCTGTTGGTCACCAGATCAACCGGTCAAATGAACGTCGTTTTGATGGGTCGTAAGTTGTGGGAA	MDWQKSLTLIVALTLSRGIGLKNDLPWKLKSDMMFFSRVTSGLLVTRSTGQMNVVLMGRKLWE	1137	932	1065	545	593	793	276	89	ACC	T	61.0	L	TTG	0.0007406746327732	0.0007519731226087	0.0007917986021223	0.0007262628645139	0.000500409272339	0.0012623468827354	0.0003268647277429	0.0001816078209714	-10.39887245209368	0.0	-10.377031282237038	-10.302578859179397	-10.427220565911911	-10.96460385736447	-9.62967587890846	-11.579018676521338	-12.426886045677678	-0.5657314052707907	0.7473554033285765	-1.2764398173419431	-1.999665479765767	-0.921085611306367	5.62497822557047	5.72437746402448	6.32804655901082	5.46923482705481	-0.15712344091245434	-0.12029265780839869	0.10539211664010784	-0.19395422401651	-0.3081451570774745	F1	True	substitution
215	ATGGACTGGCAAAAGTCCTTAACTTTGATCGTTGCTTTGACTTTGTCTAGAGGTATTGGTTTGAAAAACGACTTGCCTTGGAAGTTGAAGTCTGACATGATGTTCTTTTCCAGAGTTACTTCTGGTCGTTTGGTCACCAGATCAACCGGTCAAATGAACGTCGTTTTGATGGGTCGTAAGACCTGGGAA	MDWQKSLTLIVALTLSRGIGLKNDLPWKLKSDMMFFSRVTSGRLVTRSTGQMNVVLMGRKTWE	1135	940	1038	599	873	382	754	622	CTG	L	43.0	R	CGT	0.0007393717750199	0.0007584278275238	0.0007717248347445	0.0007982228547594	0.0007366902103744	0.0006080914365762	0.0008929565388341	0.0012692142094856	-10.40141240880765	0.0	-10.364700480326318	-10.339625845934714	-10.290920792787414	-10.406654308281034	-10.683424106576693	-10.129122420030845	-9.621848706513472	-0.0052418994733844	-0.3187236262503727	0.2105034259038714	0.6690720862739408	0.1026307632152434	5.62497822557047	5.72437746402448	6.32804655901082	5.46923482705481	-0.027388457001303636	-0.05122541788363947	-0.023696099196591318	-0.031080814806015957	0.030079106105411816	F1	True	substitution
216	ATGGACTGGCAAAAGTCCTTAACTTTGATCGTTGCTTTGACTTTGTCTGGGGGTATTGGTTTGAAAAACGACTTGCCTTGGAAGTTGAAGTCTGACATGATGTTCTTTTCCAGAGTTACTTCTGGTCTGTTGGTCACCAGATCAACCGGTCAAATGAACGTCGTTTTGATGGGTCGTAAGACCTGGGAA	MDWQKSLTLIVALTLSGGIGLKNDLPWKLKSDMMFFSRVTSGLLVTRSTGQMNVVLMGRKTWE	1131	858	978	537	1075	373	954	432	AGA	R	17.0	G	GGG	0.0007367660595132	0.000692267102144	0.000727116462794	0.0007156021252183	0.000907150029957	0.0005937646749814	0.0011298150371986	0.0008815121197713	-10.406505776996106	0.0	-10.496383589391773	-10.42552591934036	-10.448554707590787	-10.106371207433652	-10.717821114357202	-9.789697677293995	-10.147731974480608	0.300134569562454	-0.2214375249654292	0.6358282420463652	0.3008227331101789	0.3004786513363164	5.62497822557047	5.72437746402448	6.32804655901082	5.46923482705481	-0.012755463349419568	-0.013594900922823616	-0.011916025776015521	0.015507448156666617	-0.01659122511273207	F1	True	substitution
217	ATGGACTGGCAAAAGTCCTTAACTTTGATCGTTGCTTTGACTTTGTCTAGAGGTATTGGTTTGAAAAACGACTTGCCTTGGAAGTTGAAGTCTGACATGATGTTCTTTTCCAGAGTTACTTCTGGTCTGTTGGTCACCGATTCAACCGGTCAAATGAACGTCGTTTTGATGGGTCGTAAGACCTGGGAA	MDWQKSLTLIVALTLSRGIGLKNDLPWKLKSDMMFFSRVTSGLLVTDSTGQMNVVLMGRKTWE	1130	921	976	556	909	327	965	458	AGA	R	47.0	D	GAT	0.0007361146306365	0.0007430979033504	0.0007256295170623	0.0007409213810454	0.0007670691881218	0.0005205390046084	0.0011428422546086	0.0009345660899428	-10.407781933683376	0.0	-10.394160080799985	-10.428479236729707	-10.398391912852691	-10.348355667716367	-10.907706109114358	-9.773158001144065	-10.063415688547131	0.0594262659670086	-0.5135460283143747	0.6553212355856441	0.3349762243055583	0.1972012451362834	5.62497822557047	5.72437746402448	6.32804655901082	5.46923482705481	-0.02775966812726482	-0.04325657698336712	-0.04728654192145317	0.01764262737609957	-0.012262759271162523	F1	True	substitution
218	ATGGACTGGCAAAAGTCCTTAACTTTGATCGTTGCTTTGACTTTGTCTAGAGGTATTGGTTTGAAAAACGACTTGCCTTGGAAGTTGAAGTCTGACATGATGTTCTTTTCCGGGGTTACTTCTGGTCTGTTGGTCACCAGATCAACCGGTCAAATGAACGTCGTTTTGATGGGTCGTAAGACCTGGGAA	MDWQKSLTLIVALTLSRGIGLKNDLPWKLKSDMMFFSGVTSGLLVTRSTGQMNVVLMGRKTWE	1128	935	899	578	1365	378	938	668	AGA	R	38.0	G	GGG	0.0007348117728832	0.0007543936369518	0.0006683821063924	0.0007702384141084	0.0011518695729222	0.0006017239869785	0.0011108663573294	0.0013630789259427	-10.410337638587134	0.0	-10.37239487211632	-10.547039268778148	-10.342407303075522	-9.76180691610326	-10.698610510391369	-9.81409902078413	-9.518915184170025	0.6485307224838746	-0.3262156382750483	0.7329402479940175	0.8234921189054969	0.690735485238946	5.62497822557047	5.72437746402448	6.32804655901082	5.46923482705481	0.027740734787161936	0.029336787242237445	-0.024603283784653103	0.026144682332086427	0.04964963354209083	F1	True	substitution
219	ATGGACTGGCAAAAGTCCTTAACTTTGATCGTTGCTTTGACTTTGTCTAGAGGTATTGGTTTGAAAAACGACTTGCCTTGGAAGTTGAAGTCTGACATGATGTTCTTTTCCAGAGTTACTTCTGGTCTGGCGGTCACCAGATCAACCGGTCAAATGAACGTCGTTTTGATGGGTCGTAAGACCTGGGAA	MDWQKSLTLIVALTLSRGIGLKNDLPWKLKSDMMFFSRVTSGLAVTRSTGQMNVVLMGRKTWE	1125	855	941	525	1173	374	731	504	TTG	L	44.0	A	GCG	0.0007328574862532	0.0006898465878009	0.0006996079667578	0.0006996110162749	0.0009898483582694	0.0005953565373809	0.0008657178115222	0.0010284308063999	-10.414179704881526	0.0	-10.50143681711806	-10.481165661564058	-10.481159373022717	-9.980504853881966	-10.713958474724803	-10.173815537347071	-9.92533955314416	0.4336748509995605	-0.2125216576067448	0.3073501242169865	0.555819819878554	0.3705124876082735	5.62497822557047	5.72437746402448	6.32804655901082	5.46923482705481	-0.00398780567753213	0.002860819589755419	-0.010836430944819678	-0.0204726412952386	0.015726003408920504	F1	True	substitution
220	ATGGACTGGCAAAAGTCCTTAACTTTGATCGTTGCTTTGCCTTTGTCTAGAGGTATTGGTTTGAAAAACGACTTGCCTTGGAAGTTGAAGTCTGACATGATGTTCTTTTCCAGAGTTACTTCTGGTCTGTTGGTCACCAGATCAACCGGTCAAATGAACGTCGTTTTGATGGGTCGTAAGACCTGGGAA	MDWQKSLTLIVALPLSRGIGLKNDLPWKLKSDMMFFSRVTSGLLVTRSTGQMNVVLMGRKTWE	1123	908	982	557	638	617	484	220	ACT	T	14.0	P	CCT	0.0007315546284998	0.0007326090078634	0.0007300903542573	0.0007422539734574	0.0005383829945233	0.0009821791004385	0.000573197566042	0.0004489182091428	-10.416746778585326	0.0	-10.414668939600404	-10.419637359977902	-10.395799468236168	-10.859079538145604	-9.99172625546302	-10.768679896024912	-11.121259763119417	-0.4423327595602782	0.4229426841373822	-0.3490425360470119	-0.7254602948832485	-0.395687647803645	5.62497822557047	5.72437746402448	6.32804655901082	5.46923482705481	-0.09872887278687181	-0.10508665701527932	0.0661099828083757	-0.09237108855846432	-0.1466578998496253	F1	True	substitution
221	ATGGACTGGCAAAAGTCCTTAACTTTGATCGTTGCTTTGACTTTGTCTAGAGGTATTGGTTTGAAAAACGACTTGCCTTGGAAGTTGAAGTCTGACATGATGTTCTTTTCCAGAGTTACTTCTGGTCTGTTGGTCACCAGATCAACCGCGCAAATGAACGTCGTTTTGATGGGTCGTAAGACCTGGGAA	MDWQKSLTLIVALTLSRGIGLKNDLPWKLKSDMMFFSRVTSGLLVTRSTAQMNVVLMGRKTWE	1121	866	994	554	1272	439	766	355	GGT	G	50.0	A	GCG	0.0007302517707465	0.0006987218070591	0.0007390120286474	0.0007382561962215	0.0010733905470747	0.0006988275933428	0.000907168048736	0.0007243907465713	-10.4193184281805	0.0	-10.482994212164591	-10.402114532730309	-10.403590819527013	-9.863609196626118	-10.482775805077084	-10.106342551374553	-10.430944262252032	0.5557092315543812	0.0002184070875106	0.2957719813557578	-0.0273534427250208	0.1479951942216342	5.62497822557047	5.72437746402448	6.32804655901082	5.46923482705481	-0.003408627701675374	0.0178987065683066	0.014923606187907302	-0.02174086159125805	-0.05818285505736528	F1	True	substitution
222	ATGGACTGGCAAAAGTCCTTAACTTTGATCGTTGCTTTGACTTTGTCTAGAGGTATTGGTTTGAAAAACGACTTGCCTTGGAAGTTGAAGTCTGACATGATGTTCTTTTCCAGAGTTACTTCTGGTTCTTTGGTCACCAGATCAACCGGTCAAATGAACGTCGTTTTGATGGGTCGTAAGACCTGGGAA	MDWQKSLTLIVALTLSRGIGLKNDLPWKLKSDMMFFSRVTSGSLVTRSTGQMNVVLMGRKTWE	1119	841	951	536	1042	321	774	618	CTG	L	43.0	S	TCT	0.0007289489129932	0.0006785508541995	0.0007070426954162	0.0007142695328064	0.0008793026336885	0.0005109878302119	0.0009166423886705	0.0012610520602284	-10.421894670009532	0.0	-10.525255436636174	-10.465915043432032	-10.451243795118428	-10.151352589631966	-10.934423447490136	-10.091353377155098	-9.631156448739702	0.2705420803775666	-0.4091680108539623	0.374561666276934	0.8200873463787257	0.3225518733272503	5.62497822557047	5.72437746402448	6.32804655901082	5.46923482705481	-0.015176030088577444	-0.01724148400666869	-0.034647730283036	-0.013110576170486199	0.04921812738958153	F1	True	substitution
223	ATGGACTGGCAAAAGTCCTTAACTTTGATCGTTGCTTTGACTTTGTCTAGAGGTATTGGTTTGAAAAACGACTTGCCTTGGAAGTTGAAGTCTGACATGATGTTCTTTTCCAGAGTTACTTCTGGTCTGGGGGTCACCAGATCAACCGGTCAAATGAACGTCGTTTTGATGGGTCGTAAGACCTGGGAA	MDWQKSLTLIVALTLSRGIGLKNDLPWKLKSDMMFFSRVTSGLGVTRSTGQMNVVLMGRKTWE	1116	957	979	551	946	431	791	657	TTG	L	44.0	G	GGG	0.0007269946263631	0.0007721440754684	0.0007278599356598	0.0007342584189857	0.0007982920263622	0.0006860926941475	0.0009367753610315	0.0013406330154856	-10.425767679156738	0.0	-10.338842312405292	-10.4240515246889	-10.411424477005042	-10.29079577857108	-10.509308875523342	-10.060009248826717	-9.542869916321749	0.1349719005856595	-0.1704665631180493	0.3640422758621824	0.868554560683295	0.2495070882239209	5.62497822557047	5.72437746402448	6.32804655901082	5.46923482705481	-0.010003467368994512	-0.033947342077968005	-0.005744109490447007	-0.014262825247542018	0.05536065262522339	F1	True	substitution
224	ATGGACTGGCAAAAGTCCTTAACTTTGATCGTTGCTTTGACTTTGTCTAGAGGTATTGGTTTGAAAAACGACTTGCCTTGGAAGTTGAAGTCTGACATGATGTTCTTTTCCAGAGTTACTTCTGGTCTGTTGGTCACCAGATCAACCGGTCAAATGAACGTCGTTTTGATGTTTCGTAAGACCTGGGAA	MDWQKSLTLIVALTLSRGIGLKNDLPWKLKSDMMFFSRVTSGLLVTRSTGQMNVVLMFRKTWE	1115	910	1118	574	458	608	265	79	GGT	G	58.0	F	TTT	0.0007263431974865	0.0007342226840922	0.0008312026640119	0.0007649080444606	0.0003864881057863	0.0009678523388438	0.0003138375103329	0.0001612024478285	-10.42706099617826	0.0	-10.41149469180526	-10.232512101449403	-10.352426058900512	-11.33728836381353	-10.012925421168854	-11.637694583848946	-12.598838728466973	-0.9102273676352706	0.3985692706364059	-1.405182482399541	-2.2464126695664604	-1.1577049250174056	5.62497822557047	5.72437746402448	6.32804655901082	5.46923482705481	-0.18539994201017979	-0.16274373858622435	0.06315868147386283	-0.20805614543413523	-0.33941682931867967	F1	True	substitution
225	ATGGACTGGCAAAAGTCCTTAACTTTGATCGTTGCTTTGACTTTGTCTAGAGGTATTGGTTTGAAAAACGACTTGCCTTGGAAGTTGAAGTCTGACATGATGTTCTTTTCCAGAGTTACTTCTGGTCTGTTGGTCACCAGATCAACCGGTCAAATGAGTGTCGTTTTGATGGGTCGTAAGACCTGGGAA	MDWQKSLTLIVALTLSRGIGLKNDLPWKLKSDMMFFSRVTSGLLVTRSTGQMSVVLMGRKTWE	1114	869	966	541	1052	297	602	456	AAC	N	53.0	S	AGT	0.0007256917686098	0.0007011423214023	0.0007181947884039	0.0007209324948661	0.0008877412386184	0.000472783132626	0.0007129440800771	0.0009304850153142	-10.428355473645896	0.0	-10.47800506007692	-10.443337195456822	-10.437848201749384	-10.137573162618173	-11.046533813811674	-10.453923456539806	-10.069729462479335	0.2907823110277245	-0.5685287537347552	-0.0105862610829845	0.3681187392700487	0.14009802497237	5.62497822557047	5.72437746402448	6.32804655901082	5.46923482705481	-0.03434578930214196	-0.014747348341323121	-0.053944230262960795	-0.05529803441033041	-0.008062420187044958	F1	True	substitution
226	ATGGACTGGCAAAAGTCCTTAACTTTGATCGTTGCTTTGACTTTGTCTAGAGGTATTGGTTTGAAAAACGACTTGCCTTGGAAGTTGAAGTCTGACATGATGTTCTTTTCCAGAGTTACTTCTGGTCTGAGTGTCACCAGATCAACCGGTCAAATGAACGTCGTTTTGATGGGTCGTAAGACCTGGGAA	MDWQKSLTLIVALTLSRGIGLKNDLPWKLKSDMMFFSRVTSGLSVTRSTGQMNVVLMGRKTWE	1114	898	937	568	1057	482	723	599	TTG	L	44.0	S	AGT	0.0007256917686098	0.0007245406267195	0.0006966340752944	0.0007569124899888	0.0008919605410833	0.0007672776765176	0.0008562434715876	0.001222281851257	-10.428355473645896	0.0	-10.430645792150171	-10.487311336633407	-10.367585866071517	-10.130732490527793	-10.347963598382478	-10.18969129634839	-9.676207283855293	0.2976229831181047	0.0826821937676935	0.2976200402850182	0.6913785822162257	0.2976215117015615	5.62497822557047	5.72437746402448	6.32804655901082	5.46923482705481	0.0055022480209007225	-0.013904395287565622	0.024908891329367067	-0.021538433112846745	0.03290613497865792	F1	True	substitution
227	ATGGACTGGCAAAAGTCCTTAACTTTGATCGTTGCTTTGACTTTGTCTAGAGGTATTGGTTTGAAAAACGACTTGCCTTGGAAGTTGAAGTCTGACATGATGTTCTTTTCCAGAGTTACTTCTGGTCTGTTGGTCACCAGATCAACCGGTCAAATGAACGTCGTTTTGATGGGTCGTAAGACCTGGTGG	MDWQKSLTLIVALTLSRGIGLKNDLPWKLKSDMMFFSRVTSGLLVTRSTGQMNVVLMGRKTWW	1113	913	1033	548	919	836	497	104	GAA	E	63.0	W	TGG	0.0007250403397331	0.0007366431984353	0.0007680074704153	0.0007302606417498	0.0007755077930516	0.0013307969659102	0.0005885933684357	0.0002122158806857	-10.429651113643969	0.0	-10.406746376907096	-10.346592035427536	-10.419300902615673	-10.33257110062144	-9.553493802531555	-10.73044109173722	-12.202179758502984	0.0970800130225271	0.8532525743755386	-0.3838490563096854	-1.7828788558873114	-0.1433845216435791	5.62497822557047	5.72437746402448	6.32804655901082	5.46923482705481	-0.06740013910965365	-0.038616632158267515	0.11821487789263524	-0.09618364606103978	-0.2806705574531959	F1	True	substitution
228	ATGGACTGGCAAAAGTCCTTAACTTTGATCGTTGCTTTGACTTTGTCTAGAGGTATTGGTTTGAAAAACGACTTGCCTTGGAAGTTGAAGTCTGACATGATGATTTTTTCCAGAGTTACTTCTGGTCTGTTGGTCACCAGATCAACCGGTCAAATGAACGTCGTTTTGATGGGTCGTAAGACCTGGGAA	MDWQKSLTLIVALTLSRGIGLKNDLPWKLKSDMMIFSRVTSGLLVTRSTGQMNVVLMGRKTWE	1112	816	871	506	749	390	498	418	TTC	F	35.0	I	ATT	0.0007243889108565	0.0006583799013398	0.0006475648661488	0.0006742917604478	0.0006320515092444	0.0006208263357715	0.0005897776609275	0.0008529445973713	-10.43094791826242	0.0	-10.568792084919822	-10.592687665693733	-10.53433941088189	-10.627670243451725	-10.653522620862828	-10.727541201231428	-10.195260344563192	-0.1967223251893042	-0.0847305359430059	-0.1348535355376956	0.3390790663186962	-0.1097920357403507	5.62497822557047	5.72437746402448	6.32804655901082	5.46923482705481	-0.04032626173699743	-0.07482090783845824	0.004637401142330284	-0.06890974066453387	-0.011742782809460986	F1	True	substitution
229	ATGGACTGGCAAAAGTCCTTAACTTTGATCGTTGCTTTGACTTTGTCTAGAGGTATTGGTTTGAAAAACGACTTGCCTTGGAAGTTGAAGTCTGACATGATGTTCTTTTCCAGAGTTACTTCTGGTCTGTTGGTCACCATGTCAACCGGTCAAATGAACGTCGTTTTGATGGGTCGTAAGACCTGGGAA	MDWQKSLTLIVALTLSRGIGLKNDLPWKLKSDMMFFSRVTSGLLVTMSTGQMNVVLMGRKTWE	1107	830	908	535	843	239	847	414	AGA	R	47.0	M	ATG	0.0007211317664731	0.0006696756349412	0.000675073362185	0.0007129369403944	0.0007113743955849	0.0003804551134599	0.0010030957405736	0.0008447824481142	-10.437449484204372	0.0	-10.544249900657032	-10.53266808700168	-10.45393790428769	-10.457103330968392	-11.359986126631693	-9.96132497396731	-10.20913251914475	-0.0196538467640188	-0.8157362259746588	0.57134311303437	0.2448053851429392	0.1125757691894602	5.62497822557047	5.72437746402448	6.32804655901082	5.46923482705481	-0.03834598770587542	-0.0530013537593371	-0.08387781928176956	0.008444022667322297	-0.023690621652413733	F1	True	substitution
230	ATGGACTGGCAAAAGTCCTTAACTTTGATCGTTGCTTTGACTTTGTCTAGAGGTATTGGTTTGAAAAACGACTTGCCTTGGAAGTTGAAGTCTGACATGATGTTCTTTTCCAGAGTTGTTTCTGGTCTGTTGGTCACCAGATCAACCGGTCAAATGAACGTCGTTTTGATGGGTCGTAAGACCTGGGAA	MDWQKSLTLIVALTLSRGIGLKNDLPWKLKSDMMFFSRVVSGLLVTRSTGQMNVVLMGRKTWE	1106	890	1000	564	623	712	240	58	ACT	T	40.0	V	GTT	0.0007204803375965	0.0007180859218044	0.0007434728658425	0.000751582120341	0.0005257250871285	0.0011334060283829	0.0002842301980373	0.0001183511642285	-10.43875332075122	0.0	-10.44355590103756	-10.393432289630509	-10.377781633177406	-10.893403798886473	-9.785119503646042	-11.780652537690989	-13.044638481516504	-0.4546504781352531	0.658436397391517	-1.3872202480604816	-2.6668568483390978	-0.9209353630978674	5.62497822557047	5.72437746402448	6.32804655901082	5.46923482705481	-0.15634658357726253	-0.10660452811788575	0.0946251889434787	-0.2060886390366393	-0.3927021071161385	F1	True	substitution
231	ATGGACTGGCAAAAGTCCTTAACTTTGATCGTTGCTTTGACTTTGTCTAGAGGTATTGGTTTGAAAAACGACTTGCCTTGGAAGTTGAAGTCTGACATGATGTTCTTTTCCAGAGTTACTTCTGGTCTGTTGGTCACCAGATCAACCGGTCAAATGAACGTCGTTTTGATGGGTCGTGTGACCTGGGAA	MDWQKSLTLIVALTLSRGIGLKNDLPWKLKSDMMFFSRVTSGLLVTRSTGQMNVVLMGRVTWE	1105	866	936	526	974	331	764	333	AAG	K	60.0	V	GTG	0.0007198289087198	0.0006987218070591	0.0006958906024286	0.0007009436086869	0.0008219201201657	0.000526906454206	0.0009047994637523	0.0006794989256571	-10.440058336707132	0.0	-10.482994212164591	-10.488851854709193	-10.478413996283898	-10.248714189828132	-10.89016552780522	-10.11011430526376	-10.523241109572815	0.1913441468790004	-0.4071713156406282	0.3787375494454323	-0.0448271132889175	0.0732585167950414	5.62497822557047	5.72437746402448	6.32804655901082	5.46923482705481	-0.030703368034516308	-0.02700077944021323	-0.03440595662881939	-0.012653167771611115	-0.060397392532599695	F1	True	substitution
232	ATGGACTGGCAAAAGTCCTTAACTTTGATCGTTGCTTTGACTTTGTCTAGAGGTATTGGTTTGAAAAACGACTTGCCTTGGAAGTTGAAGGAGGACATGATGTTCTTTTCCAGAGTTACTTCTGGTCTGTTGGTCACCAGATCAACCGGTCAAATGAACGTCGTTTTGATGGGTCGTAAGACCTGGGAA	MDWQKSLTLIVALTLSRGIGLKNDLPWKLKEDMMFFSRVTSGLLVTRSTGQMNVVLMGRKTWE	1105	877	924	533	858	261	774	360	TCT	S	31.0	E	GAG	0.0007198289087198	0.0007075970263174	0.0006869689280385	0.0007102717555705	0.0007240323029796	0.0004154760862471	0.0009166423886705	0.0007345934331428	-10.440058336707132	0.0	-10.464784394446584	-10.507467532876538	-10.459341262817023	-10.431658314410928	-11.232946938042556	-10.091353377155098	-10.4107663803144	0.0084000222962039	-0.7681625435959702	0.4161141557214396	0.0485748825026224	0.0284874523994131	5.62497822557047	5.72437746402448	6.32804655901082	5.46923482705481	-0.049052198497372246	-0.04954436966749266	-0.07811726907048504	-0.008559094029030543	-0.048560027327251835	F1	True	substitution
233	ATGGACTGGCAAAAGTCCTTAACTTTGATCGTTGCTTTGACTTTGTCTAGAGGTATTGGTTTGAAAAACGACTTGCCTTGGAAGTTGTAGTCTGACATGATGTTCTTTTCCAGAGTTACTTCTGGTCTGTTGGTCACCAGATCAACCGGTCAAATGAACGTCGTTTTGATGGGTCGTAAGACCTGGGAA	MDWQKSLTLIVALTLSRGIGLKNDLPWKL*SDMMFFSRVTSGLLVTRSTGQMNVVLMGRKTWE	1104	874	977	508	156	219	234	23	AAG	K	30.0	*	TAG	0.0007191774798431	0.0007051765119742	0.0007263729899281	0.0006769569452717	0.0001316422369053	0.0003486178654717	0.0002771244430864	4.693235822856875e-05	-10.441364534207755	0.0	-10.46972795739072	-10.42700182232421	-10.528648298804034	-12.891089933048226	-11.486065875011269	-11.817178413716103	-14.379057520587065	-2.449725398840469	-1.0163379176205467	-1.390176591391894	-3.85040922178303	-1.9199509951161813	5.62497822557047	5.72437746402448	6.32804655901082	5.46923482705481	-0.27943168813715075	-0.35245091202151085	-0.10816805832583995	-0.2064124642527906	-0.5427004188797876	F1	True	stop
234	ATGGACTGGCAAAAGTCCTTAACTTTGATCGTTGCTTTGACTTTGTCTAGAGGTATTGGTTTGAAAAACGACTTGCCTTGGAAGGTGAAGTCTGACATGATGTTCTTTTCCAGAGTTACTTCTGGTCTGTTGGTCACCAGATCAACCGGTCAAATGAACGTCGTTTTGATGGGTCGTAAGACCTGGGAA	MDWQKSLTLIVALTLSRGIGLKNDLPWKVKSDMMFFSRVTSGLLVTRSTGQMNVVLMGRKTWE	1101	866	922	554	827	368	551	331	TTG	L	29.0	V	GTG	0.0007172231932131	0.0006987218070591	0.0006854819823068	0.0007382561962215	0.0006978726276971	0.0005858053629844	0.0006525451629941	0.0006754178510285	-10.445290237421558	0.0	-10.482994212164591	-10.510593633863255	-10.403590819527013	-10.4847486327392	-10.737290978555428	-10.58163462472835	-10.53193206983686	-0.0394583953176415	-0.2542967663908335	-0.071040990865093	-0.1283412503098482	-0.0996911205874706	5.62497822557047	5.72437746402448	6.32804655901082	5.46923482705481	-0.05868089448627232	-0.05544180178274887	-0.01589484979528836	-0.061919987189795765	-0.07098161325878918	F1	True	substitution
235	ATGGACTGGCAAAAGTCCTTAACTTTGATCGTTGCTTTGACTTTGTCTAGAGGTATTGGTTTGAAAAACGACTTGCCTTGGAAGTTGAAGTCTGACATGATGTTCTTTTCCAGATTGACTTCTGGTCTGTTGGTCACCAGATCAACCGGTCAAATGAACGTCGTTTTGATGGGTCGTAAGACCTGGGAA	MDWQKSLTLIVALTLSRGIGLKNDLPWKLKSDMMFFSRLTSGLLVTRSTGQMNVVLMGRKTWE	1101	963	1001	540	1505	472	905	446	GTT	V	39.0	L	TTG	0.0007172231932131	0.0007769851041547	0.0007442163387083	0.0007195999024542	0.0012700100419398	0.0007513590525234	0.0010717847050993	0.0009100796421713	-10.445290237421558	0.0	-10.32982543904786	-10.3919903154566	-10.440517388525368	-9.62094438026341	-10.378209885250598	-9.86576915132894	-10.101719576723772	0.8243458571581481	-0.0483844462027391	0.5262211641276604	0.3387978118015962	0.4325094879646283	5.62497822557047	5.72437746402448	6.32804655901082	5.46923482705481	0.00626999701965905	0.05100189597905662	0.009038436850769627	0.003501557188548472	-0.011778427791206756	F1	True	substitution
236	ATGGACTGGCAAAAGTCCTTAACTTTGATCGTTGCTTTGACTTTGTCTAGAGGTATTGGTTTGAAAAACGACTTGCCTTGGAAGTTGAAGTCTGACATGATGTTCTTTTCCAGAGTTACTTCTGGTCTGTTGGTCACCAGGTCAACCGGTCAAATGAACGTCGTTTTGATGGGTCGTAAGACCTGGGAA	MDWQKSLTLIVALTLSRGIGLKNDLPWKLKSDMMFFSRVTSGLLVTRSTGQMNVVLMGRKTWE	1101	845	880	524	1510	549	823	491	AGA	R	47.0	R	AGG	0.0007172231932131	0.000681778206657	0.0006542561219414	0.0006982784238629	0.0012742293444047	0.0008739324572783	0.0009746727207698	0.0010019038213142	-10.445290237421558	0.0	-10.518409895721772	-10.577856860767936	-10.48390998403875	-9.616159317698031	-10.160190595607242	-10.002794512877882	-9.963040262329384	0.829130919723525	0.3582193001145306	0.5750623478900536	0.5208697217093654	0.5479660347997095	5.62497822557047	5.72437746402448	6.32804655901082	5.46923482705481	0.03144406110790969	0.051591543172872185	0.05827282821231645	0.008851411761250065	0.0112965790429472	F1	True	silent
237	ATGGACTGGCAAAAGTCCTTAACTTTGATCGTTGCTTTGACTTTGTCTAGAGGTATTGGTTTGAAAAACGACTTGCCTTGGAAGTTGAAGTCTGACATGATGTTCTTTGCGAGAGTTACTTCTGGTCTGTTGGTCACCAGATCAACCGGTCAAATGAACGTCGTTTTGATGGGTCGTAAGACCTGGGAA	MDWQKSLTLIVALTLSRGIGLKNDLPWKLKSDMMFFARVTSGLLVTRSTGQMNVVLMGRKTWE	1100	907	988	515	987	385	718	467	TCC	S	37.0	A	GCG	0.0007165717643364	0.000731802169749	0.0007345511914524	0.0006862850921554	0.0008328903065745	0.0006128670237744	0.0008503220091285	0.0009529309257713	-10.446601182573904	0.0	-10.416258686362797	-10.410849342707918	-10.50890436350562	-10.229585877454076	-10.672138299030175	-10.199703099476457	-10.035340736934415	0.217015305119828	-0.2558796126673801	0.211146243231461	0.4735636265712042	0.2140807741756445	5.62497822557047	5.72437746402448	6.32804655901082	5.46923482705481	-0.019961960281474612	-0.023837408802520235	-0.01608651176042899	-0.031010403342690885	0.005301209031357351	F1	True	substitution
238	ATGGACTGGCAAAAGTCCTTAACTTTGATCGTTGCTTTGACTTTGTCTAGAGGTATTGGTTTGAAAAACGACTTGCCTTGGAAGTTGAAGTCTGACATGATGTTCTTTTCCAGAGTTACTTCTGGTTGTTTGGTCACCAGATCAACCGGTCAAATGAACGTCGTTTTGATGGGTCGTAAGACCTGGGAA	MDWQKSLTLIVALTLSRGIGLKNDLPWKLKSDMMFFSRVTSGCLVTRSTGQMNVVLMGRKTWE	1099	918	1038	555	1058	378	805	528	CTG	L	43.0	C	TGT	0.0007159203354598	0.0007406773890073	0.0007717248347445	0.0007395887886335	0.0008928044015763	0.0006017239869785	0.000953355455917	0.0010774037019427	-10.447913320036696	0.0	-10.39886708347751	-10.339625845934714	-10.400989024338733	-10.129368239796449	-10.698610510391369	-10.034698160297529	-9.858225357285622	0.3185450802402467	-0.2997434269138566	0.3049276856371854	0.5427636670531086	0.3117363829387161	5.62497822557047	5.72437746402448	6.32804655901082	5.46923482705481	-0.016032110186299055	-0.01132623550631525	-0.021397845501903864	-0.02073798486628286	0.014071323036586533	F1	True	substitution
239	ATGGACTGGCAAAAGTCCTTAACTTTGATCGTTGCTTTGACTTTGTCTAGAGGTATTGGTTTGAAAAACGACTTGCCTTGGAAGTTGAAGTCTGACATGATGTTCTTTAGGAGAGTTACTTCTGGTCTGTTGGTCACCAGATCAACCGGTCAAATGAACGTCGTTTTGATGGGTCGTAAGACCTGGGAA	MDWQKSLTLIVALTLSRGIGLKNDLPWKLKSDMMFFRRVTSGLLVTRSTGQMNVVLMGRKTWE	1098	859	885	529	1428	630	729	713	TCC	S	37.0	R	AGG	0.0007152689065831	0.0006930739402584	0.0006579734862706	0.0007049413859227	0.0012050327839801	0.0010028733116309	0.0008633492265385	0.0014549031050856	-10.449226651980728	0.0	-10.494703105752857	-10.569682929322235	-10.470209073462174	-9.696711887881374	-9.96164491622516	-10.17776812897257	-9.424861210200188	0.7525147640993541	0.5330581895276936	0.3919148003496655	1.045347863261986	0.6427864768135239	5.62497822557047	5.72437746402448	6.32804655901082	5.46923482705481	0.05995853157109854	0.04215039155830918	0.0794435291331908	-0.011209788013473502	0.0777666715838879	F1	True	substitution
240	ATGGACTGGCAAAAGTCCTTAACTTTGATCGTTGCTTTGACTTTGTCTAGAGGTATTGGTTTGAAAAACGACTTGCCTACGAAGTTGAAGTCTGACATGATGTTCTTTTCCAGAGTTACTTCTGGTCTGTTGGTCACCAGATCAACCGGTCAAATGAACGTCGTTTTGATGGGTCGTAAGACCTGGGAA	MDWQKSLTLIVALTLSRGIGLKNDLPTKLKSDMMFFSRVTSGLLVTRSTGQMNVVLMGRKTWE	1094	879	946	508	543	458	366	207	TGG	W	27.0	T	ACG	0.0007126631910764	0.0007092107025462	0.000703325331087	0.0006769569452717	0.0004582162476899	0.0007290729789317	0.000433451052007	0.0004223912240571	-10.45449196819337	0.0	-10.461498071747917	-10.4735202009532	-10.528648298804034	-11.091683764106111	-10.421649146515495	-11.171843295015464	-11.20913251914475	-0.6371917959127433	0.0398489252324196	-0.6983230940622658	-0.6804842203407162	-0.6588380081267298	5.62497822557047	5.72437746402448	6.32804655901082	5.46923482705481	-0.12986413511760175	-0.12909848181494687	0.019722343184000624	-0.1306297884202566	-0.1409578265765451	F1	True	substitution
241	ATGGACTGGCAAAAGTCCTTAACTTTGATCGTTGCTTTGACTTTGTCTAGAGGTATTGGTTTGAAAAACGACACGCCTTGGAAGTTGAAGTCTGACATGATGTTCTTTTCCAGAGTTACTTCTGGTCTGTTGGTCACCAGATCAACCGGTCAAATGAACGTCGTTTTGATGGGTCGTAAGACCTGGGAA	MDWQKSLTLIVALTLSRGIGLKNDTPWKLKSDMMFFSRVTSGLLVTRSTGQMNVVLMGRKTWE	1094	920	1019	533	694	609	767	417	TTG	L	25.0	T	ACG	0.0007126631910764	0.000742291065236	0.0007575988502935	0.0007102717555705	0.0005856391821304	0.0009694442012432	0.0009083523412278	0.000850904060057	-10.45449196819337	0.0	-10.395727375946944	-10.366278238126782	-10.459341262817023	-10.737700299332213	-10.010554516706108	-10.104460365796577	-10.198715903199412	-0.2832083311388427	0.3851728592408356	0.2618178723302069	0.2606253596176113	0.2612216159739091	5.62497822557047	5.72437746402448	6.32804655901082	5.46923482705481	-0.023572858040242905	-0.08547828797001211	0.06153655140876188	-0.025460049609248955	-0.021685666471236854	F1	True	substitution
242	ATGGACTGGCAAAAGTCCTTAACTTTGATCGTTGCTTTGACTTTGTCTAGAGGTATTCGGTTGAAAAACGACTTGCCTTGGAAGTTGAAGTCTGACATGATGTTCTTTTCCAGAGTTACTTCTGGTCTGTTGGTCACCAGATCAACCGGTCAAATGAACGTCGTTTTGATGGGTCGTAAGACCTGGGAA	MDWQKSLTLIVALTLSRGIRLKNDLPWKLKSDMMFFSRVTSGLLVTRSTGQMNVVLMGRKTWE	1093	868	887	524	247	519	213	45	GGT	G	20.0	R	CGG	0.0007120117621997	0.0007003354832879	0.0006594604320023	0.0006982784238629	0.0002084335417668	0.0008261765852959	0.0002522543007581	9.18241791428519e-05	-10.455811305314022	0.0	-10.47966619444684	-10.56642627999153	-10.48390998403875	-12.228124920325795	-10.24126220625456	-11.952833513073667	-13.4107663803144	-1.772313615011775	0.2384039881922799	-1.3864072330821386	-2.9268563962756518	-1.579360424046957	5.62497822557047	5.72437746402448	6.32804655901082	5.46923482705481	-0.23748765859892496	-0.2689757323479518	0.04376476228397269	-0.2059995848498981	-0.42565332594240396	F1	True	substitution
243	ATGGACTGGCAAAAGTCCTTAACTTTGATCGTTGCTTTGACTTTGTCTAGAGGTATTGGTTTGAAAAACGACTTGCCTTGGAAGTTGAAGTCTGACATGATGTTCTTTTCCAGAGTTACTTCTGGTCTGTTGGTCACCAGATCAACCGGTCAAATGAACGTCGTTTTGATGGGTCGTGAGACCTGGGAA	MDWQKSLTLIVALTLSRGIGLKNDLPWKLKSDMMFFSRVTSGLLVTRSTGQMNVVLMGRETWE	1092	877	965	561	1124	728	565	385	AAG	K	60.0	E	GAG	0.0007113603333231	0.0007075970263174	0.000717451315538	0.0007475843431052	0.0009484991941132	0.0011588758267735	0.0006691252578796	0.0007856068659999	-10.457131850066077	0.0	-10.464784394446584	-10.444831442137152	-10.385476024967408	-10.042065831689548	-9.753058294413744	-10.54543607599696	-10.313904841061811	0.4150660183765264	0.7117261000328412	-0.1006046338598061	0.0715711839055934	0.2433186011410599	5.62497822557047	5.72437746402448	6.32804655901082	5.46923482705481	-0.022538929932955688	0.0005677156258068371	0.10107787438757895	-0.06515826231905594	-0.045645575491718215	F1	True	substitution
244	ATGGACTGGCAAAAGTCCTTAACTTTGATCGTTGCTTTGACTTTGTCTAGAGGTATTGGTTTGAAAAACGACTTGCCTTGGAAGTTGAAGTCTGACATGATGTTCTTTAAGAGAGTTACTTCTGGTCTGTTGGTCACCAGATCAACCGGTCAAATGAACGTCGTTTTGATGGGTCGTAAGACCTGGGAA	MDWQKSLTLIVALTLSRGIGLKNDLPWKLKSDMMFFKRVTSGLLVTRSTGQMNVVLMGRKTWE	1091	903	965	585	1298	599	733	543	TCC	S	37.0	K	AAG	0.0007107089044464	0.0007285748172915	0.000717451315538	0.000779566560992	0.0010953309198923	0.0009535255772491	0.0008680863965058	0.001108011761657	-10.45845360466232	0.0	-10.42263524941046	-10.444831442137152	-10.325040171105432	-9.834417483911336	-10.034440741823657	-10.169873745165695	-9.817811088839717	0.6240361207509828	0.3881945075868049	0.2749576969714571	0.5072290822657184	0.4477117949262617	5.62497822557047	5.72437746402448	6.32804655901082	5.46923482705481	0.017943111537912157	0.02631839971268445	0.061902433471003895	-0.024020769364047657	0.009567823363139862	F1	True	substitution
245	ATGGACTGGCAAAAGTCCTTAACTTTGATCGTTGCTTTGACTTAGTCTAGAGGTATTGGTTTGAAAAACGACTTGCCTTGGAAGTTGAAGTCTGACATGATGTTCTTTTCCAGAGTTACTTCTGGTCTGTTGGTCACCAGATCAACCGGTCAAATGAACGTCGTTTTGATGGGTCGTAAGACCTGGGAA	MDWQKSLTLIVALT*SRGIGLKNDLPWKLKSDMMFFSRVTSGLLVTRSTGQMNVVLMGRKTWE	1090	846	968	493	148	213	230	25	TTG	L	15.0	*	TAG	0.0007100574755697	0.0006825850447714	0.0007196817341355	0.0006569680590924	0.0001248913529615	0.0003390666910752	0.0002723872731191	5.101343285713994e-05	-10.45977657132164	0.0	-10.516703573771368	-10.440353337018	-10.571889149198288	-12.967038786281524	-11.5261433143866	-11.842053082355132	-14.258763286869351	-2.5072622149598853	-1.0094397406152336	-1.4016997453371314	-3.686874137671064	-1.9544809801485084	5.62497822557047	5.72437746402448	6.32804655901082	5.46923482705481	-0.28360782099334403	-0.3595409806887535	-0.10733277938552015	-0.20767466129793452	-0.5219746892193716	F1	True	stop
246	ATGGACTGGCAAAAGTCCTTAACTTTGATCGTTGCTTTGACTTTGTCTAGAGGTATTGGTTTGAAAAACGACTTGCCTTGGAAGTTGACGTCTGACATGATGTTCTTTTCCAGAGTTACTTCTGGTCTGTTGGTCACCAGATCAACCGGTCAAATGAACGTCGTTTTGATGGGTCGTAAGACCTGGGAA	MDWQKSLTLIVALTLSRGIGLKNDLPWKLTSDMMFFSRVTSGLLVTRSTGQMNVVLMGRKTWE	1090	846	915	493	1027	432	770	320	AAG	K	30.0	T	ACG	0.0007100574755697	0.0006825850447714	0.0006802776722459	0.0006569680590924	0.0008666447262938	0.0006876845565469	0.0009119052187032	0.0006529719405713	-10.45977657132164	0.0	-10.516703573771368	-10.52158864112119	-10.571889149198288	-10.172271685592278	-10.50596543244897	-10.098828497717244	-10.580691381756717	0.2875048857293603	0.0107381413223972	0.4227601434039449	-0.0088022325584269	0.1491215135258787	5.62497822557047	5.72437746402448	6.32804655901082	5.46923482705481	-0.01149116769652506	-0.015151214456698469	0.01619740830366883	-0.007831120936351653	-0.055831754870672	F1	True	substitution
247	ATGGACTGGCAAAAGTCCTTAACTTTGATCGTTGCTTTGACTTTGTCTAGAGGTATTGGTTTGAAAAACGACTTGCCTTGGAAGTTGAAGTCTGACATGATGTTCTTTTCCAGAGTTACTTCTGGTCTGCTGGTCACCAGATCAACCGGTCAAATGAACGTCGTTTTGATGGGTCGTAAGACCTGGGAA	MDWQKSLTLIVALTLSRGIGLKNDLPWKLKSDMMFFSRVTSGLLVTRSTGQMNVVLMGRKTWE	1089	819	979	535	1080	422	681	378	TTG	L	44.0	L	CTG	0.0007094060466931	0.0006608004156829	0.0007278599356598	0.0007129369403944	0.0009113693324219	0.0006717659325527	0.000806503186931	0.0007713231047999	-10.46110075226902	0.0	-10.56349778525031	-10.4240515246889	-10.45393790428769	-10.099676554859643	-10.539753745905257	-10.276032145287436	-10.340377052423005	0.3614241974093772	0.023744039345054	0.1480193794014628	0.1135608518646851	0.1307901156330739	5.62497822557047	5.72437746402448	6.32804655901082	5.46923482705481	-0.021983718067210375	-0.006042385866588164	0.017772252311021794	-0.037925050267832584	-0.04032398647992897	F1	True	silent
248	ATGGACTGGCAAAAGTCCTTAACTTTGATCGTTGCTTTGACTTTGTCTAGAGGTATTGGTTTGAAAAACGACTTGCCTTGGAAGTTGAAGTCTGACATGATGTTCTTTTCCAGAGTTACTTCTGGTCTGTTGGTCACCAGATCAACCGGTCAAATGAACGTCGTTTTGATGGGTCGTCGGACCTGGGAA	MDWQKSLTLIVALTLSRGIGLKNDLPWKLKSDMMFFSRVTSGLLVTRSTGQMNVVLMGRRTWE	1088	938	1022	544	954	451	899	406	AAG	K	60.0	R	CGG	0.0007087546178164	0.000756814151295	0.000759829268891	0.000724930272102	0.000805042910306	0.0007179299421358	0.0010646789501483	0.0008284581495999	-10.462426149735586	0.0	-10.367773314375942	-10.362037093354973	-10.42987014432586	-10.278646695904962	-10.44386931135706	-9.87536582778506	-10.2372835594589	0.1837794538306241	-0.0760959969811168	0.4866712655699121	0.1925865848669605	0.1881830193487923	5.62497822557047	5.72437746402448	6.32804655901082	5.46923482705481	-0.014381760434941337	-0.027932951165690195	0.005682930787179434	-0.000830569704192477	-0.03030860667739952	F1	True	substitution
249	ATGGACTGGCAAAAGTCCTTAACTTTGATCGTTGCTTTGACTTTGTCTAGAGGTCTGGGTTTGAAAAACGACTTGCCTTGGAAGTTGAAGTCTGACATGATGTTCTTTTCCAGAGTTACTTCTGGTCTGTTGGTCACCAGATCAACCGGTCAAATGAACGTCGTTTTGATGGGTCGTAAGACCTGGGAA	MDWQKSLTLIVALTLSRGLGLKNDLPWKLKSDMMFFSRVTSGLLVTRSTGQMNVVLMGRKTWE	1087	940	1001	596	790	303	703	467	ATT	I	19.0	L	CTG	0.0007081031889397	0.0007584278275238	0.0007442163387083	0.0007942250775235	0.0006666497894568	0.0004823343070225	0.0008325576217511	0.0009529309257713	-10.463752765958615	0.0	-10.364700480326318	-10.3919903154566	-10.298164465114038	-10.55078330884601	-11.017678951139487	-10.230162254226972	-10.035340736934415	-0.0870305428873923	-0.6529784708131707	0.1618280612296292	0.2628237281796224	0.0373987591711184	5.62497822557047	5.72437746402448	6.32804655901082	5.46923482705481	-0.048858232032987774	-0.06130395780161126	-0.06416998558043663	-0.036412506264364285	-0.021407054742395383	F1	True	substitution
250	ATGGACTGGCAAAAGTCCTTAACTTTGATCGTTGCTTTGACTTTGTCTAGAGGTATTGGTTTGAAAAACGACTTGCCTTGGAAGTTGAAGTCTGACATGATGTTCTTTTCCAGAGTTACTTCTGGTCTGTTGGTCACCAGATCAACCGGTCAAATGAACGTCGTTTTGATGGGTTGTAAGACCTGGGAA	MDWQKSLTLIVALTLSRGIGLKNDLPWKLKSDMMFFSRVTSGLLVTRSTGQMNVVLMGCKTWE	1087	911	905	541	1164	686	445	210	CGT	R	59.0	C	TGT	0.0007081031889397	0.0007350295222066	0.0006728429435875	0.0007209324948661	0.0009822536138325	0.0010920176059981	0.0005270101588609	0.0004285128359999	-10.463752765958615	0.0	-10.409910183089268	-10.537442592322028	-10.437848201749384	-9.99161680900219	-9.838788168439628	-10.889881607445748	-11.188373958977952	0.4721359569564267	0.5711220146496405	-0.3524390151237213	-0.7505257572285693	0.0598484709163527	5.62497822557047	5.72437746402448	6.32804655901082	5.46923482705481	-0.04257143591099798	0.007600252541524117	0.08405256011172398	-0.09274312436352009	-0.14983458819881867	F1	True	substitution
251	ATGGACTGGCAAAAGTCCTTAACTTTGATCGTTGCTTTGACTTTGTCTAGAGGTATTGGTTTGAAAAACGTGTTGCCTTGGAAGTTGAAGTCTGACATGATGTTCTTTTCCAGAGTTACTTCTGGTCTGTTGGTCACCAGATCAACCGGTCAAATGAACGTCGTTTTGATGGGTCGTAAGACCTGGGAA	MDWQKSLTLIVALTLSRGIGLKNVLPWKLKSDMMFFSRVTSGLLVTRSTGQMNVVLMGRKTWE	1083	874	915	541	969	451	751	356	GAC	D	24.0	V	GTG	0.0007054974734331	0.0007051765119742	0.0006802776722459	0.0007209324948661	0.0008177008177008	0.0007179299421358	0.0008894036613586	0.0007264312838856	-10.4690714633776	0.0	-10.46972795739072	-10.52158864112119	-10.437848201749384	-10.256139296495393	-10.44386931135706	-10.134874035785236	-10.426886045677678	0.2129321668822061	0.0258586460336616	0.3867146053359533	0.0109621560717059	0.1193954064579339	5.62497822557047	5.72437746402448	6.32804655901082	5.46923482705481	-0.018059977686616942	-0.02434056021819933	0.018028303501481803	-0.011779395155034551	-0.05332690168961255	F1	True	substitution
252	ATGGACTGGCAAAAGTCCTTAACTTTGATCGTTGCTTTGACTTTGTCTAGAGGTATTGAGTTGAAAAACGACTTGCCTTGGAAGTTGAAGTCTGACATGATGTTCTTTTCCAGAGTTACTTCTGGTCTGTTGGTCACCAGATCAACCGGTCAAATGAACGTCGTTTTGATGGGTCGTAAGACCTGGGAA	MDWQKSLTLIVALTLSRGIELKNDLPWKLKSDMMFFSRVTSGLLVTRSTGQMNVVLMGRKTWE	1083	878	924	543	205	135	218	22	GGT	G	20.0	E	GAG	0.0007054974734331	0.0007084038644318	0.0006869689280385	0.00072359767969	0.0001729914010615	0.0002149014239209	0.0002581757632172	4.4891820914283146e-05	-10.4690714633776	0.0	-10.46314029735596	-10.507467532876538	-10.432524597771838	-12.497012052405028	-12.184037337561607	-11.91935880852258	-14.44318785800678	-2.0279405890274287	-1.7208970402056494	-1.4118912756460436	-4.010663260234942	-1.874418814616539	5.62497822557047	5.72437746402448	6.32804655901082	5.46923482705481	-0.25463339202706575	-0.3004757860741628	-0.19348094560955822	-0.20879099797996872	-0.5630103229959486	F1	True	substitution
253	ATGGACTGGCAAAAGTCCTTAACTTTGATCGTTGCTTTGACTTTGTCTAGAGGTATTGGTTTGAAAAACGACTTGCCTTGGAAGTTGAAGTCTGACATGATGTTCTTTTCCAGAGTTACTTCTGGTCTGTTGGTCACCAGATCAACCGGTCAAATGGATGTCGTTTTGATGGGTCGTAAGACCTGGGAA	MDWQKSLTLIVALTLSRGIGLKNDLPWKLKSDMMFFSRVTSGLLVTRSTGQMDVVLMGRKTWE	1083	873	954	551	800	445	541	424	AAC	N	53.0	D	GAT	0.0007054974734331	0.0007043696738598	0.0007092731140137	0.0007342584189857	0.0006750883943866	0.0007083787677393	0.0006407022380759	0.000865187821257	-10.4690714633776	0.0	-10.47137958326188	-10.461371118287085	-10.411424477005042	-10.53263596213575	-10.46319140875868	-10.608058349472692	-10.174699022080878	-0.0635644987581507	0.0081881745031981	-0.1466872311856093	0.2367254549241639	-0.0276881621274762	5.62497822557047	5.72437746402448	6.32804655901082	5.46923482705481	-0.041563476527023135	-0.05841231597214083	0.01588864070015834	-0.07020595312083669	-0.02471463708190544	F1	True	substitution
254	ATGGACTGGCAAAAGTCCTTAACTTTGATCGTTGCTGGTACTTTGTCTAGAGGTATTGGTTTGAAAAACGACTTGCCTTGGAAGTTGAAGTCTGACATGATGTTCTTTTCCAGAGTTACTTCTGGTCTGTTGGTCACCAGATCAACCGGTCAAATGAACGTCGTTTTGATGGGTCGTAAGACCTGGGAA	MDWQKSLTLIVAGTLSRGIGLKNDLPWKLKSDMMFFSRVTSGLLVTRSTGQMNVVLMGRKTWE	1081	801	831	495	913	569	912	550	TTG	L	13.0	G	GGT	0.0007041946156797	0.000646277329624	0.0006178259515151	0.0006596332439163	0.0007704446300937	0.0009057697052666	0.001080074752542	0.001122295522857	-10.471738183251276	0.0	-10.595558994482609	-10.66051190752225	-10.566048270609228	-10.342021101926251	-10.108568092305855	-9.854653119134769	-9.799331668232057	0.1297170813250243	0.4869909021767515	0.8058587883874839	0.7667166023771728	0.6268537522769622	5.62497822557047	5.72437746402448	6.32804655901082	5.46923482705481	0.038293008832380446	-0.034594875812127904	0.07386538364153904	0.03413186766850089	0.04245414999626	F1	True	substitution
255	ATGGACTGGCAAAAGTCCTTAACTTTGATCGTTGCTTTGACTTTGTCTAGAGGTATTGGTTTGAAAAACGACTTGCCTTGGAAGTTGAAGTCTGACATGATGTTTTTTTCCAGAGTTACTTCTGGTCTGTTGGTCACCAGATCAACCGGTCAAATGAACGTCGTTTTGATGGGTCGTAAGACCTGGGAA	MDWQKSLTLIVALTLSRGIGLKNDLPWKLKSDMMFFSRVTSGLLVTRSTGQMNVVLMGRKTWE	1078	862	872	512	984	275	528	231	TTC	F	35.0	F	TTT	0.0007022403290497	0.0006954944546016	0.0006483083390147	0.0006822873149195	0.0008303587250955	0.0004377621598389	0.0006253064356822	0.0004713641195999	-10.475747528233422	0.0	-10.48967336780222	-10.591032249515669	-10.5173329855762	-10.233977646571232	-11.157565126200415	-10.643149013941054	-11.05087043522802	0.2417698816621882	-0.6678917583981967	-0.052116764425385	-0.5335374496518188	-0.2928271070386019	5.62497822557047	5.72437746402448	6.32804655901082	5.46923482705481	-0.0629114488923901	-0.020786985450090122	-0.06597578949665188	-0.059847108288128316	-0.12233442805442499	F1	True	silent
256	ATGGACTGGCAAAAGTCCTTAACTTTGATCGTTGCTTTGACTTTGTCTAGAGGTATTGGTTTGAAAAACGACTTGCCTTGGAAGTTGAAGTCTGACATGATGTTCTTTTCCAGAGTTACTTCTGGTCTGTTGGTCACCGAGTCAACCGGTCAAATGAACGTCGTTTTGATGGGTCGTAAGACCTGGGAA	MDWQKSLTLIVALTLSRGIGLKNDLPWKLKSDMMFFSRVTSGLLVTESTGQMNVVLMGRKTWE	1078	926	987	552	1130	357	876	579	AGA	R	47.0	E	GAG	0.0007022403290497	0.0007471320939224	0.0007338077185865	0.0007355910113976	0.0009535623570711	0.0005682948765908	0.0010374402228364	0.0011814711049713	-10.475747528233422	0.0	-10.386349043631082	-10.412310299836196	-10.40880852879803	-10.034385094607924	-10.78107267058334	-9.912756073698334	-9.72519993865484	0.441362433625498	-0.394723626952258	0.499554226137862	0.6836085901431908	0.47045832988168	5.62497822557047	5.72437746402448	6.32804655901082	5.46923482705481	0.0021943546666347976	0.0038081345852683194	-0.03289870446506651	0.0005805747480012761	0.03192139977003345	F1	True	substitution
257	ATGGACTGGCAAAAGTCCTTAACTTTGATCGTTGCTTTGACTTTGTCTAGAGGTATTGGTTTGAAAAACGACTTGCCTTGGAAGTTGAAGTCTGACATGATGTTCTTTTCCAGAGTTACTTCTGGTCTGCCGGTCACCAGATCAACCGGTCAAATGAACGTCGTTTTGATGGGTCGTAAGACCTGGGAA	MDWQKSLTLIVALTLSRGIGLKNDLPWKLKSDMMFFSRVTSGLPVTRSTGQMNVVLMGRKTWE	1078	829	884	560	1281	414	744	690	TTG	L	44.0	P	CCG	0.0007022403290497	0.0006688687968268	0.0006572300134048	0.0007462517506932	0.0010809852915116	0.0006590310333574	0.0008811136139159	0.001407970746857	-10.475747528233422	0.0	-10.545989135395567	-10.571314014901164	-10.388049968631233	-9.853437391568828	-10.567365977113116	-10.148384322191475	-9.472166924978543	0.6223101366645949	-0.0213768417175472	0.4229296927096868	0.9158830436526876	0.5226199146871409	5.62497822557047	5.72437746402448	6.32804655901082	5.46923482705481	0.019207208360772186	0.02610571248880793	0.01230870423273644	-0.007812549229868711	0.0613588599737563	F1	True	substitution
258	ATGGACTGGCAAAAGTCCTTAACTTTGATCGTTGCTTTGACTTTGTCTAGAGGTATTGGTTTGAAAAACGACTTGCCTTGGAAGTTGAAGTCTGACATGATGTTCTTTTCCAGAGTTACTTCTGGTATTTTGGTCACCAGATCAACCGGTCAAATGAACGTCGTTTTGATGGGTCGTAAGACCTGGGAA	MDWQKSLTLIVALTLSRGIGLKNDLPWKLKSDMMFFSRVTSGILVTRSTGQMNVVLMGRKTWE	1078	877	921	510	1112	469	676	424	CTG	L	43.0	I	ATT	0.0007022403290497	0.0007075970263174	0.0006847385094409	0.0006796221300956	0.0009383728681974	0.0007465834653252	0.0008005817244719	0.000865187821257	-10.475747528233422	0.0	-10.464784394446584	-10.51215922820126	-10.52297954871734	-10.057551079186966	-10.387408822097065	-10.286663697017325	-10.174699022080878	0.4181964490464551	0.0773755723495224	0.2254955311839364	0.3482805266364632	0.2868880289101998	5.62497822557047	5.72437746402448	6.32804655901082	5.46923482705481	-0.004811580708262531	0.0009534680866737844	0.02426632893765191	-0.029438643654364775	-0.010576629503198848	F1	True	substitution
259	ATGGACTGGCAAAAGTCCTTAACTTTGATCGTTGCTTTGACTTTGTCTAGAGGTATTGGTTTGAAAAACGACTTGCCTTGGAAGTTGAAGTCTGACATGATGTTCTTTTCCAGAGTTACTTCTGGTCTGTTGGTCACCAGATCAACCGGTCAAATGAACGTCGTTTTGTTGGGTCGTAAGACCTGGGAA	MDWQKSLTLIVALTLSRGIGLKNDLPWKLKSDMMFFSRVTSGLLVTRSTGQMNVVLLGRKTWE	1073	908	970	571	1297	514	669	288	ATG	M	57.0	L	TTG	0.0006989831846664	0.0007326090078634	0.0007211686798672	0.0007609102672247	0.0010944870593993	0.0008182172732988	0.0007922916770292	0.0005876747465142	-10.482454630229403	0.0	-10.414668939600404	-10.437375637218103	-10.359986050213356	-9.835529387658774	-10.255228385418562	-10.301680732658047	-10.732694475201765	0.6469252425706316	0.1594405541818417	0.1356949045600579	-0.3727084249884083	0.1475677293709498	5.62497822557047	5.72437746402448	6.32804655901082	5.46923482705481	-0.005068035618451252	0.029138949343004903	0.034203324032266044	-0.03927502057990741	-0.10195165267125186	F1	True	substitution
260	ATGGACTGGCAAAAGTCCTTAACTTTGATCGTTGCTTTGACTTTGTCTAGAGGTATTGGTTTGAAAAACGACTTGCCTTGGAAGTTGAAGTCTGACATGATGTTCTTTTCCTTGGTTACTTCTGGTCTGTTGGTCACCAGATCAACCGGTCAAATGAACGTCGTTTTGATGGGTCGTAAGACCTGGGAA	MDWQKSLTLIVALTLSRGIGLKNDLPWKLKSDMMFFSLVTSGLLVTRSTGQMNVVLMGRKTWE	1071	840	837	506	915	312	744	345	AGA	R	38.0	L	TTG	0.000697680326913	0.0006777440160851	0.0006222867887102	0.0006742917604478	0.0007721323510797	0.0004966610686172	0.0008811136139159	0.0007039853734285	-10.48514622623567	0.0	-10.526971909225196	-10.65013276174225	-10.53433941088189	-10.338864218739069	-10.975450715750192	-10.148384322191475	-10.472166924978543	0.1462820074966018	-0.4484788065249958	0.5017484395507736	0.0621724859033445	0.1042272466999731	5.62497822557047	5.72437746402448	6.32804655901082	5.46923482705481	-0.035980694325132276	-0.03255363557765588	-0.039407753072608666	0.0008209195094494187	-0.04683672584951614	F1	True	substitution
261	ATGGACTGGCAAAAGTCCTTAACTTTGATCGTTGCTTTGACTTTGTCTAGAGGTATTGGTTTGAAAAACGACTTGCCTTGGAAGTTGAAGTCTGACATGATGTTCTTTTCCAGAGTTACTTCTGGTCTGTTGGTCACCAGATCAACCGGTCAAATGAACGTCGTTTTGATGGGTTTGAAGACCTGGGAA	MDWQKSLTLIVALTLSRGIGLKNDLPWKLKSDMMFFSRVTSGLLVTRSTGQMNVVLMGLKTWE	1070	840	870	477	800	677	350	312	CGT	R	59.0	L	TTG	0.0006970288980363	0.0006777440160851	0.000646821393283	0.0006356465805012	0.0006750883943866	0.0010776908444034	0.0004145023721378	0.0006366476420571	-10.486493909697415	0.0	-10.526971909225196	-10.594344983556503	-10.619487529570687	-10.53263596213575	-9.857840911037442	-11.23633202146718	-10.617217257781828	-0.0461420524383324	0.6691309981877538	-0.6419870379106758	0.0022702717888609	-0.0219358903247357	5.62497822557047	5.72437746402448	6.32804655901082	5.46923482705481	-0.05534693997043162	-0.05626540640895725	0.09592016511086777	-0.12445897755136501	-0.054428473531906	F1	True	substitution
262	ATGGACTGGCAAAAGTCCTTAACTTTGATCGTTGCTTTGACTTTGTCTAGGGGTATTGGTTTGAAAAACGACTTGCCTTGGAAGTTGAAGTCTGACATGATGTTCTTTTCCAGAGTTACTTCTGGTCTGTTGGTCACCAGATCAACCGGTCAAATGAACGTCGTTTTGATGGGTCGTAAGACCTGGGAA	MDWQKSLTLIVALTLSRGIGLKNDLPWKLKSDMMFFSRVTSGLLVTRSTGQMNVVLMGRKTWE	1067	916	942	559	1410	641	944	661	AGA	R	17.0	R	AGG	0.0006950746114063	0.0007390637127785	0.0007003514396236	0.0007449191582813	0.0011898432951064	0.0010203837980244	0.0011179721122804	0.0013487951647427	-10.490544530161502	0.0	-10.402013638794374	-10.479633324679812	-10.39062851273301	-9.715012704624318	-9.9366723879937	-9.804900083937667	-9.534113015136384	0.7755318255371844	0.4653412508006749	0.6747332407421442	0.8565154975966252	0.7251325331396643	5.62497822557047	5.72437746402448	6.32804655901082	5.46923482705481	0.04941079028407361	0.04498670675824112	0.07124389424714739	0.019768935474168876	0.053834873809906106	F1	True	silent
263	ATGGACTGGCAAAAGTCCTTAACTTTGATCGTTGCTTTGACTTTGTCTAGAGGTATTGGTTTGAAAAACGACTTGCCTCGTAAGTTGAAGTCTGACATGATGTTCTTTTCCAGAGTTACTTCTGGTCTGTTGGTCACCAGATCAACCGGTCAAATGAACGTCGTTTTGATGGGTCGTAAGACCTGGGAA	MDWQKSLTLIVALTLSRGIGLKNDLPRKLKSDMMFFSRVTSGLLVTRSTGQMNVVLMGRKTWE	1066	751	843	484	448	789	185	72	TGG	W	27.0	R	CGT	0.0006944231825297	0.0006059354239046	0.0006267476259052	0.0006449747273849	0.0003780495008565	0.0012559794331377	0.0002190941109871	0.0001469186866285	-10.49189726822675	0.0	-10.688548329377047	-10.639827753350511	-10.598469748301603	-11.36913722985287	-9.63697144459898	-12.156161672783195	-12.732694475201765	-0.8772399616261186	1.0515768847780669	-1.5163339194326824	-2.1342247269001597	-1.1967869405294005	5.62497822557047	5.72437746402448	6.32804655901082	5.46923482705481	-0.1894550051007185	-0.1586788113007527	0.14222935587839514	-0.2202311989006843	-0.3251986144109474	F1	True	substitution
264	ATGGACTGGCAAAAGTCCTTAACTTTGATCGTTGCTTTGACTTTGTCTAGAGGTATTGGTTTGAAAAACGACTTGCCTGCGAAGTTGAAGTCTGACATGATGTTCTTTTCCAGAGTTACTTCTGGTCTGTTGGTCACCAGATCAACCGGTCAAATGAACGTCGTTTTGATGGGTCGTAAGACCTGGGAA	MDWQKSLTLIVALTLSRGIGLKNDLPAKLKSDMMFFSRVTSGLLVTRSTGQMNVVLMGRKTWE	1063	752	888	512	844	461	510	391	TGG	W	27.0	A	GCG	0.0006924688958997	0.000606742262019	0.0006602039048681	0.0006822873149195	0.0007122182560779	0.0007338485661299	0.0006039891708294	0.0007978500898856	-10.495963109454822	0.0	-10.686628575213682	-10.564800707942489	-10.5173329855762	-10.45539296320329	-10.412229994183102	-10.69318969644065	-10.291594679336724	0.0405701462515324	0.2743985810305798	-0.1283889884981608	0.2257383062394762	0.1331542262455043	5.62497822557047	5.72437746402448	6.32804655901082	5.46923482705481	-0.0358436270591827	-0.045580153305445785	0.04812323631859161	-0.06820164180458503	-0.026107100812919625	F1	True	substitution
265	ATGGACTGGCAAAAGTCCTTAACTTTGATCGTTGCTTTGACTTTGTCTAGAGGTATTGGTTTGAAAAACGACTTGCCTTGGAAGTTGAAGTCTGACATGATGTTCTTTTCCAGAGTTACTTCTGGTCTGGTGGTCACCAGATCAACCGGTCAAATGAACGTCGTTTTGATGGGTCGTAAGACCTGGGAA	MDWQKSLTLIVALTLSRGIGLKNDLPWKLKSDMMFFSRVTSGLVVTRSTGQMNVVLMGRKTWE	1063	936	987	570	728	381	916	383	TTG	L	44.0	V	GTG	0.0006924688958997	0.0007552004750662	0.0007338077185865	0.0007595776748128	0.0006143304388918	0.0006064995741768	0.0010848119225093	0.0007815257913713	-10.495963109454822	0.0	-10.370852707307916	-10.412310299836196	-10.362514876524097	-10.668697511711777	-10.687205747119116	-9.848339345202564	-10.32141889471912	-0.172734402256955	-0.3163530398112026	0.563970954633632	0.0410959818049754	-0.0658192102259898	5.62497822557047	5.72437746402448	6.32804655901082	5.46923482705481	-0.0364584615411494	-0.07186495663627791	-0.023409052209036413	0.007636507937077387	-0.04950787087326239	F1	True	substitution
266	ATGGACTGGCAAAAGTCCTTAACTTTGATCGTTGCTTTGACTTTGTCTAGAGGTATTGGTTTGAAAAACGACTTGCCTTGGAAGTTGAAGTCTGACATGATGTTCTTTTCCAGAGTTACTTCTGGTCTGTTGGTCACCAGATGGACCGGTCAAATGAACGTCGTTTTGATGGGTCGTAAGACCTGGGAA	MDWQKSLTLIVALTLSRGIGLKNDLPWKLKSDMMFFSRVTSGLLVTRWTGQMNVVLMGRKTWE	1062	840	882	503	1385	649	609	365	TCA	S	48.0	W	TGG	0.000691817467023	0.0006777440160851	0.0006557430676731	0.000670293983212	0.0011687467827818	0.0010331186972198	0.0007212341275198	0.0007447961197142	-10.497320940181773	0.0	-10.526971909225196	-10.574581728735074	-10.542918395770672	-9.740821890973924	-9.918778266613302	-10.437244715393176	-10.390866822876696	0.75649904920785	0.6081936426118943	0.1373370133418987	0.1520515728939742	0.3801226077529342	5.62497822557047	5.72437746402448	6.32804655901082	5.46923482705481	0.003597761378666811	0.04264136163476693	0.088541449001799	-0.03909515100063707	-0.03544583887743331	F1	True	substitution
267	ATGGACTGGCAAAAGTCCTTAACTTTGATCGTTGCTTTGACTTTGTCTAGAGGTATTGGTTTGAAAAACGACTTGCCTTGGAAGTTGAAGTCTGACATGATGTTCTTTTCCAGAGTTACTTCTGGTCTGTCGGTCACCAGATCAACCGGTCAAATGAACGTCGTTTTGATGGGTCGTAAGACCTGGGAA	MDWQKSLTLIVALTLSRGIGLKNDLPWKLKSDMMFFSRVTSGLSVTRSTGQMNVVLMGRKTWE	1061	890	880	532	1173	299	784	550	TTG	L	44.0	S	TCG	0.0006911660381463	0.0007180859218044	0.0006542561219414	0.0007089391631586	0.0009898483582694	0.0004759668574248	0.0009284853135888	0.001122295522857	-10.498680050071162	0.0	-10.44355590103756	-10.577856860767936	-10.46205055007501	-9.980504853881966	-11.036851260414334	-10.0728332891843	-9.799331668232057	0.5181751961891958	-0.5932953593767749	0.5050235715836369	0.6627188818429541	0.5115993838864163	5.62497822557047	5.72437746402448	6.32804655901082	5.46923482705481	0.007226588445348151	0.013273513412880656	-0.056943142018992955	0.001179663477815646	0.029273928438307027	F1	True	substitution
268	ATGGACTGGCAAAAGTCCTTAACTTTGATCGTTGCTTTGACTTTGTCTAGAGGTATTGGTTTGAAAAACGACTTGCCTCGGAAGTTGAAGTCTGACATGATGTTCTTTTCCAGAGTTACTTCTGGTCTGTTGGTCACCAGATCAACCGGTCAAATGAACGTCGTTTTGATGGGTCGTAAGACCTGGGAA	MDWQKSLTLIVALTLSRGIGLKNDLPRKLKSDMMFFSRVTSGLLVTRSTGQMNVVLMGRKTWE	1060	821	893	506	418	804	252	153	TGG	W	27.0	R	CGG	0.0006905146092697	0.0006624140919117	0.0006639212691973	0.0006742917604478	0.000352733686067	0.001279857369129	0.0002984417079392	0.0003122022090856	-10.500040441535363	0.0	-10.559979015113514	-10.556700209171373	-10.53433941088189	-11.469133019829592	-9.60980124343351	-11.710263209799592	-11.645231633951424	-0.9690925782942266	0.9501777716800036	-1.1535630006282211	-1.110892223069536	-1.0399924006818813	5.62497822557047	5.72437746402448	6.32804655901082	5.46923482705481	-0.17524616170717439	-0.16999750085250218	0.12995125056530854	-0.1804948225618466	-0.19550587635242989	F1	True	substitution
269	ATGGACTGGCAAAAGTCCTTAACTTTGATCGTTGCTTTGACTTTGTCTAGAGGTATTGGTTTGAAAAACGACTTGCCTTGGAAGTTGAAGGCGGACATGATGTTCTTTTCCAGAGTTACTTCTGGTCTGTTGGTCACCAGATCAACCGGTCAAATGAACGTCGTTTTGATGGGTCGTAAGACCTGGGAA	MDWQKSLTLIVALTLSRGIGLKNDLPWKLKADMMFFSRVTSGLLVTRSTGQMNVVLMGRKTWE	1058	835	927	511	895	306	733	424	TCT	S	31.0	A	GCG	0.0006892117515163	0.0006737098255131	0.000689199346636	0.0006809547225076	0.00075525514122	0.0004871098942207	0.0008680863965058	0.000865187821257	-10.5027650788719	0.0	-10.535585039529904	-10.502791045667063	-10.52015350463858	-10.370748279758857	-11.003465091919788	-10.169873745165695	-10.174699022080878	0.1320167991130461	-0.4678800523898836	0.3329173005013679	0.3454544825577006	0.232467049807207	5.62497822557047	5.72437746402448	6.32804655901082	5.46923482705481	-0.025991805681607215	-0.03431148931054018	-0.041756989990517794	-0.01767212205267425	-0.01093479011384098	F1	True	substitution
270	ATGGACTGGCAAAAGTCCTTAACTTTGATCGTTGCTTTGACTTTGTCTAGAGGTATTGGTTTGAAAAACGACTTGCCTTGGAAGTTGAAGTCTGACATGATGTTCTTTTCCAGAGTTACTTTTGGTCTGTTGGTCACCAGATCAACCGGTCAAATGAACGTCGTTTTGATGGGTCGTAAGACCTGGGAA	MDWQKSLTLIVALTLSRGIGLKNDLPWKLKSDMMFFSRVTFGLLVTRSTGQMNVVLMGRKTWE	1058	854	885	490	785	470	569	154	TCT	S	41.0	F	TTT	0.0006892117515163	0.0006890397496865	0.0006579734862706	0.0006529702818566	0.0006624304869918	0.0007481753277246	0.0006738624278469	0.0003142427463999	-10.5027650788719	0.0	-10.503125167270827	-10.569682929322235	-10.580695046573627	-10.559943308131484	-10.38433598804744	-10.535258290992926	-11.635832935949177	-0.0571782292595841	0.1187891792233877	0.0344246383293089	-1.055137889375546	-0.0113767954651375	5.62497822557047	5.72437746402448	6.32804655901082	5.46923482705481	-0.05399654512136985	-0.05762535742408528	0.029280974638747344	-0.050367732818654413	-0.18843981310482333	F1	True	substitution
271	ATGGACTGGCAAAAGTCCTTAACTTTGATCGTTGCTTTGACTTTGTCTAGAGGTATTGGTTTGAAAAACGACTTGCCTTGGAAGTTGAAGTCTGACATGATGTTCTTTTCCAGAGTTACTTCTGGTCTGTTGGTCACCAGATCAACCGGTCAAATGAACGTCGTTTTGATGGGTAAGAAGACCTGGGAA	MDWQKSLTLIVALTLSRGIGLKNDLPWKLKSDMMFFSRVTSGLLVTRSTGQMNVVLMGKKTWE	1058	824	853	499	803	594	457	413	CGT	R	59.0	K	AAG	0.0006892117515163	0.0006648346062549	0.0006341823545636	0.0006649636135641	0.0006776199758655	0.000945566265252	0.0005412216687628	0.0008427419107999	-10.5027650788719	0.0	-10.5547168997081	-10.622814642974303	-10.55443698023894	-10.52723597439316	-10.046533813811674	-10.851492778241438	-10.21262150522463	-0.024470895521258	0.5081830858964267	-0.228678135267133	0.3418154750143092	0.1586722897465255	5.62497822557047	5.72437746402448	6.32804655901082	5.46923482705481	-0.03249546235200964	-0.05359494250420207	0.07643147969085992	-0.07918688640976194	-0.011395982199817205	F1	True	substitution
272	ATGGACTGGCAAAAGTCCTTAACTTTGATCGTTGCTTTGACTTTGTCTAGAGGTATTGGTTTGAAAAACGACTTGCCTTGGAAGTTGAAGTCTGACATGATGTTCTTTTCCAGAGTTACTTCTGGTCTGTTGGTCACCGTTTCAACCGGTCAAATGAACGTCGTTTTGATGGGTCGTAAGACCTGGGAA	MDWQKSLTLIVALTLSRGIGLKNDLPWKLKSDMMFFSRVTSGLLVTVSTGQMNVVLMGRKTWE	1055	829	877	456	1085	290	750	304	AGA	R	47.0	V	GTT	0.0006872574648863	0.0006688687968268	0.0006520257033439	0.0006076621398502	0.0009155886348868	0.0004616400958301	0.0008882193688668	0.0006203233435428	-10.50686170739138	0.0	-10.545989135395567	-10.582783541847862	-10.68444297141146	-10.093012824578633	-11.080943844597506	-10.136796347916263	-10.654691963200492	0.4138488828127471	-0.5349547092019389	0.4459871939315967	0.0297510082109671	0.2217999455118571	5.62497822557047	5.72437746402448	6.32804655901082	5.46923482705481	-0.027582891006901276	0.0004177320968797834	-0.04987885294390744	-0.005286929069895116	-0.050945683786538076	F1	True	substitution
273	ATGGACTGGCAAAAGTCCTTAACTTTGATCGTTGCTTTGACTTTGTCTAGAGGTATTGGTTTGAAAAACGACTTGCCTTGGAAGTTGAAGTCTGACATGATGTTCTTTTCCGAGGTTACTTCTGGTCTGTTGGTCACCAGATCAACCGGTCAAATGAACGTCGTTTTGATGGGTCGTAAGACCTGGGAA	MDWQKSLTLIVALTLSRGIGLKNDLPWKLKSDMMFFSEVTSGLLVTRSTGQMNVVLMGRKTWE	1055	826	937	547	1215	543	902	653	AGA	R	38.0	E	GAG	0.0006872574648863	0.0006664482824837	0.0006966340752944	0.0007289280493379	0.0010252904989747	0.0008643812828819	0.0010682318276238	0.0013324708662284	-10.50686170739138	0.0	-10.551219455471871	-10.487311336633407	-10.421935962783644	-9.929751553417333	-10.17604454680808	-9.870559510044126	-9.551680295097643	0.5771101539740489	0.3751749086637943	0.6167518265892813	0.8702556676859974	0.5969309902816651	5.62497822557047	5.72437746402448	6.32804655901082	5.46923482705481	0.038056056978402114	0.020535870383306787	0.060325930463955214	0.013417899120338797	0.055576243573497434	F1	True	substitution
274	ATGGACTGGCAAAAGTCCTTAACTTTGATCGTTGCTTTGACTTTGTCTAGAGGTATTGGTTTGAAAAACGACTTGCCTTGGAAGTTGAAGTCTGACATGATGTTCTTTTCCAGAGTTACTTCTGGTCTGTTGGTCACCAGATCAACCCAGCAAATGAACGTCGTTTTGATGGGTCGTAAGACCTGGGAA	MDWQKSLTLIVALTLSRGIGLKNDLPWKLKSDMMFFSRVTSGLLVTRSTQQMNVVLMGRKTWE	1055	899	947	585	823	403	796	505	GGT	G	50.0	Q	CAG	0.0006872574648863	0.0007253474648339	0.0007040688039528	0.000779566560992	0.0006944971857252	0.0006415205469639	0.0009426968234906	0.0010304713437142	-10.50686170739138	0.0	-10.429040121376872	-10.471995958824207	-10.325040171105432	-10.491743531488847	-10.606216906084471	-10.050918512755858	-9.92247989900492	0.0151181759025309	-0.1771767847076013	0.4210774460683506	0.4025602721005139	0.2088392240015224	5.62497822557047	5.72437746402448	6.32804655901082	5.46923482705481	-0.007286032951286464	-0.04871651415514958	-0.006556629490201796	-0.008015436412371133	-0.0036974491937524687	F1	True	substitution
275	ATGGACTGGCAAAAGTCCTTAACTTTGATCGTTGCTTTGACTTTGTCTAGAGGTATTGGTTTGAAAAACGACTTGCCTTGGAAGTTGAAGTCTGACATGATGTTCTTTTCCAGAGTTTTTTCTGGTCTGTTGGTCACCAGATCAACCGGTCAAATGAACGTCGTTTTGATGGGTCGTAAGACCTGGGAA	MDWQKSLTLIVALTLSRGIGLKNDLPWKLKSDMMFFSRVFSGLLVTRSTGQMNVVLMGRKTWE	1052	794	890	464	148	175	167	13	ACT	T	40.0	F	TTT	0.0006853031782563	0.0006406294628233	0.0006616908505998	0.0006183228791458	0.0001248913529615	0.0002785759198974	0.0001977768461343	2.652698508571277e-05	-10.510970001693623	0.0	-10.60822222974836	-10.561555048438835	-10.659351990448627	-12.967038786281524	-11.809641822780112	-12.303838840825456	-15.202179758502984	-2.456068784587901	-1.2014195930317513	-1.7422837923866208	-4.542827768054357	-2.0991762884872607	5.62497822557047	5.72437746402448	6.32804655901082	5.46923482705481	-0.2991066843286184	-0.35323258614881226	-0.13057902655621936	-0.24498078250842453	-0.6304545523723205	F1	True	substitution
276	ATGGACTGGCAAAAGTCCTTAACTTTGATCGTTGCTTTGACTTTGTCTAGAGGTATTGGTTTGAAAAACGACTTGCCTTGGAAGTTGAAGTCTGACTGGATGTTCTTTTCCAGAGTTACTTCTGGTCTGTTGGTCACCAGATCAACCGGTCAAATGAACGTCGTTTTGATGGGTCGTAAGACCTGGGAA	MDWQKSLTLIVALTLSRGIGLKNDLPWKLKSDWMFFSRVTSGLLVTRSTGQMNVVLMGRKTWE	1051	876	979	573	578	269	563	440	ATG	M	33.0	W	TGG	0.0006846517493796	0.000706790188203	0.0007278599356598	0.0007635754520486	0.0004877513649443	0.0004282109854424	0.000666756672896	0.0008978364182856	-10.512342037023748	0.0	-10.466430367290146	-10.4240515246889	-10.354941656819294	-11.001566469409797	-11.189390572055816	-10.550552021219278	-10.121259763119417	-0.489224432386047	-0.7229602047656698	-0.1265004965303795	0.2336818936998774	-0.3078624644582133	5.62497822557047	5.72437746402448	6.32804655901082	5.46923482705481	-0.07031932099334598	-0.11086496041620285	-0.07264385752279563	-0.06799478446389634	-0.025100364875295673	F1	True	substitution
277	ATGGACTGGCAAAAGTCCTTAACTTTGATCGTTGCTTTGACTTTGTCTAGAGGTATTGGTTTGAAAAACGACTTGCCTTGGAAGTTGAAGTCTGACATGATGTTCTTTTCCTGGGTTACTTCTGGTCTGTTGGTCACCAGATCAACCGGTCAAATGAACGTCGTTTTGATGGGTCGTAAGACCTGGGAA	MDWQKSLTLIVALTLSRGIGLKNDLPWKLKSDMMFFSWVTSGLLVTRSTGQMNVVLMGRKTWE	1047	797	856	490	921	360	820	345	AGA	R	38.0	W	TGG	0.0006820460338729	0.0006430499771664	0.0006364127731612	0.0006529702818566	0.0007771955140376	0.0005730704637891	0.0009711198432944	0.0007039853734285	-10.517843264055118	0.0	-10.602781512900847	-10.617749587891447	-10.580695046573627	-10.32943480581914	-10.768999838282763	-10.008063033794064	-10.472166924978543	0.1884084582359797	-0.1662183253819176	0.6096865540973848	0.1085281215950839	0.1484682899155318	5.62497822557047	5.72437746402448	6.32804655901082	5.46923482705481	-0.01629611900181723	-0.027362534494933987	-0.005229703508700474	0.012643999361226285	-0.04096181295972845	F1	True	substitution
278	ATGGACTGGCAAAAGTCCTTAACTTTGATCGTTGCTTTGACTTTGTCTAGAGGTATTGGTTTGAAAAACGACTTGCCTTGGAAGTTGAAGTCTGACATGATGTTCTTTTCCAGACGGACTTCTGGTCTGTTGGTCACCAGATCAACCGGTCAAATGAACGTCGTTTTGATGGGTCGTAAGACCTGGGAA	MDWQKSLTLIVALTLSRGIGLKNDLPWKLKSDMMFFSRRTSGLLVTRSTGQMNVVLMGRKTWE	1046	924	868	535	247	730	222	32	GTT	V	39.0	R	CGG	0.0006813946049963	0.0007455184176936	0.0006453344475513	0.0007129369403944	0.0002084335417668	0.0011620595515723	0.0002629129331845	6.529719405713913e-05	-10.519221854738984	0.0	-10.38946838547526	-10.597665341848115	-10.45393790428769	-12.228124920325795	-9.74910028084506	-11.8931272669494	-13.902619476644077	-1.7089030655868118	0.6403681046302019	-1.2954619251012858	-3.448681572356387	-1.5021824953440488	5.62497822557047	5.72437746402448	6.32804655901082	5.46923482705481	-0.2285998438332319	-0.26116186324677515	0.09243735519843804	-0.19603782441968864	-0.49178719310721397	F1	True	substitution
279	ATGGACTGGCAAAAGTCCTTAACTTTGATCGTTGCTTTGACTTTGTCTAGAGGTATTGGTTTGAAAAACGACTTGCCTTGGAAGTTGAAGTCTGACATGATGTTCTTTTCCAGAGTTACTTCTGGTCTGACGGTCACCAGATCAACCGGTCAAATGAACGTCGTTTTGATGGGTCGTAAGACCTGGGAA	MDWQKSLTLIVALTLSRGIGLKNDLPWKLKSDMMFFSRVTSGLTVTRSTGQMNVVLMGRKTWE	1046	832	907	515	604	258	734	540	TTG	L	44.0	T	ACG	0.0006813946049963	0.00067128931117	0.0006743298893191	0.0006862850921554	0.0005096917377619	0.0004107004990488	0.0008692706889976	0.0011018901497142	-10.519221854738984	0.0	-10.540777708750229	-10.534257833764071	-10.50890436350562	-10.938087412585396	-11.249625679189188	-10.167906880456297	-9.825803879593243	-0.4188655578464093	-0.7088479704389599	0.3663509533077782	0.6831004839123747	-0.0262573022693155	5.62497822557047	5.72437746402448	6.32804655901082	5.46923482705481	-0.04247249662784433	-0.10219487254051574	-0.07093505067064676	-0.0140099425850419	0.03185700458268713	F1	True	substitution
280	ATGGACTGGCAAAAGTCCTTAACTTTGATCGTTGCTTTGACTTTGTCTAGAGTGATTGGTTTGAAAAACGACTTGCCTTGGAAGTTGAAGTCTGACATGATGTTCTTTTCCAGAGTTACTTCTGGTCTGTTGGTCACCAGATCAACCGGTCAAATGAACGTCGTTTTGATGGGTCGTAAGACCTGGGAA	MDWQKSLTLIVALTLSRVIGLKNDLPWKLKSDMMFFSRVTSGLLVTRSTGQMNVVLMGRKTWE	1046	841	942	494	723	571	280	150	GGT	G	18.0	V	GTG	0.0006813946049963	0.0006785508541995	0.0007003514396236	0.0006583006515044	0.0006101111364269	0.0009089534300655	0.0003316018977102	0.0003060805971428	-10.519221854738984	0.0	-10.525255436636174	-10.479633324679812	-10.568965753991522	-10.678640314959356	-10.103505999249595	-11.55826011635454	-11.673800786148195	-0.1594184602203707	0.4217494373865769	-1.0786267916747292	-1.1048350321566731	-0.61902262594755	5.62497822557047	5.72437746402448	6.32804655901082	5.46923482705481	-0.12125535412046157	-0.07022407780811574	0.06596549624608661	-0.1722866304328074	-0.19473821415903966	F1	True	substitution
281	ATGGACTGGCAAAAGTCCTTAACTTTGATCGTTGCTTTGACTTTGTCTAGAGGTATTGGTTTGAAAAACGACTTGCCTTGGAAGTTGAAGTCTGACATGATGTTCTTTTCCAGAGTTACTTCTGGTCTGTTGGTCACCAGATCAACCGGTCAAATGAACGTCGTTTTGGTTGGTCGTAAGACCTGGGAA	MDWQKSLTLIVALTLSRGIGLKNDLPWKLKSDMMFFSRVTSGLLVTRSTGQMNVVLVGRKTWE	1046	795	809	527	1107	461	668	188	ATG	M	57.0	V	GTT	0.0006813946049963	0.0006414363009377	0.0006014695484666	0.0007022762010988	0.0009341535657325	0.0007338485661299	0.0007911073845374	0.0003836210150856	-10.519221854738984	0.0	-10.6064063767196	-10.699220681862617	-10.475673833938984	-10.06405264512892	-10.412229994183102	-10.303838840825456	-11.34803062496644	0.4551692096100641	0.194176382536499	0.3953818410371603	-0.872356791027455	0.2947791117868297	5.62497822557047	5.72437746402448	6.32804655901082	5.46923482705481	-0.002660262979137038	0.005509497232825282	0.038409378164749146	-0.010830023191099358	-0.16527492679330943	F1	True	substitution
282	ATGGACTGGCAAAAGTCCTTAACTTTGATCGTTGCTTTGACTTTGTCTAGAGGTATTGGTTTGAAAAACGACTTGCCTTGGAAGTTGAAGTCTGACATGATGTTCTTTTCCAGAGTTACTTCTGGTCTGTTGGTCACCAGATCAACCATGCAAATGAACGTCGTTTTGATGGGTCGTAAGACCTGGGAA	MDWQKSLTLIVALTLSRGIGLKNDLPWKLKSDMMFFSRVTSGLLVTRSTMQMNVVLMGRKTWE	1045	785	872	540	1174	556	628	341	GGT	G	50.0	M	ATG	0.0006807431761196	0.0006333679197938	0.0006483083390147	0.0007195999024542	0.0009906922187623	0.0008850754940742	0.0007437356848645	0.0006958232241713	-10.520601764017682	0.0	-10.62466858311233	-10.591032249515669	-10.440517388525368	-9.97927545880042	-10.141911861888932	-10.39292238440788	-10.488991547619904	0.541326305217261	0.4827567212233976	0.1981098651077886	-0.0484741590945354	0.3404332931655931	5.62497822557047	5.72437746402448	6.32804655901082	5.46923482705481	-0.008156002825567044	0.016126346847255377	0.07335267975220791	-0.032438352498389465	-0.060859603353226675	F1	True	substitution
283	ATGGACTGGCAAAAGTCCTTAACTTTGATCGTTGCTTTGACTTTGTCTAGAGGTATTGGTTTGAAAAACGACTTGCCTTGGAAGGGTAAGTCTGACATGATGTTCTTTTCCAGAGTTACTTCTGGTCTGTTGGTCACCAGATCAACCGGTCAAATGAACGTCGTTTTGATGGGTCGTAAGACCTGGGAA	MDWQKSLTLIVALTLSRGIGLKNDLPWKGKSDMMFFSRVTSGLLVTRSTGQMNVVLMGRKTWE	1043	782	905	505	620	367	300	278	TTG	L	29.0	G	GGT	0.0006794403183663	0.0006309474054506	0.0006728429435875	0.0006729591680359	0.0005231935056496	0.000584213500585	0.0003552877475467	0.0005672693733713	-10.52336554846616	0.0	-10.630192629583966	-10.537442592322028	-10.537193407937044	-10.900367746636237	-10.741216681769227	-11.458724442803629	-10.78367840392057	-0.3770021981700751	-0.111024052185261	-0.9212818504816004	-0.2464849959835273	-0.3117435970768012	5.62497822557047	5.72437746402448	6.32804655901082	5.46923482705481	-0.09149541609061221	-0.09703619128617177	0.0014536004994206697	-0.15505173790374677	-0.08595464089505264	F1	True	substitution
284	ATGGACTGGCAAAAGTCCTTAACTTTGATCGTTGCTTTGACTTTGTCTAGAGGTATTGTGTTGAAAAACGACTTGCCTTGGAAGTTGAAGTCTGACATGATGTTCTTTTCCAGAGTTACTTCTGGTCTGTTGGTCACCAGATCAACCGGTCAAATGAACGTCGTTTTGATGGGTCGTAAGACCTGGGAA	MDWQKSLTLIVALTLSRGIVLKNDLPWKLKSDMMFFSRVTSGLLVTRSTGQMNVVLMGRKTWE	1042	941	982	489	180	150	210	25	GGT	G	20.0	V	GTG	0.0006787888894896	0.0007592346656382	0.0007300903542573	0.0006516376894446	0.0001518948887369	0.0002387793599121	0.0002487014232827	5.101343285713994e-05	-10.524749428707418	0.0	-10.36316651416278	-10.419637359977902	-10.583642330623968	-12.6846390555808	-12.03203424411656	-11.973297615633385	-14.258763286869351	-2.1598896268733814	-1.668867729953778	-1.5536602556554833	-3.675120956245385	-1.91437867841358	5.62497822557047	5.72437746402448	6.32804655901082	5.46923482705481	-0.27052759462906156	-0.3167354229817079	-0.18718087718567428	-0.22431976627641517	-0.5204851418100146	F1	True	substitution
285	ATGGACTGGCAAAAGTCCTTAACTTTGATCGTTGCTTTGACTTTGTCTAGAGGTATTGGTTTGAAAAACGACTTGCCTTGGAAGTTGAAGTCTGACATGATGTTCTTTTCCAGAGTTACTTCTGGTCTGTTGGTCACCAGATCAACCGGTCAAATGAACGTCGTTTTGATGGGTGCGAAGACCTGGGAA	MDWQKSLTLIVALTLSRGIGLKNDLPWKLKSDMMFFSRVTSGLLVTRSTGQMNVVLMGAKTWE	1042	842	910	506	932	1019	489	338	CGT	R	59.0	A	GCG	0.0006787888894896	0.0006793576923138	0.0006765603079167	0.0006742917604478	0.0007864779794604	0.001622107785003	0.0005791190285011	0.0006897016122285	-10.524749428707418	0.0	-10.523541003824922	-10.529493839206536	-10.53433941088189	-10.312306007256192	-9.267914598446628	-10.753852478347277	-10.501740040361891	0.2124434214512245	1.2556264053782955	-0.224358639140739	0.0325993705199962	0.1225213959856104	5.62497822557047	5.72437746402448	6.32804655901082	5.46923482705481	-0.03749274066826895	-0.024400786676660506	0.1669370818778754	-0.0787137472611501	-0.0505846946598774	F1	True	substitution
286	ATGGACTGGCAAAAGTCCTTAACTTTGATCGTTGCTTTGACTTTGTCTAGAGGTATTGGTTTGAAAAACGACTTGCCTTGGAAGTTGAAGTCTGACATGATGTTCTTTTCCAGAGTTACTTCTGGTCTGTCTGTCACCAGATCAACCGGTCAAATGAACGTCGTTTTGATGGGTCGTAAGACCTGGGAA	MDWQKSLTLIVALTLSRGIGLKNDLPWKLKSDMMFFSRVTSGLSVTRSTGQMNVVLMGRKTWE	1041	859	905	488	759	389	743	615	TTG	L	44.0	S	TCT	0.0006781374606129	0.0006930739402584	0.0006728429435875	0.0006503050970327	0.0006404901141743	0.0006192344733721	0.000879929321424	0.0012549304482856	-10.526134637686509	0.0	-10.494703105752857	-10.537442592322028	-10.586595648013311	-10.608536076495009	-10.657226589626248	-10.150324732760913	-9.638176876417475	-0.0824014388084997	-0.1625234838733931	0.3871178595611155	0.948418771595838	0.1523582103763079	5.62497822557047	5.72437746402448	6.32804655901082	5.46923482705481	-0.0082587654883343	-0.060733528848447266	-0.004782306566357827	-0.011735224410310772	0.06548229749368663	F1	True	substitution
287	ATGGACTGGCAAAAGTCCTTAACTTTGATCGTTGCTTTGACTTTGTCTAGAGGTATTGGTTTGAAAAACGACTTGCCTTGGAAGTTGAAGTCTGACATGATGTTCTTTTCCAGAGTTACTTCTGGTCTGTTGGTCACCAGATCAACCGGTCAAATGAACGTCGTTTTGATGGGTCGTAAGACCTGGGAT	MDWQKSLTLIVALTLSRGIGLKNDLPWKLKSDMMFFSRVTSGLLVTRSTGQMNVVLMGRKTWD	1040	813	856	527	1344	406	945	481	GAA	E	63.0	D	GAT	0.0006774860317363	0.0006559593869966	0.0006364127731612	0.0007022762010988	0.0011341485025695	0.0006462961341621	0.0011191564047722	0.0009814984481713	-10.527521177957473	0.0	-10.57410588481629	-10.617749587891447	-10.475673833938984	-9.784174729131712	-10.595517017427264	-9.803372614191073	-9.992726392874037	0.7433464488257595	-0.0214111326109733	0.8143769737003748	0.4829474410649492	0.6131469449453544	5.62497822557047	5.72437746402448	6.32804655901082	5.46923482705481	0.02368473267209084	0.04102061085026336	0.01230455205440523	0.035064913289776456	0.006490473117643153	F1	True	substitution
288	ATGGACTGGCAAAAGTCCTTAACTTTGATCGTTGCTTTGACTTTGTCTAGAGGTATTGGTTTGAAAAACGACTTGCCTTGGAAGTTGAAGTCTGACATGATGTTCTTTTCCAGAGTTACTTCTGGTCTGTTGGTCACCAGATCAACCGGTCAAATGAACGTCGTTTTGATGTAGCGTAAGACCTGGGAA	MDWQKSLTLIVALTLSRGIGLKNDLPWKLKSDMMFFSRVTSGLLVTRSTGQMNVVLM*RKTWE	1040	797	963	463	155	118	181	30	GGT	G	58.0	*	TAG	0.0006774860317363	0.0006430499771664	0.0007159643698063	0.0006169902867339	0.0001307983764124	0.0001878397631308	0.0002143569410198	6.121611942856792e-05	-10.527521177957473	0.0	-10.602781512900847	-10.447824586449135	-10.662464602315962	-12.900367746636237	-12.378209885250598	-12.187697246216302	-13.99572888103556	-2.372846568678764	-1.7754283723497508	-1.7398726597671672	-3.3332642787195965	-2.074137470514257	5.62497822557047	5.72437746402448	6.32804655901082	5.46923482705481	-0.29384703462475475	-0.34297739190553006	-0.20008397613395207	-0.24471667734397942	-0.47715970421674453	F1	True	stop
289	ATGGACTGGCAAAAGTCCTTAACTTTGATCGTTGCTTTGACTTTGTCTAGAGGTATTGGTTTGAAAAACGACTTGCCTTGGAAGTTGAAGTCTGACATGATGTTCTTTTCCAGAGTTACTTCTGGTCTGTTGGTCACCCGGTCAACCGGTCAAATGAACGTCGTTTTGATGGGTCGTAAGACCTGGGAA	MDWQKSLTLIVALTLSRGIGLKNDLPWKLKSDMMFFSRVTSGLLVTRSTGQMNVVLMGRKTWE	1039	805	850	505	850	362	695	356	AGA	R	47.0	R	CGG	0.0006768346028596	0.0006495046820815	0.0006319519359661	0.0006729591680359	0.0007172814190358	0.0005762541885879	0.0008230832818166	0.0007264312838856	-10.528909052081715	0.0	-10.588372453889338	-10.627897543267531	-10.537193407937044	-10.44517312088541	-10.761007047529237	-10.246673965688638	-10.426886045677678	0.0837359311963048	-0.1726345936398967	0.3812235775788934	0.1103073622593644	0.0970216467278346	5.62497822557047	5.72437746402448	6.32804655901082	5.46923482705481	-0.026320918715388334	-0.0402609785582159	-0.0060066296077809864	-0.012380858872560766	-0.040736319688932654	F1	True	silent
290	ATGGACTGGCAAAAGTCCTTAACTTTGATCGTTGCTTTGACTTTGTCTAGAGGTATTGGTTTGAAAAACGACTTGCCTTGGAAGTTGAAGTCTGACATGATGTTCTTTTCCAGAGTTACTTCTGGTCTGTTGGTCACCAGAGTTACCGGTCAAATGAACGTCGTTTTGATGGGTCGTAAGACCTGGGAA	MDWQKSLTLIVALTLSRGIGLKNDLPWKLKSDMMFFSRVTSGLLVTRVTGQMNVVLMGRKTWE	1038	852	909	530	993	504	713	332	TCA	S	48.0	V	GTT	0.0006761831739829	0.0006874260734577	0.0006758168350508	0.0007062739783347	0.0008379534695324	0.0008022986493047	0.0008444005466694	0.0006774583883428	-10.530298262628046	0.0	-10.50650780666548	-10.531080090098488	-10.467484436125638	-10.2208422443821	-10.283573011112525	-10.20978486685562	-10.527580045297151	0.309456018245946	0.2229347955529572	0.3212952232428687	-0.0600956091715136	0.2661954068994516	5.62497822557047	5.72437746402448	6.32804655901082	5.46923482705481	-0.01569570241683062	-0.01244625009882377	0.04189164554231019	-0.01894515473483747	-0.06233245570086385	F1	True	substitution
291	ATGGACTGGCAAAAGTCCTTAACTTTGATCGTTGCTTTGACTTTGTCTAGAGGTATTGGTTTGAAAAACGACTTGCCTTGGAAGTTGAAGTCTGACTTGATGTTCTTTTCCAGAGTTACTTCTGGTCTGTTGGTCACCAGATCAACCGGTCAAATGAACGTCGTTTTGATGGGTCGTAAGACCTGGGAA	MDWQKSLTLIVALTLSRGIGLKNDLPWKLKSDLMFFSRVTSGLLVTRSTGQMNVVLMGRKTWE	1036	817	887	510	873	295	684	489	ATG	M	33.0	L	TTG	0.0006748803162296	0.0006591867394542	0.0006594604320023	0.0006796221300956	0.0007366902103744	0.0004695994078271	0.0008100560644065	0.0009978227466856	-10.533080703299373	0.0	-10.567025158745636	-10.56642627999153	-10.52297954871734	-10.406654308281034	-11.056281790363236	-10.26969061841361	-9.968928821691843	0.1264263950183384	-0.4892566316176019	0.2967356615779195	0.5540507270254977	0.2115810282981289	5.62497822557047	5.72437746402448	6.32804655901082	5.46923482705481	-0.02831784010727651	-0.03500037603703829	-0.04434541392220707	-0.02163530417751473	0.015501796227840897	F1	True	substitution
292	ATGGACTGGCAAAAGTCCTTAACTTTGATCGTTGCTTTGACTTTGTCTAGAGGTATTGGTTTGAAAAACGACTTGCCTTGGAAGTTGAAGTCTGACATGATGTTCTTTTCCTTTGTTACTTCTGGTCTGTTGGTCACCAGATCAACCGGTCAAATGAACGTCGTTTTGATGGGTCGTAAGACCTGGGAA	MDWQKSLTLIVALTLSRGIGLKNDLPWKLKSDMMFFSFVTSGLLVTRSTGQMNVVLMGRKTWE	1036	815	849	488	897	290	846	304	AGA	R	38.0	F	TTT	0.0006748803162296	0.0006575730632254	0.0006312084631003	0.0006503050970327	0.000756942862206	0.0004616400958301	0.0010019114480818	0.0006203233435428	-10.533080703299373	0.0	-10.57056117777288	-10.629595830739555	-10.586595648013311	-10.367527976991212	-11.080943844597506	-9.963029280179558	-10.654691963200492	0.1655527263081602	-0.5103826668246274	0.6665665505599971	-0.0680963151871782	0.0487282055604909	5.62497822557047	5.72437746402448	6.32804655901082	5.46923482705481	-0.03854123492674646	-0.03017896960102577	-0.046903500252467145	0.01887439112757614	-0.06334643059728153	F1	True	substitution
293	ATGGACTGGCAAAAGTCCTTAACTTTGATCGTTGCTTTGACTTTGTCTAGAGGTATTGGTTTGAAAAACGACTTGCCTTGGAAGTTGAAGCAGGACATGATGTTCTTTTCCAGAGTTACTTCTGGTCTGTTGGTCACCAGATCAACCGGTCAAATGAACGTCGTTTTGATGGGTCGTAAGACCTGGGAA	MDWQKSLTLIVALTLSRGIGLKNDLPWKLKQDMMFFSRVTSGLLVTRSTGQMNVVLMGRKTWE	1036	826	865	539	918	292	683	533	TCT	S	31.0	Q	CAG	0.0006748803162296	0.0006664482824837	0.0006431040289538	0.0007182673100422	0.0007746639325586	0.0004648238206289	0.0008088717719147	0.0010876063885142	-10.533080703299373	0.0	-10.551219455471871	-10.602660251768508	-10.443191522823694	-10.334141808496666	-11.071028375732425	-10.271801365009416	-9.8446277538849	0.1989388948027066	-0.5198089202605498	0.330858886759092	0.5985637689387939	0.2648988907808993	5.62497822557047	5.72437746402448	6.32804655901082	5.46923482705481	-0.02198124802592579	-0.02606490415337074	-0.04804489615683249	-0.017897591898480843	0.021143186746999658	F1	True	substitution
294	ATGGACTGGCAAAAGTCCTTAACTTTGATCGTTGCTTTGACTTTGTCTAGAGGTATTGGTTTGAAAAACGACAAGCCTTGGAAGTTGAAGTCTGACATGATGTTCTTTTCCAGAGTTACTTCTGGTCTGTTGGTCACCAGATCAACCGGTCAAATGAACGTCGTTTTGATGGGTCGTAAGACCTGGGAA	MDWQKSLTLIVALTLSRGIGLKNDKPWKLKSDMMFFSRVTSGLLVTRSTGQMNVVLMGRKTWE	1033	878	890	488	183	215	179	13	TTG	L	25.0	K	AAG	0.0006729260295996	0.0007084038644318	0.0006616908505998	0.0006503050970327	0.0001544264702159	0.000342250415874	0.0002119883560362	2.652698508571277e-05	-10.537264452120867	0.0	-10.46314029735596	-10.561555048438835	-10.586595648013311	-12.660792313626432	-11.51266008502298	-12.203727356035252	-15.202179758502984	-2.123527861505565	-1.0495197876670197	-1.6421723075964163	-4.615584110489671	-1.8828500845509903	5.62497822557047	5.72437746402448	6.32804655901082	5.46923482705481	-0.27313484147963096	-0.31225468472202783	-0.11218594844806992	-0.23401499823723415	-0.6396753767146031	F1	True	substitution
295	ATGGACTGGCAAAAGTCCTTAACTTTGATCGTTGCTTTGACTTTGTCTAGAGGTATTGGTTTGAAAAACGACTTGCCTTGGAAGTTGAAGTCTGACATGATGTTCTTTTCCAGAGTTACTTCTGGTTATTTGGTCACCAGATCAACCGGTCAAATGAACGTCGTTTTGATGGGTCGTAAGACCTGGGAA	MDWQKSLTLIVALTLSRGIGLKNDLPWKLKSDMMFFSRVTSGYLVTRSTGQMNVVLMGRKTWE	1032	834	901	507	1133	360	684	323	CTG	L	43.0	Y	TAT	0.0006722746007229	0.0006729029873988	0.0006698690521241	0.0006756243528598	0.00095609393855	0.0005730704637891	0.0008100560644065	0.0006590935525142	-10.538661735562671	0.0	-10.537313853446657	-10.543833278479056	-10.53149104857286	-10.030560006089958	-10.768999838282763	-10.26969061841361	-10.567229121950152	0.5081017294727133	-0.2316859848361101	0.2741426600654453	-0.0357380733772938	0.1192022933440757	5.62497822557047	5.72437746402448	6.32804655901082	5.46923482705481	-0.01863351257064577	0.012032193931616544	-0.013156980117177568	-0.024110045024113978	-0.05924548690267177	F1	True	substitution
296	ATGGACTGGCAAAAGTCCTTAACTTTGATCGTTGCTCGGACTTTGTCTAGAGGTATTGGTTTGAAAAACGACTTGCCTTGGAAGTTGAAGTCTGACATGATGTTCTTTTCCAGAGTTACTTCTGGTCTGTTGGTCACCAGATCAACCGGTCAAATGAACGTCGTTTTGATGGGTCGTAAGACCTGGGAA	MDWQKSLTLIVARTLSRGIGLKNDLPWKLKSDMMFFSRVTSGLLVTRSTGQMNVVLMGRKTWE	1031	820	927	501	1212	530	803	797	TTG	L	13.0	R	CGG	0.0006716231718462	0.0006616072537973	0.000689199346636	0.000667628798388	0.0010227589174957	0.0008436870716895	0.0009509868709334	0.0016263082394856	-10.540060373617818	0.0	-10.561737327385872	-10.502791045667063	-10.548666192380992	-9.933318168437523	-10.211004385161878	-10.038286955782194	-9.264183562653605	0.6067422051802946	0.3507329422239937	0.4645040898848691	1.2844826297273872	0.5356231475325819	5.62497822557047	5.72437746402448	6.32804655901082	5.46923482705481	0.04077682841404964	0.024187328562193196	0.05736632826590609	-0.0032586674091921145	0.10807357819712621	F1	True	substitution
297	ATGGACTGGCAAAAGTCCTTAACTTTGATCGTTGCTTTGACTTTGTCTAGAGGTATTGGTTTGAAAAACGACTTGCCTTGGAAGTTGAAGTCTGACATGATGTTCTTTTCCAGAGTTACTTCTGGTCTGTTGGTCACCAGATCAACCGGTCGGATGAACGTCGTTTTGATGGGTCGTAAGACCTGGGAA	MDWQKSLTLIVALTLSRGIGLKNDLPWKLKSDMMFFSRVTSGLLVTRSTGRMNVVLMGRKTWE	1031	856	966	566	874	462	797	470	CAA	Q	51.0	R	CGG	0.0006716231718462	0.0006906534259153	0.0007181947884039	0.0007542473051649	0.0007375340708674	0.0007354404285293	0.0009438811159825	0.0009590525377142	-10.540060373617818	0.0	-10.499750440490171	-10.443337195456822	-10.372674742744318	-10.405002682409876	-10.409103893196384	-10.049107219309036	-10.026102530079076	0.1350576912079422	0.0906465472937885	0.3942299761477859	0.3465722126652402	0.2408149519365912	5.62497822557047	5.72437746402448	6.32804655901082	5.46923482705481	-0.010874663690355477	-0.03393677038763227	0.025873270290431315	-0.01095619354920932	-0.010793133831501637	F1	True	substitution
298	ATGGACTGGCAAAAGTCCTTAACTTTGATCGTTGCTTTGACTTTGTCTAGAGGTATTGGTTTGAAAAACGACTTGCCTTGGAAGTTGAAGTCTGACATGATGTTCTTTTCCAGAGTTACTTCTGGTCTGACTGTCACCAGATCAACCGGTCAAATGAACGTCGTTTTGATGGGTCGTAAGACCTGGGAA	MDWQKSLTLIVALTLSRGIGLKNDLPWKLKSDMMFFSRVTSGLTVTRSTGQMNVVLMGRKTWE	1029	799	860	510	826	370	816	519	TTG	L	44.0	T	ACT	0.0006703203140929	0.0006446636533952	0.0006393866646245	0.0006796221300956	0.0006970287672042	0.0005889890877832	0.0009663826733271	0.0010590388661142	-10.542861724091958	0.0	-10.59916573396334	-10.611023724703134	-10.52297954871734	-10.486494180491029	-10.729471474096128	-10.015117791328011	-9.883028748286195	0.0563675436009294	-0.1303057401327869	0.5959059333751213	0.639950800431146	0.3261367384880254	5.62497822557047	5.72437746402448	6.32804655901082	5.46923482705481	0.005126684765858737	-0.04363349307071002	-0.0008811595197016898	0.011134529051419163	0.026388400217948475	F1	True	substitution
299	ATGGACTGGCAAAAGTCCTTAACTTTGATCGTTGCTTTGACTTTGTCTAGAGGTATTGGTTTGAAAAACGACTTGCCTTGGAAGTTGAAGTCTGACATGATGTTCTTTTCCAGATGTACTTCTGGTCTGTTGGTCACCAGATCAACCGGTCAAATGAACGTCGTTTTGATGGGTCGTAAGACCTGGGAA	MDWQKSLTLIVALTLSRGIGLKNDLPWKLKSDMMFFSRCTSGLLVTRSTGQMNVVLMGRKTWE	1029	803	861	517	951	400	868	630	GTT	V	39.0	C	TGT	0.0006703203140929	0.0006478910058528	0.0006401301374904	0.0006889502769793	0.0008025113288271	0.0006367449597656	0.0010279658829018	0.0012855385079999	-10.542861724091958	0.0	-10.591961249374004	-10.60934714689575	-10.503312515261266	-10.283190621049911	-10.616996744837715	-9.925991900855028	-9.603411458256796	0.2596711030420469	-0.0250354954637117	0.6833552460407226	0.8999010570044685	0.4715131745413847	5.62497822557047	5.72437746402448	6.32804655901082	5.46923482705481	0.01628952112387013	-0.018581078043786788	0.011865689154706135	0.020713353093034122	0.059333372070000716	F1	True	substitution
300	ATGGACTGGCAAAAGTCCTTAACTTTGATCGTTGCTTTGACTTTGTCTAGAGGTATTGGTTTGAAAAACGACTTGCCTTGGAAGTTGAAGTCTGACATGATGTTCTTTTCCAGAGTTACTTCTGGTCTGTTGGTCACCTATTCAACCGGTCAAATGAACGTCGTTTTGATGGGTCGTAAGACCTGGGAA	MDWQKSLTLIVALTLSRGIGLKNDLPWKLKSDMMFFSRVTSGLLVTYSTGQMNVVLMGRKTWE	1025	838	898	450	1122	289	637	283	AGA	R	47.0	Y	TAT	0.0006677145985862	0.0006761303398563	0.0006676386335266	0.0005996665853785	0.0009468114731272	0.0004600482334307	0.0007543943172909	0.0005774720599428	-10.548480796593118	0.0	-10.530410993191968	-10.548644939551448	-10.703551794359162	-10.044635191301682	-11.08592725211176	-10.372393571043208	-10.757961233812194	0.5038456052914366	-0.5555162589197931	0.1762513685082396	-0.0544094394530318	0.0609209645276038	5.62497822557047	5.72437746402448	6.32804655901082	5.46923482705481	-0.04360061314286982	0.01150772603893785	-0.052368587470402246	-0.03483263881533739	-0.061611815129888337	F1	True	substitution
301	ATGGACTGGCAAAAGTCCTTAACTTTGATCGTTGCTTTGACTTTGTCTAGAGGTATTGGTTTGAAAAACGACTTGCCTTGGAAGTTGAAGTCTGACATGATGTTCTTTTCCAGAGTTACTTCTGGTCTGTTGGTCACCAGTTCAACCGGTCAAATGAACGTCGTTTTGATGGGTCGTAAGACCTGGGAA	MDWQKSLTLIVALTLSRGIGLKNDLPWKLKSDMMFFSRVTSGLLVTSSTGQMNVVLMGRKTWE	1022	798	876	496	934	336	666	512	AGA	R	47.0	S	AGT	0.0006657603119562	0.0006438568152808	0.000651282230478	0.0006609658363283	0.0007881657004464	0.0005348657662031	0.0007887387995537	0.0010447551049142	-10.552709510048306	0.0	-10.600972490668973	-10.584429514691422	-10.563136675189323	-10.309213412200812	-10.86853551183368	-10.308164766228243	-9.902619476644077	0.243496097847494	-0.2675630211647064	0.276264748463177	0.6605171985452483	0.2598804231553355	5.62497822557047	5.72437746402448	6.32804655901082	5.46923482705481	-0.01903774461133511	-0.02057426962542536	-0.017501219597244863	-0.023877600528624074	0.028994896614208135	F1	True	substitution
302	ATGGACTGGCAAAAGTCCTTAACTTTGATCGTTGCTTTGACTTTGTCTAGAGGTATTGGTTTGAAAAACGACTTGCCTTGGAAGTTGAAGTGGGACATGATGTTCTTTTCCAGAGTTACTTCTGGTCTGTTGGTCACCAGATCAACCGGTCAAATGAACGTCGTTTTGATGGGTCGTAAGACCTGGGAA	MDWQKSLTLIVALTLSRGIGLKNDLPWKLKWDMMFFSRVTSGLLVTRSTGQMNVVLMGRKTWE	1022	771	816	467	616	254	430	178	TCT	S	31.0	W	TGG	0.0006657603119562	0.0006220721861924	0.0006066738585275	0.0006223206563817	0.0005198180636777	0.0004043330494512	0.0005092457714836	0.0003632156419428	-10.552709510048306	0.0	-10.650630376976284	-10.6867912323211	-10.65005424586654	-10.909705611215571	-11.272168247840272	-10.939350283710048	-11.426886045677678	-0.3569961011672671	-0.6215378708639889	-0.2525590513889479	-0.7768317998111396	-0.489266986015628	5.62497822557047	5.72437746402448	6.32804655901082	5.46923482705481	-0.08818680352177435	-0.09457090712407662	-0.06036294047433976	-0.08180269991947207	-0.1531685023247247	F1	True	substitution
303	ATGGACTGGCAAAAGTCCTTAACTTTGATCGTTGCTTTGACTTTGTCTAGAGGTATTGGTTTGAAAAACGACTTGCCTATGAAGTTGAAGTCTGACATGATGTTCTTTTCCAGAGTTACTTCTGGTCTGTTGGTCACCAGATCAACCGGTCAAATGAACGTCGTTTTGATGGGTCGTAAGACCTGGGAA	MDWQKSLTLIVALTLSRGIGLKNDLPMKLKSDMMFFSRVTSGLLVTRSTGQMNVVLMGRKTWE	1022	795	820	472	613	490	480	268	TGG	W	27.0	M	ATG	0.0006657603119562	0.0006414363009377	0.0006096477499908	0.0006289836184414	0.0005172864821987	0.0007800125757129	0.0005684603960747	0.0005468640002285	-10.552709510048306	0.0	-10.6064063767196	-10.679736474787148	-10.63468993621436	-10.916748888219692	-10.32421499560987	-10.780652537690989	-10.836530286186305	-0.3640393781713857	0.2821913811097314	-0.1009160629038401	-0.2018403499719454	-0.1513782064378928	5.62497822557047	5.72437746402448	6.32804655901082	5.46923482705481	-0.07274447318356372	-0.09543882650111744	0.04906684240281178	-0.0651923749258055	-0.08029657144132193	F1	True	substitution
304	ATGGACTGGCAAAAGTCCTTAACTTTGATCGTTGCTTTGACTTTGTCTAGAGGTATTGGTTTGAAAAACGACTTGCCTTGGAAGTTGAAGTCTGACATGATGTTCTTTACGAGAGTTACTTCTGGTCTGTTGGTCACCAGATCAACCGGTCAAATGAACGTCGTTTTGATGGGTCGTAAGACCTGGGAA	MDWQKSLTLIVALTLSRGIGLKNDLPWKLKSDMMFFTRVTSGLLVTRSTGQMNVVLMGRKTWE	1021	812	851	548	951	414	693	501	TCC	S	37.0	T	ACG	0.0006651088830795	0.0006551525488822	0.000632695408832	0.0007302606417498	0.0008025113288271	0.0006590310333574	0.0008207146968329	0.001022309194457	-10.554121840108126	0.0	-10.575881509706145	-10.626201252606633	-10.419300902615673	-10.283190621049911	-10.567365977113116	-10.250831591162294	-9.933952683448869	0.2709312190582142	0.0085155325930283	0.3753696614443385	0.4853482191668039	0.3231504402512763	5.62497822557047	5.72437746402448	6.32804655901082	5.46923482705481	-0.003113667237886774	-0.01719353175356825	0.015928279479803215	-0.013022071832392897	0.006794737356619349	F1	True	substitution
305	ATGGACTGGCAAAAGTCCTTAACTTTGATCGTTGCTTTGACTTTGTCTAGAGGTATTGGTTTGAAAAACGACTTGCCTTGGAAGTTGAGTTCTGACATGATGTTCTTTTCCAGAGTTACTTCTGGTCTGTTGGTCACCAGATCAACCGGTCAAATGAACGTCGTTTTGATGGGTCGTAAGACCTGGGAA	MDWQKSLTLIVALTLSRGIGLKNDLPWKLSSDMMFFSRVTSGLLVTRSTGQMNVVLMGRKTWE	1018	821	871	498	723	258	746	372	AAG	K	30.0	S	AGT	0.0006631545964495	0.0006624140919117	0.0006475648661488	0.0006636310211522	0.0006101111364269	0.0004107004990488	0.0008834821988995	0.0007590798809142	-10.558367144910232	0.0	-10.559979015113514	-10.592687665693733	-10.557331053508118	-10.678640314959356	-11.249625679189188	-10.14451131304427	-10.363460665536046	-0.1202731700491241	-0.6896466640756724	0.4481763526494617	0.1938703879720726	0.0367986089614742	5.62497822557047	5.72437746402448	6.32804655901082	5.46923482705481	-0.04777311907701766	-0.06540033513278662	-0.06861002380921265	-0.005047137978127374	-0.0301459030212487	F1	True	substitution
306	ATGGACTGGCAAAAGTCCTTAACTTTGATCGTTGCTTTGACTTTGTCTAGAGGTATTGGTTTGAAAAACGACTTGCCTTGGAAGTTGAAGTCTGACATGATGTTCTTTTCCAGAGTTACTTCTGGTCTGTTGGTCACCAGATCAACCGGTCAAATGAACGTCGTTTTGATGGTGCGTAAGACCTGGGAA	MDWQKSLTLIVALTLSRGIGLKNDLPWKLKSDMMFFSRVTSGLLVTRSTGQMNVVLMVRKTWE	1017	852	844	475	181	152	176	10	GGT	G	58.0	V	GTG	0.0006625031675729	0.0006874260734577	0.0006274910987711	0.0006329813956773	0.0001527387492299	0.0002419630847109	0.0002084354785607	2.0405373142855975e-05	-10.559785027128427	0.0	-10.50650780666548	-10.63811738558541	-10.62554928235789	-12.67664626482727	-12.012925421168854	-12.22811151466221	-15.580691381756717	-2.116861237698842	-1.5064176145033734	-1.5899941290767998	-4.9551420993988256	-1.853427683387821	5.62497822557047	5.72437746402448	6.32804655901082	5.46923482705481	-0.26986640128581607	-0.31143317905392826	-0.1675102946264866	-0.22829962351770386	-0.6827094884489672	F1	True	substitution
307	ATGGACTGGCAAAAGTCCTTAACTTTGATCGTTGCTTTGACTTTGTCTAGAGGTATTGGTTTGAAAAACGACTTGCCTTGGAAGTTGAAGTCTGACATGATGTTCTTTTCCAGAGTTACTTCTGGTCTGTTGGTCTAGAGATCAACCGGTCAAATGAACGTCGTTTTGATGGGTCGTAAGACCTGGGAA	MDWQKSLTLIVALTLSRGIGLKNDLPWKLKSDMMFFSRVTSGLLV*RSTGQMNVVLMGRKTWE	1014	807	809	499	176	155	167	23	ACC	T	46.0	*	TAG	0.0006605488809429	0.0006511183583103	0.0006014695484666	0.0006649636135641	0.000148519446765	0.0002467386719092	0.0001977768461343	4.693235822856875e-05	-10.564047053982586	0.0	-10.584792563613538	-10.699220681862617	-10.55443698023894	-12.717060533273177	-11.984728529338202	-12.303838840825456	-14.379057520587065	-2.153013479290591	-1.399935965724664	-1.6046181589628397	-3.824620540348125	-1.8788158191267152	5.62497822557047	5.72437746402448	6.32804655901082	5.46923482705481	-0.27289478783278526	-0.31588809840210347	-0.15461676077124992	-0.22990147726346705	-0.5394320728693759	F1	True	stop
308	ATGGACTGGCAAGGGTCCTTAACTTTGATCGTTGCTTTGACTTTGTCTAGAGGTATTGGTTTGAAAAACGACTTGCCTTGGAAGTTGAAGTCTGACATGATGTTCTTTTCCAGAGTTACTTCTGGTCTGTTGGTCACCAGATCAACCGGTCAAATGAACGTCGTTTTGATGGGTCGTAAGACCTGGGAA	MDWQGSLTLIVALTLSRGIGLKNDLPWKLKSDMMFFSRVTSGLLVTRSTGQMNVVLMGRKTWE	1013	855	896	557	1116	605	1018	458	AAG	K	5.0	G	GGG	0.0006598974520662	0.0006898465878009	0.0006661516877949	0.0007422539734574	0.0009417483101693	0.0009630767516455	0.0012056097566752	0.0009345660899428	-10.565470532184788	0.0	-10.50143681711806	-10.55186165223499	-10.395799468236168	-10.052370840081286	-10.020061602450482	-9.696021287223813	-10.063415688547131	0.513099692103502	0.481375214667576	0.8558403650111774	0.3323837796890352	0.497237453385539	5.62497822557047	5.72437746402448	6.32804655901082	5.46923482705481	0.02612735604402703	0.01264807608566856	0.07318539739179199	0.0396066360023855	-0.012591314495721017	F1	True	substitution
309	ATGGACTGGCAAAAGTCCTTAACTTTGATCGTTGCTTTGACTTTGTCTAGAGGTATTGGTTTGAAAAACGACTTGCCTTGGAAGTTGAAGTCTGACATGATGTTCTTTTCCAGAGTTACTTCTGGTCTGTTGGTCACCAGATCAACCTAGCAAATGAACGTCGTTTTGATGGGTCGTAAGACCTGGGAA	MDWQKSLTLIVALTLSRGIGLKNDLPWKLKSDMMFFSRVTSGLLVTRST*QMNVVLMGRKTWE	1010	791	833	450	138	191	169	39	GGT	G	50.0	*	TAG	0.0006579431654362	0.0006382089484801	0.0006193128972468	0.0005996665853785	0.0001164527480316	0.0003040457182881	0.0002001454311179	7.95809552571383e-05	-10.56974941334677	0.0	-10.613683542418526	-10.657043888927047	-10.703551794359162	-13.067967695132303	-11.683424106576693	-12.286663697017325	-13.617217257781828	-2.498218281785535	-1.069740564158165	-1.6296198080902755	-2.913665463422665	-2.063919044937905	5.62497822557047	5.72437746402448	6.32804655901082	5.46923482705481	-0.29553328912354043	-0.35842652716930706	-0.114634419797399	-0.2326400510777738	-0.4239815641320166	F1	True	stop
310	ATGGACTGGCAAAAGTCCTTAACTTTGATCGTTGCTTTGACTTTGTCTAGAGGTATTGGTTTGAAAAACGACTTGCCTTGGAAGTTGAAGTCTGACATGATGTTCTTTTCCAGAGTTACTTCTGGTAGTTTGGTCACCAGATCAACCGGTCAAATGAACGTCGTTTTGATGGGTCGTAAGACCTGGGAA	MDWQKSLTLIVALTLSRGIGLKNDLPWKLKSDMMFFSRVTSGSLVTRSTGQMNVVLMGRKTWE	1009	829	895	472	651	354	694	558	CTG	L	43.0	S	AGT	0.0006572917365595	0.0006688687968268	0.000665408214929	0.0006289836184414	0.0005493531809321	0.0005635192893926	0.0008218989893247	0.0011386198213713	-10.57117853187957	0.0	-10.545989135395567	-10.553472702140976	-10.63468993621436	-10.829978418744838	-10.793247384529442	-10.248751280721248	-9.77849816481489	-0.258799886865269	-0.2472582491338748	0.3047214214197282	0.8561917713994696	0.0287315861429267	5.62497822557047	5.72437746402448	6.32804655901082	5.46923482705481	-0.01790157782739723	-0.08247051733489558	-0.015042577487493316	-0.02076057816730114	0.05379384615104057	F1	True	substitution
311	ATGGACTGGCAAAAGTCCTTAACTTTGATCGCGGCTTTGACTTTGTCTAGAGGTATTGGTTTGAAAAACGACTTGCCTTGGAAGTTGAAGTCTGACATGATGTTCTTTTCCAGAGTTACTTCTGGTCTGTTGGTCACCAGATCAACCGGTCAAATGAACGTCGTTTTGATGGGTCGTAAGACCTGGGAA	MDWQKSLTLIAALTLSRGIGLKNDLPWKLKSDMMFFSRVTSGLLVTRSTGQMNVVLMGRKTWE	1009	820	939	477	1021	486	698	616	GTT	V	11.0	A	GCG	0.0006572917365595	0.0006616072537973	0.0006981210210261	0.0006356465805012	0.0008615815633359	0.0007736451261152	0.000826636159292	0.0012569709855999	-10.57117853187957	0.0	-10.561737327385872	-10.48423522663882	-10.619487529570687	-10.180725001032672	-10.336040431006658	-10.240459907089855	-9.635832935949177	0.3904535308468979	0.2256968963792136	0.2437753195489644	0.9836545936215142	0.3171144251979312	5.62497822557047	5.72437746402448	6.32804655901082	5.46923482705481	0.0198804506113232	-0.002465198574670522	0.042226099797316924	-0.027436353745740587	0.06994793326617937	F1	True	substitution
312	ATGGACTGGCAAAAGTCCTTAACTTTGATCTGGGCTTTGACTTTGTCTAGAGGTATTGGTTTGAAAAACGACTTGCCTTGGAAGTTGAAGTCTGACATGATGTTCTTTTCCAGAGTTACTTCTGGTCTGTTGGTCACCAGATCAACCGGTCAAATGAACGTCGTTTTGATGGGTCGTAAGACCTGGGAA	MDWQKSLTLIWALTLSRGIGLKNDLPWKLKSDMMFFSRVTSGLLVTRSTGQMNVVLMGRKTWE	1007	796	845	505	477	747	214	139	GTT	V	11.0	W	TGG	0.0006559888788062	0.000642243139052	0.0006282345716369	0.0006729591680359	0.000402521455153	0.0011891212123624	0.00025343859325	0.0002836346866856	-10.574041022979142	0.0	-10.60459280634767	-10.636409043123049	-10.537193407937044	-11.278646695904962	-9.715888501823205	-11.946076146898362	-11.78367840392057	-0.7046056729258208	0.8887043045244667	-1.309667103775313	-1.2464849959835274	-0.975545334454674	5.62497822557047	5.72437746402448	6.32804655901082	5.46923482705481	-0.16749973326340833	-0.13740566753344324	0.1225076183614846	-0.19759379899337343	-0.21269031827560908	F1	True	substitution
313	ATGGACTGGCAAAAGTCCTTAACTTTGATCGTTGCTTTGACTTTGTCTAGAGGTATTGGTTTGAAAAACGACTTGCCTTGGAAGTTGAAGTCTGACATGAGGTTCTTTTCCAGAGTTACTTCTGGTCTGTTGGTCACCAGATCAACCGGTCAAATGAACGTCGTTTTGATGGGTCGTAAGACCTGGGAA	MDWQKSLTLIVALTLSRGIGLKNDLPWKLKSDMRFFSRVTSGLLVTRSTGQMNVVLMGRKTWE	1007	833	865	484	1075	524	788	478	ATG	M	34.0	R	AGG	0.0006559888788062	0.0006720961492844	0.0006431040289538	0.0006449747273849	0.000907150029957	0.000834135897293	0.000933222483556	0.0009753768362285	-10.574041022979142	0.0	-10.539044741525773	-10.602660251768508	-10.598469748301603	-10.106371207433652	-10.227429933074989	-10.06549131384313	-10.001752668663327	0.4676698155454897	0.3116148084507824	0.5371689379253777	0.5967170796382764	0.5024193767354337	5.62497822557047	5.72437746402448	6.32804655901082	5.46923482705481	0.013979525129164077	0.007049904930758883	0.05262963431024085	0.004700729550877608	0.02090914532756927	F1	True	substitution
314	ATGGACTGGCAAAAGTCCTTAACTTTGATCGTTGCTTTGACTTTGTCTAGAGGTATTGGTTTGAAAAACGACTTGCCTTGGAAGTTGAAGTCTGACATGATGTTCTTTTCCAGAGTTACTTCTGGTCTGTTGGTCACCAGATCAACCGGTCAAATGAACGTCGTTTTGATGGGTCGTAAGACCTGGTGT	MDWQKSLTLIVALTLSRGIGLKNDLPWKLKSDMMFFSRVTSGLLVTRSTGQMNVVLMGRKTWC	1007	854	911	534	1096	521	577	194	GAA	E	63.0	C	TGT	0.0006559888788062	0.0006890397496865	0.0006773037807825	0.0007116043479825	0.0009248711003096	0.0008293603100947	0.0006833367677815	0.0003958642389714	-10.574041022979142	0.0	-10.503125167270827	-10.527909330490544	-10.456637053888644	-10.078460068949948	-10.235713372333931	-10.515115624654026	-11.30270663445695	0.4955809540291938	0.2674117949368959	0.0127937058365183	-0.8460695805683045	0.1401027503867071	5.62497822557047	5.72437746402448	6.32804655901082	5.46923482705481	-0.021123895961409515	0.010489300812897324	0.04727722797750212	-0.052737092735716355	-0.16194339936929214	F1	True	substitution
315	ATGGACTGGCAAAAGTCCTTAACTTTGATCGTTGCTTTGACTTTGTCTAGAGGTATTGGTTTGAAAAACGACTTGCCTTGGAAGTTGAAGTCTGACATGATGTTCTTTTCCAGAGTTACTTCTGGTCTGTTGGTCACCAGATCAACCGGTCAAATGAACGTCGTTTTGATGGTTCGTAAGACCTGGGAA	MDWQKSLTLIVALTLSRGIGLKNDLPWKLKSDMMFFSRVTSGLLVTRSTGQMNVVLMVRKTWE	1005	846	865	481	141	216	179	15	GGT	G	58.0	V	GTT	0.0006546860210528	0.0006825850447714	0.0006431040289538	0.000640976950149	0.0001189843295106	0.0003438422782734	0.0002119883560362	3.060805971428396e-05	-10.576909204919636	0.0	-10.516703573771368	-10.602660251768508	-10.607439901806158	-13.03694079951168	-11.50596543244897	-12.203727356035252	-14.99572888103556	-2.460031594592044	-0.9892618586776027	-1.6010671042667433	-4.388288979229401	-2.0305493494293936	5.62497822557047	5.72437746402448	6.32804655901082	5.46923482705481	-0.2916167099129252	-0.35372090992028615	-0.10488950200513858	-0.22951250990556427	-0.6108689742890278	F1	True	substitution
316	ATGGACTGGCAAAAGTCCTTAACTTTGATCGTTGCTTTGACTTTGTCTAGAGGTATGGGTTTGAAAAACGACTTGCCTTGGAAGTTGAAGTCTGACATGATGTTCTTTTCCAGAGTTACTTCTGGTCTGTTGGTCACCAGATCAACCGGTCAAATGAACGTCGTTTTGATGGGTCGTAAGACCTGGGAA	MDWQKSLTLIVALTLSRGMGLKNDLPWKLKSDMMFFSRVTSGLLVTRSTGQMNVVLMGRKTWE	1004	842	931	534	1053	321	726	669	ATT	I	19.0	M	ATG	0.0006540345921762	0.0006793576923138	0.0006921732380994	0.0007116043479825	0.0008885850991114	0.0005109878302119	0.0008597963490631	0.001365119463257	-10.578345437035155	0.0	-10.523541003824922	-10.4965792167338	-10.456637053888644	-10.136202430884756	-10.934423447490136	-10.183717395303756	-9.516757076002616	0.442143006150399	-0.4108824436652138	0.3128618214300438	0.9398799778860294	0.3775024137902214	5.62497822557047	5.72437746402448	6.32804655901082	5.46923482705481	-0.007982295808559747	0.0039043219166872514	-0.034855325655060124	-0.019868913533806747	0.0644001276888599	F1	True	substitution
317	ATGGACTGGCAAAAGTCCTTAACTTTGATCGTTGCTTTGACTTTGTCTAGAGGTATTGGTTTGAAAAACGACTTGCCTTGGAAGTTGAAGTCTGACATGATGTTCTTTTCCAGAGTTACTTCTGGTCTGTTGGTCACCAGATCAACCGGTCAAATGAACGTCGTTTTGATGGGTCGTAAGACCTGGAAG	MDWQKSLTLIVALTLSRGIGLKNDLPWKLKSDMMFFSRVTSGLLVTRSTGQMNVVLMGRKTWK	1000	789	784	500	896	661	581	201	GAA	E	63.0	K	AAG	0.0006514288766695	0.0006365952722513	0.0005828827268205	0.0006662962059761	0.000756099001713	0.0010522210460127	0.0006880739377488	0.0004101480001714	-10.58410470632384	0.0	-10.61733593687786	-10.744506730177386	-10.551548700914111	-10.36913722985287	-9.892346473104748	-10.50514877989498	-11.251567785465149	0.2149674764709708	0.7249894637731114	0.2393579502824074	-0.7000190845510357	0.2271627133766891	5.62497822557047	5.72437746402448	6.32804655901082	5.46923482705481	-0.026004984675585482	-0.024089755851238005	0.10268389412319318	-0.02792021349993296	-0.14343359082477522	F1	True	substitution
318	ATGGACTGGCAAAAGTCCTTAACTTTGATCGTTGCTTTGACTTTGTCTAGAGGTATTGGTTTGAAAAACGACTTGCCTTGGAAGTTGAAGTCTGACATGATGTTCTTTTCCAGAGTTTTGTCTGGTCTGTTGGTCACCAGATCAACCGGTCAAATGAACGTCGTTTTGATGGGTCGTAAGACCTGGGAA	MDWQKSLTLIVALTLSRGIGLKNDLPWKLKSDMMFFSRVLSGLLVTRSTGQMNVVLMGRKTWE	1000	805	869	491	194	237	215	28	ACT	T	40.0	L	TTG	0.0006514288766695	0.0006495046820815	0.0006460779204171	0.0006543028742685	0.0001637089356387	0.0003772713886611	0.0002546228857418	5.7135044799996735e-05	-10.58410470632384	0.0	-10.588372453889338	-10.596004207478195	-10.577753771261506	-12.576579309723346	-11.37210968571418	-11.939350283710048	-14.095264554586471	-1.992474603399506	-0.7837372318248423	-1.3433460762318514	-3.5175107833249672	-1.6679103398156787	5.62497822557047	5.72437746402448	6.32804655901082	5.46923482705481	-0.24869414073573592	-0.29610543174423126	-0.08000315994715967	-0.2012828497272406	-0.5005103097828825	F1	True	substitution
319	ATGGACTGGCAAAAGTCCTTAACTTTGATCGTTGCTTTGACTTTGTCTAGAGGTATTGGTTTGAAAAACGACTTGCCTTGGAAGTTGAAGTCTGACATGATGTTCTTTTCCAGAGTTACTTCTGGTCTGTTGGTCACCTGTTCAACCGGTCAAATGAACGTCGTTTTGATGGGTCGTAAGACCTGGGAA	MDWQKSLTLIVALTLSRGIGLKNDLPWKLKSDMMFFSRVTSGLLVTCSTGQMNVVLMGRKTWE	1000	733	901	518	623	323	686	426	AGA	R	47.0	C	TGT	0.0006514288766695	0.0005914123378457	0.0006698690521241	0.0006902828693912	0.0005257250871285	0.0005141715550107	0.0008124246493902	0.0008692688958856	-10.58410470632384	0.0	-10.723548038757508	-10.543833278479056	-10.500524697889643	-10.893403798886473	-10.925462579918516	-10.265478367126695	-10.16790985641824	-0.3092990925626324	-0.2019145411610079	0.2783549113523609	0.3326148414714058	0.0382201850956764	5.62497822557047	5.72437746402448	6.32804655901082	5.46923482705481	-0.01810534187057186	-0.08869336489912129	-0.009552047987151013	-0.02364865301693205	-0.012562030724211672	F1	True	substitution
320	ATGGACTGGCAAAAGTCCTTAACTTTGATCGTTGCTTTGACTTTGTCTAGAGGTATTGGTTTGAAAAACGACTTGCCTTGGAAGTTGAAGTCTGACATGATGTTCTTTTCCGTGGTTACTTCTGGTCTGTTGGTCACCAGATCAACCGGTCAAATGAACGTCGTTTTGATGGGTCGTAAGACCTGGGAA	MDWQKSLTLIVALTLSRGIGLKNDLPWKLKSDMMFFSVVTSGLLVTRSTGQMNVVLMGRKTWE	999	818	882	514	802	424	855	375	AGA	R	38.0	V	GTG	0.0006507774477928	0.0006599935775686	0.0006557430676731	0.0006849524997434	0.0006767761153726	0.0006749496573516	0.0010125700805082	0.000765201492857	-10.585548123193508	0.0	-10.56526039394957	-10.574581728735074	-10.51170843638232	-10.529033725455552	-10.53293248004924	-9.947762523526247	-10.351872691260834	0.0565143977379545	0.03232791390033	0.6268192052088271	0.1598357451214873	0.1081750714297209	5.62497822557047	5.72437746402448	6.32804655901082	5.46923482705481	-0.009969334890273688	-0.0436153967284714	0.01881164715939369	0.014520636756778534	-0.03445930653732591	F1	True	substitution
321	ATGGACTGGCAAAAGTCCTTAACTTTGATCGTTGCTTTGACTTTGTCTAGAGGTATTGGTTTGAAAAACGACTTGCCTTGGAAGTTGAAGAAGGACATGATGTTCTTTTCCAGAGTTACTTCTGGTCTGTTGGTCACCAGATCAACCGGTCAAATGAACGTCGTTTTGATGGGTCGTAAGACCTGGGAA	MDWQKSLTLIVALTLSRGIGLKNDLPWKLKKDMMFFSRVTSGLLVTRSTGQMNVVLMGRKTWE	999	796	789	469	983	390	570	439	TCT	S	31.0	K	AAG	0.0006507774477928	0.000642243139052	0.0005866000911497	0.0006249858412056	0.0008295148646025	0.0006208263357715	0.0006750467203388	0.0008957958809713	-10.585548123193508	0.0	-10.60459280634767	-10.735335084279136	-10.643888873060822	-10.235444545569893	-10.653522620862828	-10.532725024247403	-10.12454234710872	0.3501035776236154	-0.0489298145151586	0.2026100600317324	0.5193465259521037	0.2763568188276739	5.62497822557047	5.72437746402448	6.32804655901082	5.46923482705481	0.0007675060268495753	-0.007437387833170783	0.008972399886869934	-0.031945420375571715	0.011103535796837826	F1	True	substitution
322	ATGGACTGGCAAAAGTCCTTAACTTTGATCGTTGCTTTGACTTTGTCTAGAGGTATTGGTTTGAAAAACGACTTGCCTTGGAAGTTGAAGTCTGACATGATGTTCTTTTCCAGAGTTACTTCTGGTCTGTTGGTCACCAGATCAACCGGTCAAATGAACGTCGTTTTGATGCTGCGTAAGACCTGGGAA	MDWQKSLTLIVALTLSRGIGLKNDLPWKLKSDMMFFSRVTSGLLVTRSTGQMNVVLMLRKTWE	999	819	933	475	181	187	170	24	GGT	G	58.0	L	CTG	0.0006507774477928	0.0006608004156829	0.0006936601838311	0.0006329813956773	0.0001527387492299	0.0002976782686904	0.0002013297236098	4.897289554285434e-05	-10.585548123193508	0.0	-10.56349778525031	-10.493483303440836	-10.62554928235789	-12.67664626482727	-11.713958474724803	-12.278152197161806	-14.31765697592292	-2.0910981416337613	-1.1504606894744942	-1.7846688937209692	-3.692107693565031	-1.9378835176773648	5.62497822557047	5.72437746402448	6.32804655901082	5.46923482705481	-0.2789409723127083	-0.3082584792268422	-0.12440857037170709	-0.24962346539857444	-0.5226379674707134	F1	True	substitution
323	ATGGACTGGCAAAAGTCCTTAACTTTGATCGTTGCTTTGACTTTGTCTAGAGGTATTGGTTTGAAAAACGACTTGCCTTGGAAGTTGAAGTCTGACATGATGTTCTTTTCCAGAGTTACTTCTGGTCTGTTGGTCACCCGTTCAACCGGTCAAATGAACGTCGTTTTGATGGGTCGTAAGACCTGGGAA	MDWQKSLTLIVALTLSRGIGLKNDLPWKLKSDMMFFSRVTSGLLVTRSTGQMNVVLMGRKTWE	997	847	898	530	1060	364	652	465	AGA	R	47.0	R	CGT	0.0006494745900395	0.0006833918828858	0.0006676386335266	0.0007062739783347	0.0008944921225622	0.0005794379133867	0.0007721587046682	0.0009488498511428	-10.588439296587731	0.0	-10.51499926755912	-10.548644939551448	-10.467484436125638	-10.126643602459913	-10.753058294413744	-10.338814979068433	-10.041532570648682	0.4617956941278187	-0.238059026854625	0.2098299604830167	0.4259518654769554	0.317890912979986	5.62497822557047	5.72437746402448	6.32804655901082	5.46923482705481	-0.007330785923334494	0.006326056671139513	-0.013928672084476406	-0.031154583330536986	-0.0007328997621925815	F1	True	silent
324	ATGGACTGGCAAAAGTCCTTAACTTTGATCGTTGCTTTGACTTTGTCTAGAGGTATTGGTTTGAAAAACGACTTGCCTTGGAAGTTGAAGTCTGACATGATGTTCTTTTCCAGAGTTACTTCTGGTCTGTTGGTCACCAGATCAACCGGTCAAATGAACGTCGTTTTTATGGGTCGTAAGACCTGGGAA	MDWQKSLTLIVALTLSRGIGLKNDLPWKLKSDMMFFSRVTSGLLVTRSTGQMNVVFMGRKTWE	997	753	860	477	1223	458	644	362	TTG	L	56.0	F	TTT	0.0006494745900395	0.0006075491001334	0.0006393866646245	0.0006356465805012	0.0010320413829185	0.0007290729789317	0.0007626843647336	0.0007386745077713	-10.588439296587731	0.0	-10.68471137221939	-10.611023724703134	-10.619487529570687	-9.920283463383088	-10.421649146515495	-10.35662625518489	-10.402773589560873	0.6681558332046436	0.2630622257038943	0.2543974695182438	0.2167139400098179	0.2587298476110691	5.62497822557047	5.72437746402448	6.32804655901082	5.46923482705481	0.00274113745889374	0.03175512374394386	0.046750552077927235	-0.02627284882615638	-0.027250809979978145	F1	True	substitution
325	ATGGACTGGCAAAAGTCCTTAACTTTGATCGTTGCTTTGACTTTGTCTAGAGGTATTGGTTTGAAAAACGACTTGCCTTGGAAGTTGAAGTCTGACATGATGTTCTTTTCCAGAGTTACTTCTGGTCTGTTGGTCACCAGATCAACCGGTCAAATGAAGGTCGTTTTGATGGGTCGTAAGACCTGGGAA	MDWQKSLTLIVALTLSRGIGLKNDLPWKLKSDMMFFSRVTSGLLVTRSTGQMKVVLMGRKTWE	995	835	854	450	798	421	419	148	AAC	N	53.0	K	AAG	0.0006481717322861	0.0006737098255131	0.0006349258274295	0.0005996665853785	0.0006734006734006	0.0006701740701533	0.0004962185540736	0.0003019995225142	-10.591336275554916	0.0	-10.535585039529904	-10.621124314672103	-10.703551794359162	-10.536247215688128	-10.543176511546044	-10.976736699600156	-11.693166111015127	0.0550890598667876	-0.0075914720161396	-0.3556123849280528	-0.989614316655965	-0.1816019284720962	5.62497822557047	5.72437746402448	6.32804655901082	5.46923482705481	-0.06844087903042767	-0.04379103632869579	0.013977932057350219	-0.09309072173215954	-0.18013563873180571	F1	True	substitution
326	ATGGACTGGCAAAAGTCCTTAACTTTGATCGTTGCTTTGACTTTGTCTAGAGGTATTGGTTTGAAAAACGACTTGCCTTGGAAGTTGAAGTCTGACATGATGTTCTTTTCCAGAGTTACTTCTGGTCTGTTGGTCACCAGATCAACCGGTCAAATGAACGTCGTTTTGATGGGTCGTCTGACCTGGGAA	MDWQKSLTLIVALTLSRGIGLKNDLPWKLKSDMMFFSRVTSGLLVTRSTGQMNVVLMGRLTWE	993	819	845	470	1027	567	529	195	AAG	K	60.0	L	CTG	0.0006468688745328	0.0006608004156829	0.0006282345716369	0.0006263184336175	0.0008666447262938	0.0009025859804678	0.000626490728174	0.0003979047762856	-10.594239083457552	0.0	-10.56349778525031	-10.636409043123049	-10.6408160390112	-10.172271685592278	-10.11364800967021	-10.640419221185482	-11.295289162894466	0.4219673978652736	0.4498497755800983	-0.0040101780624333	-0.6544731238832657	0.2089786099014201	5.62497822557047	5.72437746402448	6.32804655901082	5.46923482705481	-0.026579784463593298	0.0014181494484405235	0.06936807937658611	-0.05457771837562712	-0.13766129264762864	F1	True	substitution
327	ATGGACTGGCAAAAGTCCTTAACTTTGATCGTTGCTTTGACTTTGTCTAGAGGTATTGGTTTGAAAAACGACTTGCCTTGGAAGTTGAAGTCTGACATGATGTTCTTTTCCAGAGTTACTTCTGGTCTGTTGGTCACCAGATCAACCGGTCAAATGAACTCGGTTTTGATGGGTCGTAAGACCTGGGAA	MDWQKSLTLIVALTLSRGIGLKNDLPWKLKSDMMFFSRVTSGLLVTRSTGQMNSVLMGRKTWE	992	817	796	487	894	598	467	176	GTC	V	54.0	S	TCG	0.0006462174456561	0.0006591867394542	0.0005918044012106	0.0006489725046207	0.000754411280727	0.0009519337148496	0.000553064593681	0.0003591345673142	-10.59569268059905	0.0	-10.567025158745636	-10.722591953748946	-10.589555023493858	-10.372361130727157	-10.036851260414334	-10.820264393589843	-11.44318785800678	0.2233315498718937	0.5301738983313005	-0.097672439840899	-0.853632834512922	0.0628295550154973	5.62497822557047	5.72437746402448	6.32804655901082	5.46923482705481	-0.04394808074213103	-0.023059079168879157	0.07909427922376598	-0.0648370823153829	-0.1629019334811822	F1	True	substitution
328	ATGGACTGGCAAAAGTCCTTAACTTTGATCGTTGCTGTGACTTTGTCTAGAGGTATTGGTTTGAAAAACGACTTGCCTTGGAAGTTGAAGTCTGACATGATGTTCTTTTCCAGAGTTACTTCTGGTCTGTTGGTCACCAGATCAACCGGTCAAATGAACGTCGTTTTGATGGGTCGTAAGACCTGGGAA	MDWQKSLTLIVAVTLSRGIGLKNDLPWKLKSDMMFFSRVTSGLLVTRSTGQMNVVLMGRKTWE	991	790	836	532	1479	428	869	1070	TTG	L	13.0	V	GTG	0.0006455660167795	0.0006374021103657	0.0006215433158443	0.0007089391631586	0.0012480696691223	0.0006813171069492	0.0010291501753937	0.0021833749262855	-10.597147743799438	0.0	-10.615508583826854	-10.651857442211712	-10.46205055007501	-9.646085814811409	-10.519385948211292	-9.924330766485108	-8.839224395355567	0.9510619289880308	0.0961226356155613	0.7275266757266046	1.6228261547194425	0.8392943023573176	5.62497822557047	5.72437746402448	6.32804655901082	5.46923482705481	0.04657652248014859	0.06661669205439488	0.0265363529059023	0.02555170275792537	0.15095377402428173	F1	True	substitution
329	ATGGACTGGCAAAAGTCCTTAACTTTGATCGTTGCTTTGACTTTGTCTAGAGGTATTGGTTTGAAAAACGACTTGCCTTGGAAGTTGAAGTCTGACATGATGTTCTTTTCCAGAGTTACTTCTGGTCTGTTGGTCACCAGATCAACCGGTCAAATGACGGTCGTTTTGATGGGTCGTAAGACCTGGGAA	MDWQKSLTLIVALTLSRGIGLKNDLPWKLKSDMMFFSRVTSGLLVTRSTGQMTVVLMGRKTWE	991	763	834	505	977	210	658	394	AAC	N	53.0	T	ACG	0.0006455660167795	0.0006156174812773	0.0006200563701126	0.0006729591680359	0.0008244517016446	0.0003342911038769	0.0007792644596191	0.0008039717018285	-10.597147743799438	0.0	-10.665678180056789	-10.655313000847933	-10.537193407937044	-10.244277399942089	-11.546607416946316	-10.325599359564269	-10.2805676571877	0.352870343857349	-0.8809292368895285	0.3297136412836643	0.2566257507493414	0.2931696960165029	5.62497822557047	5.72437746402448	6.32804655901082	5.46923482705481	-0.020107798402334925	-0.007096448519774605	-0.09177183954718554	-0.01802303719425389	-0.022192559610415965	F1	True	substitution
330	ATGGACTGGCAAAAGTCCTTAACTTTGATCGTTGCTTTGACTTTGTCTAGAGGTATTGGTTTGAAAAACGACTTGCCTTGGAAGTTGAAGTCTGACATGATGTTCTTTTCCAGAGTTACTTCTGGTCTGTTGGTCACCAGATCAACCGGTCAAATGAACGTCGTTTTGATGTCGCGTAAGACCTGGGAA	MDWQKSLTLIVALTLSRGIGLKNDLPWKLKSDMMFFSRVTSGLLVTRSTGQMNVVLMSRKTWE	990	806	902	456	304	620	221	83	GGT	G	58.0	S	TCG	0.0006449145879028	0.0006503115201959	0.0006706125249899	0.0006076621398502	0.0002565335898669	0.0009869546876368	0.0002617286406927	0.0001693645970857	-10.598604276018955	0.0	-10.586581398363352	-10.542232951037214	-10.68444297141146	-11.928564638466888	-9.984728529338202	-11.899640573908076	-12.527580045297151	-1.3299603624479328	0.6018528690251497	-1.3574076228708627	-1.8431370738856927	-1.3436839926593978	5.62497822557047	5.72437746402448	6.32804655901082	5.46923482705481	-0.20864455886086564	-0.21446602626011363	0.08777366431922543	-0.20282309146161762	-0.2883074235289677	F1	True	substitution
331	ATGGACTGGCAAAAGTCCTTAACTTTGATCGTTGCTTTGACTTTGTCTAGAGGTATTGGTTTGAAAAACGACTTGCCTTGGAAGTTGAAGTCTGACATGATGTTCTTTTCCAGAGTTACTTCTGGTCTGTTGGTCACCAGATCAACCGGTCAAATGAACGTCGTTTTGATGGGTTAGAAGACCTGGGAA	MDWQKSLTLIVALTLSRGIGLKNDLPWKLKSDMMFFSRVTSGLLVTRSTGQMNVVLMG*KTWE	989	789	856	463	161	156	201	30	CGT	R	59.0	*	TAG	0.0006442631590261	0.0006365952722513	0.0006364127731612	0.0006169902867339	0.0001358615393703	0.0002483305343086	0.0002380427908563	6.121611942856792e-05	-10.600062280226815	0.0	-10.61733593687786	-10.617749587891447	-10.662464602315962	-12.845575273795856	-11.975450715750192	-12.036491442120578	-13.99572888103556	-2.245512993569042	-1.3581147788723325	-1.4187418542291308	-3.3332642787195965	-1.8321274238990863	5.62497822557047	5.72437746402448	6.32804655901082	5.46923482705481	-0.2684139420299673	-0.32728650297430034	-0.1495527624698553	-0.2095413810856343	-0.47715970421674453	F1	True	stop
332	ATGGACTGGCAAAAGTCCTTAACTTTGATCGTTGCTTTGACTTTGTCTAGAGGTATTGGTTTGAAAAACGACTTGCCTTGGAAGTTGAAGTCTGACATGATGTTCTTTTCCATGGTTACTTCTGGTCTGTTGGTCACCAGATCAACCGGTCAAATGAACGTCGTTTTGATGGGTCGTAAGACCTGGGAA	MDWQKSLTLIVALTLSRGIGLKNDLPWKLKSDMMFFSMVTSGLLVTRSTGQMNVVLMGRKTWE	987	841	805	462	1101	351	696	396	AGA	R	38.0	M	ATG	0.0006429603012728	0.0006785508541995	0.0005984956570032	0.0006156576943219	0.0009290904027746	0.0005587437021943	0.0008242675743084	0.000808052776457	-10.602982716529528	0.0	-10.525255436636174	-10.706371601290614	-10.665583944160142	-10.071893398346106	-10.80552571430788	-10.24459963745078	-10.273262856564466	0.5310893181834224	-0.2802702776717058	0.4617719638398352	0.3923210875956755	0.4270465257177553	5.62497822557047	5.72437746402448	6.32804655901082	5.46923482705481	-0.004276525999852017	0.01486487730633504	-0.019039902026197056	-0.003557932821885835	-0.004995119177818198	F1	True	substitution
333	ATGGACTGGCAAAAGTCCTTAACTTTGATCGTTGCTTTGACTTTGTCTAGAGGTATTGGTTTGAAAAACGACTTGCCTTGGAAGTTGAAGTCTGACATGATGTTCTTTTCCAGAGTTACTTCTGGTCTGTTGGTCACCAGATCAACCGGTTGTATGAACGTCGTTTTGATGGGTCGTAAGACCTGGGAA	MDWQKSLTLIVALTLSRGIGLKNDLPWKLKSDMMFFSRVTSGLLVTRSTGCMNVVLMGRKTWE	987	748	814	505	1096	520	779	452	CAA	Q	51.0	C	TGT	0.0006429603012728	0.0006035149095615	0.0006051869127958	0.0006729591680359	0.0009248711003096	0.0008277684476953	0.0009225638511296	0.000922322866057	-10.602982716529528	0.0	-10.694322967003682	-10.690331590026348	-10.537193407937044	-10.078460068949948	-10.238485121583984	-10.08206361523784	-10.082440514228889	0.5245226475795803	0.4558378454196976	0.6082679747885091	0.4547528937081537	0.490180246499639	5.62497822557047	5.72437746402448	6.32804655901082	5.46923482705481	0.013272151390514568	0.014055688535769141	0.07009315625214749	0.012488614245259993	0.002917218059924858	F1	True	substitution
334	ATGGACTGGCAAAAGTCCTTAACTTTGATCGTTGCTTTGACTTTGTCTAGAGGTATTGGTTTGAAAAACGACTTGCCTTGGAAGTTGAAGTCTGACATGATGTTCTTTTCCAGAGTTACTTCTGGTCTGTTGGTCACCAGATCAACCGGTCAAATGAACGTCGTTTTGATGTCTCGTAAGACCTGGGAA	MDWQKSLTLIVALTLSRGIGLKNDLPWKLKSDMMFFSRVTSGLLVTRSTGQMNVVLMSRKTWE	985	798	875	485	309	480	194	77	GGT	G	58.0	S	TCT	0.0006416574435194	0.0006438568152808	0.0006505387576122	0.0006463073197968	0.0002607528923318	0.0007640939517188	0.0002297527434135	0.0001571213731999	-10.605909076642188	0.0	-10.600972490668973	-10.586077367572903	-10.59549204850171	-11.9050291240061	-10.35396233900392	-12.08763029111238	-12.635832935949177	-1.2991200473639104	0.2470101516650515	-1.5015529235394762	-2.0403408874474653	-1.400336485451693	5.62497822557047	5.72437746402448	6.32804655901082	5.46923482705481	-0.21463891477479569	-0.21066567778037842	0.04480685602851703	-0.21861215176921292	-0.3133001824228386	F1	True	substitution
335	ATGGACTGGCAAAAGTCCTTAACTTTGATCGTTGCTTTGACTTTGTCTAGAGGTATTGGTTTGAAAAACGACTTGCCTTGGAAGTTGAAGTCTGACATGATGTTCTTTTCCAGAGTTACTTCTGGTCTGTTGGTCACCAGATCAACCGGTCAAATGATGGTCGTTTTGATGGGTCGTAAGACCTGGGAA	MDWQKSLTLIVALTLSRGIGLKNDLPWKLKSDMMFFSRVTSGLLVTRSTGQMMVVLMGRKTWE	985	732	855	539	609	365	563	368	AAC	N	53.0	M	ATG	0.0006416574435194	0.0005906054997313	0.0006356693002953	0.0007182673100422	0.0005139110402268	0.0005810297757861	0.000666756672896	0.0007509177316571	-10.605909076642188	0.0	-10.725517588607277	-10.619435964519337	-10.443191522823694	-10.92619373400414	-10.74910028084506	-10.550552021219278	-10.379057520587065	-0.3202846573619524	-0.0235826922377828	0.0688839433000563	0.0641340022366296	0.0202756549994234	5.62497822557047	5.72437746402448	6.32804655901082	5.46923482705481	-0.04659066977190944	-0.09004707916465901	0.012041604608623045	-0.04659320779550836	-0.04658813174831052	F1	True	substitution
336	ATGGACTGGCAAAAGTCCTTAACTTTGATCGTTGCTTTGACTTTGTCTAGAGGTATTGGTTTGAAAAACGACTTGCCTTGGAAGTTGAAGTCTGACGGGATGTTCTTTTCCAGAGTTACTTCTGGTCTGTTGGTCACCAGATCAACCGGTCAAATGAACGTCGTTTTGATGGGTCGTAAGACCTGGGAA	MDWQKSLTLIVALTLSRGIGLKNDLPWKLKSDGMFFSRVTSGLLVTRSTGQMNVVLMGRKTWE	984	732	845	482	782	237	654	432	ATG	M	33.0	G	GGG	0.0006410060146428	0.0005906054997313	0.0006282345716369	0.000642309542561	0.0006598989055129	0.0003772713886611	0.0007745272896518	0.0008815121197713	-10.607374485646687	0.0	-10.725517588607277	-10.636409043123049	-10.60444364934624	-10.565467354603122	-11.37210968571418	-10.334396307801423	-10.147731974480608	0.0419071310435654	-0.6465920971069039	0.3020127353216235	0.4567116748656303	0.1719599331825945	5.62497822557047	5.72437746402448	6.32804655901082	5.46923482705481	-0.033236338613454486	-0.04541540115853187	-0.06339667932029715	-0.021057276068377095	0.003165465516758792	F1	True	substitution
337	ATGGACTGGCAAAAGTCCTTAACTTTGATCGTTGCTTTGACTTTGTCTAGAGGTATTGGTTTGAAAAACGACTTGCCTTGGAAGTTGAAGTCTGACATGATGTTCTTTTCCAGAGTTACTTCTGGTCTGTTGGTCACCAGATCAACCGGTCAAATGAACGTCGTTTTGATGGGTCGGAAGACCTGGGAA	MDWQKSLTLIVALTLSRGIGLKNDLPWKLKSDMMFFSRVTSGLLVTRSTGQMNVVLMGRKTWE	984	778	871	468	1133	357	749	375	CGT	R	59.0	R	CGG	0.0006410060146428	0.0006277200529931	0.0006475648661488	0.0006236532487936	0.00095609393855	0.0005682948765908	0.000887035076375	0.000765201492857	-10.607374485646687	0.0	-10.637591081905128	-10.592687665693733	-10.646968265992797	-10.030560006089958	-10.78107267058334	-10.138721224840756	-10.351872691260834	0.5768144795567292	-0.1434815886782132	0.4539664408529749	0.2950955747319614	0.3745310077924682	5.62497822557047	5.72437746402448	6.32804655901082	5.46923482705481	-0.0034447493839614763	0.020499435417581577	-0.0024765823107767548	-0.004412916457146198	-0.0173170604092678	F1	True	silent
338	ATGGACTGGCAAAAGTCCTTAACTTTGATCGTTGCTTTGACTTTGTCTAGAGGTATTGGTTTGAAAAACGACTTGCCTTGGAAGTTGAAGCTGGACATGATGTTCTTTTCCAGAGTTACTTCTGGTCTGTTGGTCACCAGATCAACCGGTCAAATGAACGTCGTTTTGATGGGTCGTAAGACCTGGGAA	MDWQKSLTLIVALTLSRGIGLKNDLPWKLKLDMMFFSRVTSGLLVTRSTGQMNVVLMGRKTWE	983	799	834	503	926	330	452	164	TCT	S	31.0	L	CTG	0.0006403545857661	0.0006446636533952	0.0006200563701126	0.000670293983212	0.0007814148165025	0.0005253145918066	0.0005353002063037	0.0003346481195428	-10.608841384645348	0.0	-10.59916573396334	-10.655313000847933	-10.542918395770672	-10.321623768650236	-10.894530720366625	-10.86736417088432	-11.545067472025991	0.2872176159951092	-0.2953649864032837	-0.2120511700363891	-1.0021490762553211	-0.2537080782198364	5.62497822557047	5.72437746402448	6.32804655901082	5.46923482705481	-0.049116656676655275	-0.015186613741532823	-0.020867673668505057	-0.07736563968480549	-0.18172423998042025	F1	True	substitution
339	ATGGACTGGCAAAAGTCCTTAACTTTGATCGTTGCTTTGACTTTGTCTAGAGGTATTGGTTTGAAAAACGACTTGCCTTGGAAGTTGAAGTCTGACATGATGTTCTTTTCCAGAGTTGTGTCTGGTCTGTTGGTCACCAGATCAACCGGTCAAATGAACGTCGTTTTGATGGGTCGTAAGACCTGGGAA	MDWQKSLTLIVALTLSRGIGLKNDLPWKLKSDMMFFSRVVSGLLVTRSTGQMNVVLMGRKTWE	983	759	810	431	810	596	255	55	ACT	T	40.0	V	GTG	0.0006403545857661	0.0006123901288197	0.0006022130213324	0.0005743473295514	0.0006835269993164	0.0009487499900508	0.0003019945854147	0.0001122295522857	-10.608841384645348	0.0	-10.673261351475851	-10.697438476520608	-10.7657889264871	-10.514714054138487	-10.04168441415028	-11.69318969644065	-13.121259763119417	0.0941273305068595	0.6315769373255744	-0.9957512199200416	-2.355470836632316	-0.450811944706591	5.62497822557047	5.72437746402448	6.32804655901082	5.46923482705481	-0.10109463786899289	-0.038980481310892545	0.09137285991152369	-0.16320879442709324	-0.35323838999558294	F1	True	substitution
340	ATGGACTGGCAAAAGTCCTTAACTTTGATCGTTGCTTTGACTTTGTCTAGAGGTATTGGTTTGAAAAACGACTTGCCTTGGAAGTTGAAGTCTGACATGATGTTCTTTGGTAGAGTTACTTCTGGTCTGTTGGTCACCAGATCAACCGGTCAAATGAACGTCGTTTTGATGGGTCGTAAGACCTGGGAA	MDWQKSLTLIVALTLSRGIGLKNDLPWKLKSDMMFFGRVTSGLLVTRSTGQMNVVLMGRKTWE	983	790	913	497	1296	367	773	517	TCC	S	37.0	G	GGT	0.0006403545857661	0.0006374021103657	0.0006787907265142	0.0006622984287402	0.0010936431989063	0.000584213500585	0.0009154580961787	0.0010549577914856	-10.608841384645348	0.0	-10.615508583826854	-10.524745524308372	-10.560230944013911	-9.836642149025849	-10.741216681769227	-10.09321852937466	-9.888599006329144	0.7721992356194978	-0.1257080979423737	0.4315269949337121	0.6716319376847704	0.5515794663092413	5.62497822557047	5.72437746402448	6.32804655901082	5.46923482705481	0.015039542687915491	0.044576042892029814	-0.00032444523214211665	-0.006870837480211438	0.0304035306079731	F1	True	substitution
341	ATGGACTGGCAAAAGTCCTTAACTTTGATCGTTGCTTTGACTTTGTCTAGAGGTATTGGTTTGAAAAACGACTTGCCTTGGAAGTTGAAGTCTGACATGATGTTCTTTTCCTCGGTTACTTCTGGTCTGTTGGTCACCAGATCAACCGGTCAAATGAACGTCGTTTTGATGGGTCGTAAGACCTGGGAA	MDWQKSLTLIVALTLSRGIGLKNDLPWKLKSDMMFFSSVTSGLLVTRSTGQMNVVLMGRKTWE	983	784	862	510	884	367	841	575	AGA	R	38.0	S	TCG	0.0006403545857661	0.0006325610816794	0.0006408736103562	0.0006796221300956	0.0007459726757972	0.000584213500585	0.0009959899856226	0.0011733089557142	-10.608841384645348	0.0	-10.62650758277611	-10.607672515203497	-10.52297954871734	-10.388589592519043	-10.741216681769227	-9.971581143044364	-9.73520133081234	0.2202517921263034	-0.1147090989931172	0.6360913721591341	0.7877782179050019	0.4281715821427188	5.62497822557047	5.72437746402448	6.32804655901082	5.46923482705481	0.008271829935993343	-0.023438587375409853	0.0010073895671069508	0.015536270304879734	0.04512340810691265	F1	True	substitution
342	ATGGACTGGCAAAAGTCCTTAACTTTGATCGTTGCTTTGACTTTGTCTAGAGGTATTGGTTTGAAAAACGACTTGCCTTGGAAGTTGAAGTCTGACATGATGTTCTTTTCCAGAGTTACTTCTGGTCTGTTGGTCACCAGATCAACCGGTCAAATGAACGTCGTTTTGATGGGTCGTAGGACCTGGGAA	MDWQKSLTLIVALTLSRGIGLKNDLPWKLKSDMMFFSRVTSGLLVTRSTGQMNVVLMGRRTWE	983	840	874	479	1020	534	902	414	AAG	K	60.0	R	AGG	0.0006403545857661	0.0006777440160851	0.0006497952847463	0.0006383117653251	0.0008607377028429	0.0008500545212871	0.0010682318276238	0.0008447824481142	-10.608841384645348	0.0	-10.526971909225196	-10.587727104791997	-10.61345113984002	-10.182138715051616	-10.200157002924886	-9.870559510044126	-10.20913251914475	0.4267026695937304	0.32681490630031	0.7171675947478704	0.4043186206952693	0.4155106451444998	5.62497822557047	5.72437746402448	6.32804655901082	5.46923482705481	0.013209337188044219	0.002001661084597942	0.05447016719522539	0.024417013291490496	-0.003474603693536046	F1	True	substitution
343	ATGGACTGGCAAAAGGTGTTAACTTTGATCGTTGCTTTGACTTTGTCTAGAGGTATTGGTTTGAAAAACGACTTGCCTTGGAAGTTGAAGTCTGACATGATGTTCTTTTCCAGAGTTACTTCTGGTCTGTTGGTCACCAGATCAACCGGTCAAATGAACGTCGTTTTGATGGGTCGTAAGACCTGGGAA	MDWQKVLTLIVALTLSRGIGLKNDLPWKLKSDMMFFSRVTSGLLVTRSTGQMNVVLMGRKTWE	978	824	799	434	2208	1558	575	409	TCC	S	6.0	V	GTG	0.0006370974413828	0.0006648346062549	0.0005940348198081	0.0005783451067872	0.0018632439685071	0.0024801216182873	0.0006809681827979	0.0008345797615428	-10.616198336033692	0.0	-10.5547168997081	-10.717164881364615	-10.75578175313172	-9.067967695132303	-8.65537341655077	-10.52012498746777	-10.226662443702327	1.5482306409013873	1.899343483157331	0.1970398938968465	0.529119309429392	1.0386749751653896	5.62497822557047	5.72437746402448	6.32804655901082	5.46923482705481	0.07627294176354338	0.14020378739632533	0.24488279393912527	-0.03255555257286485	0.012342096130761435	F1	True	substitution
344	ATGGACTGGCAAAAGTCCTTAACTTTGATCGTTGCTTTGACTTTGTCTAGAGGTATTGGTTTGAAAAACGACTTGCCTTGGAAGTTGAAGTCTGACATGATGTTCTTTTCCAGAGTTACTTCTGGTCTGTTGGTCACCAGATCAACCGGTCAAATGAGGGTCGTTTTGATGGGTCGTAAGACCTGGGAA	MDWQKSLTLIVALTLSRGIGLKNDLPWKLKSDMMFFSRVTSGLLVTRSTGQMRVVLMGRKTWE	977	747	803	485	790	228	291	152	AAC	N	53.0	R	AGG	0.0006364460125061	0.0006027080714471	0.0005970087112715	0.0006463073197968	0.0006666497894568	0.0003629446270664	0.0003446291151203	0.0003101616717714	-10.61767423901754	0.0	-10.696252994102082	-10.70996039677528	-10.59549204850171	-10.55078330884601	-11.427962920447698	-11.502667790391223	-11.654691963200492	0.0668909301715316	-0.7317099263456157	-0.7927073936159434	-1.059199914698782	-0.7622086599807796	5.62497822557047	5.72437746402448	6.32804655901082	5.46923482705481	-0.1073357877838301	-0.04233673147647413	-0.07370333427498955	-0.14096824129267066	-0.18895461663564814	F1	True	substitution
345	ATGGACTGGCAAAAGTCCTTAACTTTGATCGTTGCTTTGACTTTGTCTAGAGGTATTGGTTTGAAAAACGACTTGCCTTGGAAGTTGAAGTCTGACATGATGTTCTTTTCCAGAGTTACTTCTGGTCTGTTGGTCACCAGATCAACCGGTCAAATGAACGTCGTTTTGATGGGTCGTAAGACCTGGAGG	MDWQKSLTLIVALTLSRGIGLKNDLPWKLKSDMMFFSRVTSGLLVTRSTGQMNVVLMGRKTWR	977	826	865	488	930	932	568	208	GAA	E	63.0	R	AGG	0.0006364460125061	0.0006664482824837	0.0006431040289538	0.0006503050970327	0.0007847902584744	0.001483615756254	0.0006726781353551	0.0004244317613714	-10.61767423901754	0.0	-10.551219455471871	-10.602660251768508	-10.586595648013311	-10.31540524591508	-9.39666678995816	-10.537796013794823	-11.202179758502984	0.3022689931024604	1.1545526655137142	0.0648642379736834	-0.6155841104896709	0.1835666155380719	5.62497822557047	5.72437746402448	6.32804655901082	5.46923482705481	-0.03018269610868329	-0.013331883076441344	0.15469837500429912	-0.04703350914092524	-0.1327326671925082	F1	True	substitution
346	ATGGACTGGCAAAAGTCCTTAACTTTGATCGTTGCTTTGACTTTGTCTAGAGGTATTGGTTTGAAAAACGACTTGCCTTGGAAGTTGAAGTCTGACATGATGTTCTTTTCCAGAGTTACTTCTGGTCTGTTGGTCACCTTGTCAACCGGTCAAATGAACGTCGTTTTGATGGGTCGTAAGACCTGGGAA	MDWQKSLTLIVALTLSRGIGLKNDLPWKLKSDMMFFSRVTSGLLVTLSTGQMNVVLMGRKTWE	976	778	888	482	683	430	711	375	AGA	R	47.0	L	TTG	0.0006357945836294	0.0006277200529931	0.0006602039048681	0.000642309542561	0.0005763567167075	0.0006845008317481	0.0008420319616857	0.000765201492857	-10.61915165342304	0.0	-10.637591081905128	-10.564800707942489	-10.60444364934624	-10.760750383620383	-10.51266008502298	-10.213837383680092	-10.351872691260834	-0.1415987301973427	0.1249309968821474	0.3509633242623966	0.2525709580854052	0.1887509774837763	5.62497822557047	5.72437746402448	6.32804655901082	5.46923482705481	-0.019200942112612866	-0.06802821230812395	0.030024668362738705	-0.015695437719889457	-0.022706446505336274	F1	True	substitution
347	ATGGACTGGCAAAAGTCCTTAACTTTGATCGTTGCTTTGACTTTGTCTAGAGGTATTGGTTTGAAAAACGACTTGCCTTGGAAGTTGAAGTCTGACATGATGTTCTTTTCCAGAGTTACTTCTGGTCTGTTGGTCACCAGATCAACCGGTCAAATGAACGTCGTTTTGTATGGTCGTAAGACCTGGGAA	MDWQKSLTLIVALTLSRGIGLKNDLPWKLKSDMMFFSRVTSGLLVTRSTGQMNVVLYGRKTWE	976	776	817	462	1246	324	786	284	ATG	M	57.0	Y	TAT	0.0006357945836294	0.0006261063767643	0.0006074173313933	0.0006156576943219	0.0010514501742571	0.0005157634174101	0.0009308538985724	0.0005795125972571	-10.61915165342304	0.0	-10.64130458470419	-10.68502430614691	-10.665583944160142	-9.893403798886473	-10.921002931727816	-10.069157631040902	-10.752872357139395	0.7257478545365679	-0.2796983470236238	0.6158666751060089	-0.0872884129792535	0.2642891310633777	5.62497822557047	5.72437746402448	6.32804655901082	5.46923482705481	-0.0028248526510120603	0.03885199516427247	-0.018970648711106063	0.013320943409081942	-0.06577875411129773	F1	True	substitution
348	ATGGACTGGCAAAAGTCCTTAACTTTGATCGTTGCTTTGACTTTGTCTAGAGGTATTGGTTTGAAAAACGGGTTGCCTTGGAAGTTGAAGTCTGACATGATGTTCTTTTCCAGAGTTACTTCTGGTCTGTTGGTCACCAGATCAACCGGTCAAATGAACGTCGTTTTGATGGGTCGTAAGACCTGGGAA	MDWQKSLTLIVALTLSRGIGLKNGLPWKLKSDMMFFSRVTSGLLVTRSTGQMNVVLMGRKTWE	975	751	760	406	763	359	586	428	GAC	D	24.0	G	GGG	0.0006351431547527	0.0006059354239046	0.0005650393780403	0.0005410325192526	0.0006438655561462	0.0005714786013896	0.0006939954002079	0.0008733499705142	-10.620630582348952	0.0	-10.688548329377047	-10.789360965961649	-10.851997068391023	-10.600952905075944	-10.773012900789388	-10.49278627887726	-10.16115249024293	0.0196776772730107	-0.0844645714123402	0.2965746870843873	0.6908445781480932	0.158126182178699	5.62497822557047	5.72437746402448	6.32804655901082	5.46923482705481	-0.008491665335052858	-0.04815466211003477	0.004669605965593699	-0.021652936635699414	0.032838457611348314	F1	True	substitution
349	ATGGACTGGCAAAAGTCCTTAACTTTGATCGTTGCTTTGACTTTGTCTAGAGGTATTGGTTTGAAAAACGACTTGCCTTGGAAGTTGAAGTCTGACATGATGTTCTTTTCCCGGGTTACTTCTGGTCTGTTGGTCACCAGATCAACCGGTCAAATGAACGTCGTTTTGATGGGTCGTAAGACCTGGGAA	MDWQKSLTLIVALTLSRGIGLKNDLPWKLKSDMMFFSRVTSGLLVTRSTGQMNVVLMGRKTWE	973	756	907	491	1572	400	852	634	AGA	R	38.0	R	CGG	0.0006338402969994	0.0006099696144766	0.0006743298893191	0.0006543028742685	0.0013265486949697	0.0006367449597656	0.0010090172030327	0.001293700657257	-10.623592996204817	0.0	-10.678975002670246	-10.534257833764071	-10.577753771261506	-9.558106649651869	-10.616996744837715	-9.952833513073667	-9.59428044650467	1.065486346552948	0.0619782578325303	0.5814243206904042	0.9834733247568366	0.7824488227236204	5.62497822557047	5.72437746402448	6.32804655901082	5.46923482705481	0.046163437864775406	0.08071682884458349	0.022401915695721142	0.009548275077339912	0.06992496003382967	F1	True	silent
350	ATGGACTGGCAAAAGTCCTTAACTTTGATCGTTGCTTTGACTTTGTCTAGAGGTATTGGTTTGAAAAACGACTTGCCTTGGAAGTTGAAGTCTGACATGATGTTCTTTTCCCTGGTTACTTCTGGTCTGTTGGTCACCAGATCAACCGGTCAAATGAACGTCGTTTTGATGGGTCGTAAGACCTGGGAA	MDWQKSLTLIVALTLSRGIGLKNDLPWKLKSDMMFFSLVTSGLLVTRSTGQMNVVLMGRKTWE	973	760	802	495	928	392	784	416	AGA	R	38.0	L	CTG	0.0006338402969994	0.0006131969669341	0.0005962652384057	0.0006596332439163	0.0007831025374885	0.0006240100605703	0.0009284853135888	0.0008488635227428	-10.623592996204817	0.0	-10.67136181856037	-10.711758147837674	-10.566048270609228	-10.318511156782902	-10.646143090497231	-10.0728332891843	-10.202179758502984	0.3050818394219128	0.0252187280631392	0.6389248586533753	0.3638685121062437	0.3344751757640782	5.62497822557047	5.72437746402448	6.32804655901082	5.46923482705481	0.0036227813512038753	-0.012985265468761876	0.01795081781155889	0.01584663830807363	-0.008601075605665878	F1	True	substitution
351	ATGGACTGGCAAAAGTCCTTAACTTTGATCGTTGCTTTGACTTTGTCTAGAGGTATTGGTTTGAAAAACGACTTGCCTTGGAAGTTGAAGTCTGACATGATGTTCTTTTCCAGAGTTACTTCTGGTCTGTTGGTCACCAGAGGTACCGGTCAAATGAACGTCGTTTTGATGGGTCGTAAGACCTGGGAA	MDWQKSLTLIVALTLSRGIGLKNDLPWKLKSDMMFFSRVTSGLLVTRGTGQMNVVLMGRKTWE	972	786	820	465	1444	430	851	705	TCA	S	48.0	G	GGT	0.0006331888681227	0.0006341747579082	0.0006096477499908	0.0006196554715578	0.0012185345518678	0.0006845008317481	0.0010078329105409	0.0014385788065713	-10.625076487380143	0.0	-10.622831924632711	-10.679736474787148	-10.656246079580804	-9.680637125023305	-10.51266008502298	-9.954527811613543	-9.44114002935792	0.9444393623568424	0.1101718396097322	0.7252086631736034	1.215106050222884	0.8348240127652229	5.62497822557047	5.72437746402448	6.32804655901082	5.46923482705481	0.04701907150696923	0.06580061540407886	0.02823752760985961	0.02529779756765944	0.09928109039925372	F1	True	substitution
352	ATGGACTGGCAAAAGTCCTTAACTTTGATCGTTGCTTTGACTTTGTCTAGAGGTATTGGTTTGAAAAACGACTTGCCTTGGAAGTTGAAGTCTGACATGATGTTCTTTTCCAGAGTTACTTCTGGTCTGTTGGTCACCAGATCAACCGGTCAAATGAACGTCGTTTTGATGGGTCGTAAGACCTGGGCG	MDWQKSLTLIVALTLSRGIGLKNDLPWKLKSDMMFFSRVTSGLLVTRSTGQMNVVLMGRKTWA	971	755	888	445	993	802	527	137	GAA	E	63.0	A	GCG	0.0006325374392461	0.0006091627763622	0.0006602039048681	0.0005930036233187	0.0008379534695324	0.0012766736443301	0.0006241221431904	0.0002795536120571	-10.626561505566734	0.0	-10.680884592678876	-10.564800707942489	-10.71967145972244	-10.2208422443821	-9.61339450815752	-10.645883981662294	-11.80458739368355	0.4057192611846343	1.0674900845213582	-0.0810832737198055	-1.08491593396111	0.1623179937324144	5.62497822557047	5.72437746402448	6.32804655901082	5.46923482705481	-0.03180201491203067	-0.0005840538806940799	0.1441562360684243	-0.06301997594336727	-0.19221375375639704	F1	True	substitution
353	ATGGACTGGCAAAAGTCCTTAACTTTGATCGTTGCTTTGACTTTGTCTAGAGGTATTGGTTTGAAAAACGACTTGGCTTGGAAGTTGAAGTCTGACATGATGTTCTTTTCCAGAGTTACTTCTGGTCTGTTGGTCACCAGATCAACCGGTCAAATGAACGTCGTTTTGATGGGTCGTAAGACCTGGGAA	MDWQKSLTLIVALTLSRGIGLKNDLAWKLKSDMMFFSRVTSGLLVTRSTGQMNVVLMGRKTWE	971	727	888	424	496	278	482	307	CCT	P	26.0	A	GCT	0.0006325374392461	0.0005865713091593	0.0006602039048681	0.0005650191826677	0.0004185548045197	0.0004425377470371	0.0005708289810584	0.0006264449554856	-10.626561505566734	0.0	-10.735405872971723	-10.564800707942489	-10.789412531013	-11.222295841523598	-11.141911861888932	-10.774653797069544	-10.640524631273896	-0.5957343359568643	-0.4065059889172087	-0.2098530891270567	0.1488878997391047	-0.3081795390221327	5.62497822557047	5.72437746402448	6.32804655901082	5.46923482705481	-0.056485830216013874	-0.12398981822031796	-0.03432539427151601	-0.07712487129431124	-0.0358467891377165	F1	True	substitution
354	ATGGACTGGCAAAAGTCCTTAACTTTGATCGTTGCTTTGACTTTGTCTAGAGGTATTGGTTTGAAAAACGACTTGCCTTGGAAGTTGCTGTCTGACATGATGTTCTTTTCCAGAGTTACTTCTGGTCTGTTGGTCACCAGATCAACCGGTCAAATGAACGTCGTTTTGATGGGTCGTAAGACCTGGGAA	MDWQKSLTLIVALTLSRGIGLKNDLPWKLLSDMMFFSRVTSGLLVTRSTGQMNVVLMGRKTWE	971	747	833	440	604	385	633	232	AAG	K	30.0	L	CTG	0.0006325374392461	0.0006027080714471	0.0006193128972468	0.000586340661259	0.0005096917377619	0.0006128670237744	0.0007496571473236	0.0004734046569142	-10.626561505566734	0.0	-10.696252994102082	-10.657043888927047	-10.73597327205154	-10.938087412585396	-10.672138299030175	-10.381481443871166	-11.044638481516504	-0.3115259070186607	0.0241146950719048	0.2755624450558809	-0.308665209464964	-0.1422752571965295	5.62497822557047	5.72437746402448	6.32804655901082	5.46923482705481	-0.05646114780540076	-0.08896776776786083	0.017817133867762066	-0.02395452784294069	-0.0938350923702793	F1	True	substitution
355	ATGGACTGGCAAAAGTCCTTAACTTTGATCGTTGCTTTGACTTTGTCTAGAGGTATTGGTTTGAAAAACGACTTGCCTTGGAAGTTGAAGTCTGACATGATGTTCTTTTCCAGAGTTACTTCTGGTCTGTTGGTCACCAGATCAACCGGTCAAATGAACGTCGTTTGTATGGGTCGTAAGACCTGGGAA	MDWQKSLTLIVALTLSRGIGLKNDLPWKLKSDMMFFSRVTSGLLVTRSTGQMNVVCMGRKTWE	967	740	826	503	1101	489	651	287	TTG	L	56.0	C	TGT	0.0006299317237394	0.0005970602046464	0.0006141085871859	0.000670293983212	0.0009290904027746	0.0007784207133135	0.0007709744121764	0.0005856342091999	-10.632516911509086	0.0	-10.709835966375008	-10.66921860287315	-10.542918395770672	-10.071893398346106	-10.327162279660206	-10.341029400133872	-10.73771254996839	0.5606235131629802	0.382673686714801	0.3281892027392779	-0.1947941541977176	0.3554314447270394	5.62497822557047	5.72437746402448	6.32804655901082	5.46923482705481	0.0001571296562165314	0.018504276990967034	0.06123393432923918	-0.01819001767853397	-0.07940356704694947	F1	True	substitution
356	ATGGACTGGCAAAAGTCCTTAACTTTGATCGTTGCTTTGACTGGGTCTAGAGGTATTGGTTTGAAAAACGACTTGCCTTGGAAGTTGAAGTCTGACATGATGTTCTTTTCCAGAGTTACTTCTGGTCTGTTGGTCACCAGATCAACCGGTCAAATGAACGTCGTTTTGATGGGTCGTAAGACCTGGGAA	MDWQKSLTLIVALTGSRGIGLKNDLPWKLKSDMMFFSRVTSGLLVTRSTGQMNVVLMGRKTWE	967	805	804	490	786	340	780	498	TTG	L	15.0	G	GGG	0.0006299317237394	0.0006495046820815	0.0005977521841374	0.0006529702818566	0.0006632743474848	0.0005412332158008	0.0009237481436215	0.0010161875825142	-10.632516911509086	0.0	-10.588372453889338	-10.708164883113666	-10.580695046573627	-10.558106649651869	-10.851461998474738	-10.080212819549898	-9.942617544575995	0.0744102618572188	-0.2630895445853998	0.6279520635637681	0.6380775019976337	0.3511811627104935	5.62497822557047	5.72437746402448	6.32804655901082	5.46923482705481	-0.0011574074597960624	-0.041410149479437816	-0.016959540139901225	0.0146447252203091	0.02615098647202871	F1	True	substitution
357	ATGGACTGGCAAAAGTCCTTAACTTTGATCGTTGCTTTGACTTTGTCTAGAGGTATTGGTTTGAAAAACGACTTGCCTTGGAAGTTGCCGTCTGACATGATGTTCTTTTCCAGAGTTACTTCTGGTCTGTTGGTCACCAGATCAACCGGTCAAATGAACGTCGTTTTGATGGGTCGTAAGACCTGGGAA	MDWQKSLTLIVALTLSRGIGLKNDLPWKLPSDMMFFSRVTSGLLVTRSTGQMNVVLMGRKTWE	967	777	854	496	771	236	674	363	AAG	K	30.0	P	CCG	0.0006299317237394	0.0006269132148787	0.0006349258274295	0.0006609658363283	0.0006506164400901	0.0003756795262617	0.0007982131394883	0.0007407150450856	-10.632516911509086	0.0	-10.639446638483609	-10.621124314672103	-10.563136675189323	-10.58590510199544	-11.378209885250598	-10.29093835211765	-10.398793738648326	0.0466118095136458	-0.7387632467669896	0.3301859625544541	0.1643429365409989	0.1054773730273224	5.62497822557047	5.72437746402448	6.32804655901082	5.46923482705481	-0.039361872003284615	-0.04483565942687393	-0.07455739905223434	-0.01797130114046755	-0.0338880845796953	F1	True	substitution
358	ATGGACTGGCAAAAGTCCTTAACTTTGATCGTTGCTTTGACTTTGTCTAGAGGTATTGGTTTGAAAAACGACTTGCCTTGGAAGTTGAAGTCTGACATGATGTTCTTTTCCAGATAGACTTCTGGTCTGTTGGTCACCAGATCAACCGGTCAAATGAACGTCGTTTTGATGGGTCGTAAGACCTGGGAA	MDWQKSLTLIVALTLSRGIGLKNDLPWKLKSDMMFFSR*TSGLLVTRSTGQMNVVLMGRKTWE	967	794	845	466	127	147	143	25	GTT	V	39.0	*	TAG	0.0006299317237394	0.0006406294628233	0.0006282345716369	0.0006209880639697	0.0001071702826088	0.0002340037727138	0.0001693538263306	5.101343285713994e-05	-10.632516911509086	0.0	-10.60822222974836	-10.636409043123049	-10.65314684092192	-13.187807465138308	-12.061180589776075	-12.52767179652112	-14.258763286869351	-2.555290553629222	-1.452958360027715	-1.8912627533980704	-3.605616445947432	-2.223276653513646	5.62497822557047	5.72437746402448	6.32804655901082	5.46923482705481	-0.3133793264605703	-0.3654593516052615	-0.16103707867465325	-0.2612993013158792	-0.5116764406164016	F1	True	stop
359	ATGGACTGGCAAAAGTCCTTAACTTTGATCGTTGCTTTGACTTTGTCTAGAGGTATTGGTTTGAAAAACGACTTGGTGTGGAAGTTGAAGTCTGACATGATGTTCTTTTCCAGAGTTACTTCTGGTCTGTTGGTCACCAGATCAACCGGTCAAATGAACGTCGTTTTGATGGGTCGTAAGACCTGGGAA	MDWQKSLTLIVALTLSRGIGLKNDLVWKLKSDMMFFSRVTSGLLVTRSTGQMNVVLMGRKTWE	967	755	790	477	602	438	468	269	CCT	P	26.0	V	GTG	0.0006299317237394	0.0006091627763622	0.0005873435640156	0.0006356465805012	0.0005080040167759	0.0006972357309434	0.0005542488861729	0.0005489045375428	-10.632516911509086	0.0	-10.680884592678876	-10.73350773122813	-10.619487529570687	-10.942872475150772	-10.486065875011269	-10.817178413716103	-10.831157114087452	-0.3103555636416857	0.1948187176676103	-0.0836706824879733	-0.2116695845167626	-0.147670133502368	5.62497822557047	5.72437746402448	6.32804655901082	5.46923482705481	-0.07242283789171838	-0.08882355028301482	0.038487156541169625	-0.06330338964393875	-0.08154228613949803	F1	True	substitution
360	ATGGACTGGCAAAAGTCCTTAACTTTGATCGTTGCTTTGACTTTGTCTAGAGGTATTGGTTTGAAAAACGACTTGCCTTGGAAGTTGAAGTCTGACATGATGTTCTTTTCCAGAGTTACTTCTGGTCTGTTGGTCACCAGATCAACCGGTCAAATGAACGTCGTTTTGATGGGTGCTAAGACCTGGGAA	MDWQKSLTLIVALTLSRGIGLKNDLPWKLKSDMMFFSRVTSGLLVTRSTGQMNVVLMGAKTWE	966	882	873	462	981	806	331	227	CGT	R	59.0	A	GCT	0.0006292802948627	0.0007116312168893	0.0006490518118805	0.0006156576943219	0.0008278271436166	0.0012830410939278	0.0003920008147932	0.0004632019703428	-10.634009612150154	0.0	-10.456582581333798	-10.589378730663157	-10.665583944160142	-10.238382825691236	-9.606216906084471	-11.31685572649229	-11.076070989353164	0.3956267864589176	0.8503656752493249	-0.7274769958291358	-0.4104870451930207	-0.0074301293670515	5.62497822557047	5.72437746402448	6.32804655901082	5.46923482705481	-0.05428363367423094	-0.001827715655084415	0.11786531219707304	-0.13382318224623843	-0.10673955169337747	F1	True	substitution
361	ATGGACTGGCAAAAGTCCTTAACTTTGATCGTTGCTTTGACTTTGTCTAGACGGATTGGTTTGAAAAACGACTTGCCTTGGAAGTTGAAGTCTGACATGATGTTCTTTTCCAGAGTTACTTCTGGTCTGTTGGTCACCAGATCAACCGGTCAAATGAACGTCGTTTTGATGGGTCGTAAGACCTGGGAA	MDWQKSLTLIVALTLSRRIGLKNDLPWKLKSDMMFFSRVTSGLLVTRSTGQMNVVLMGRKTWE	965	803	821	465	851	768	442	535	GGT	G	18.0	R	CGG	0.000628628865986	0.0006478910058528	0.0006103912228567	0.0006196554715578	0.0007181252795287	0.0012225503227501	0.0005234572813855	0.0010916874631427	-10.635503858830484	0.0	-10.591961249374004	-10.67797816251479	-10.656246079580804	-10.443476830224512	-9.675890433891285	-10.899640573908076	-9.839224395355568	0.1920270286059722	0.9160708154827208	-0.2216624113932859	0.8170216842252387	0.5045243564156054	5.62497822557047	5.72437746402448	6.32804655901082	5.46923482705481	0.010956484201064404	-0.02691663021780668	0.12582134461932656	-0.07841841399455962	0.04882959861993549	F1	True	substitution
362	ATGGACTGGCAAAAGTCCTTAACTTTGATCGTTGCTTTGACTTTGTCTAGAGGTATTGGTTTGAAAAACGACTTGCCTTGGAAGTTGAAGTCTGACATGATGTTCTTTTCCAGAGTTACTTCTGGTCTGTTGGTCACCAGATCAACCGGTCAAATGAACGTCGTTTTGATGGGTCGTAAGACCTGGGTT	MDWQKSLTLIVALTLSRGIGLKNDLPWKLKSDMMFFSRVTSGLLVTRSTGQMNVVLMGRKTWV	963	752	834	479	1017	591	484	97	GAA	E	63.0	V	GTT	0.0006273260082327	0.000606742262019	0.0006200563701126	0.0006383117653251	0.000858206121364	0.0009407906780537	0.000573197566042	0.0001979321194857	-10.638497003142469	0.0	-10.686628575213682	-10.655313000847933	-10.61345113984002	-10.186388188052971	-10.053838614434907	-10.768679896024912	-12.30270663445695	0.4521088150894936	0.6327899607787746	-0.1133668951769824	-1.6892554946169298	0.1693709599562556	5.62497822557047	5.72437746402448	6.32804655901082	5.46923482705481	-0.03071190539976985	0.005132375091508205	0.09151974117359578	-0.0665561858910479	-0.26880513734395367	F1	True	substitution
363	ATGGACTGGCAAAAGTCCTTAACTTTGATCGTTGCTTTGACTTTGTCTAGAGGTATTGGTTTGAAAAACGACTTGCCTTGGAAGTTGAAGTCTGACATGATGTTCTTTTCCAGAGTTACTTCTGGTCTGAATGTCACCAGATCAACCGGTCAAATGAACGTCGTTTTGATGGGTCGTAAGACCTGGGAA	MDWQKSLTLIVALTLSRGIGLKNDLPWKLKSDMMFFSRVTSGLNVTRSTGQMNVVLMGRKTWE	963	874	841	470	884	269	605	575	TTG	L	44.0	N	AAT	0.0006273260082327	0.0007051765119742	0.0006252606801735	0.0006263184336175	0.0007459726757972	0.0004282109854424	0.0007164969575525	0.0011733089557142	-10.638497003142469	0.0	-10.46972795739072	-10.64325458403745	-10.6408160390112	-10.388589592519043	-11.189390572055816	-10.446751801137552	-9.73520133081234	0.2499074106234236	-0.7196626146650953	0.1965027828998984	0.9056147081988613	0.223205096761661	5.62497822557047	5.72437746402448	6.32804655901082	5.46923482705481	-0.02619930524741487	-0.01978422507839442	-0.07224456252604573	-0.03261438541643532	0.06005749552445233	F1	True	substitution
364	ATGGACTGGCAAAAGTCCTTAACTTTGATCGTTGCTTTGACTTTGTCTAGAGGTATTGGTTTGAAAAACGACTTGCCTTGGAAGTTGAAGTCTGACATGATGTTCTTTTCCAGAGTTACTTCTGGTCATTTGGTCACCAGATCAACCGGTCAAATGAACGTCGTTTTGATGGGTCGTAAGACCTGGGAA	MDWQKSLTLIVALTLSRGIGLKNDLPWKLKSDMMFFSRVTSGHLVTRSTGQMNVVLMGRKTWE	962	772	900	496	1065	353	696	605	CTG	L	43.0	H	CAT	0.000626674579356	0.0006228790243068	0.0006691255792582	0.0006609658363283	0.0008987114250272	0.0005619274269932	0.0008242675743084	0.0012345250751427	-10.639995907215884	0.0	-10.648760389623238	-10.545435383075558	-10.563136675189323	-10.119854436797274	-10.79732856134126	-10.24459963745078	-9.66182814448212	0.5201414704186114	-0.148568171718022	0.300835745624779	0.9013085307072046	0.4104886080216952	5.62497822557047	5.72437746402448	6.32804655901082	5.46923482705481	0.005211654924608593	0.013515810784302081	-0.003092500935084895	-0.02118619849051439	0.05951174920310426	F1	True	substitution
365	ATGGACTGGCAAAAGTCCTTAACTTTGATCCGGGCTTTGACTTTGTCTAGAGGTATTGGTTTGAAAAACGACTTGCCTTGGAAGTTGAAGTCTGACATGATGTTCTTTTCCAGAGTTACTTCTGGTCTGTTGGTCACCAGATCAACCGGTCAAATGAACGTCGTTTTGATGGGTCGTAAGACCTGGGAA	MDWQKSLTLIRALTLSRGIGLKNDLPWKLKSDMMFFSRVTSGLLVTRSTGQMNVVLMGRKTWE	960	770	801	502	238	285	162	21	GTT	V	11.0	R	CGG	0.0006253717216027	0.000621265348078	0.0005955217655398	0.0006689613908	0.00020083879733	0.000453680783833	0.0001918553836752	4.285128359999755e-05	-10.642998395377408	0.0	-10.652502791309054	-10.713558141883883	-10.545789431625428	-12.28167438860253	-11.106034825560336	-12.347693130414884	-14.510302053865315	-1.6386759932251227	-0.4535320342512818	-1.6341349885309988	-3.964512622239889	-1.6364054908780608	5.62497822557047	5.72437746402448	6.32804655901082	5.46923482705481	-0.24282132078044452	-0.2525080169108958	-0.04001963280507633	-0.23313462464999324	-0.5571613906281123	F1	True	substitution
366	ATGGACTGGCAAAAGTCCTTAACTTTGATCGTTGCTTTGACTTTGTCTAGAGGTATTGGTTTGAAAAACGACTTGCCTTGGAAGTTGAAGTCTGACATGATGTTCTTTTCCAGAGTTACTTCTGGTCTGTTGGTCTATAGATCAACCGGTCAAATGAACGTCGTTTTGATGGGTCGTAAGACCTGGGAA	MDWQKSLTLIVALTLSRGIGLKNDLPWKLKSDMMFFSRVTSGLLVYRSTGQMNVVLMGRKTWE	960	742	801	470	967	391	646	324	ACC	T	46.0	Y	TAT	0.0006253717216027	0.0005986738808751	0.0005955217655398	0.0006263184336175	0.0008160130967148	0.0006224181981709	0.0007650529497173	0.0006611340898285	-10.642998395377408	0.0	-10.705942050270515	-10.713558141883883	-10.6408160390112	-10.259120072433634	-10.649828137305088	-10.352152778605582	-10.562769473759452	0.3838783229437741	0.0561139129654275	0.3614053632783029	0.0780465652517481	0.2197259642650255	5.62497822557047	5.72437746402448	6.32804655901082	5.46923482705481	-0.008913550376238888	-0.0032754393679483023	0.021691820294809563	-0.014551661384529473	-0.044824913650498864	F1	True	substitution
367	ATGGACTGGCAAAAGTCCTTAACTTTGATCGTTGCTTTGACTTTGTCTAGAGGTATTGGTTTGAAAAACGACCTGCCTTGGAAGTTGAAGTCTGACATGATGTTCTTTTCCAGAGTTACTTCTGGTCTGTTGGTCACCAGATCAACCGGTCAAATGAACGTCGTTTTGATGGGTCGTAAGACCTGGGAA	MDWQKSLTLIVALTLSRGIGLKNDLPWKLKSDMMFFSRVTSGLLVTRSTGQMNVVLMGRKTWE	959	811	788	502	879	377	645	513	TTG	L	25.0	L	CTG	0.000624720292726	0.0006543457107679	0.0005858566182839	0.0006689613908	0.0007417533733323	0.0006001321245791	0.0007638686572254	0.0010467956422285	-10.644501985967796	0.0	-10.577659322674045	-10.737164754836218	-10.545789431625428	-10.39677279676707	-10.702432221343775	-10.35438778298889	-9.899804461037023	0.2477291892007258	-0.1247728986697307	0.3827769718473277	0.6459849705884047	0.3152530805240268	5.62497822557047	5.72437746402448	6.32804655901082	5.46923482705481	-0.0062109557718727365	-0.020052639990803874	-0.00021120484172646662	-0.012210706702019007	0.027153144860255645	F1	True	silent
368	ATGGACTGGCAAAAGTCCTTAACTTTGATCGTTGCTTTGACTTTGTCTAGAGGTATTGGTTTGAAAAACGACTTGCCTTGGAAGTTGAAGTCTGACATGATGTTCTTTTCCAGAGTTACTTCTGGTCTGTTGGTCACCAGATCAACCGGTCAAATGAACGTCGTTTTGATGGGTCGTAAGACCTGGATG	MDWQKSLTLIVALTLSRGIGLKNDLPWKLKSDMMFFSRVTSGLLVTRSTGQMNVVLMGRKTWM	959	787	843	463	1307	451	642	305	GAA	E	63.0	M	ATG	0.000624720292726	0.0006349815960226	0.0006267476259052	0.0006169902867339	0.0011029256643291	0.0007179299421358	0.00076031577975	0.0006223638808571	-10.644501985967796	0.0	-10.620997601383833	-10.639827753350511	-10.662464602315962	-9.82444872611504	-10.44386931135706	-10.361113646177204	-10.649954044193828	0.8200532598527559	0.1771282900267738	0.2787141071733092	0.012510558122134	0.2279211986000415	5.62497822557047	5.72437746402448	6.32804655901082	5.46923482705481	0.006367884537284549	0.0504729336257542	0.036345077316099185	-0.023609308241530087	-0.05313066390689727	F1	True	substitution
369	ATGGACTGGCAAAAGTCCTTAACTTTGATCGTTGCTTTGACTTGGTCTAGAGGTATTGGTTTGAAAAACGACTTGCCTTGGAAGTTGAAGTCTGACATGATGTTCTTTTCCAGAGTTACTTCTGGTCTGTTGGTCACCAGATCAACCGGTCAAATGAACGTCGTTTTGATGGGTCGTAAGACCTGGGAA	MDWQKSLTLIVALTWSRGIGLKNDLPWKLKSDMMFFSRVTSGLLVTRSTGQMNVVLMGRKTWE	959	779	873	492	758	366	758	517	TTG	L	15.0	W	TGG	0.000624720292726	0.0006285268911075	0.0006490518118805	0.0006556354666805	0.0006396462536813	0.0005826216381855	0.0008976937088014	0.0010549577914856	-10.644501985967796	0.0	-10.635737908829649	-10.589378730663157	-10.57481848023696	-10.610438113739384	-10.745153096328398	-10.121489095128416	-9.888599006329144	0.0340638722284136	-0.1094151874987492	0.467889635534739	0.6862194739078173	0.2509767538815763	5.62497822557047	5.72437746402448	6.32804655901082	5.46923482705481	-0.0006197081258220955	-0.046381899608128385	0.0016484129533727708	-0.002887829205016962	0.03225229189249689	F1	True	substitution
370	ATGGACTGGCAAAAGTCCTTAACTTTGATCGTTGCTTTGACTTTGTCTAGAGGTATTGGTTTGAAAAACGACTTGCCTTGGAAGTTGAAGTCTGACATGATGTTCTTTTCCAGAGTTACTTCTGGTCTGTTGGTCACCAGATCAACCTCTCAAATGAACGTCGTTTTGATGGGTCGTAAGACCTGGGAA	MDWQKSLTLIVALTLSRGIGLKNDLPWKLKSDMMFFSRVTSGLLVTRSTSQMNVVLMGRKTWE	958	786	874	499	1088	582	797	282	GGT	G	50.0	S	TCT	0.0006240688638494	0.0006341747579082	0.0006497952847463	0.0006649636135641	0.0009181202163658	0.000926463916459	0.0009438811159825	0.0005754315226285	-10.646007145249746	0.0	-10.622831924632711	-10.587727104791997	-10.55443698023894	-10.089029310660134	-10.075977591704156	-10.049107219309036	-10.763068124245285	0.5569778345896115	0.5468543329285556	0.5386198854829605	-0.2086311440063433	0.542737109205758	5.62497822557047	5.72437746402448	6.32804655901082	5.46923482705481	0.011457346203727216	0.018055032260928743	0.08111406151176072	0.004859660146525688	-0.08115720732321982	F1	True	substitution
371	ATGGACTGGCAAAAGTCCTTAACTTTGATCGTTGCTTTGACTTTGTCTAGAGGTATTGGTTTGAAAAACGACTTGCCTTGGAAGTTGAAGTCTGACATGATGTTCTTTTCCAGAGTTACTTCTGGTCTGTTGGTCGGGAGATCAACCGGTCAAATGAACGTCGTTTTGATGGGTCGTAAGACCTGGGAA	MDWQKSLTLIVALTLSRGIGLKNDLPWKLKSDMMFFSRVTSGLLVGRSTGQMNVVLMGRKTWE	958	764	842	479	1118	474	706	523	ACC	T	46.0	G	GGG	0.0006240688638494	0.0006164243193917	0.0006260041530394	0.0006383117653251	0.0009434360311553	0.0007545427773223	0.0008361104992266	0.0010672010153713	-10.646007145249746	0.0	-10.66378859885557	-10.6415401512262	-10.61345113984002	-10.049787679067284	-10.37210968571418	-10.224018760028327	-9.871952340397137	0.5962194661824611	0.2916789131413893	0.4175213911978712	0.7414987994428852	0.5068704286901662	5.62497822557047	5.72437746402448	6.32804655901082	5.46923482705481	0.031074400712741132	0.02289064676615644	0.05021565834298712	-0.008404951468001702	0.03925815465932582	F1	True	substitution
372	ATGGACTGGCAAAAGTCCTTAACTTTGATCGTTGCTTTGACTTTGTCTAGAGGTATTGGTTTGAAAAACGACTTGCCTTGGAAGTTGAAGTCTGACATGATGTTCTTTTCCAGAGTTACTTCTGGTCTGTTGGTCTCGAGATCAACCGGTCAAATGAACGTCGTTTTGATGGGTCGTAAGACCTGGGAA	MDWQKSLTLIVALTLSRGIGLKNDLPWKLKSDMMFFSRVTSGLLVSRSTGQMNVVLMGRKTWE	958	822	856	438	983	395	723	373	ACC	T	46.0	S	TCG	0.0006240688638494	0.0006632209300261	0.0006364127731612	0.0005836754764351	0.0008295148646025	0.0006287856477686	0.0008562434715876	0.0007611204182285	-10.646007145249746	0.0	-10.558222843209636	-10.617749587891447	-10.742545925975026	-10.235444545569893	-10.635144091547977	-10.18969129634839	-10.35958765638884	0.410562599679853	-0.0769212483383388	0.4280582915430582	0.3829582695861866	0.3967604346330198	5.62497822557047	5.72437746402448	6.32804655901082	5.46923482705481	-0.0030844739000821394	1.2774460278007125e-05	0.00558300365010607	-0.007250784427981629	-0.0061817222604422855	F1	True	substitution
373	ATGGACTGGCAAAAGTCCTTAACTTTGATCGTTGCTTTGACTTTGTCTAGAGGTATTGGTTTGAAAAACGACTTGCCTTGGAAGTTGAAGTCTGACATGATGTTCTTTTCCAGAGTTACTTCTGGTCTGTTGGTCACCAGATCAACCTATCAAATGAACGTCGTTTTGATGGGTCGTAAGACCTGGGAA	MDWQKSLTLIVALTLSRGIGLKNDLPWKLKSDMMFFSRVTSGLLVTRSTYQMNVVLMGRKTWE	956	743	749	437	744	255	518	238	GGT	G	50.0	Y	TAT	0.000622766006096	0.0005994807189895	0.000556861176516	0.0005823428840231	0.0006278322067795	0.0004059249118506	0.000613463510764	0.0004856478807999	-10.649022183005178	0.0	-10.703999026352722	-10.810394665833844	-10.7458435160756	-10.637333340802442	-11.266499497753582	-10.670734845612952	-11.007801713336134	0.0116888422027354	-0.5625004714008597	0.1396598202208903	-0.2619581972605331	-0.1251346775288988	5.62497822557047	5.72437746402448	6.32804655901082	5.46923482705481	-0.05117669180673464	-0.04913909943279762	-0.05321428418067166	-0.038840720660361094	-0.08791564754012111	F1	True	substitution
374	ATGGACTGGCAAAAGTCCTTAACTTTGATCGTTGCTTTGACTTTGTCTAGAGGTATTGGTTTGAAAAACGACTTGCCTTGGAAGTTGAAGTCTGACATGATGCTTTTTTCCAGAGTTACTTCTGGTCTGTTGGTCACCAGATCAACCGGTCAAATGAACGTCGTTTTGATGGGTCGTAAGACCTGGGAA	MDWQKSLTLIVALTLSRGIGLKNDLPWKLKSDMMLFSRVTSGLLVTRSTGQMNVVLMGRKTWE	955	828	911	432	520	350	523	317	TTC	F	35.0	L	CTT	0.0006221145772194	0.0006680619587124	0.0006773037807825	0.0005756799219633	0.0004388074563513	0.0005571518397949	0.0006193849732231	0.0006468503286285	-10.650532068062816	0.0	-10.547730469391992	-10.527909330490544	-10.762445483412732	-11.15412433888202	-10.809641822780112	-10.656875997052566	-10.59428044650467	-0.5035922708192029	-0.2619113533881183	-0.1289666665620217	0.1681650369080625	-0.19543900997507	5.62497822557047	5.72437746402448	6.32804655901082	5.46923482705481	-0.05083430314596937	-0.11263546090551307	-0.01681687660808237	-0.06826491819130602	-0.033403688100632725	F1	True	substitution
375	ATGGACTGGCAAAAGTCCTTAACTTTGATCGTTGCTTTGACTTTGTCTAGAGGTATTGGTTTGAAAAACGACTTGCCTTGGAAGTTGAAGTCTGACATGATGTTCTTTTCCAGAGTTACTTCTGGTCTGTTGGTCACCGCGTCAACCGGTCAAATGAACGTCGTTTTGATGGGTCGTAAGACCTGGGAA	MDWQKSLTLIVALTLSRGIGLKNDLPWKLKSDMMFFSRVTSGLLVTASTGQMNVVLMGRKTWE	955	748	846	446	1033	419	737	404	AGA	R	47.0	A	GCG	0.0006221145772194	0.0006035149095615	0.0006289780445027	0.0005943362157307	0.0008717078892517	0.0006669903453545	0.0008728235664731	0.0008243770749713	-10.650532068062816	0.0	-10.694322967003682	-10.634702721172644	-10.716433085655895	-10.163867613045417	-10.550046500913089	-10.162022324204438	-10.24440799389228	0.4866644550174008	0.1442764660905933	0.4726803969682063	0.4720250917636139	0.4723527443659101	5.62497822557047	5.72437746402448	6.32804655901082	5.46923482705481	0.007248386178829139	0.009390550577319585	0.03236715145764865	-0.0023630696683372703	0.005106221780338692	F1	True	substitution
376	ATGGACTGGCAAAAGTCCTTAACTTTGATCGTTGCTTTGACTTTGTCTAGAGGTATTGGTTTGAAAAACGACTTGCCTTGGAAGTTGAAGTCTGACATGATGTTCTTTTCTAGAGTTACTTCTGGTCTGTTGGTCACCAGATCAACCGGTCAAATGAACGTCGTTTTGATGGGTCGTAAGACCTGGGAA	MDWQKSLTLIVALTLSRGIGLKNDLPWKLKSDMMFFSRVTSGLLVTRSTGQMNVVLMGRKTWE	953	757	879	449	917	441	637	320	TCC	S	37.0	S	TCT	0.000620811719466	0.0006107764525909	0.0006535126490756	0.0005983339929665	0.0007738200720656	0.0007020113181416	0.0007543943172909	0.0006529719405713	-10.653556587075984	0.0	-10.677067936905589	-10.579497219149191	-10.706761350835052	-10.33571422831542	-10.47621808905492	-10.372393571043208	-10.580691381756717	0.317842358760565	0.2008498478506677	0.2071036481059831	0.1260699690783369	0.2039767479783254	5.62497822557047	5.72437746402448	6.32804655901082	5.46923482705481	-0.02143302072685336	-0.011412829514829118	0.03921744746071657	-0.0314532119388776	-0.03873863503643205	F1	True	silent
377	ATGGACTGGCAAAAGTCCTTAACTTTGATCGTTGCTTTGACTTTGTCTAGAGGTATTGGTTTGAAAAACGACTTGCCTTGGAAGTTGAAGTCTGACATGATGTTCTTTTCCAGAGTTACTTCTGGTCTGTTGGTCACCAGATCAACCGGTCAAATGAACGTCGTTTTGATTGGTCGTAAGACCTGGGAA	MDWQKSLTLIVALTLSRGIGLKNDLPWKLKSDMMFFSRVTSGLLVTRSTGQMNVVLIGRKTWE	953	735	830	433	1003	387	655	236	ATG	M	57.0	I	ATT	0.000620811719466	0.0005930260140744	0.0006170824786493	0.0005770125143753	0.0008463920744622	0.0006160507485732	0.0007757115821437	0.0004815668061714	-10.653556587075984	0.0	-10.719616987167592	-10.662249048058309	-10.759109770849475	-10.206386261298292	-10.664663178468029	-10.332192036874694	-11.019976427282236	0.4471703257776909	0.0549538086995635	0.3300570111836123	-0.2608666564327606	0.1925054099415879	5.62497822557047	5.72437746402448	6.32804655901082	5.46923482705481	-0.00673080214388169	0.004523821634861645	0.021551346853604943	-0.017985425922625024	-0.08777731037390102	F1	True	substitution
378	ATGGACTGGCAAAAGTCCTTAACTTTGATCGTTGCTTTGACTTTGTCTTTGGGTATTGGTTTGAAAAACGACTTGCCTTGGAAGTTGAAGTCTGACATGATGTTCTTTTCCAGAGTTACTTCTGGTCTGTTGGTCACCAGATCAACCGGTCAAATGAACGTCGTTTTGATGGGTCGTAAGACCTGGGAA	MDWQKSLTLIVALTLSLGIGLKNDLPWKLKSDMMFFSRVTSGLLVTRSTGQMNVVLMGRKTWE	952	757	826	486	952	482	818	454	AGA	R	17.0	L	TTG	0.0006201602905893	0.0006107764525909	0.0006141085871859	0.0006476399122088	0.0008033551893201	0.0007672776765176	0.0009687512583107	0.0009264039406856	-10.655071227677984	0.0	-10.677067936905589	-10.66921860287315	-10.592520481970418	-10.28167438860253	-10.347963598382478	-10.01158610035776	-10.076070989353164	0.3733968390754523	0.3291043385231091	0.6576325025153906	0.5164494926172551	0.4449231658463537	5.62497822557047	5.72437746402448	6.32804655901082	5.46923482705481	0.014316085997190163	-0.0045670374328534895	0.05474738746947434	0.01789579367962808	0.010736378314752248	F1	True	substitution
379	ATGGACTGGCAAAAGTCCTTAACTTTGATCGTTGCTTTGACTTTGTCTAGAGGTATTAGGTTGAAAAACGACTTGCCTTGGAAGTTGAAGTCTGACATGATGTTCTTTTCCAGAGTTACTTCTGGTCTGTTGGTCACCAGATCAACCGGTCAAATGAACGTCGTTTTGATGGGTCGTAAGACCTGGGAA	MDWQKSLTLIVALTLSRGIRLKNDLPWKLKSDMMFFSRVTSGLLVTRSTGQMNVVLMGRKTWE	951	821	854	432	207	443	173	20	GGT	G	20.0	R	AGG	0.0006195088617127	0.0006624140919117	0.0006349258274295	0.0005756799219633	0.0001746791220475	0.0007051950429404	0.0002048826010852	4.081074628571196e-05	-10.656587460125364	0.0	-10.559979015113514	-10.621124314672103	-10.762445483412732	-12.483005194411149	-10.46969004605742	-12.252914905662784	-14.580691381756717	-1.8264177342857848	0.0902889690560933	-1.6317905909906791	-3.8182458983439833	-1.7291041626382322	5.62497822557047	5.72437746402448	6.32804655901082	5.46923482705481	-0.25426031533474824	-0.2756428013084971	0.025829972246440992	-0.23287782936099938	-0.5386241782969198	F1	True	substitution
380	ATGGACTGGCAAAAGTCCTTAACTTTGATCGTTGCTTTGACTTTGTCTGTGGGTATTGGTTTGAAAAACGACTTGCCTTGGAAGTTGAAGTCTGACATGATGTTCTTTTCCAGAGTTACTTCTGGTCTGTTGGTCACCAGATCAACCGGTCAAATGAACGTCGTTTTGATGGGTCGTAAGACCTGGGAA	MDWQKSLTLIVALTLSVGIGLKNDLPWKLKSDMMFFSRVTSGLLVTRSTGQMNVVLMGRKTWE	949	783	797	493	1257	453	830	215	AGA	R	17.0	V	GTG	0.0006182060039593	0.000631754243565	0.0005925478740765	0.0006569680590924	0.00106073263968	0.0007211136669346	0.0009829627682126	0.0004387155225714	-10.659624713964815	0.0	-10.628348929600278	-10.720780660302124	-10.571889149198288	-9.880723217489964	-10.437485694566204	-9.99057560706522	-11.154426627054615	0.7789014964748517	0.1908632350340742	0.7302050532369027	-0.582537477856329	0.4605341441354884	5.62497822557047	5.72437746402448	6.32804655901082	5.46923482705481	0.03192664007803792	0.04540193999404044	0.038008199370301615	0.025845080785774226	-0.12854447982055875	F1	True	substitution
381	ATGGACTGGCAAAAGTCCTTAACTTTGATCGTTGCTTTGACTTTGTCTAGAGGTATTGGTTTGAAAAACGACTTGCCTTGGAAGTTGAAGTCTGACATGATGTTCTTTTCCAGAGTTACTTCTGGTCTGTTGGTCACCAGATCAACCGGTCAAATGAACGTCGTTTTGATGGGTCGTAAGACCTGGACG	MDWQKSLTLIVALTLSRGIGLKNDLPWKLKSDMMFFSRVTSGLLVTRSTGQMNVVLMGRKTWT	948	822	829	494	1034	607	485	123	GAA	E	63.0	T	ACG	0.0006175545750827	0.0006632209300261	0.0006163390057834	0.0006583006515044	0.0008725517497447	0.0009662604764444	0.0005743818585338	0.0002509860896571	-10.661145742087667	0.0	-10.558222843209636	-10.663988282796844	-10.568965753991522	-10.16247168159554	-10.015300228356756	-10.765702196225018	-11.960104971304837	0.498674060492128	0.5429226148528787	-0.1017139134281741	-1.3911392173133148	0.1984800735319769	5.62497822557047	5.72437746402448	6.32804655901082	5.46923482705481	-0.02720465706300143	0.010870453937059389	0.08063798191778888	-0.06527976806306225	-0.2310231690017426	F1	True	substitution
382	ATGGACTGGCAAAAGTCCTTAACTTTGATCGTTGCTTTGACTTTGTCTAGAGGTATTGGTTTGAAAAACGACTTGCCTTGGAAGTTGAAGTCTGACATGATGTTCTTTTCCAGAGTTACTTCTGGTCTGTTGGTCACCAGATCAACCGGTCAAATGGAGGTCGTTTTGATGGGTCGTAAGACCTGGGAA	MDWQKSLTLIVALTLSRGIGLKNDLPWKLKSDMMFFSRVTSGLLVTRSTGQMEVVLMGRKTWE	946	745	779	445	646	410	531	272	AAC	N	53.0	E	GAG	0.0006162517173293	0.0006010943952183	0.0005791653624913	0.0005930036233187	0.0005451338784672	0.0006526635837598	0.0006288593131577	0.0005550261494856	-10.664192617646531	0.0	-10.700120811541794	-10.753737056230923	-10.71967145972244	-10.841101797216549	-10.581372835106992	-10.634975082495354	-10.815156635393738	-0.1769091795700177	0.1187479764348005	0.1187619737355714	-0.095485175671298	0.0116314003817512	5.62497822557047	5.72437746402448	6.32804655901082	5.46923482705481	-0.053973678926023526	-0.07237940042749211	0.02927598552039746	-0.041129781468625504	-0.06681757638342155	F1	True	substitution
383	ATGGACTGGGGGAAGTCCTTAACTTTGATCGTTGCTTTGACTTTGTCTAGAGGTATTGGTTTGAAAAACGACTTGCCTTGGAAGTTGAAGTCTGACATGATGTTCTTTTCCAGAGTTACTTCTGGTCTGTTGGTCACCAGATCAACCGGTCAAATGAACGTCGTTTTGATGGGTCGTAAGACCTGGGAA	MDWGKSLTLIVALTLSRGIGLKNDLPWKLKSDMMFFSRVTSGLLVTRSTGQMNVVLMGRKTWE	945	733	790	472	1206	303	686	556	CAA	Q	4.0	G	GGG	0.0006156002884527	0.0005914123378457	0.0005873435640156	0.0006289836184414	0.0010176957545378	0.0004823343070225	0.0008124246493902	0.0011345387467427	-10.665718471877492	0.0	-10.723548038757508	-10.73350773122813	-10.63468993621436	-9.940477960010387	-11.017678951139487	-10.265478367126695	-9.78367840392057	0.7252405118671028	-0.2941309123819824	0.4680293641014348	0.8510115322937892	0.5966349379842688	5.62497822557047	5.72437746402448	6.32804655901082	5.46923482705481	0.017958476547827135	0.03878947703053502	-0.02071824345815793	-0.002872523934880751	0.05313732503898446	F1	True	substitution
384	ATGGACTGGCAAAAGTCCTTAACTTTGATCGTTGCTTTGACTTTGTCTAGAGGTATTGGTTTGAAAAACGACTTGCCTTGGAAGTTGAAGTCTGACATGCGGTTCTTTTCCAGAGTTACTTCTGGTCTGTTGGTCACCAGATCAACCGGTCAAATGAACGTCGTTTTGATGGGTCGTAAGACCTGGGAA	MDWQKSLTLIVALTLSRGIGLKNDLPWKLKSDMRFFSRVTSGLLVTRSTGQMNVVLMGRKTWE	944	765	799	439	1062	407	644	609	ATG	M	34.0	R	CGG	0.000614948859576	0.000617231157506	0.0005940348198081	0.000585008068847	0.0008961798435482	0.0006478879965615	0.0007626843647336	0.0012426872243999	-10.667245941624085	0.0	-10.661901489311305	-10.717164881364615	-10.739255856040842	-10.12392410110632	-10.591967950346191	-10.35662625518489	-9.652321058737744	0.5433218405177644	0.0699335389651114	0.3605386261797267	1.0869347973030976	0.4519302333487456	5.62497822557047	5.72437746402448	6.32804655901082	5.46923482705481	0.01986872303547119	0.016372249962215132	0.023365196108727247	-0.014646600062778476	0.08303721983976846	F1	True	substitution
385	ATGGACTGGCAAAAGTCCTTAACTTTGATCGTTGCTTTGACTTTGTCTAGAGGTATTGGTTTGAAAAACGACTTGCCTTGGAAGTTGAAGTCTGACATGATGTTCTTTTCCAGAGTTACTTCTGGTCTGTTGGTCACCAGATCACCTGGTCAAATGAACGTCGTTTTGATGGGTCGTAAGACCTGGGAA	MDWQKSLTLIVALTLSRGIGLKNDLPWKLKSDMMFFSRVTSGLLVTRSPGQMNVVLMGRKTWE	943	686	779	445	458	185	374	199	ACC	T	49.0	P	CCT	0.0006142974306993	0.0005534909464695	0.0005791653624913	0.0005930036233187	0.0003864881057863	0.0002944945438916	0.0004429253919416	0.0004060669255428	-10.66877503031083	0.0	-10.819152660718506	-10.753737056230923	-10.71967145972244	-11.33728836381353	-11.729471474096128	-11.14064867341187	-11.265994856100429	-0.6685133335027	-0.9103188133776214	-0.3869116171809459	-0.5463233963779874	-0.6074183649403437	5.62497822557047	5.72437746402448	6.32804655901082	5.46923482705481	-0.11023698478317483	-0.132958129728362	-0.09533053255938574	-0.09651910589264732	-0.12395486367370233	F1	True	substitution
386	ATGGACTGGCAAAAGTCCTTAACTTTGATCGTTGCTTTGACTTTGTCTAGAGGTATTGGTTTGAAAAACGACTTGCCTTGGAAGTTGAAGTCTGACATGATGTTCTTTTCCAGAGTTACTTCTGGTCTGTTGGTCACCAGATCAACCGGTCAAATGAACGTCGTTTTGATGGGTCGTCCGACCTGGGAA	MDWQKSLTLIVALTLSRGIGLKNDLPWKLKSDMMFFSRVTSGLLVTRSTGQMNVVLMGRPTWE	943	685	792	425	387	834	268	112	AAG	K	60.0	P	CCG	0.0006142974306993	0.0005526841083551	0.0005888305097473	0.0005663517750797	0.0003265740107845	0.0013276132411114	0.0003173903878084	0.0002285401791999	-10.66877503031083	0.0	-10.821257249043429	-10.729859954212984	-10.786013954551136	-11.580302395766063	-9.556949361167776	-11.621453942841736	-12.095264554586471	-0.9115273654552336	1.2643078878756526	-0.8915939886287507	-1.3092506000353374	-0.9015606770419922	5.62497822557047	5.72437746402448	6.32804655901082	5.46923482705481	-0.15735189466214367	-0.16290393295274702	0.16798829577036659	-0.15179985637154028	-0.22064495962131359	F1	True	substitution
387	ATGGACTGGCAAAAGTCCTTAACTTTGATCGTTGCTTTGACTTTGTCTAGAGGTATTGGTTTGAAAAACGACTTGCCTTGGAAGTTGAAGTCTGACATGATGTTCTTTTCCAGAGTTACTTCTGGTCTGTTGGTCACCAGATCAACCGGTCAAATGTGTGTCGTTTTGATGGGTCGTAAGACCTGGGAA	MDWQKSLTLIVALTLSRGIGLKNDLPWKLKSDMMFFSRVTSGLLVTRSTGQMCVVLMGRKTWE	941	747	818	494	802	261	583	444	AAC	N	53.0	C	TGT	0.000612994572946	0.0006027080714471	0.0006081608042592	0.0006583006515044	0.0006767761153726	0.0004154760862471	0.0006904425227324	0.0009059985675428	-10.67183807825739	0.0	-10.696252994102082	-10.683259541350846	-10.568965753991522	-10.529033725455552	-11.232946938042556	-10.500191060099011	-10.108203610293971	0.1428043528018356	-0.5366939439404739	0.1830684812518352	0.4607621436975506	0.1629364170268354	5.62497822557047	5.72437746402448	6.32804655901082	5.46923482705481	-0.0335340483519901	-0.03298217528927903	-0.05008945150470353	-0.034085921414701174	0.003678804427903779	F1	True	substitution
388	ATGGACTGGCAAAAGTCCTTAACTTTGATCGTTGCTTTGACTTTGTCTAGAGGTATTGGTTTGAAAAACGACTTGCCTTGGAAGTTGAAGTCTGACATGATGTTCTTTTCCAGAGTTACTTCTGGTCTGTTGGTCACCACGTCAACCGGTCAAATGAACGTCGTTTTGATGGGTCGTAAGACCTGGGAA	MDWQKSLTLIVALTLSRGIGLKNDLPWKLKSDMMFFSRVTSGLLVTTSTGQMNVVLMGRKTWE	940	782	835	470	743	340	673	395	AGA	R	47.0	T	ACG	0.0006123431440693	0.0006309474054506	0.0006207998429785	0.0006263184336175	0.0006269883462865	0.0005412332158008	0.0007970288469965	0.0008060122391428	-10.673372044420926	0.0	-10.630192629583966	-10.65358418693118	-10.6408160390112	-10.639273751371878	-10.851461998474738	-10.293080438689191	-10.276910633579613	0.0340982930490483	-0.2212693688907716	0.3605037482419888	0.3639054054315895	0.1973010206455185	5.62497822557047	5.72437746402448	6.32804655901082	5.46923482705481	-0.01327304235976138	-0.0463776580459915	-0.011895664276468425	-0.014650420443054335	-0.008596399905088965	F1	True	substitution
389	ATGGACTGGCAAAAGTCCTTAACTTTGATCGTTGCTTTGACTTTGTCTAGAGGTATTGGTTTGAAAAACGACTTGTGTTGGAAGTTGAAGTCTGACATGATGTTCTTTTCCAGAGTTACTTCTGGTCTGTTGGTCACCAGATCAACCGGTCAAATGAACGTCGTTTTGATGGGTCGTAAGACCTGGGAA	MDWQKSLTLIVALTLSRGIGLKNDLCWKLKSDMMFFSRVTSGLLVTRSTGQMNVVLMGRKTWE	936	672	819	462	799	268	465	311	CCT	P	26.0	C	TGT	0.0006097374285626	0.000542195212868	0.000608904277125	0.0006156576943219	0.0006742445338936	0.000426619123043	0.0005506960086974	0.0006346071047428	-10.679524271402522	0.0	-10.848900004112558	-10.681496932651584	-10.665583944160142	-10.534440458982496	-11.194763744154669	-10.826456227304114	-10.621848706513472	0.145083812420026	-0.3458637400421089	-0.1449592946525282	0.0437352376466684	-0.0506120285029298	5.62497822557047	5.72437746402448	6.32804655901082	5.46923482705481	-0.040937334065147726	-0.03270128513393993	-0.026982411721031534	-0.07001668233642136	-0.04917338299635553	F1	True	substitution
390	ATGGACTGGCAAAAGTCCTTAACTTTGATCGTTGCTTTGACTTTGTCTAGAGGTATTGGTCGGAAAAACGACTTGCCTTGGAAGTTGAAGTCTGACATGATGTTCTTTTCCAGAGTTACTTCTGGTCTGTTGGTCACCAGATCAACCGGTCAAATGAACGTCGTTTTGATGGGTCGTAAGACCTGGGAA	MDWQKSLTLIVALTLSRGIGRKNDLPWKLKSDMMFFSRVTSGLLVTRSTGQMNVVLMGRKTWE	936	754	849	462	1179	480	551	947	TTG	L	21.0	R	CGG	0.0006097374285626	0.0006083559382478	0.0006312084631003	0.0006156576943219	0.0009949115212273	0.0007640939517188	0.0006525451629941	0.0019323888366284	-10.679524271402522	0.0	-10.682796713622654	-10.629595830739555	-10.665583944160142	-9.97314414893071	-10.35396233900392	-10.58163462472835	-9.015398861175692	0.7063801224718116	0.328834374618733	0.0479612060112053	1.65018508298445	0.5176072485452723	5.62497822557047	5.72437746402448	6.32804655901082	5.46923482705481	0.04559003647228848	0.03646537457018934	0.05471469837438762	-0.04888499503605056	0.15442112633036686	F1	True	substitution
391	ATGGACTGGCAAAAGTCCTTAACTTTGATCGTTGCTTTGACTTTGTCTAGAGGTATTGGTTTGAAAAACGACCCGCCTTGGAAGTTGAAGTCTGACATGATGTTCTTTTCCAGAGTTACTTCTGGTCTGTTGGTCACCAGATCAACCGGTCAAATGAACGTCGTTTTGATGGGTCGTAAGACCTGGGAA	MDWQKSLTLIVALTLSRGIGLKNDPPWKLKSDMMFFSRVTSGLLVTRSTGQMNVVLMGRKTWE	935	642	735	448	593	505	317	281	TTG	L	25.0	P	CCG	0.000609085999686	0.0005179900694364	0.0005464525563942	0.0005970014005546	0.000500409272339	0.0008038905117041	0.0003754207199077	0.0005733909853142	-10.681066436210928	0.0	-10.914787939769017	-10.837616134568869	-10.709978063518596	-10.96460385736447	-10.280713356973283	-11.3792041031601	-10.76819315642315	-0.2835374211535413	0.6340745827957317	-0.5415879685912319	-0.0582150929045539	-0.1708762570290476	5.62497822557047	5.72437746402448	6.32804655901082	5.46923482705481	-0.07380648391279171	-0.08551884062763018	0.09167529208455695	-0.11346169249967383	-0.06209412719795325	F1	True	substitution
392	ATGGACTGGCAAAAGTCCTTAACTTTGATCGTTGCTTTGACTTTGTCTAGAGGTATTGGTTTGAAAAACGACTTGCCTTGGAAGTTGAAGTCTGACATGATGTTCTTTGTGAGAGTTACTTCTGGTCTGTTGGTCACCAGATCAACCGGTCAAATGAACGTCGTTTTGATGGGTCGTAAGACCTGGGAA	MDWQKSLTLIVALTLSRGIGLKNDLPWKLKSDMMFFVRVTSGLLVTRSTGQMNVVLMGRKTWE	933	742	825	421	697	343	672	370	TCC	S	37.0	V	GTG	0.0006077831419326	0.0005986738808751	0.0006133651143201	0.0005610214054319	0.0005881707636093	0.000546008802999	0.0007958445545046	0.0007549988062856	-10.684155720134168	0.0	-10.705942050270515	-10.670966265159416	-10.799656562509805	-10.73147730604205	-10.838788168439628	-10.295225710520748	-10.371238016127764	-0.0473215859078823	-0.1328461181691125	0.3757405546386678	0.4284185463820389	0.1642094843653927	5.62497822557047	5.72437746402448	6.32804655901082	5.46923482705481	-0.007085105911918847	-0.05641075635807233	-0.0011887660471310612	-0.012981445776706634	-0.00042028328682076514	F1	True	substitution
393	ATGGACTGGCAAAAGTCCTTAGGTTTGATCGTTGCTTTGACTTTGTCTAGAGGTATTGGTTTGAAAAACGACTTGCCTTGGAAGTTGAAGTCTGACATGATGTTCTTTTCCAGAGTTACTTCTGGTCTGTTGGTCACCAGATCAACCGGTCAAATGAACGTCGTTTTGATGGGTCGTAAGACCTGGGAA	MDWQKSLGLIVALTLSRGIGLKNDLPWKLKSDMMFFSRVTSGLLVTRSTGQMNVVLMGRKTWE	932	691	751	443	938	380	517	168	ACT	T	8.0	G	GGT	0.000607131713056	0.0005575251370414	0.0005583481222477	0.0005903384384948	0.0007915411424183	0.0006049077117773	0.0006122792182722	0.0003428102687999	-10.685702846331646	0.0	-10.80867552650306	-10.806547476778324	-10.726170097021182	-10.303048039395096	-10.690997326281492	-10.673522662984572	-11.510302053865315	0.3826548069365483	0.1176782002215688	0.1330248137937513	-0.784131956844135	0.12535150700766	5.62497822557047	5.72437746402448	6.32804655901082	5.46923482705481	-0.02149685002537593	-0.0034262091375058777	0.02914644962399438	-0.03956749091324598	-0.1540936926712957	F1	True	substitution
394	ATGGACTGGCAAAAGTCCTTAACTTTGATCGTTGCTTTGACTTTGTCTAGAGGTATTGGTTTGAAAAACGACTTGCCTTGGAAGTTGAAGTCTGACATGATGTTCTTTTCCAGAGTTACTTCTGGTCTGTTGGTCACCAGATCAACCGGTCAAATGAACGTCGTTTTGAAGGGTCGTAAGACCTGGGAA	MDWQKSLTLIVALTLSRGIGLKNDLPWKLKSDMMFFSRVTSGLLVTRSTGQMNVVLKGRKTWE	932	709	797	419	117	245	140	11	ATG	M	57.0	K	AAG	0.000607131713056	0.0005720482231004	0.0005925478740765	0.000558356220608	9.87316776790461e-05	0.0003900062878564	0.0001658009488551	2.2445910457141573e-05	-10.685702846331646	0.0	-10.771575609651803	-10.720780660302124	-10.806526551876848	-13.30612743232707	-11.32421499560987	-12.55826011635454	-15.44318785800678	-2.6204245859954245	-0.5526393859580665	-1.8374794560524168	-4.636661306129932	-2.228952021023921	5.62497822557047	5.72437746402448	6.32804655901082	5.46923482705481	-0.31444685423062735	-0.37348559972249185	-0.052020235812156514	-0.2554081087387628	-0.6423466093813551	F1	True	substitution
395	ATGGACTGGCAAAAGTCCTTAACTTTGATCGTTGCTTTGACTTTGTCTAGAGGTATTGGTTTGAAAAACGACTTGCCTTGGAAGTTGAAGTCTGACATGATGTTCTTTTCCAGAGTTACTTCTGGTCTGTTGGTCACCAGATCAACCGGTCAAATGAACGTCGTTTTGATGGGTCGTACTACCTGGGAA	MDWQKSLTLIVALTLSRGIGLKNDLPWKLKSDMMFFSRVTSGLLVTRSTGQMNVVLMGRTTWE	932	755	826	474	1035	503	579	259	AAG	K	60.0	T	ACT	0.000607131713056	0.0006091627763622	0.0006141085871859	0.0006316488032653	0.0008733956102377	0.0008007067869053	0.0006857053527652	0.0005284991643999	-10.685702846331646	0.0	-10.680884592678876	-10.66921860287315	-10.62858973667794	-10.161077099523787	-10.286438344806912	-10.51012359531027	-10.885811188957524	0.5246257468078586	0.394446247871965	0.1590950075628789	-0.2572214522795839	0.276770627717422	5.62497822557047	5.72437746402448	6.32804655901082	5.46923482705481	-0.011321740088627567	0.0140683931075173	0.06265943738618346	-0.036711873284772434	-0.08731533295636981	F1	True	substitution
396	ATGGACTGGCAAAAGTCCTTAACTTTGATCGTTGCTTTGACTTTGTCTAGAGGTATTGGTTTGAAAAACGACTTGCCTTGGAAGTTGAAGTCTGACATGATGTTCTTTTCCAGAGTTACTTCTGGTCTGTTGGTCACCAGATCAACCGGTCAAATGAACGTCGTTTTGGTGGGTCGTAAGACCTGGGAA	MDWQKSLTLIVALTLSRGIGLKNDLPWKLKSDMMFFSRVTSGLLVTRSTGQMNVVLVGRKTWE	930	736	763	423	892	471	543	211	ATG	M	57.0	V	GTG	0.0006058288553026	0.0005938328521888	0.0005672697966378	0.0005636865902558	0.0007527235597411	0.000749767190124	0.0006430708230595	0.0004305533733142	-10.688802084990533	0.0	-10.717655470834304	-10.783677327458063	-10.79281913245625	-10.375592251990168	-10.381269684999657	-10.602734745495146	-11.181520287936891	0.3132098330003643	0.3363857858346488	0.1809425819629186	-0.388701155480641	0.2470762074816415	5.62497822557047	5.72437746402448	6.32804655901082	5.46923482705481	-0.02315123172458994	-0.011983680110276361	0.055629075426987085	-0.03431878333890352	-0.10397850220336684	F1	True	substitution
397	ATGGACTGGCAAAAGTCCTTAACTTTGATCGTTGCTTTGACTTTGTCTAGAGGTATTGGTTTGAAAAACGACTTGCCTTGGAAGTTGAAGTCTGACATGATGTTCTTTTCCAGAGTTACTTCTGGTCTGTTGGTCACCAGATCAACCGGTCAAATGAACGTCGTTTTGATGATTCGTAAGACCTGGGAA	MDWQKSLTLIVALTLSRGIGLKNDLPWKLKSDMMFFSRVTSGLLVTRSTGQMNVVLMIRKTWE	928	773	833	489	127	97	141	12	GGT	G	58.0	I	ATT	0.0006045259975493	0.0006236858624211	0.0006193128972468	0.0006516376894446	0.0001071702826088	0.0001544106527431	0.0001669852413469	2.448644777142717e-05	-10.691907995858354	0.0	-10.646892822966471	-10.657043888927047	-10.583642330623968	-13.187807465138308	-12.660940092425312	-12.547991780900714	-15.31765697592292	-2.495899469279953	-2.0140472694588407	-1.890947891973667	-4.734014645298954	-2.254973369369397	5.62497822557047	5.72437746402448	6.32804655901082	5.46923482705481	-0.3097028002153339	-0.3581407876897715	-0.22897760112619442	-0.2612648127408963	-0.6546847507661807	F1	True	substitution
398	ATGGACTGGCAAAAGTCCTTAACTTTGATCGTTGCTTTGACTTTGTCTAGAGGTATTGGTGTTAAAAACGACTTGCCTTGGAAGTTGAAGTCTGACATGATGTTCTTTTCCAGAGTTACTTCTGGTCTGTTGGTCACCAGATCAACCGGTCAAATGAACGTCGTTTTGATGGGTCGTAAGACCTGGGAA	MDWQKSLTLIVALTLSRGIGVKNDLPWKLKSDMMFFSRVTSGLLVTRSTGQMNVVLMGRKTWE	927	750	828	487	1046	315	561	351	TTG	L	21.0	V	GTT	0.0006038745686726	0.0006051285857902	0.0006155955329176	0.0006489725046207	0.0008826780756605	0.0005014366558154	0.0006643880879124	0.0007162285973142	-10.693463462360397	0.0	-10.690470641508076	-10.66572961679327	-10.589555023493858	-10.145825015663531	-10.96164491622516	-10.555686172690717	-10.447292256339516	0.5476384466968636	-0.2711742747170866	0.1100434441025548	0.1422627671543423	0.1261531056284486	5.62497822557047	5.72437746402448	6.32804655901082	5.46923482705481	-0.02731246246790702	0.016904170848432102	-0.017938495132238882	-0.04208477195066236	-0.036686429803575164	F1	True	substitution
399	ATGGACTGGCAAAAGTCCTTAACTTTGATCGTTGCTTTGACTTTGTCTAGAGGTATTGGTTTGAAAAACGACTTGCCTTGGAAGTTGAAGTCTGACATGATGTTCTTTTCCAGAGTTACTTCTGGTAATTTGGTCACCAGATCAACCGGTCAAATGAACGTCGTTTTGATGGGTCGTAAGACCTGGGAA	MDWQKSLTLIVALTLSRGIGLKNDLPWKLKSDMMFFSRVTSGNLVTRSTGQMNVVLMGRKTWE	927	771	826	475	892	336	628	524	CTG	L	43.0	N	AAT	0.0006038745686726	0.0006220721861924	0.0006141085871859	0.0006329813956773	0.0007527235597411	0.0005348657662031	0.0007437356848645	0.0010692415526856	-10.693463462360397	0.0	-10.650630376976284	-10.66921860287315	-10.62554928235789	-10.375592251990168	-10.86853551183368	-10.39292238440788	-9.869196475106628	0.3178712103702281	-0.2179051348573946	0.2762962184652693	0.7563528072512629	0.2970837144177487	5.62497822557047	5.72437746402448	6.32804655901082	5.46923482705481	-0.011448786899832773	-0.011409274227824272	-0.011488299571841274	-0.023874153439060335	0.041140687400736314	F1	True	substitution
400	ATGGACTGGCAAAAGTCCTTAACTTTGATCGTTGCTTTGACTTTGTCTAGAGGTATTGGTTTGAAAAACGACTTGCCTTGGAAGTTGAAGTCTGACATGATGTTCTTTTCCAGAGTTACTTCTGGTCTGTTGGTCACCAGATCAACCTCGCAAATGAACGTCGTTTTGATGGGTCGTAAGACCTGGGAA	MDWQKSLTLIVALTLSRGIGLKNDLPWKLKSDMMFFSRVTSGLLVTRSTSQMNVVLMGRKTWE	927	795	862	503	1155	387	743	357	GGT	G	50.0	S	TCG	0.0006038745686726	0.0006414363009377	0.0006408736103562	0.000670293983212	0.0009746588693957	0.0006160507485732	0.000879929321424	0.0007284718211999	-10.693463462360397	0.0	-10.6064063767196	-10.607672515203497	-10.542918395770672	-10.002815015607052	-10.664663178468029	-10.150324732760913	-10.422839212614978	0.6906484467533431	-0.0582568017484277	0.4573477824425858	0.1200791831556937	0.2887134827991398	5.62497822557047	5.72437746402448	6.32804655901082	5.46923482705481	0.001900242536243004	0.03452681299137064	0.00784302382026382	-0.004042538747777812	-0.0394978813483924	F1	True	substitution
401	ATGGACTGGCAAAAGTCCTTAACTTTGATCGTTGCTTTGACTTTGTCTAGAGGTATTGGTTTGAAAAACGACTTGCCTTGGAAGTTGAAGTCTGACATGATGTTCTTTTCCAGAGTTACTTCTGGTCTGTTGGTCAGGAGATCAACCGGTCAAATGAACGTCGTTTTGATGGGTCGTAAGACCTGGGAA	MDWQKSLTLIVALTLSRGIGLKNDLPWKLKSDMMFFSRVTSGLLVRRSTGQMNVVLMGRKTWE	926	725	783	466	878	603	694	487	ACC	T	46.0	R	AGG	0.0006032231397959	0.0005849576329306	0.0005821392539547	0.0006209880639697	0.0007409095128393	0.0009598930268467	0.0008218989893247	0.000993741672057	-10.69502060772569	0.0	-10.73938024198902	-10.746348077001556	-10.65314684092192	-10.398415022375117	-10.024838742712356	-10.248751280721248	-9.974841514561737	0.2966055853505747	0.7145414992766668	0.4975967962803072	0.678305326360185	0.5879510613202461	5.62497822557047	5.72437746402448	6.32804655901082	5.46923482705481	0.015807726643786994	-0.014029765798476916	0.10141878238328644	0.0003661662454099121	0.031249287042164075	F1	True	substitution
402	ATGGACTGGCAAAAGTCCTTAACTTTGATCGTTGCTTTGACTTTGTCTAGAGGTATTGGTTTGAAAAACGACTTGCCTTGGAAGTTGAAGTCTGACATGATGTTCTTTTCCAGAGTTACTTCTGGTCTGTTGGTCACCAGATCAACCGGTCAAATGAACGTCGTTTTGATGGGTCGTAAGACCTGGGAG	MDWQKSLTLIVALTLSRGIGLKNDLPWKLKSDMMFFSRVTSGLLVTRSTGQMNVVLMGRKTWE	925	778	849	496	1229	329	786	477	GAA	E	63.0	E	GAG	0.0006025717109193	0.0006277200529931	0.0006312084631003	0.0006609658363283	0.0010371045458764	0.0005237227294072	0.0009308538985724	0.0009733362989142	-10.696579435582253	0.0	-10.637591081905128	-10.629595830739555	-10.563136675189323	-9.913222951537811	-10.898909160877198	-10.069157631040902	-10.004774020638566	0.7833564840444396	-0.2613180789720708	0.5604381996986536	0.5583626545507592	0.5594004271247064	5.62497822557047	5.72437746402448	6.32804655901082	5.46923482705481	0.011648908170193949	0.04595091315434113	-0.016745038842093427	0.007249545056820917	0.01604827128356698	F1	True	silent
403	ATGGACTGGCAAAAGTCCTTAACTTTGATCGTTGCTTTGACTTTGTCTAGAGGTATTGGTTTGAAAAACGACTTGCCTTGGAAGTTGAAGTCTGACATGATGTTCTTTTCCAGAGTTACTTCTGGTCTGTTGGTCACCAGATCAACCGGTCAAATGAACGTCGTTTTGATGCTTCGTAAGACCTGGGAA	MDWQKSLTLIVALTLSRGIGLKNDLPWKLKSDMMFFSRVTSGLLVTRSTGQMNVVLMLRKTWE	925	710	782	401	156	132	141	6	GGT	G	58.0	L	CTT	0.0006025717109193	0.0005728550612148	0.0005813957810888	0.0005343695571928	0.0001316422369053	0.0002101258367226	0.0001669852413469	1.2243223885713586e-05	-10.696579435582253	0.0	-10.769542212499276	-10.748191776985244	-10.86987455912128	-12.891089933048226	-12.216458815253986	-12.547991780900714	-16.31765697592292	-2.194510497465973	-1.4469166027547118	-1.7998000039154718	-5.447782416801639	-1.9971552506907224	5.62497822557047	5.72437746402448	6.32804655901082	5.46923482705481	-0.2861412495889921	-0.3210016366233621	-0.16030550095362955	-0.2512808625546221	-0.7451445927799571	F1	True	substitution
404	ATGGACTGGCAAAAGTCCTTAACTTTGATCGTTGCTTTGACTTTGTCTAGAGGTATTGGTTTGAAAAACGACTTGCCTTGGAAGTTGAAGTCTGACATGATGTTCTTTTCCAGAGTTACTATTGGTCTGTTGGTCACCAGATCAACCGGTCAAATGAACGTCGTTTTGATGGGTCGTAAGACCTGGGAA	MDWQKSLTLIVALTLSRGIGLKNDLPWKLKSDMMFFSRVTIGLLVTRSTGQMNVVLMGRKTWE	924	707	820	417	899	323	654	246	TCT	S	41.0	I	ATT	0.0006019202820426	0.0005704345468716	0.0006096477499908	0.0005556910357841	0.0007586305831919	0.0005141715550107	0.0007745272896518	0.0005019721793142	-10.69813994956987	0.0	-10.77565102208192	-10.679736474787148	-10.813429412131535	-10.364314846396027	-10.925462579918516	-10.334396307801423	-10.960104971304837	0.3338251031738419	-0.1498115578365944	0.3453401669857232	-0.1466755591733015	0.0935747720002702	5.62497822557047	5.72437746402448	6.32804655901082	5.46923482705481	-0.01287735196208449	-0.009443329583738695	-0.003243058718516517	-0.016311374340430288	-0.07330522431192994	F1	True	substitution
405	ATGGACTGGCAAAAGTCCTTAACTTTGATCGTTGCTTTGACTTTGTCTAGAGGTACGGGTTTGAAAAACGACTTGCCTTGGAAGTTGAAGTCTGACATGATGTTCTTTTCCAGAGTTACTTCTGGTCTGTTGGTCACCAGATCAACCGGTCAAATGAACGTCGTTTTGATGGGTCGTAAGACCTGGGAA	MDWQKSLTLIVALTLSRGTGLKNDLPWKLKSDMMFFSRVTSGLLVTRSTGQMNVVLMGRKTWE	924	739	833	467	555	464	435	395	ATT	I	19.0	T	ACG	0.0006019202820426	0.000596253366532	0.0006193128972468	0.0006223206563817	0.0004683425736057	0.0007386241533281	0.0005151672339427	0.0008060122391428	-10.69813994956987	0.0	-10.711786872745169	-10.657043888927047	-10.65005424586654	-11.060148190673006	-10.402871939484868	-10.922671542563418	-10.276910633579613	-0.3620082411031369	0.3089149332602989	-0.2656276536363702	0.3731436122869276	0.0216436398119643	5.62497822557047	5.72437746402448	6.32804655901082	5.46923482705481	-0.04532988413475019	-0.09518853629984532	0.052302714765199175	-0.08323417876798753	-0.00742558950151286	F1	True	substitution
406	ATGGACTGGCAAAAGTCCTTAACTTTGATCGTTGCTTTGACTTTGTCTAGAGGTATTGGTTTGAAAAACGACTTGCCTTGGAAGTTGAAGTCTGACATGATGTTCTTTTCCAGAGTTACTTCTGGTCTGTTGGTCACCAGATCAACCAGTCAAATGAACGTCGTTTTGATGGGTCGTAAGACCTGGGAA	MDWQKSLTLIVALTLSRGIGLKNDLPWKLKSDMMFFSRVTSGLLVTRSTSQMNVVLMGRKTWE	922	725	794	534	878	425	790	402	GGT	G	50.0	S	AGT	0.0006006174242893	0.0005849576329306	0.0005903174554789	0.0007116043479825	0.0007409095128393	0.000676541519751	0.0009355910685397	0.0008202960003428	-10.701266050556589	0.0	-10.73938024198902	-10.726221377149637	-10.456637053888644	-10.398415022375117	-10.529533903587376	-10.061834290235042	-10.251567785465149	0.3028510281814736	0.2098463384016451	0.6643870869145942	0.2050692684234967	0.2563486832915593	5.62497822557047	5.72437746402448	6.32804655901082	5.46923482705481	0.0026877505723837177	-0.01326016084786982	0.040306804705138824	0.018635661992637255	-0.028726605321331283	F1	True	substitution
407	ATGGACTGGCAAAAGTCCTTAACTTTGATCGTTGCTTTGACTTTGTCTAGAGGTATTGGTTTGAAAAACGACTTGCCTTGGAAGAGGAAGTCTGACATGATGTTCTTTTCCAGAGTTACTTCTGGTCTGTTGGTCACCAGATCAACCGGTCAAATGAACGTCGTTTTGATGGGTCGTAAGACCTGGGAA	MDWQKSLTLIVALTLSRGIGLKNDLPWKRKSDMMFFSRVTSGLLVTRSTGQMNVVLMGRKTWE	921	772	796	456	495	512	231	121	TTG	L	29.0	R	AGG	0.0005999659954126	0.0006228790243068	0.0005918044012106	0.0006076621398502	0.0004177109440267	0.0008150335485	0.0002735715656109	0.0002469050150285	-10.70283164489459	0.0	-10.648760389623238	-10.722591953748946	-10.68444297141146	-11.225207436943505	-10.26085293461244	-11.83579409188345	-11.983756239369482	-0.522375792048912	0.3879074550107972	-1.113202138134504	-1.2993132679580237	-0.8177889650917081	5.62497822557047	5.72437746402448	6.32804655901082	5.46923482705481	-0.14551197865237242	-0.11495009115993027	0.061867675161464165	-0.1760738661448146	-0.21938554510910727	F1	True	substitution
408	ATGGACTGGCAAAAGTCCTTAACTTTGATCGTTGCTTTGACTTTGTCTAGAGGTATTGGTTTGAAAAACGACTTGCCTTGGAAGTTGAAGTCTGACATGATGTTCTTTTCCAGAAGGACTTCTGGTCTGTTGGTCACCAGATCAACCGGTCAAATGAACGTCGTTTTGATGGGTCGTAAGACCTGGGAA	MDWQKSLTLIVALTLSRGIGLKNDLPWKLKSDMMFFSRRTSGLLVTRSTGQMNVVLMGRKTWE	921	729	790	417	265	441	159	25	GTT	V	39.0	R	AGG	0.0005999659954126	0.0005881849853881	0.0005873435640156	0.0005556910357841	0.0002236230306405	0.0007020113181416	0.0001883025061997	5.101343285713994e-05	-10.70283164489459	0.0	-10.73144242256438	-10.73350773122813	-10.813429412131535	-12.126643602459913	-10.47621808905492	-12.374660178015152	-14.258763286869351	-1.423811957565322	0.2552243335094619	-1.6411524467870215	-3.445333874737816	-1.5324822021761717	5.62497822557047	5.72437746402448	6.32804655901082	5.46923482705481	-0.22996716512829085	-0.22603104321452291	0.04580148592875916	-0.23390328704205882	-0.4913629203818769	F1	True	substitution
409	ATGGACTGGCAAAAGTCCTTAACTTTGATCGTTGCTTTGACTTTGTCTAGAGGTATTGGTTTGAAAAACGACTTGCCTTGGAAGTTGAAGTCTGACATGATGTTCTTTTCCAGAGTTACTTCTGGTCTGTTGGTCACCAGATCAACCGGTCAAATGAACGTCGTTTTGATGGGTCGTTTTACCTGGGAA	MDWQKSLTLIVALTLSRGIGLKNDLPWKLKSDMMFFSRVTSGLLVTRSTGQMNVVLMGRFTWE	921	806	829	447	744	381	414	135	AAG	K	60.0	F	TTT	0.0005999659954126	0.0006503115201959	0.0006163390057834	0.0005956688081426	0.0006278322067795	0.0006064995741768	0.0004902970916144	0.0002754725374285	-10.70283164489459	0.0	-10.586581398363352	-10.663988282796844	-10.713201964392882	-10.637333340802442	-10.687205747119116	-10.994056175800182	-11.825803879593243	0.0654983040921486	-0.1006243487557654	-0.3300678930033385	-1.1126019152003632	-0.2153461208795519	5.62497822557047	5.72437746402448	6.32804655901082	5.46923482705481	-0.0664005136749348	-0.04250834011243419	0.0027128684558227496	-0.09029268723743539	-0.1957225553427164	F1	True	substitution
410	ATGGACTGGCAAAGGTCCTTAACTTTGATCGTTGCTTTGACTTTGTCTAGAGGTATTGGTTTGAAAAACGACTTGCCTTGGAAGTTGAAGTCTGACATGATGTTCTTTTCCAGAGTTACTTCTGGTCTGTTGGTCACCAGATCAACCGGTCAAATGAACGTCGTTTTGATGGGTCGTAAGACCTGGGAA	MDWQRSLTLIVALTLSRGIGLKNDLPWKLKSDMMFFSRVTSGLLVTRSTGQMNVVLMGRKTWE	919	702	763	469	1062	361	798	553	AAG	K	5.0	R	AGG	0.0005986631376592	0.0005664003562997	0.0005672697966378	0.0006249858412056	0.0008961798435482	0.0005746623261885	0.0009450654084743	0.0011284171347999	-10.705967939696892	0.0	-10.78589020658676	-10.783677327458063	-10.643888873060822	-10.12392410110632	-10.764997907725268	-10.04729819707716	-9.791483806409367	0.5820438385905717	0.0208922988614901	0.7363791303809037	0.8524050666514533	0.6592114844857377	5.62497822557047	5.72437746402448	6.32804655901082	5.46923482705481	0.023832597294011	0.021143831773484528	0.017426943866858297	0.026521362814537472	0.05331393555974872	F1	True	substitution
411	ATGGACTGGCAAAAGTCCTTAACTTTGATCGTTGCTTTGACTTTGTCTAGAGGTATTGGTTTGAAAAACGACTTGCCTTGGAAGTTGAAGTCTGACATGATGTTCTTTTCCAGAGTTACTTCTGGTCTGTTGGTCACCGGTTCAACCGGTCAAATGAACGTCGTTTTGATGGGTCGTAAGACCTGGGAA	MDWQKSLTLIVALTLSRGIGLKNDLPWKLKSDMMFFSRVTSGLLVTGSTGQMNVVLMGRKTWE	919	758	809	467	863	322	701	506	AGA	R	47.0	G	GGT	0.0005986631376592	0.0006115832907053	0.0006014695484666	0.0006223206563817	0.0007282516054445	0.0005125796926113	0.0008301890367675	0.0010325118810285	-10.705967939696892	0.0	-10.675163388720229	-10.699220681862617	-10.65005424586654	-10.42327540273152	-10.929936056497825	-10.234272499288885	-9.919625901949766	0.2826925369653725	-0.2547726677775959	0.4649481825737318	0.7304283439167722	0.3738203597695522	5.62497822557047	5.72437746402448	6.32804655901082	5.46923482705481	-0.00947712371540649	-0.015744224037160207	-0.0159524752238375	-0.0032100233936527742	0.03785513297931463	F1	True	substitution
412	ATGGACTGGCAAAAGTCCTTAACTTTGATCGTTGCTTTGACTTTGTCTAGAGGTATTGGTTTGAAAAACGACTTGCCTGTTAAGTTGAAGTCTGACATGATGTTCTTTTCCAGAGTTACTTCTGGTCTGTTGGTCACCAGATCAACCGGTCAAATGAACGTCGTTTTGATGGGTCGTAAGACCTGGGAA	MDWQKSLTLIVALTLSRGIGLKNDLPVKLKSDMMFFSRVTSGLLVTRSTGQMNVVLMGRKTWE	918	746	801	478	704	450	457	292	TGG	W	27.0	V	GTT	0.0005980117087826	0.0006019012333327	0.0005955217655398	0.0006369791729131	0.0005940777870602	0.0007163380797363	0.0005412216687628	0.0005958368957713	-10.707538647572118	0.0	-10.69818560663608	-10.713558141883883	-10.61646617759545	-10.717060533273177	-10.447071743395403	-10.851492778241438	-10.71279491776406	-0.0095218857010586	0.2511138632406773	-0.1379346363575528	-0.0963287401686088	-0.0529253129348337	5.62497822557047	5.72437746402448	6.32804655901082	5.46923482705481	-0.059338656158792816	-0.0517528262161873	0.04530376178398326	-0.06924723128289755	-0.06692448610139833	F1	True	substitution
413	ATGGACTGGCAAAAGTCCTTAACTTTGATCGTTGCTTTGACTTTGTCTAGAGGTATTGGTTTGAAAAACGACTTGCCTTGGAAGTTGAAGTCTGACATGATGTTCTTTTCCAGAGTTACTTCTGGTCTGTTGGTCACCAGATCAACCGGTCAAATGGCGGTCGTTTTGATGGGTCGTAAGACCTGGGAA	MDWQKSLTLIVALTLSRGIGLKNDLPWKLKSDMMFFSRVTSGLLVTRSTGQMAVVLMGRKTWE	918	662	740	431	736	200	444	194	AAC	N	53.0	A	GCG	0.0005980117087826	0.0005341268317242	0.0005501699207234	0.0005743473295514	0.0006210813228357	0.0003183724798828	0.0005258258663691	0.0003958642389714	-10.707538647572118	0.0	-10.8705300200841	-10.827835113776285	-10.7657889264871	-10.65293019585346	-11.616996744837715	-10.8931272669494	-11.30270663445695	0.0546084517186571	-0.7464667247536152	-0.0652921531731181	-0.5369177079698488	-0.3011049305714834	5.62497822557047	5.72437746402448	6.32804655901082	5.46923482705481	-0.06839023673692216	-0.04385026005711846	-0.0754901894002662	-0.0612902840735781	-0.12276282738206343	F1	True	substitution
414	ATGGACTGGCAAAAGTCCTTAACTTTGATCGTTGCTTTGACTTTGTCTAGAGGTATTGGTTTGAAAAACGACTTGCCTTGGAAGTTGAAGTCTGACATGATGTTCTTTTCCAGAGTTACTTCTTGGCTGTTGGTCACCAGATCAACCGGTCAAATGAACGTCGTTTTGATGGGTCGTAAGACCTGGGAA	MDWQKSLTLIVALTLSRGIGLKNDLPWKLKSDMMFFSRVTSWLLVTRSTGQMNVVLMGRKTWE	918	732	763	414	574	457	235	55	GGT	G	42.0	W	TGG	0.0005980117087826	0.0005906054997313	0.0005672697966378	0.0005516932585482	0.0004843759229724	0.0007274811165322	0.0002783087355782	0.0001122295522857	-10.707538647572118	0.0	-10.725517588607277	-10.783677327458063	-10.823846028076874	-11.011585225234786	-10.42480257955437	-11.811026186734509	-13.121259763119417	-0.3040465776626675	0.3007150090529062	-1.0273488592764437	-2.297413735042543	-0.6656977184695556	5.62497822557047	5.72437746402448	6.32804655901082	5.46923482705481	-0.127357989975117	-0.08804611512358185	0.051309811278156515	-0.16666986482665216	-0.345880483898849	F1	True	substitution
415	ATGGACTGGCAAAAGTCCTTAACTTTGATCGTTGCTTTGACTTTGTCTAGAGGTATTGGTTTGAAAAACGACTTGCCTTGGAAGTTGCGTTCTGACATGATGTTCTTTTCCAGAGTTACTTCTGGTCTGTTGGTCACCAGATCAACCGGTCAAATGAACGTCGTTTTGATGGGTCGTAAGACCTGGGAA	MDWQKSLTLIVALTLSRGIGLKNDLPWKLRSDMMFFSRVTSGLLVTRSTGQMNVVLMGRKTWE	917	773	771	402	789	379	682	318	AAG	K	30.0	R	CGT	0.0005973602799059	0.0006236858624211	0.0005732175795646	0.0005357021496048	0.0006658059289638	0.0006033158493779	0.0008076874794229	0.0006488908659428	-10.709111067390872	0.0	-10.646892822966471	-10.76862952437756	-10.866281294397272	-10.552610661897017	-10.694798896441348	-10.273915204275337	-10.589736521359722	0.1565004054938565	-0.047906073474877	0.4947143201022257	0.2765447730375499	0.2165225892657032	5.62497822557047	5.72437746402448	6.32804655901082	5.46923482705481	-0.009808838353183542	-0.03129445670129474	0.009096361526381148	5.043212158974587e-05	-0.019668108827956828	F1	True	substitution
416	ATGGACTGGCAAAAGTCCTTAACTTTGATCGTTGCTTTGACTTTGTCTAGAGGTATTGGTTTGAAAAACGACTTGCCTTGGAAGTTGAAGTCTGACATGATGTTCTTTTCCAGAGTTACTTCTGGTTTGTTGGTCACCAGATCAACCGGTCAAATGAACGTCGTTTTGATGGGTCGTAAGACCTGGGAA	MDWQKSLTLIVALTLSRGIGLKNDLPWKLKSDMMFFSRVTSGLLVTRSTGQMNVVLMGRKTWE	916	774	754	456	952	422	640	387	CTG	L	43.0	L	TTG	0.0005967088510292	0.0006244927005355	0.0005605785408452	0.0006076621398502	0.0008033551893201	0.0006717659325527	0.0007579471947663	0.0007896879406285	-10.710685202888982	0.0	-10.645027670746908	-10.80079586102393	-10.68444297141146	-10.28167438860253	-10.539753745905257	-10.365615038412145	-10.306429720499668	0.4290108142864515	0.1052739248416525	0.4351808226117857	0.3780132509117919	0.4035120325991217	5.62497822557047	5.72437746402448	6.32804655901082	5.46923482705481	-0.0020922634018185242	0.002286086005384611	0.0276444542436303	-0.006470612809021659	-0.006808432551788212	F1	True	silent
417	ATGGACTGGCAAAAGTCCTTAACTTTGATCGTTGCTTTGACTTTGTCTAGAGGTATTGGTTTGAAAAACGACTTGCCTTGGAAGTTGAAGTCTGACATGATGTTCTTTTCCAGAGTTACTTCTGGTCTGTTGGTCACCAGATCAACCGGTCAAATGAACGTCGTTTTGATGGGTCGTATTACCTGGGAA	MDWQKSLTLIVALTLSRGIGLKNDLPWKLKSDMMFFSRVTSGLLVTRSTGQMNVVLMGRITWE	915	748	824	485	789	370	591	191	AAG	K	60.0	I	ATT	0.0005960574221526	0.0006035149095615	0.0006126216414542	0.0006463073197968	0.0006658059289638	0.0005889890877832	0.000699916862667	0.0003897426270285	-10.71226105781452	0.0	-10.694322967003682	-10.672716047109375	-10.59549204850171	-10.552610661897017	-10.729471474096128	-10.480528813121976	-11.325190648608327	0.1596503959175059	-0.0351485070924457	0.1921872339874024	-0.7296986001066177	0.06225094441253	5.62497822557047	5.72437746402448	6.32804655901082	5.46923482705481	-0.031996693080898364	-0.03090629395766797	0.010641135822675379	-0.03308709220412876	-0.14719504433305378	F1	True	substitution
418	ATGGACTGGCAAAAGTCCTTAACTTTGATCGTTGCTTTGACTTTGTCTAGAGGTATTGGTTTGAAAAACGACTTGCCTTGGAAGTTGAAGTCTGACATGATGTTCTTTTCCAGAGTTACTTCTGGTCTGTTGGTCACCAGATCAACCGGTCAAATGAACGTCGTTTTGATGGGTCGTCGTACCTGGGAA	MDWQKSLTLIVALTLSRGIGLKNDLPWKLKSDMMFFSRVTSGLLVTRSTGQMNVVLMGRRTWE	915	731	830	508	939	514	683	345	AAG	K	60.0	R	CGT	0.0005960574221526	0.0005897986616169	0.0006170824786493	0.0006769569452717	0.0007923850029113	0.0008182172732988	0.0008088717719147	0.0007039853734285	-10.71226105781452	0.0	-10.72748983093888	-10.662249048058309	-10.528648298804034	-10.3015108042567	-10.255228385418562	-10.271801365009416	-10.472166924978543	0.410750253557822	0.4722614455203189	0.3904476830488903	0.0564813738254894	0.4005989683033562	5.62497822557047	5.72437746402448	6.32804655901082	5.46923482705481	-0.0056672956780230745	3.589841761879609e-05	0.07208183924448161	-0.011370489773664946	-0.047557992793750496	F1	True	substitution
419	ATGGACTGGCAAAAGTCCTTAACTTTGATCGTTGCTTTGACTTTGTCTAGAGGTATTGGTTTGAAAAACGGTTTGCCTTGGAAGTTGAAGTCTGACATGATGTTCTTTTCCAGAGTTACTTCTGGTCTGTTGGTCACCAGATCAACCGGTCAAATGAACGTCGTTTTGATGGGTCGTAAGACCTGGGAA	MDWQKSLTLIVALTLSRGIGLKNGLPWKLKSDMMFFSRVTSGLLVTRSTGQMNVVLMGRKTWE	913	698	761	445	655	285	628	354	GAC	D	24.0	G	GGT	0.0005947545643992	0.0005631730038421	0.0005657828509061	0.0005930036233187	0.000552728622904	0.000453680783833	0.0007437356848645	0.0007223502092571	-10.715417941001704	0.0	-10.794134200681668	-10.78746393078905	-10.71967145972244	-10.82114105548566	-11.106034825560336	-10.39292238440788	-10.43501392656108	-0.1057231144839576	-0.3119006248786693	0.3945415463811699	0.2846575331613596	0.089467209338701	5.62497822557047	5.72437746402448	6.32804655901082	5.46923482705481	-0.020754927859839054	-0.06360738063812131	-0.02286992304145764	-0.01092206547715203	-0.018639932678220464	F1	True	substitution
420	ATGGACTGGCAAAAGTCCTTAACTTTGATCGTTGCTTTGACTTTGTCTAGAGGTATTGGTTTGAAAAACGACTTGCCTTGGAAGTTGAAGTCTGACATGATGTTCTTTTCCAGAGTTACTTCTGGTCCTTTGGTCACCAGATCAACCGGTCAAATGAACGTCGTTTTGATGGGTCGTAAGACCTGGGAA	MDWQKSLTLIVALTLSRGIGLKNDLPWKLKSDMMFFSRVTSGPLVTRSTGQMNVVLMGRKTWE	911	803	826	493	1044	275	757	626	CTG	L	43.0	P	CCT	0.0005934517066459	0.0006478910058528	0.0006141085871859	0.0006569680590924	0.0008809903546745	0.0004377621598389	0.0008965094163096	0.0012773763587427	-10.718581747183876	0.0	-10.591961249374004	-10.66921860287315	-10.571889149198288	-10.14858615534059	-11.157565126200415	-10.123393643313776	-9.61260062971146	0.569995591843286	-0.5656038768264136	0.5458249595593738	0.9592885194868296	0.5579102757013299	5.62497822557047	5.72437746402448	6.32804655901082	5.46923482705481	0.01265401997664143	0.019659166779457834	-0.05359006595510298	0.005648873173825026	0.0668598823556181	F1	True	substitution
421	ATGGACTGGCAAAAGTCCTTAACTTTGATCGTTGCTTTGACTTTGTCTAGAGGTATTGGTTTGAAAAACGACTTGCCTTGGAAGTTGAAGTCTGACATGATGTTCTTTTCCAGAGTTACTTCTGGTCTGTTGGTCACCAGAATGACCGGTCAAATGAACGTCGTTTTGATGGGTCGTAAGACCTGGGAA	MDWQKSLTLIVALTLSRGIGLKNDLPWKLKSDMMFFSRVTSGLLVTRMTGQMNVVLMGRKTWE	911	705	841	413	1062	529	746	450	TCA	S	48.0	M	ATG	0.0005934517066459	0.0005688208706428	0.0006252606801735	0.0005503606661362	0.0008961798435482	0.0008420952092901	0.0008834821988995	0.0009182417914285	-10.718581747183876	0.0	-10.779737979605162	-10.64325458403745	-10.827335014156754	-10.12392410110632	-10.213729022498416	-10.14451131304427	-10.08883828542704	0.5946576460775557	0.5660089571067477	0.4987432709931809	0.7384967287297144	0.5803333015921517	5.62497822557047	5.72437746402448	6.32804655901082	5.46923482705481	0.030787937056251664	0.022698188918529056	0.0834334357716493	0.0004917461866368387	0.038877685193974276	F1	True	substitution
422	ATGGACTGGCAAAAGTCCTTAACTTTGATCGTTGCTTTGACTTTGTCTAGAGGTATTGGTTTGAAAAACGACTTGCCTTGGAAGTTGAAGTCTGACATGATGTTCTTTTCCAGAGTTACTTCTGGTCTGTTGGTCACCAGATCAACCGGTCAAATGAACGTCGTTTCGATGGGTCGTAAGACCTGGGAA	MDWQKSLTLIVALTLSRGIGLKNDLPWKLKSDMMFFSRVTSGLLVTRSTGQMNVVSMGRKTWE	910	707	816	420	550	570	283	49	TTG	L	56.0	S	TCG	0.0005928002777692	0.0005704345468716	0.0006066738585275	0.0005596888130199	0.0004641232711408	0.000907361567666	0.0003351547751857	9.998632839999428e-05	-10.720166255899867	0.0	-10.77565102208192	-10.6867912323211	-10.803087467910077	-11.073204343498452	-10.106034825560336	-11.542884890467626	-13.287909632528867	-0.3530380875985841	0.6696161965215843	-0.856093658146527	-2.484822164618791	-0.6045658728725556	5.62497822557047	5.72437746402448	6.32804655901082	5.46923482705481	-0.12099723813170557	-0.09408317440125398	0.09597891627799032	-0.14791130186215717	-0.3696318181679981	F1	True	substitution
423	ATGGACTGGCAAAAGTCCTTAACTTTGATCGTTGCTTTGACTTTGTCTAGAGGTATTGGTTTGAAAAACGACTTGCCTTGGAAGTTGAAGGCTGACATGATGTTCTTTTCCAGAGTTACTTCTGGTCTGTTGGTCACCAGATCAACCGGTCAAATGAACGTCGTTTTGATGGGTCGTAAGACCTGGGAA	MDWQKSLTLIVALTLSRGIGLKNDLPWKLKADMMFFSRVTSGLLVTRSTGQMNVVLMGRKTWE	909	724	758	463	901	281	708	303	TCT	S	31.0	A	GCT	0.0005921488488926	0.0005841507948162	0.0005635524323086	0.0006169902867339	0.0007603183041779	0.0004473133342353	0.0008384790842103	0.0006182828062285	-10.72175250679182	0.0	-10.741371539808114	-10.793162536121503	-10.662464602315962	-10.361108856096935	-11.126426614391514	-10.21993758321651	-10.659445493171123	0.3606436506948842	-0.3850550745834002	0.5732249529049938	0.0030191091448372	0.1818313799198607	5.62497822557047	5.72437746402448	6.32804655901082	5.46923482705481	-0.018933269674530642	-0.006138570017489759	-0.03172796933157152	0.008650151365726513	-0.054333569122366275	F1	True	substitution
424	ATGGACTGGCAAAAGTCCTTAACTTTGATCGTTGCTTTGACTTTGTCTAGAGGTATTGGTTTGAAAAACGACTTGCCTTGGAAGTTGAAGTCTGACATGATGTTCTTTTCCAGAGTTATTTCTGGTCTGTTGGTCACCAGATCAACCGGTCAAATGAACGTCGTTTTGATGGGTCGTAAGACCTGGGAA	MDWQKSLTLIVALTLSRGIGLKNDLPWKLKSDMMFFSRVISGLLVTRSTGQMNVVLMGRKTWE	907	755	786	455	151	178	169	17	ACT	T	40.0	I	ATT	0.0005908459911392	0.0006091627763622	0.0005843696725522	0.0006063295474382	0.0001274229344404	0.0002833515070957	0.0002001454311179	3.468913434285516e-05	-10.724930250457405	0.0	-10.680884592678876	-10.740831072033988	-10.687610250490142	-12.938087412585396	-11.785119503646042	-12.286663697017325	-14.815156635393738	-2.21315716212799	-1.1042349109671648	-1.5458326249833352	-4.127546384903596	-1.8794948935556623	5.62497822557047	5.72437746402448	6.32804655901082	5.46923482705481	-0.27338088178112896	-0.32329940250241584	-0.11881123367563944	-0.22346236105984207	-0.5778235849751787	F1	True	substitution
425	ATGGACTGGCAAAAGTCCTTAACTTTGATCGTTGCTTTGACTTTGTCTAGAGGTATTGGTTTGAAAAACGACTTGCCTTGGAAGTTGAAGTCTGACATGATGTTCTTTTCCCGTGTTACTTCTGGTCTGTTGGTCACCAGATCAACCGGTCAAATGAACGTCGTTTTGATGGGTCGTAAGACCTGGGAA	MDWQKSLTLIVALTLSRGIGLKNDLPWKLKSDMMFFSRVTSGLLVTRSTGQMNVVLMGRKTWE	906	774	758	458	1002	524	760	582	AGA	R	38.0	R	CGT	0.0005901945622625	0.0006244927005355	0.0005635524323086	0.0006103273246741	0.0008455482139692	0.000834135897293	0.000900062293785	0.0011875927169142	-10.72652175093969	0.0	-10.645027670746908	-10.793162536121503	-10.678129197479256	-10.207825358715263	-10.227429933074989	-10.11768752496856	-9.717744133735794	0.5186963922244257	0.4175977376719189	0.675475011152944	0.9603850637434626	0.5970857016886848	5.62497822557047	5.72437746402448	6.32804655901082	5.46923482705481	0.042656482795257425	0.013337738650355329	0.0654627797551209	0.01985018583539396	0.06699885363476214	F1	True	silent
426	ATGGACTGGCAAAAGTCCTTAACTTTGATCGTTGCTTTGACTTTGTCTAGAGGTATTGGTTTGAAAAACGACTTGCCTTGGAAGTTGAAGTCTGACATGATGTTCTTTTCCAGAGTTACTTCTGGTACTTTGGTCACCAGATCAACCGGTCAAATGAACGTCGTTTTGATGGGTCGTAAGACCTGGGAA	MDWQKSLTLIVALTLSRGIGLKNDLPWKLKSDMMFFSRVTSGTLVTRSTGQMNVVLMGRKTWE	905	789	772	382	680	262	680	435	CTG	L	43.0	T	ACT	0.0005895431333859	0.0006365952722513	0.0005739610524304	0.0005090503013657	0.0005738251352286	0.0004170679486465	0.0008053188944392	0.0008876337317142	-10.728115009015358	0.0	-10.61733593687786	-10.766759537024514	-10.93990415754045	-10.767101215772772	-11.227429933074989	-10.278152197161806	-10.137747885907986	-0.0389862067574142	-0.6100939961971292	0.4886073398627086	0.8021562716324642	0.2248105665526472	5.62497822557047	5.72437746402448	6.32804655901082	5.46923482705481	-0.02800105798540404	-0.055383615571867745	-0.05897723704895607	-0.0006185003989403312	0.04694562048548044	F1	True	substitution
427	ATGGACTGGCAAAAGTCCTTAACTTTGATCGTTGCTTTGACTTTGTCTAGAGGTCTTGGTTTGAAAAACGACTTGCCTTGGAAGTTGAAGTCTGACATGATGTTCTTTTCCAGAGTTACTTCTGGTCTGTTGGTCACCAGATCAACCGGTCAAATGAACGTCGTTTTGATGGGTCGTAAGACCTGGGAA	MDWQKSLTLIVALTLSRGLGLKNDLPWKLKSDMMFFSRVTSGLLVTRSTGQMNVVLMGRKTWE	904	728	805	417	736	242	719	345	ATT	I	19.0	L	CTT	0.0005888917045092	0.0005873781472737	0.0005984956570032	0.0005556910357841	0.0006210813228357	0.0003852307006582	0.0008515063016203	0.0007039853734285	-10.72971002857074	0.0	-10.73342278669262	-10.706371601290614	-10.813429412131535	-10.65293019585346	-11.341989697337846	-10.19769517286021	-10.472166924978543	0.0767798327172784	-0.6085669106452247	0.5086764284304053	0.3412624871529903	0.2090211599351343	5.62497822557047	5.72437746402448	6.32804655901082	5.46923482705481	-0.026292110354659896	-0.041118155218294636	-0.05879232697770761	0.0015797818082813097	-0.011466065491025157	F1	True	substitution
428	ATGGACTGGCAAAAGTCCTTAACTTTGATCGTTGCTTTGACTTTGTCTAGAGGTATTGGTTTGAAAAACGACTTGCCTTGGAAGTTGAAGTCTGACATGATGTTCTTTTCCAGAGTTACTTCTGGTCTGTTGGTCACTAGATCAACCGGTCAAATGAACGTCGTTTTGATGGGTCGTAAGACCTGGGAA	MDWQKSLTLIVALTLSRGIGLKNDLPWKLKSDMMFFSRVTSGLLVTRSTGQMNVVLMGRKTWE	902	730	752	420	989	416	702	430	ACC	T	46.0	T	ACT	0.0005875888467559	0.0005889918235025	0.0005590915951135	0.0005596888130199	0.0008345780275604	0.0006622147581563	0.0008313733292593	0.0008774310451428	-10.732905367730543	0.0	-10.729464773123938	-10.804627722614958	-10.803087467910077	-10.226665441151365	-10.560413216471348	-10.232215912994947	-10.154426627054615	0.5062399265791822	0.1690515566525903	0.5724118096200108	0.6486608408554595	0.5393258680995965	5.62497822557047	5.72437746402448	6.32804655901082	5.46923482705481	0.01964752165164052	0.011802770212140521	0.03536709062644225	0.00856108312482171	0.027492273091140516	F1	True	silent
429	ATGGACTGGCAAAAGTCCTTAACTTTGATCGTTGCTTTGACTTTGTCTAGAGGTATTGGTTTGAAAAACGACTTGCCTTGGAAGTTGAAGTCTGACATGATGTTCTTTTCCAGAGTTACTTCTGGTCTGTTGGTCACCAGATCAACCGGTCAAATGAACGTCGTTTTGATGGGTCGTAAGACCTGGCAG	MDWQKSLTLIVALTLSRGIGLKNDLPWKLKSDMMFFSRVTSGLLVTRSTGQMNVVLMGRKTWQ	901	695	723	480	1013	520	637	346	GAA	E	63.0	Q	CAG	0.0005869374178792	0.000560752489499	0.0005375308820041	0.000639644357737	0.000854830679392	0.0008277684476953	0.0007543943172909	0.0007060259107428	-10.734505695172388	0.0	-10.80034825928045	-10.861364737341477	-10.61044238996768	-10.192073693109336	-10.238485121583984	-10.372393571043208	-10.467991249007351	0.5424320020630518	0.5618631376964647	0.4889711662982687	0.142451140960329	0.5157015841806603	5.62497822557047	5.72437746402448	6.32804655901082	5.46923482705481	0.007841974875667056	0.016262598157122124	0.08293143130852279	-0.000578648405788013	-0.036662556121655566	F1	True	substitution
430	ATGGACTGGCAAAAGTCCTTAACTTTGATCGTTGCTTTGACTTTGTCTAGAGGTATTGGTTTGAAAAACGACTTGCCTTGGAAGTTGCAGTCTGACATGATGTTCTTTTCCAGAGTTACTTCTGGTCTGTTGGTCACCAGATCAACCGGTCAAATGAACGTCGTTTTGATGGGTCGTAAGACCTGGGAA	MDWQKSLTLIVALTLSRGIGLKNDLPWKLQSDMMFFSRVTSGLLVTRSTGQMNVVLMGRKTWE	900	699	785	421	741	229	679	275	AAG	K	30.0	Q	CAG	0.0005862859890025	0.0005639798419565	0.0005836261996864	0.0005610214054319	0.0006253006253006	0.0003645364894658	0.0008041346019474	0.0005611477614285	-10.73610779976889	0.0	-10.792068781515882	-10.742667730513606	-10.799656562509805	-10.64316241960464	-11.421649146515495	-10.280275369054776	-10.799331668232057	0.0929453801642488	-0.6295803649996135	0.4623923614588303	0.0003248942777478	0.0466351372209983	5.62497822557047	5.72437746402448	6.32804655901082	5.46923482705481	-0.046900575675841286	-0.039126129083126515	-0.06133678124041036	-0.003489977117655049	-0.05467502226855605	F1	True	substitution
431	ATGGACTGGCAAAAGTCCTTAACTTTGATCGTTGCTTTGACTTTGTCTAGAGGTATTGGTTTGAAAAACGACTTGCCTTGGAAGTTGAAGTCTGACATGATGTTCTTTTCCAGAGTTACTTCTGGTCTGTTGGTCACCAGATCGACCGGTCAAATGAACGTCGTTTTGATGGGTCGTAAGACCTGGGAA	MDWQKSLTLIVALTLSRGIGLKNDLPWKLKSDMMFFSRVTSGLLVTRSTGQMNVVLMGRKTWE	900	731	793	414	967	433	745	486	TCA	S	48.0	S	TCG	0.0005862859890025	0.0005897986616169	0.0005895739826131	0.0005516932585482	0.0008160130967148	0.0006892764189463	0.0008822979064077	0.0009917011347428	-10.73610779976889	0.0	-10.72748983093888	-10.728039518588616	-10.823846028076874	-10.259120072433634	-10.502629719885714	-10.146446517949984	-9.977806973038296	0.4769877273352563	0.2248601110531662	0.5815930006386321	0.8460390550385775	0.5292903639869442	5.62497822557047	5.72437746402448	6.32804655901082	5.46923482705481	0.02584576380284409	0.008198119915221938	0.04212477604759321	0.009566751558094975	0.0525071347657933	F1	True	silent
432	ATGGACTGGCAAAAGTCCTTAACTTTGATCGTTGCTTTGACTGAGTCTAGAGGTATTGGTTTGAAAAACGACTTGCCTTGGAAGTTGAAGTCTGACATGATGTTCTTTTCCAGAGTTACTTCTGGTCTGTTGGTCACCAGATCAACCGGTCAAATGAACGTCGTTTTGATGGGTCGTAAGACCTGGGAA	MDWQKSLTLIVALTESRGIGLKNDLPWKLKSDMMFFSRVTSGLLVTRSTGQMNVVLMGRKTWE	899	722	759	446	627	360	643	399	TTG	L	15.0	E	GAG	0.0005856345601259	0.0005825371185874	0.0005642959051744	0.0005943362157307	0.0005291005291005	0.0005730704637891	0.0007615000722418	0.0008141743883999	-10.73771168547148	0.0	-10.745362400004147	-10.79126049887713	-10.716433085655895	-10.884170519108435	-10.768999838282763	-10.35886820597156	-10.262374540421732	-0.1464588336369559	-0.0236374382786177	0.4323922929055683	0.4540585452341634	0.2043774273134753	5.62497822557047	5.72437746402448	6.32804655901082	5.46923482705481	-0.0019734185509987347	-0.06862710653691559	0.012034975579717073	-0.0067760564377437865	0.0028292193357463175	F1	True	substitution
433	ATGGACTGGCAAAAGTCCTTAACTTTGATCGTTGCTTTGACTTTGTCTAGAGGTATTGGTTTGAAAAACGACTTGCCTGGGAAGTTGAAGTCTGACATGATGTTCTTTTCCAGAGTTACTTCTGGTCTGTTGGTCACCAGATCAACCGGTCAAATGAACGTCGTTTTGATGGGTCGTAAGACCTGGGAA	MDWQKSLTLIVALTLSRGIGLKNDLPGKLKSDMMFFSRVTSGLLVTRSTGQMNVVLMGRKTWE	899	690	701	446	510	590	354	232	TGG	W	27.0	G	GGG	0.0005856345601259	0.000556718298927	0.0005211744789556	0.0005943362157307	0.0004303688514214	0.0009391988156543	0.0004192395421051	0.0004734046569142	-10.73771168547148	0.0	-10.810764875225788	-10.905945940281972	-10.716433085655895	-11.182138715051616	-10.056281790363236	-11.21993758321651	-11.044638481516504	-0.4444270295801367	0.7544830848625512	-0.3139916429345373	-0.3282053958606088	-0.321098519397573	5.62497822557047	5.72437746402448	6.32804655901082	5.46923482705481	-0.09242164731370062	-0.10534472687823535	0.10625518557472866	-0.08853176349813228	-0.09631153112926893	F1	True	substitution
[truncated: 7,131 more rows]
