# Supplementary material for: Predicting antifolate resistance in the unculturable fungal pathogen Pneumocystis jirovecii
Source: PLoS Genet. 2026 May 27;22(5):e1012163. doi: 10.1371/journal.pgen.1012163 (PMC13241008; doi:10.1371/journal.pgen.1012163)
Supplement: S4 File — Parsed read data in long format for screening done at 37°C for all fragments in all strains, in codon format. (CSV) [file pgen.1012163.s004.csv]

	nt_seq	aa_seq	scrapping_4AB8	scrapping_4BB7	scrapping_4CA8	scrapping_4DA7	37C_4AB8	37C_4BB7	37C_4CA8	37C_4DA7	codon_WT	aa_WT	position	aa_mut	codon_mut	scrapping_4AB8_freq	scrapping_4BB7_freq	scrapping_4CA8_freq	scrapping_4DA7_freq	37C_4AB8_freq	37C_4BB7_freq	37C_4CA8_freq	37C_4DA7_freq	scrapping_4AB8_freq_log2	scrapping_4BB7_freq_log2	scrapping_4CA8_freq_log2	scrapping_4DA7_freq_log2	37C_4AB8_freq_log2	37C_4BB7_freq_log2	37C_4CA8_freq_log2	37C_4DA7_freq_log2	37C_4AB8_log2FC	37C_4BB7_log2FC	37C_4CA8_log2FC	37C_4DA7_log2FC	median_FC_log2FC	37C_4AB8_gen	37C_4BB7_gen	37C_4CA8_gen	37C_4DA7_gen	median_CoS	37C_4AB8_CoS	37C_4BB7_CoS	37C_4CA8_CoS	37C_4DA7_CoS	fragment	pass_thresh	nature
0	ATGGACTGGCAAAAGTCCTTAACTTTGATCGTTGCTTTGACTTTGTCTAGAGGTATTGGTTTGAAAAACGACTTGCCTTGGAAGTTGAAGTCTGACATGATGTTCTTTTCCAGAGTTACTTCTGGTCTGTTGGTCACCAGATCAACCGGTCAAATGAACGTCGTTTTGATGGGTCGTAAGACCTGGGAA	MDWQKSLTLIVALTLSRGIGLKNDLPWKLKSDMMFFSRVTSGLLVTRSTGQMNVVLMGRKTWE	136139	111202	131882	62705	164155	12170	131276	106334	ATG	M	1	M	ATG	0.088684876	0.089722012	0.098050688	0.083560207	0.091350132	0.065631589	0.088048737	0.089740831	-3.495168099	-3.478394217	-3.350328429	-3.58104012	-3.452449373	-3.929465817	-3.505553883	-3.478091652	0.042718726	-0.451071601	-0.155225454	0.102948468	-0.056253364	6.106222613	4.653633263	6.247357874	6.122465688	-0.044331464	-0.027130783	-0.065726008	-0.061532145	-0.021950709	F1	TRUE	WT
1	ATGGACTGGCAAAAGTCCTTAACTTTGATCGTTGCTTTGACTTTGTCTAGAGGTATTGGTTTGAAAAACGACTTGCCTTGGAAGTTGAAGTCTGACATGATGGGGTTTTCCAGAGTTACTTCTGGTCTGTTGGTCACCAGATCAACCGGTCAAATGAACGTCGTTTTGATGGGTCGTAAGACCTGGGAA	MDWQKSLTLIVALTLSRGIGLKNDLPWKLKSDMMGFSRVTSGLLVTRSTGQMNVVLMGRKTWE	4370	3576	3776	2134	1949	218	1044	644	TTC	F	35	G	GGG	0.002846744	0.002885253	0.002807354	0.002843752	0.001084593	0.001175652	0.000700226	0.000543505	-8.456471427	-8.437086406	-8.476573525	-8.457988525	-9.848630166	-9.73232304	-10.47989155	-10.84541822	-1.392158739	-1.295236635	-2.003318022	-2.387429692	-1.697738381	6.106222613	4.653633263	6.247357874	6.122465688	-0.229020578	-0.190010739	-0.191462304	-0.266578851	-0.303895711	F1	TRUE	substitution
2	ATGGACTGGCAAAAGTCCTTAACTTTGATCGTTGCTTTGACTTTGTCTAGAGGTATTGGTTTGAAAAACGACTTGCCTTGGAAGTTGAAGTCTGACATGATGTTCTTTTCCAGAGTTACTTCTGGTCTGTTGGGTACCAGATCAACCGGTCAAATGAACGTCGTTTTGATGGGTCGTAAGACCTGGGAA	MDWQKSLTLIVALTLSRGIGLKNDLPWKLKSDMMFFSRVTSGLLGTRSTGQMNVVLMGRKTWE	4314	3565	3779	2185	8671	737	7919	6363	GTC	V	45	G	GGT	0.002810264	0.002876378	0.002809584	0.002911714	0.004825299	0.003974567	0.005311389	0.005370069	-8.47507853	-8.441531066	-8.475427771	-8.423915421	-7.695165872	-7.974986556	-7.556694998	-7.540843688	0.779912658	0.46654451	0.918732773	0.883071733	0.831492195	6.106222613	4.653633263	6.247357874	6.122465688	0.061996981	0.056551704	0.070950646	0.057624006	0.066369956	F1	TRUE	substitution
3	ATGGACTGGCAAAAGTCCTTAACTTTGATCGTTGCTTTGACTTTGTCTAGAGGTATTGGTTTGAAAAACGACTTGCCTTGGAAGTTGAAGTCTGACATGATGAGGTTTTCCAGAGTTACTTCTGGTCTGTTGGTCACCAGATCAACCGGTCAAATGAACGTCGTTTTGATGGGTCGTAAGACCTGGGAA	MDWQKSLTLIVALTLSRGIGLKNDLPWKLKSDMMRFSRVTSGLLVTRSTGQMNVVLMGRKTWE	4118	3372	3682	1971	1409	142	853	313	TTC	F	35	R	AGG	0.002682584	0.002720658	0.002737467	0.00262654	0.00078409	0.000765792	0.00057212	0.000264157	-8.542160876	-8.521828606	-8.512942663	-8.572620925	-10.31669264	-10.35076025	-10.77139561	-11.88631625	-1.774531769	-1.82893164	-2.258452949	-3.313695323	-2.043692294	6.106222613	4.653633263	6.247357874	6.122465688	-0.282920522	-0.23341577	-0.270954857	-0.294886186	-0.408761698	F1	TRUE	substitution
4	ATGGACTGGCAAAAGTCCTTAACTTTGATCGTTGCTTTGACTTTGTCTAGAGGTATTGGTTTGAAAAACGACTTGCCTTGGAAGTTGAAGTCTGACATGATGTGGTTTTCCAGAGTTACTTCTGGTCTGTTGGTCACCAGATCAACCGGTCAAATGAACGTCGTTTTGATGGGTCGTAAGACCTGGGAA	MDWQKSLTLIVALTLSRGIGLKNDLPWKLKSDMMWFSRVTSGLLVTRSTGQMNVVLMGRKTWE	3509	2879	3137	1790	3277	305	3572	2028	TTC	F	35	W	TGG	0.002285864	0.002322887	0.002332274	0.00238534	0.001823608	0.001644834	0.002395793	0.001711535	-8.773044759	-8.749865353	-8.74404676	-8.711589113	-9.098988584	-9.247841933	-8.705281178	-9.190493157	-0.325943825	-0.497976579	0.038765582	-0.478904044	-0.402423935	6.106222613	4.653633263	6.247357874	6.122465688	-0.07084593	-0.068979471	-0.072712388	-0.040008752	-0.087824402	F1	TRUE	substitution
5	ATGGACTGGCAAAAGTCCTTAACTTTGATCGTTGCTTTGAGGTTGTCTAGAGGTATTGGTTTGAAAAACGACTTGCCTTGGAAGTTGAAGTCTGACATGATGTTCTTTTCCAGAGTTACTTCTGGTCTGTTGGTCACCAGATCAACCGGTCAAATGAACGTCGTTTTGATGGGTCGTAAGACCTGGGAA	MDWQKSLTLIVALRLSRGIGLKNDLPWKLKSDMMFFSRVTSGLLVTRSTGQMNVVLMGRKTWE	3476	2710	2982	1708	2284	239	1125	620	ACT	T	14	R	AGG	0.002264367	0.002186531	0.002217036	0.002276068	0.001271016	0.001288903	0.000754554	0.00052325	-8.786676624	-8.837140291	-8.817152032	-8.779240726	-9.619801606	-9.599640557	-10.37208826	-10.90021069	-0.833124982	-0.762500266	-1.554936225	-2.120969963	-1.194030603	6.106222613	4.653633263	6.247357874	6.122465688	-0.171691386	-0.126552084	-0.112112538	-0.216830688	-0.273728811	F1	TRUE	substitution
6	ATGGACTGGCAAAAGTCCTTAACTTTGATCGTTGCTTTGATTTTGTCTAGAGGTATTGGTTTGAAAAACGACTTGCCTTGGAAGTTGAAGTCTGACATGATGTTCTTTTCCAGAGTTACTTCTGGTCTGTTGGTCACCAGATCAACCGGTCAAATGAACGTCGTTTTGATGGGTCGTAAGACCTGGGAA	MDWQKSLTLIVALILSRGIGLKNDLPWKLKSDMMFFSRVTSGLLVTRSTGQMNVVLMGRKTWE	3400	2665	2816	1607	4839	895	2394	2480	ACT	T	14	I	ATT	0.002214858	0.002150224	0.00209362	0.002141476	0.002692841	0.004826645	0.001605691	0.002093002	-8.81856996	-8.861297609	-8.899784956	-8.867178772	-8.536655317	-7.694763493	-9.282590106	-8.900210689	0.281914643	1.166534116	-0.382805151	-0.033031917	0.124441363	6.106222613	4.653633263	6.247357874	6.122465688	-0.01866202	2.15E-05	0.175212369	-0.086782215	-0.037345555	F1	TRUE	substitution
7	ATGGACTGGCAAAAGTCCTTAACTTTGATCGTTGCTTTGCGTTTGTCTAGAGGTATTGGTTTGAAAAACGACTTGCCTTGGAAGTTGAAGTCTGACATGATGTTCTTTTCCAGAGTTACTTCTGGTCTGTTGGTCACCAGATCAACCGGTCAAATGAACGTCGTTTTGATGGGTCGTAAGACCTGGGAA	MDWQKSLTLIVALRLSRGIGLKNDLPWKLKSDMMFFSRVTSGLLVTRSTGQMNVVLMGRKTWE	3216	2447	2751	1487	2458	252	1026	577	ACT	T	14	R	CGT	0.002094995	0.001974333	0.002045294	0.001981565	0.001367845	0.001359011	0.000688153	0.000486961	-8.8988373	-8.984419041	-8.93347615	-8.979144054	-9.513879341	-9.523227442	-10.50498253	-11.00390759	-0.615042041	-0.538808401	-1.571506378	-2.024763532	-1.093274209	6.106222613	4.653633263	6.247357874	6.122465688	-0.160232788	-0.101796423	-0.078794187	-0.218669154	-0.262836922	F1	TRUE	substitution
8	ATGGACTGGCAAAAGTCCTTAACTTTGATCGTTGCTTTGCTGTTGTCTAGAGGTATTGGTTTGAAAAACGACTTGCCTTGGAAGTTGAAGTCTGACATGATGTTCTTTTCCAGAGTTACTTCTGGTCTGTTGGTCACCAGATCAACCGGTCAAATGAACGTCGTTTTGATGGGTCGTAAGACCTGGGAA	MDWQKSLTLIVALLLSRGIGLKNDLPWKLKSDMMFFSRVTSGLLVTRSTGQMNVVLMGRKTWE	3151	2524	2669	1487	3160	590	3355	3085	ACT	T	14	L	CTG	0.002052652	0.002036459	0.001984329	0.001981565	0.001758499	0.003181811	0.002250248	0.002603593	-8.928294952	-8.939721232	-8.977132984	-8.979144054	-9.151439698	-8.295936221	-8.795700492	-8.58528032	-0.223144746	0.643785011	0.181432492	0.393863733	0.287648113	6.106222613	4.653633263	6.247357874	6.122465688	-0.00659745	-0.057310245	0.097350181	-0.024179794	0.010984894	F1	TRUE	substitution
9	ATGGACTGGCAAAAGTCCTTAACTTTGATCGTTGCTTTGACTTTGTCTAGAGGTATTGGTTTGAAAAACGACTTGCCTTGGAAGTTGAAGTCTGACATGATGGGTTTTTCCAGAGTTACTTCTGGTCTGTTGGTCACCAGATCAACCGGTCAAATGAACGTCGTTTTGATGGGTCGTAAGACCTGGGAA	MDWQKSLTLIVALTLSRGIGLKNDLPWKLKSDMMGFSRVTSGLLVTRSTGQMNVVLMGRKTWE	3075	2629	2790	1564	1476	147	771	401	TTC	F	35	G	GGT	0.002003144	0.002121177	0.002074289	0.002084175	0.000821375	0.000792756	0.000517121	0.000338425	-8.963518296	-8.880919	-8.913167168	-8.906308188	-10.24967154	-10.30083502	-10.91721049	-11.52887667	-1.286153239	-1.41991602	-2.004043326	-2.62256848	-1.711979673	6.106222613	4.653633263	6.247357874	6.122465688	-0.238346157	-0.177977536	-0.210032991	-0.266659324	-0.33051665	F1	TRUE	substitution
10	ATGGACTGGCAAAAGTCCTTAACTTTGATCGTTGCTTTGTCGTTGTCTAGAGGTATTGGTTTGAAAAACGACTTGCCTTGGAAGTTGAAGTCTGACATGATGTTCTTTTCCAGAGTTACTTCTGGTCTGTTGGTCACCAGATCAACCGGTCAAATGAACGTCGTTTTGATGGGTCGTAAGACCTGGGAA	MDWQKSLTLIVALSLSRGIGLKNDLPWKLKSDMMFFSRVTSGLLVTRSTGQMNVVLMGRKTWE	3006	2228	2449	1318	3360	319	3022	1992	ACT	T	14	S	TCG	0.001958195	0.001797635	0.001820765	0.001756357	0.001869796	0.001720335	0.0020269	0.001681153	-8.996259697	-9.11968391	-9.101239516	-9.153198331	-9.062903024	-9.183094751	-8.946509598	-9.216333162	-0.066643327	-0.063410842	0.154729918	-0.063134832	-0.063272837	6.106222613	4.653633263	6.247357874	6.122465688	-0.03334373	-0.039545004	-0.007984895	-0.027142456	-0.040753619	F1	TRUE	substitution
11	ATGGACTGGCAAAAGTCCTTAACTTTGATCGTTGCTTTGACTTTGTCTAGAGGTATTGGTTTGAAAAACGACTTGCCTTGGAAGTTGAAGTCTGACATGATGGTGTTTTCCAGAGTTACTTCTGGTCTGTTGGTCACCAGATCAACCGGTCAAATGAACGTCGTTTTGATGGGTCGTAAGACCTGGGAA	MDWQKSLTLIVALTLSRGIGLKNDLPWKLKSDMMVFSRVTSGLLVTRSTGQMNVVLMGRKTWE	2972	2382	2605	1495	4430	269	3016	2705	TTC	F	35	V	GTG	0.001936047	0.001921888	0.001936747	0.001992226	0.002465238	0.00145069	0.002022875	0.002282891	-9.01267059	-9.023259729	-9.012148917	-8.971403216	-8.664057558	-9.429045002	-8.94937683	-8.774922216	0.348613033	-0.405785273	0.062772087	0.196481001	0.129626544	6.106222613	4.653633263	6.247357874	6.122465688	-0.02435338	0.007592775	-0.058980721	-0.037345219	-0.011361542	F1	TRUE	substitution
12	ATGGACTGGCAAAAGTCCTTAACTTTGATCGTTGCTTTGTTGTTGTCTAGAGGTATTGGTTTGAAAAACGACTTGCCTTGGAAGTTGAAGTCTGACATGATGTTCTTTTCCAGAGTTACTTCTGGTCTGTTGGTCACCAGATCAACCGGTCAAATGAACGTCGTTTTGATGGGTCGTAAGACCTGGGAA	MDWQKSLTLIVALLLSRGIGLKNDLPWKLKSDMMFFSRVTSGLLVTRSTGQMNVVLMGRKTWE	2852	2407	2480	1381	3379	504	3005	2843	ACT	T	14	L	TTG	0.001857875	0.001942059	0.001843813	0.00184031	0.00188037	0.002718021	0.002015498	0.002399357	-9.072130725	-9.008197	-9.083092169	-9.085835381	-9.054767906	-8.523227442	-8.954648268	-8.703136711	0.017362818	0.484969559	0.128443902	0.382698671	0.255571286	6.106222613	4.653633263	6.247357874	6.122465688	-0.0101441	-0.030009056	0.073695011	-0.030058902	0.009720855	F1	TRUE	substitution
13	ATGGACTGGCAAAAGTCCTTAACTTTGATCGTTGCTTTGGTGTTGTCTAGAGGTATTGGTTTGAAAAACGACTTGCCTTGGAAGTTGAAGTCTGACATGATGTTCTTTTCCAGAGTTACTTCTGGTCTGTTGGTCACCAGATCAACCGGTCAAATGAACGTCGTTTTGATGGGTCGTAAGACCTGGGAA	MDWQKSLTLIVALVLSRGIGLKNDLPWKLKSDMMFFSRVTSGLLVTRSTGQMNVVLMGRKTWE	2835	2317	2458	1405	4301	582	3038	3067	ACT	T	14	V	GTG	0.001846801	0.001869444	0.001827456	0.001872292	0.002393451	0.003138668	0.002037631	0.002588402	-9.080755971	-9.063175098	-9.095947374	-9.06097857	-8.706692125	-8.315632022	-8.938891389	-8.593722643	0.374063846	0.747543076	0.157055985	0.467255927	0.420659887	6.106222613	4.653633263	6.247357874	6.122465688	0.01488786	0.010481822	0.112804688	-0.026884378	0.019293898	F1	TRUE	substitution
14	ATGGACTGGCAAAAGTCCTTAACTTTGATCGTTGCTTTGACTTTGTCTAGAGGTATTGGTTTGAAAAACGACTTGCCTTGGAAGTTGAAGTCTGACATGATGTTCTTTTCCAGAGTTACTTCTGGTCTGTTGGTCACCAGATCACCGGGTCAAATGAACGTCGTTTTGATGGGTCGTAAGACCTGGGAA	MDWQKSLTLIVALTLSRGIGLKNDLPWKLKSDMMFFSRVTSGLLVTRSPGQMNVVLMGRKTWE	2821	2202	2469	1302	2541	248	2183	1383	ACC	T	49	P	CCG	0.001837681	0.001776658	0.001835635	0.001735035	0.001414034	0.001337439	0.00146417	0.001167186	-9.08789804	-9.136618673	-9.089505453	-9.170819252	-9.465967881	-9.546311055	-9.415701128	-9.742749653	-0.378069841	-0.409692381	-0.326195675	-0.571930401	-0.393881111	6.106222613	4.653633263	6.247357874	6.122465688	-0.077698959	-0.07489655	-0.059562675	-0.080501368	-0.098356263	F1	TRUE	substitution
15	ATGGACTGGCAAAAGTCCTTAACTTTGATCGTTGCTTTGACTTTGTCTAGAGGTATTGGTTTGAAAAACGACTTGCCTTGGAAGTTGAAGTCTGACATGATGTTCTTTTCCAGAGTTACTTCTGGTCTGTTGGTCACCAGATCAATGGGTCAAATGAACGTCGTTTTGATGGGTCGTAAGACCTGGGAA	MDWQKSLTLIVALTLSRGIGLKNDLPWKLKSDMMFFSRVTSGLLVTRSMGQMNVVLMGRKTWE	2748	2089	2345	1197	1875	194	1840	986	ACC	T	49	M	ATG	0.001790127	0.001685485	0.001743444	0.001595113	0.001043413	0.001046223	0.001234115	0.000832137	-9.125722702	-9.21262065	-9.163844367	-9.292125549	-9.904473661	-9.900594523	-9.662307492	-10.23089126	-0.778750959	-0.687973873	-0.498463125	-0.938765709	-0.733362416	6.106222613	4.653633263	6.247357874	6.122465688	-0.110695919	-0.120379823	-0.101012016	-0.09961452	-0.139887057	F1	TRUE	substitution
16	ATGGACTGGCAAAAGTCCTTAACTTTGATCGTTGCTTTGACTTTGTCTAGAGGTATTGGTTTGAAAAACGACTTGCCTTGGAAGTTGAAGTCTGACATGATGTTGTTTTCCAGAGTTACTTCTGGTCTGTTGGTCACCAGATCAACCGGTCAAATGAACGTCGTTTTGATGGGTCGTAAGACCTGGGAA	MDWQKSLTLIVALTLSRGIGLKNDLPWKLKSDMMLFSRVTSGLLVTRSTGQMNVVLMGRKTWE	2718	2215	2467	1365	3089	296	2568	2224	TTC	F	35	L	TTG	0.001770584	0.001787146	0.001834148	0.001818989	0.001718989	0.001596298	0.001722395	0.00187695	-9.14155925	-9.128126443	-9.090674574	-9.10264775	-9.184224386	-9.291053999	-9.181368056	-9.057394022	-0.042665135	-0.162927556	-0.090693482	0.045253728	-0.066679309	6.106222613	4.653633263	6.247357874	6.122465688	-0.032652834	-0.036823122	-0.022807664	-0.054372293	-0.028482545	F1	TRUE	substitution
17	ATGGACTGGCAAAAGTCCTTAACTTTGATCGTTGCTTTGACTTTGTCTAGAGGTATTGGTTTGAAAAACGACTTGCCTTGGAAGTTGAAGTCTGACATGATGGAGTTTTCCAGAGTTACTTCTGGTCTGTTGGTCACCAGATCAACCGGTCAAATGAACGTCGTTTTGATGGGTCGTAAGACCTGGGAA	MDWQKSLTLIVALTLSRGIGLKNDLPWKLKSDMMEFSRVTSGLLVTRSTGQMNVVLMGRKTWE	2649	2109	2246	1207	1290	124	614	531	TTC	F	35	E	GAG	0.001725635	0.001701622	0.00166984	0.001608439	0.000717868	0.00066872	0.000411819	0.000448139	-9.178656863	-9.198874047	-9.226074362	-9.280123025	-10.44399319	-10.54631105	-11.2457027	-11.12376704	-1.265336328	-1.347437008	-2.019628336	-1.843644019	-1.595540513	6.106222613	4.653633263	6.247357874	6.122465688	-0.220784563	-0.175614507	-0.199237421	-0.268388488	-0.242331706	F1	TRUE	substitution
18	ATGGACTGGCAAAAGTCCTTAACTTTGATCGTTGCTTTGTGTTTGTCTAGAGGTATTGGTTTGAAAAACGACTTGCCTTGGAAGTTGAAGTCTGACATGATGTTCTTTTCCAGAGTTACTTCTGGTCTGTTGGTCACCAGATCAACCGGTCAAATGAACGTCGTTTTGATGGGTCGTAAGACCTGGGAA	MDWQKSLTLIVALCLSRGIGLKNDLPWKLKSDMMFFSRVTSGLLVTRSTGQMNVVLMGRKTWE	2613	2178	2321	1296	2752	369	2847	1377	ACT	T	14	C	TGT	0.001702184	0.001757293	0.001725601	0.00172704	0.001531452	0.00198998	0.001909525	0.001162122	-9.198397582	-9.152429188	-9.178685767	-9.177482983	-9.350883787	-8.973030359	-9.032570765	-9.74902225	-0.152486205	0.179398829	0.146115002	-0.571539268	-0.003185602	6.106222613	4.653633263	6.247357874	6.122465688	-0.038693867	-0.049289449	0.028181006	-0.028098285	-0.098311981	F1	TRUE	substitution
19	ATGGACTGGCAAAAGTCCTTAACTTTGATCGTTGCTTTGAGTTTGTCTAGAGGTATTGGTTTGAAAAACGACTTGCCTTGGAAGTTGAAGTCTGACATGATGTTCTTTTCCAGAGTTACTTCTGGTCTGTTGGTCACCAGATCAACCGGTCAAATGAACGTCGTTTTGATGGGTCGTAAGACCTGGGAA	MDWQKSLTLIVALSLSRGIGLKNDLPWKLKSDMMFFSRVTSGLLVTRSTGQMNVVLMGRKTWE	2602	1979	2208	1222	2372	206	2614	1601	ACT	T	14	S	AGT	0.001695018	0.001596733	0.001641588	0.001628428	0.001319987	0.001110937	0.001753248	0.001351168	-9.204483744	-9.29066153	-9.250692118	-9.262304416	-9.565260247	-9.814006838	-9.155754117	-9.531577502	-0.360776502	-0.523345308	0.094938	-0.269273086	-0.315024794	6.106222613	4.653633263	6.247357874	6.122465688	-0.068512399	-0.072933499	-0.076490998	-0.033776397	-0.064091299	F1	TRUE	substitution
20	ATGGACTGGCAAAAGTCCTTAACTTTGATCGTTGCTTTGACTTTGTCTAGAGGGATTGGTTTGAAAAACGACTTGCCTTGGAAGTTGAAGTCTGACATGATGTTCTTTTCCAGAGTTACTTCTGGTCTGTTGGTCACCAGATCAACCGGTCAAATGAACGTCGTTTTGATGGGTCGTAAGACCTGGGAA	MDWQKSLTLIVALTLSRGIGLKNDLPWKLKSDMMFFSRVTSGLLVTRSTGQMNVVLMGRKTWE	2592	2070	2366	1270	2995	280	2855	2234	GGT	G	18	G	GGG	0.001688504	0.001670155	0.001759057	0.001692392	0.001666679	0.001510012	0.00191489	0.00188539	-9.210038988	-9.225802375	-9.150982216	-9.206720204	-9.228808254	-9.371224348	-9.028522513	-9.050921624	-0.018769265	-0.145421974	0.122459703	0.15579858	0.051845219	6.106222613	4.653633263	6.247357874	6.122465688	-0.025461551	-0.034110585	-0.020200251	-0.030722851	-0.01596735	F1	TRUE	silent
21	ATGGACTGGCAAAAGTCCTTAACTTTGATCGTTGCTTTGGGGTTGTCTAGAGGTATTGGTTTGAAAAACGACTTGCCTTGGAAGTTGAAGTCTGACATGATGTTCTTTTCCAGAGTTACTTCTGGTCTGTTGGTCACCAGATCAACCGGTCAAATGAACGTCGTTTTGATGGGTCGTAAGACCTGGGAA	MDWQKSLTLIVALGLSRGIGLKNDLPWKLKSDMMFFSRVTSGLLVTRSTGQMNVVLMGRKTWE	2573	2129	2231	1266	3472	329	2656	1960	ACT	T	14	G	GGG	0.001676126	0.001717758	0.001658688	0.001687062	0.001932123	0.001774264	0.001781418	0.001654147	-9.220653249	-9.185257192	-9.235741776	-9.211271296	-9.015597309	-9.138563591	-9.132758112	-9.239697155	0.20505594	0.046693601	0.102983664	-0.028425859	0.074838633	6.106222613	4.653633263	6.247357874	6.122465688	-0.020793409	-0.008703092	0.00841489	-0.032883727	-0.036824086	F1	TRUE	substitution
22	ATGGACTGGCAAAAGTCCTTAACTTTGATCGTTGCTTTGACTTTGTCTAGAGGTATTGGTTTGAAAAACGACTTGCCTTGGAAGTTGAAGTCTGACATGATGAAGTTTTCCAGAGTTACTTCTGGTCTGTTGGTCACCAGATCAACCGGTCAAATGAACGTCGTTTTGATGGGTCGTAAGACCTGGGAA	MDWQKSLTLIVALTLSRGIGLKNDLPWKLKSDMMKFSRVTSGLLVTRSTGQMNVVLMGRKTWE	2573	2016	2190	1201	749	69	470	139	TTC	F	35	K	AAG	0.001676126	0.001626586	0.001628206	0.001600443	0.000416809	0.00037211	0.000315236	0.000117309	-9.220653249	-9.263937503	-9.26250142	-9.28731255	-11.22832663	-11.39198291	-11.6312806	-13.05739402	-2.007673384	-2.128045405	-2.368779177	-3.770081472	-2.248412291	6.106222613	4.653633263	6.247357874	6.122465688	-0.311317022	-0.259880815	-0.315507114	-0.307126931	-0.460430877	F1	TRUE	substitution
23	ATGGACTGGCAAAAGTCCTTAACTTTGATCGTTGCTTTGATGTTGTCTAGAGGTATTGGTTTGAAAAACGACTTGCCTTGGAAGTTGAAGTCTGACATGATGTTCTTTTCCAGAGTTACTTCTGGTCTGTTGGTCACCAGATCAACCGGTCAAATGAACGTCGTTTTGATGGGTCGTAAGACCTGGGAA	MDWQKSLTLIVALMLSRGIGLKNDLPWKLKSDMMFFSRVTSGLLVTRSTGQMNVVLMGRKTWE	2559	2063	2149	1266	2345	443	2615	1975	ACT	T	14	M	ATG	0.001667006	0.001664507	0.001597723	0.001687062	0.001304962	0.002389055	0.001753919	0.001666806	-9.228524559	-9.230689321	-9.289766807	-9.211271296	-9.581776334	-8.709344476	-9.155202312	-9.228698157	-0.353251775	0.521344845	0.134564495	-0.01742686	0.058568817	6.106222613	4.653633263	6.247357874	6.122465688	-0.032479334	-0.07207933	0.07911302	-0.029379819	-0.035578849	F1	TRUE	substitution
24	ATGGACTGGCAAAAGTCCTTAACTTTGATCGTTGCTTTGACTTTGTCTAGAGGTATTGGTTTGAAAAACGACTTGCCTTGGAAGTTGAAGTCTGACATGATGGCGTTTTCCAGAGTTACTTCTGGTCTGTTGGTCACCAGATCAACCGGTCAAATGAACGTCGTTTTGATGGGTCGTAAGACCTGGGAA	MDWQKSLTLIVALTLSRGIGLKNDLPWKLKSDMMAFSRVTSGLLVTRSTGQMNVVLMGRKTWE	2542	2015	2193	1247	4324	599	2020	3989	TTC	F	35	A	GCG	0.001655932	0.001625779	0.001630436	0.001661743	0.00240625	0.003230347	0.001354844	0.003366526	-9.238140676	-9.264653303	-9.260526478	-9.233087236	-8.698997734	-8.274095172	-9.527657965	-8.214523686	0.539142942	0.990558131	-0.267131488	1.018563549	0.764850537	6.106222613	4.653633263	6.247357874	6.122465688	0.055465124	0.029220757	0.14900118	-0.07394817	0.08170949	F1	TRUE	substitution
25	ATGGACTGGCAAAAGTCCTTAACTTTGATCGTTGCTTTGACTTTGTCTAGAGGTATTGGTTTGAAAAACGACTTGCCTTGGAAGTTGAAGTCTGACATGATGCGGTTTTCCAGAGTTACTTCTGGTCTGTTGGTCACCAGATCAACCGGTCAAATGAACGTCGTTTTGATGGGTCGTAAGACCTGGGAA	MDWQKSLTLIVALTLSRGIGLKNDLPWKLKSDMMRFSRVTSGLLVTRSTGQMNVVLMGRKTWE	2528	2052	2223	1273	1031	108	561	235	TTC	F	35	R	CGG	0.001646812	0.001655632	0.00165274	0.00169639	0.000573738	0.000582433	0.000376271	0.000198329	-9.246108243	-9.238402411	-9.240924341	-9.203316282	-10.76731992	-10.74561986	-11.37594058	-12.29981815	-1.521211681	-1.507217452	-2.135016241	-3.096501866	-1.828113961	6.106222613	4.653633263	6.247357874	6.122465688	-0.252113576	-0.204660169	-0.223036324	-0.281190828	-0.384172417	F1	TRUE	substitution
26	ATGGACTGGCAAAAGTCCTTAACTTTGATCGTTGCTTTGGTTTTGTCTAGAGGTATTGGTTTGAAAAACGACTTGCCTTGGAAGTTGAAGTCTGACATGATGTTCTTTTCCAGAGTTACTTCTGGTCTGTTGGTCACCAGATCAACCGGTCAAATGAACGTCGTTTTGATGGGTCGTAAGACCTGGGAA	MDWQKSLTLIVALVLSRGIGLKNDLPWKLKSDMMFFSRVTSGLLVTRSTGQMNVVLMGRKTWE	2523	2009	2255	1192	2790	437	2347	2248	ACT	T	14	V	GTT	0.001643555	0.001620938	0.001676531	0.00158845	0.001552599	0.002356697	0.001574167	0.001897205	-9.2489645	-9.268955578	-9.220304856	-9.298164465	-9.331099135	-8.729017896	-9.311195417	-9.041908774	-0.082134635	0.539937683	-0.09089056	0.256255691	0.087060528	6.106222613	4.653633263	6.247357874	6.122465688	-0.022948862	-0.041303498	0.081882377	-0.054394159	-0.004594226	F1	TRUE	substitution
27	ATGGACTGGCAAAAGTCCTTAACTTTGATCGTTGCTTTGACTTTGTCTAGAGGTATTGGTTTGAAAAACGACTTGCCTTGGAAGTTGAAGTCTGACATGATGTTCTTTTCCAGAGTTACTTCTGGTCTGTTGTGTACCAGATCAACCGGTCAAATGAACGTCGTTTTGATGGGTCGTAAGACCTGGGAA	MDWQKSLTLIVALTLSRGIGLKNDLPWKLKSDMMFFSRVTSGLLCTRSTGQMNVVLMGRKTWE	2449	1926	2154	1298	5171	454	4249	3745	GTC	V	45	C	TGT	0.001595349	0.00155397	0.001601441	0.001729705	0.002877595	0.002448376	0.002849867	0.003160602	-9.291911932	-9.329825439	-9.28641404	-9.175258318	-8.440920952	-8.673958878	-8.454889915	-8.305585091	0.850990981	0.655866561	0.831524125	0.869673226	0.841257553	6.106222613	4.653633263	6.247357874	6.122465688	0.064736607	0.064620152	0.099149698	0.047948167	0.064853062	F1	TRUE	substitution
28	ATGGACTGGCAAAAGTCCTTAACTTTGATCGTTGCTTTGACTTTGTCTAGAGGTATTGGTTTGAAAAACGACTTGCCTTGGAAGTTGAAGTCTGACATGATGTTCTTTTCCAGAGTTACTTCTGGTCTGTTGGTCACCAGATCATTGGGTCAAATGAACGTCGTTTTGATGGGTCGTAAGACCTGGGAA	MDWQKSLTLIVALTLSRGIGLKNDLPWKLKSDMMFFSRVTSGLLVTRSLGQMNVVLMGRKTWE	2428	1881	2101	1202	1921	213	1767	1027	ACC	T	49	L	TTG	0.001581669	0.001517662	0.001562036	0.001601776	0.001069012	0.001148688	0.001185153	0.000866739	-9.304336285	-9.363933293	-9.322356128	-9.286111805	-9.869506738	-9.765797745	-9.720711219	-10.17211463	-0.565170453	-0.401864451	-0.398355091	-0.886002823	-0.483517452	6.106222613	4.653633263	6.247357874	6.122465688	-0.092321372	-0.096135255	-0.058396724	-0.088507488	-0.133913574	F1	TRUE	substitution
29	ATGGACTGGCAAAAGTCCTTAACTTTGATCGTTGCTTTGGAGTTGTCTAGAGGTATTGGTTTGAAAAACGACTTGCCTTGGAAGTTGAAGTCTGACATGATGTTCTTTTCCAGAGTTACTTCTGGTCTGTTGGTCACCAGATCAACCGGTCAAATGAACGTCGTTTTGATGGGTCGTAAGACCTGGGAA	MDWQKSLTLIVALELSRGIGLKNDLPWKLKSDMMFFSRVTSGLLVTRSTGQMNVVLMGRKTWE	2415	1954	2168	1234	2325	251	2491	2086	ACT	T	14	E	GAG	0.001573201	0.001576562	0.001611849	0.001644419	0.001293832	0.001353618	0.00167075	0.001760485	-9.312081517	-9.309002675	-9.277067533	-9.248206306	-9.59413354	-9.528963811	-9.225288237	-9.149811652	-0.282052023	-0.219961136	0.051779296	0.098394654	-0.08409092	6.106222613	4.653633263	6.247357874	6.122465688	-0.034933775	-0.063997098	-0.031302675	-0.038564874	-0.022466263	F1	TRUE	substitution
30	ATGGACTGGCAAAAGTCCTTAACTTTGATCGTTGCTTTGACTTTGTCTAGAGGTATTGGTTTGAAAAACGACTTGCCTTGGAAGTTGAAGTCTGACATGATGTTCTTTTCCAGAGTTACTTCTGGTCTGTTGGTCACCAGATCATCGGGTCAAATGAACGTCGTTTTGATGGGTCGTAAGACCTGGGAA	MDWQKSLTLIVALTLSRGIGLKNDLPWKLKSDMMFFSRVTSGLLVTRSSGQMNVVLMGRKTWE	2281	1697	1940	1112	1559	191	1546	1323	ACC	T	49	S	TCG	0.001485909	0.001369204	0.001442337	0.001481843	0.000867563	0.001030044	0.001036925	0.001116549	-9.39443826	-9.512446577	-9.437375637	-9.398391913	-10.17074333	-9.923078537	-9.913472939	-9.806737748	-0.776305069	-0.41063196	-0.476097302	-0.408345835	-0.443364631	6.106222613	4.653633263	6.247357874	6.122465688	-0.088484633	-0.120102178	-0.059702623	-0.097133022	-0.079836244	F1	TRUE	substitution
31	ATGGACTGGCAAAAGTCCTTAACTTTGATCGTTGCTTTGACTTTGTCTAGAGGTATTGGTTTGAAAAACGACTTGCCTTGGAAGTTGAAGTCTGACATGATGTAGTTTTCCAGAGTTACTTCTGGTCTGTTGGTCACCAGATCAACCGGTCAAATGAACGTCGTTTTGATGGGTCGTAAGACCTGGGAA	MDWQKSLTLIVALTLSRGIGLKNDLPWKLKSDMM*FSRVTSGLLVTRSTGQMNVVLMGRKTWE	2273	1780	1957	1077	605	48	457	179	TTC	F	35	*	TAG	0.001480698	0.001436172	0.001454976	0.001435202	0.000336675	0.000258859	0.000306517	0.000151067	-9.399507022	-9.443555901	-9.424788534	-9.444530451	-11.53635721	-11.91554486	-11.67174719	-12.69251932	-2.136850187	-2.471988963	-2.246958654	-3.247988866	-2.359473809	6.106222613	4.653633263	6.247357874	6.122465688	-0.330173773	-0.274544305	-0.366736657	-0.293610889	-0.401322825	F1	TRUE	stop
32	ATGGACTGGCAAAAGTCCTTAACTTTGATCGTTGCTTTGTATTTGTCTAGAGGTATTGGTTTGAAAAACGACTTGCCTTGGAAGTTGAAGTCTGACATGATGTTCTTTTCCAGAGTTACTTCTGGTCTGTTGGTCACCAGATCAACCGGTCAAATGAACGTCGTTTTGATGGGTCGTAAGACCTGGGAA	MDWQKSLTLIVALYLSRGIGLKNDLPWKLKSDMMFFSRVTSGLLVTRSTGQMNVVLMGRKTWE	2261	1924	1953	1061	592	60	439	97	ACT	T	14	Y	TAT	0.001472881	0.001552357	0.001452003	0.001413881	0.00032944	0.000323574	0.000294444	8.19E-05	-9.407143714	-9.331324343	-9.42774034	-9.466124045	-11.56769518	-11.59361677	-11.72972041	-13.57642225	-2.160551461	-2.262292426	-2.301980073	-4.110298208	-2.28213625	6.106222613	4.653633263	6.247357874	6.122465688	-0.317609208	-0.277234753	-0.335502876	-0.29971554	-0.498948082	F1	TRUE	substitution
33	ATGGACTGGCAAAAGTCCTTAACTTTGATCGTTGCTTTGACTTTGTCTAGAGGTATTGGTTTGAAAAACGACTTGCCTTGGAAGTTGAAGTCTGACATGATGATGTTTTCCAGAGTTACTTCTGGTCTGTTGGTCACCAGATCAACCGGTCAAATGAACGTCGTTTTGATGGGTCGTAAGACCTGGGAA	MDWQKSLTLIVALTLSRGIGLKNDLPWKLKSDMMMFSRVTSGLLVTRSTGQMNVVLMGRKTWE	2200	1789	1936	1112	2825	217	2119	1702	TTC	F	35	M	ATG	0.001433144	0.001443433	0.001439363	0.001481843	0.001572076	0.001170259	0.001421244	0.001436407	-9.446601183	-9.436279755	-9.440353337	-9.398391913	-9.313113389	-9.738956133	-9.458629671	-9.443319773	0.133487793	-0.302676378	-0.018276334	-0.04492786	-0.031602097	6.106222613	4.653633263	6.247357874	6.122465688	-0.041157623	-0.016827142	-0.043622906	-0.046337578	-0.038692339	F1	TRUE	substitution
34	ATGGACTGGCAAAAGTCCTTAACTTTGATCGTTGCTTTGTGGTTGTCTAGAGGTATTGGTTTGAAAAACGACTTGCCTTGGAAGTTGAAGTCTGACATGATGTTCTTTTCCAGAGTTACTTCTGGTCTGTTGGTCACCAGATCAACCGGTCAAATGAACGTCGTTTTGATGGGTCGTAAGACCTGGGAA	MDWQKSLTLIVALWLSRGIGLKNDLPWKLKSDMMFFSRVTSGLLVTRSTGQMNVVLMGRKTWE	2189	1730	1921	969	474	37	406	74	ACT	T	14	W	TGG	0.001425978	0.00139583	0.001428211	0.001291282	0.000263775	0.000199537	0.00027231	6.25E-05	-9.453832752	-9.484661104	-9.451574771	-9.59698013	-11.88840529	-12.291054	-11.84246163	-13.96688173	-2.434572541	-2.806392895	-2.390886855	-4.369901599	-2.620482718	6.106222613	4.653633263	6.247357874	6.122465688	-0.363062543	-0.308340225	-0.416545297	-0.309579788	-0.528338751	F1	TRUE	substitution
35	ATGGACTGGCAAAAGTCCTTAACTTTGATCGTTGCTTTGACTTTGTCTAGAGGTATTGGTTTGAAAAACGACTTGCCTTGGAAGTTGAAGTCTGACATGATGTTCTTTTCCAGAGTTACTTCTGGTCTGTTGGTCACCAGATCATGGGGTCAAATGAACGTCGTTTTGATGGGTCGTAAGACCTGGGAA	MDWQKSLTLIVALTLSRGIGLKNDLPWKLKSDMMFFSRVTSGLLVTRSWGQMNVVLMGRKTWE	2171	1760	1818	985	1290	154	1306	856	ACC	T	49	W	TGG	0.001414252	0.001420035	0.001351634	0.001312604	0.000717868	0.000830507	0.000875953	0.000722423	-9.46574498	-9.459857713	-9.53108009	-9.573353071	-10.44399319	-10.23372082	-10.15685836	-10.43486811	-0.978248211	-0.773863111	-0.625778271	-0.861515037	-0.817689074	6.106222613	4.653633263	6.247357874	6.122465688	-0.122473113	-0.143025731	-0.113805006	-0.113740193	-0.13114122	F1	TRUE	substitution
36	ATGGACTGGCAAAAGTCCTTAACTTTGATCGTTGCTTTGACTTTGTCTAGAGGTATTGGTTTGAAAAACGACTTGCCTTGGAAGTTGAAGTCTGACATGATGTTCTTTTCCAGAGTTACTTCTGGTCTGTTGGTCACCAGATCAATTGGTCAAATGAACGTCGTTTTGATGGGTCGTAAGACCTGGGAA	MDWQKSLTLIVALTLSRGIGLKNDLPWKLKSDMMFFSRVTSGLLVTRSIGQMNVVLMGRKTWE	2109	1650	1805	955	1647	179	1471	879	ACC	T	49	I	ATT	0.001373864	0.001331283	0.001341969	0.001272626	0.000916534	0.000965329	0.000986621	0.000741834	-9.507545611	-9.552967118	-9.541433453	-9.617976063	-10.0915237	-10.01669159	-9.985216012	-10.39661574	-0.58397809	-0.46372447	-0.443782559	-0.778639677	-0.52385128	6.106222613	4.653633263	6.247357874	6.122465688	-0.095908944	-0.098270202	-0.067610621	-0.093547686	-0.121758591	F1	TRUE	substitution
37	ATGGACTGGCAAAAGTCCTTAACTTTGATCGTTGCTTTGACTTTGTCTAGAGGTATTGGTTTGAAAAACGACTTGCCTTGGAAGTTGAAGTCTGACATGATGACGTTTTCCAGAGTTACTTCTGGTCTGTTGGTCACCAGATCAACCGGTCAAATGAACGTCGTTTTGATGGGTCGTAAGACCTGGGAA	MDWQKSLTLIVALTLSRGIGLKNDLPWKLKSDMMTFSRVTSGLLVTRSTGQMNVVLMGRKTWE	2094	1740	1911	1094	2336	307	2151	2252	TTC	F	35	T	ACG	0.001364092	0.001403898	0.001420777	0.001457856	0.001299954	0.00165562	0.001442707	0.001900581	-9.517843264	-9.476345836	-9.459104511	-9.421935963	-9.587323982	-9.23841252	-9.437005734	-9.039343982	-0.069480718	0.237933316	0.022098778	0.38259198	0.130016047	6.106222613	4.653633263	6.247357874	6.122465688	-0.015079157	-0.03986709	0.036899573	-0.041857941	0.009708777	F1	TRUE	substitution
38	ATGGACTGGCAAAAGTCCTTAACTTTGATCGTTGCTTTGCGGTTGTCTAGAGGTATTGGTTTGAAAAACGACTTGCCTTGGAAGTTGAAGTCTGACATGATGTTCTTTTCCAGAGTTACTTCTGGTCTGTTGGTCACCAGATCAACCGGTCAAATGAACGTCGTTTTGATGGGTCGTAAGACCTGGGAA	MDWQKSLTLIVALRLSRGIGLKNDLPWKLKSDMMFFSRVTSGLLVTRSTGQMNVVLMGRKTWE	2090	1721	1820	997	2080	245	701	495	ACT	T	14	R	CGG	0.001361486	0.001388568	0.001353121	0.001328595	0.001157493	0.00132126	0.000470171	0.000417756	-9.520601764	-9.492186045	-9.529493839	-9.555883291	-9.754780728	-9.563869426	-11.05452691	-11.22505038	-0.234178964	-0.071683381	-1.52503307	-1.669167088	-0.879606017	6.106222613	4.653633263	6.247357874	6.122465688	-0.136037856	-0.058562793	-0.009217069	-0.213512919	-0.222578522	F1	TRUE	substitution
39	ATGGACTGGCAAAAGTCCTTAACTTTGATCGTTGCTTTGACTTTGTCTAGAGGTATTGGTTTGAAAAACGACTTGCCTTGGAAGTTGAAGTCTGACATGATGTTCTTTTCCAGAGTTACTTCTGGTCTGTTGGTCACCAGATCAGGGGGTCAAATGAACGTCGTTTTGATGGGTCGTAAGACCTGGGAA	MDWQKSLTLIVALTLSRGIGLKNDLPWKLKSDMMFFSRVTSGLLVTRSGGQMNVVLMGRKTWE	2066	1625	1825	987	1562	133	1511	1173	ACC	T	49	G	GGG	0.001345852	0.001311112	0.001356838	0.001315269	0.000869233	0.000717256	0.00101345	0.000989956	-9.537264452	-9.574993424	-9.525535826	-9.570426711	-10.1679698	-10.44522493	-9.946509598	-9.980347796	-0.630705351	-0.870231505	-0.420973772	-0.409921085	-0.525839562	6.106222613	4.653633263	6.247357874	6.122465688	-0.097295741	-0.103574442	-0.12815884	-0.091017041	-0.080014584	F1	TRUE	substitution
40	ATGGACTGGCAAAAGTCCTTAACTTTGATCGTTGCTTTGTTTTTGTCTAGAGGTATTGGTTTGAAAAACGACTTGCCTTGGAAGTTGAAGTCTGACATGATGTTCTTTTCCAGAGTTACTTCTGGTCTGTTGGTCACCAGATCAACCGGTCAAATGAACGTCGTTTTGATGGGTCGTAAGACCTGGGAA	MDWQKSLTLIVALFLSRGIGLKNDLPWKLKSDMMFFSRVTSGLLVTRSTGQMNVVLMGRKTWE	2030	1603	1818	975	1132	106	543	239	ACT	T	14	F	TTT	0.001322401	0.001293361	0.001351634	0.001299278	0.000629943	0.000571647	0.000364198	0.000201705	-9.562624979	-9.594658717	-9.53108009	-9.588074577	-10.6324903	-10.77258691	-11.42298916	-12.27546829	-1.06986532	-1.177928194	-1.891909065	-2.68739371	-1.534918629	6.106222613	4.653633263	6.247357874	6.122465688	-0.214103739	-0.153425637	-0.173989502	-0.254217977	-0.337855756	F1	TRUE	substitution
41	ATGGACTGGCAAAAGTCCTTAACTTTGATCGTTGCTTTGACTTTGTCTAGAGGTATTGGTTTGAAAAACGACTTGCCTTGGAAGTTGAAGTCTGACATGATGTTCTTTTCCAGAGTTACTTCTGGTCTGTTGGTTACCAGATCAACCGGTCAAATGAACGTCGTTTTGATGGGTCGTAAGACCTGGGAA	MDWQKSLTLIVALTLSRGIGLKNDLPWKLKSDMMFFSRVTSGLLVTRSTGQMNVVLMGRKTWE	2014	1650	1794	1060	4315	342	3584	3087	GTC	V	45	V	GTT	0.001311978	0.001331283	0.00133379	0.001412548	0.002401242	0.001844372	0.002403841	0.002605281	-9.574041023	-9.552967118	-9.550252399	-9.467484436	-8.702003697	-9.08265485	-8.700442621	-8.584345327	0.872037326	0.470312268	0.849809778	0.883139109	0.860923552	6.106222613	4.653633263	6.247357874	6.122465688	0.066693405	0.067009226	0.071511844	0.049976968	0.066377584	F1	TRUE	silent
42	ATGGACTGGCAAAAGTCCTTAACTTTGATCGTTGCTTTGTCTTTGTCTAGAGGTATTGGTTTGAAAAACGACTTGCCTTGGAAGTTGAAGTCTGACATGATGTTCTTTTCCAGAGTTACTTCTGGTCTGTTGGTCACCAGATCAACCGGTCAAATGAACGTCGTTTTGATGGGTCGTAAGACCTGGGAA	MDWQKSLTLIVALSLSRGIGLKNDLPWKLKSDMMFFSRVTSGLLVTRSTGQMNVVLMGRKTWE	2007	1598	1723	995	2583	240	2202	1526	ACT	T	14	S	TCT	0.001307418	0.001289327	0.001281004	0.001325929	0.001437406	0.001294296	0.001476914	0.001287871	-9.57906409	-9.599165734	-9.608509588	-9.55878027	-9.442316613	-9.593616769	-9.40319879	-9.600795848	0.136747476	0.005548965	0.205310799	-0.042015577	0.071148221	6.106222613	4.653633263	6.247357874	6.122465688	-0.018993802	-0.01645712	0.002286498	-0.021530485	-0.038362629	F1	TRUE	substitution
43	ATGGACTGGCAAAAGTCCTTAACTTTGATCGTTGCTTTGACTTTGTCTAGAGGTATTGGTTTGAAAAACGACTTGCCTTGGAAGTTGAAGTCTGACATGATGTTCTTTTCCAGAGTTACTTCTGGTCTGTTGGTCACCAGATCATAGGGTCAAATGAACGTCGTTTTGATGGGTCGTAAGACCTGGGAA	MDWQKSLTLIVALTLSRGIGLKNDLPWKLKSDMMFFSRVTSGLLVTRS*GQMNVVLMGRKTWE	1992	1529	1658	870	438	50	343	102	ACC	T	49	*	TAG	0.001297646	0.001233655	0.001232678	0.001159355	0.000243741	0.000269645	0.000230055	8.61E-05	-9.589887059	-9.662844736	-9.663988283	-9.752461395	-12.00236148	-11.85665118	-12.08573278	-13.50390975	-2.412474423	-2.19380644	-2.421744494	-3.751448358	-2.417109458	6.106222613	4.653633263	6.247357874	6.122465688	-0.319152757	-0.30583176	-0.325302058	-0.313003457	-0.458321352	F1	TRUE	stop
44	ATGGACTGGCAAAAGTCCTTAACTTTGATCGTTGCTTTGACTTTGTCTAGAGGTATTGGTTTGAAAAACGACTTGCCTTGGAAGTTGAAGTCTGACATGATGCAGTTTTCCAGAGTTACTTCTGGTCTGTTGGTCACCAGATCAACCGGTCAAATGAACGTCGTTTTGATGGGTCGTAAGACCTGGGAA	MDWQKSLTLIVALTLSRGIGLKNDLPWKLKSDMMQFSRVTSGLLVTRSTGQMNVVLMGRKTWE	1990	1558	1654	1032	2450	274	2020	2036	TTC	F	35	Q	CAG	0.001296343	0.001257054	0.001229704	0.001375235	0.001363393	0.001477655	0.001354844	0.001718287	-9.591336276	-9.635737909	-9.667473055	-9.50610573	-9.518582507	-9.402475282	-9.527657965	-9.184813248	0.072753768	0.233262627	0.13981509	0.321292482	0.186538858	6.106222613	4.653633263	6.247357874	6.122465688	-0.010476263	-0.023721358	0.036203885	-0.028797263	0.002768832	F1	TRUE	substitution
45	ATGGACTGGCAAAAGTCCTTAACTTTGATCGTTGCTTTGGGTTTGTCTAGAGGTATTGGTTTGAAAAACGACTTGCCTTGGAAGTTGAAGTCTGACATGATGTTCTTTTCCAGAGTTACTTCTGGTCTGTTGGTCACCAGATCAACCGGTCAAATGAACGTCGTTTTGATGGGTCGTAAGACCTGGGAA	MDWQKSLTLIVALGLSRGIGLKNDLPWKLKSDMMFFSRVTSGLLVTRSTGQMNVVLMGRKTWE	1982	1602	1701	964	2277	258	2271	1243	ACT	T	14	G	GGT	0.001291132	0.001292555	0.001264647	0.001284619	0.001267121	0.001391368	0.001523193	0.001049033	-9.597147744	-9.595558994	-9.627049149	-9.604443649	-9.624229965	-9.48928011	-9.358685552	-9.896724513	-0.027082221	0.106278885	0.268363596	-0.292280864	0.039598332	6.106222613	4.653633263	6.247357874	6.122465688	-0.024794489	-0.035054229	0.017289971	-0.014534748	-0.066696096	F1	TRUE	substitution
46	ATGGACTGGCAAAAGTCCTTAACTTTGATCGTTGCTTTGACTTTGTCTAGAGGTATTGGTTTGAAAAACGACTTGCCTTGGAAGTTGAAGTCTGACATGATGTTCTTTTCCAGAGTTACTTCTGGTCTGTTGGTCACCAGATCATCTGGTCAAATGAACGTCGTTTTGATGGGTCGTAAGACCTGGGAA	MDWQKSLTLIVALTLSRGIGLKNDLPWKLKSDMMFFSRVTSGLLVTRSSGQMNVVLMGRKTWE	1949	1561	1692	896	1307	113	1337	980	ACC	T	49	S	TCT	0.001269635	0.001259474	0.001257956	0.001194003	0.000727329	0.000609398	0.000896745	0.000827073	-9.621370616	-9.632962605	-9.634702721	-9.709978064	-10.42510512	-10.6803284	-10.12301379	-10.23969716	-0.8037345	-1.047365798	-0.488311072	-0.529719092	-0.666726796	6.106222613	4.653633263	6.247357874	6.122465688	-0.110851986	-0.123215826	-0.154542555	-0.098488145	-0.093577363	F1	TRUE	substitution
47	ATGGACTGGCAAAAGTCCTTAACTTTGATCGTTGCTTTGACTTTGTCTAGAGGTATTGGTTTGAAAAACGACTTGCCTTGGAAGTTGAAGTCTGACATGATGGCTTTTTCCAGAGTTACTTCTGGTCTGTTGGTCACCAGATCAACCGGTCAAATGAACGTCGTTTTGATGGGTCGTAAGACCTGGGAA	MDWQKSLTLIVALTLSRGIGLKNDLPWKLKSDMMAFSRVTSGLLVTRSTGQMNVVLMGRKTWE	1914	1539	1683	896	3544	481	1506	2609	TTC	F	35	A	GCT	0.001246835	0.001241724	0.001251265	0.001194003	0.00197219	0.002593985	0.001010096	0.002201872	-9.647513876	-9.653439911	-9.642397113	-9.709978064	-8.985985653	-8.590614281	-9.951291488	-8.827053866	0.661528224	1.062825629	-0.308894375	0.882924198	0.772226211	6.106222613	4.653633263	6.247357874	6.122465688	0.054733281	0.043113309	0.159765246	-0.078581781	0.066353253	F1	TRUE	substitution
48	ATGGACTGGCAAAAGTCCTTAACTTTGATCGTTGCTTTGACTTTGTCTAGAGGTATTGGTTTGAAAAACGACTTGCCTTGGAAGTTGAAGTCTGACATGATGTTCTTTTCCAGAGTTACTTCTGGTCTGTTGGTCACCAGATCAACGGGTCAAATGAACGTCGTTTTGATGGGTCGTAAGACCTGGGAA	MDWQKSLTLIVALTLSRGIGLKNDLPWKLKSDMMFFSRVTSGLLVTRSTGQMNVVLMGRKTWE	1914	1518	1564	911	1969	171	1400	1116	ACC	T	49	T	ACG	0.001246835	0.00122478	0.001162792	0.001213992	0.001095723	0.000922186	0.000939001	0.000941851	-9.647513876	-9.673261351	-9.748191777	-9.686025742	-9.833901145	-10.08265485	-10.05658643	-10.05221378	-0.186387269	-0.409393499	-0.308394654	-0.366188041	-0.337291348	6.106222613	4.653633263	6.247357874	6.122465688	-0.06729078	-0.053137724	-0.059518157	-0.078526337	-0.075063403	F1	TRUE	silent
49	ATGGACTGGCAAAAGTCCTTAACTTTGATCGTTGCTTTGAATTTGTCTAGAGGTATTGGTTTGAAAAACGACTTGCCTTGGAAGTTGAAGTCTGACATGATGTTCTTTTCCAGAGTTACTTCTGGTCTGTTGGTCACCAGATCAACCGGTCAAATGAACGTCGTTTTGATGGGTCGTAAGACCTGGGAA	MDWQKSLTLIVALNLSRGIGLKNDLPWKLKSDMMFFSRVTSGLLVTRSTGQMNVVLMGRKTWE	1855	1436	1577	886	1843	169	1772	950	ACT	T	14	N	AAT	0.001208401	0.00115862	0.001172457	0.001180677	0.001025606	0.0009114	0.001188506	0.000801755	-9.692685519	-9.753377393	-9.73624963	-9.726170097	-9.929308186	-10.09962793	-9.716634655	-10.28455139	-0.236622666	-0.346250536	0.019614975	-0.558381294	-0.291436601	6.106222613	4.653633263	6.247357874	6.122465688	-0.054476679	-0.05884019	-0.050113169	-0.04213352	-0.096822318	F1	TRUE	substitution
50	ATGGACTGGCAAAAGTCCTTAACTTTGATCGTTGCTTTGCAGTTGTCTAGAGGTATTGGTTTGAAAAACGACTTGCCTTGGAAGTTGAAGTCTGACATGATGTTCTTTTCCAGAGTTACTTCTGGTCTGTTGGTCACCAGATCAACCGGTCAAATGAACGTCGTTTTGATGGGTCGTAAGACCTGGGAA	MDWQKSLTLIVALQLSRGIGLKNDLPWKLKSDMMFFSRVTSGLLVTRSTGQMNVVLMGRKTWE	1835	1538	1651	884	2175	219	1814	1315	ACT	T	14	Q	CAG	0.001195372	0.001240917	0.001227474	0.001178012	0.001210359	0.001181045	0.001216676	0.001109797	-9.708324643	-9.654377639	-9.670092169	-9.729430426	-9.690348856	-9.725720305	-9.682838803	-9.81548801	0.017975788	-0.071342666	-0.012746633	-0.086057584	-0.04204465	6.106222613	4.653633263	6.247357874	6.122465688	-0.036644132	-0.029939475	-0.009166321	-0.045724055	-0.043348789	F1	TRUE	substitution
51	ATGGACTGGCAAAAGTCCTTAACTTTGATCGTTGCTTTGACTTTGTCTAGAGGTATTGGTTTGAAAAACGACTTGCCTTGGAAGTTGAAGTCTGACATGATGTTCTTTTCCAGAGTTACTTCTGGTCTGTTGGTCACCAGATCAGTTGGTCAAATGAACGTCGTTTTGATGGGTCGTAAGACCTGGGAA	MDWQKSLTLIVALTLSRGIGLKNDLPWKLKSDMMFFSRVTSGLLVTRSVGQMNVVLMGRKTWE	1832	1430	1644	893	1420	101	1089	969	ACC	T	49	V	GTT	0.001193418	0.001153779	0.001222269	0.001190005	0.000790212	0.000544683	0.000730408	0.00081779	-9.710685203	-9.759417995	-9.676221991	-9.71481662	-10.30547333	-10.84229588	-10.4190093	-10.25598224	-0.594788124	-1.082877887	-0.742787314	-0.541165619	-0.668787719	6.106222613	4.653633263	6.247357874	6.122465688	-0.11310985	-0.099497302	-0.159831993	-0.126722399	-0.094873267	F1	TRUE	substitution
52	ATGGACTGGCAAAAGTCCTTAACTTTGATCGTTGCTTTGACTTTGTCTAGAGGTATTGGTTTGAAAAACGACTTGCCTTGGAAGTTGAAGTCTGACATGATGTTCTTTTCCAGAGTTACTTCTGGTCTGTTGGTCACCAGATCAGAGGGTCAAATGAACGTCGTTTTGATGGGTCGTAAGACCTGGGAA	MDWQKSLTLIVALTLSRGIGLKNDLPWKLKSDMMFFSRVTSGLLVTRSEGQMNVVLMGRKTWE	1832	1429	1674	933	1850	164	1628	1575	ACC	T	49	E	GAG	0.001193418	0.001152972	0.001244574	0.001243309	0.001029501	0.000884436	0.001091923	0.001329225	-9.710685203	-9.760427226	-9.650132762	-9.651599715	-9.923838986	-10.14295536	-9.838912559	-9.555198981	-0.213153783	-0.382528135	-0.188779797	0.096400734	-0.20096679	6.106222613	4.653633263	6.247357874	6.122465688	-0.055846375	-0.056176122	-0.055516628	-0.065255014	-0.022692002	F1	TRUE	substitution
53	ATGGACTGGCAAAAGTCCTTAACTTTGATCGTTGCTTTGCTTTTGTCTAGAGGTATTGGTTTGAAAAACGACTTGCCTTGGAAGTTGAAGTCTGACATGATGTTCTTTTCCAGAGTTACTTCTGGTCTGTTGGTCACCAGATCAACCGGTCAAATGAACGTCGTTTTGATGGGTCGTAAGACCTGGGAA	MDWQKSLTLIVALLLSRGIGLKNDLPWKLKSDMMFFSRVTSGLLVTRSTGQMNVVLMGRKTWE	1831	1491	1580	904	2091	359	2088	1728	ACT	T	14	L	CTT	0.001192766	0.001202996	0.001174687	0.001204664	0.001163614	0.001936051	0.001400452	0.00145835	-9.711472915	-9.699152885	-9.733507731	-9.697154023	-9.747171195	-9.012667331	-9.479891547	-9.421447592	-0.035698279	0.686485553	0.253616185	0.275706431	0.264661308	6.106222613	4.653633263	6.247357874	6.122465688	-0.009281558	-0.03603228	0.103710321	-0.01617098	-0.002392135	F1	TRUE	substitution
54	ATGGACTGGCAAAAGTCCTTAACTTTGATCGTTGCTTTGACTTTGTCTAGAGGTATTGGTTTGAAAAACGACTTGCCTTGGAAGTTGAAGTCTGACATGATGTTCTTTTCCAGAGTTACTTCTGGTCTGTTGGTCACCAGATCAGCGGGTCAAATGAACGTCGTTTTGATGGGTCGTAAGACCTGGGAA	MDWQKSLTLIVALTLSRGIGLKNDLPWKLKSDMMFFSRVTSGLLVTRSAGQMNVVLMGRKTWE	1826	1389	1577	870	1439	105	1284	914	ACC	T	49	A	GCG	0.001189509	0.001120698	0.001172457	0.001159355	0.000800785	0.000566254	0.000861198	0.000771372	-9.715417941	-9.801386543	-9.73624963	-9.752461395	-10.28629766	-10.78626185	-10.18136806	-10.34028474	-0.570879724	-0.984875304	-0.445118426	-0.587823345	-0.579351534	6.106222613	4.653633263	6.247357874	6.122465688	-0.098469452	-0.096783342	-0.145234751	-0.093695901	-0.100155562	F1	TRUE	substitution
55	ATGGACTGGCAAAAGTCCTTAACTTTGATCGTTGCTTTGACTTTGTCTAGAGGTATTGGTTTGAAAAACGACTTGCCTTGGAAGTTGAAGTCTGACATGATGTTCTTTTCCAGAGTTACTTCTGGTCTGTTGGTCACCAGATCAGTGGGTCAAATGAACGTCGTTTTGATGGGTCGTAAGACCTGGGAA	MDWQKSLTLIVALTLSRGIGLKNDLPWKLKSDMMFFSRVTSGLLVTRSVGQMNVVLMGRKTWE	1783	1450	1625	843	1588	151	1467	787	ACC	T	49	V	GTG	0.001161498	0.001169915	0.001208143	0.001123375	0.000883701	0.000814328	0.000983938	0.000664191	-9.749798003	-9.739380242	-9.692992571	-9.797944165	-10.14415334	-10.26210263	-9.989144387	-10.55611527	-0.394355341	-0.522722384	-0.296151816	-0.758171104	-0.458538862	6.106222613	4.653633263	6.247357874	6.122465688	-0.076956593	-0.076745197	-0.076398215	-0.077167989	-0.119441268	F1	TRUE	substitution
56	ATGGACTGGCAAAAGTCCTTAACTTTGATCGTTGCTTTGACTTTGTCTAGAGGTATTGGTTTGAAAAACGACTTGCCTTGGAAGTTGAAGTCTGACATGATGTTCTTTTCCAGAGTTACTTCTGGTCTGTTGGTCACCAGATCACTGGGTCAAATGAACGTCGTTTTGATGGGTCGTAAGACCTGGGAA	MDWQKSLTLIVALTLSRGIGLKNDLPWKLKSDMMFFSRVTSGLLVTRSLGQMNVVLMGRKTWE	1778	1392	1564	814	1307	135	1110	690	ACC	T	49	L	CTG	0.001158241	0.001123119	0.001162792	0.00108473	0.000727329	0.000728041	0.000744493	0.000582327	-9.753849382	-9.798273931	-9.748191777	-9.848448001	-10.42510512	-10.42369177	-10.39145358	-10.74588254	-0.671255733	-0.625417837	-0.643261805	-0.897434541	-0.657258769	6.106222613	4.653633263	6.247357874	6.122465688	-0.111928756	-0.108177514	-0.091694449	-0.115679999	-0.135207801	F1	TRUE	substitution
57	ATGGACTGGCAAAAGTCCTTAACTTTGATCGTTGCTTTGACTTTGTCTAGAGGTATTGGTTTGAAAAACGACTTGCCTTGGAAGTTGAAGTCTGACATGATGTTCTTTTCCAGAGTTACTTCTGGTCTGTTGGTCACCAGATCACAGGGTCAAATGAACGTCGTTTTGATGGGTCGTAAGACCTGGGAA	MDWQKSLTLIVALTLSRGIGLKNDLPWKLKSDMMFFSRVTSGLLVTRSQGQMNVVLMGRKTWE	1776	1499	1618	856	1279	136	1276	946	ACC	T	49	Q	CAG	0.001156938	0.00120945	0.001202939	0.001140699	0.000711747	0.000733434	0.000855832	0.000798379	-9.755473125	-9.691432759	-9.699220682	-9.775865999	-10.45634799	-10.41304452	-10.19038493	-10.29063872	-0.700874868	-0.721611765	-0.491164247	-0.514772722	-0.607823795	6.106222613	4.653633263	6.247357874	6.122465688	-0.102413501	-0.111539727	-0.106022297	-0.098804706	-0.091885229	F1	TRUE	substitution
58	ATGGACTGGCAAAAGTCCTTAACTTTGATCGTTGCTTTGACTTTGTCTAGAGGTATTGGTGGGAAAAACGACTTGCCTTGGAAGTTGAAGTCTGACATGATGTTCTTTTCCAGAGTTACTTCTGGTCTGTTGGTCACCAGATCAACCGGTCAAATGAACGTCGTTTTGATGGGTCGTAAGACCTGGGAA	MDWQKSLTLIVALTLSRGIGGKNDLPWKLKSDMMFFSRVTSGLLVTRSTGQMNVVLMGRKTWE	1776	1427	1531	852	2914	305	2270	1550	TTG	L	21	G	GGG	0.001156938	0.001151358	0.001138257	0.001135369	0.001621603	0.001644834	0.001522522	0.001308126	-9.755473125	-9.762447807	-9.778958007	-9.782623365	-9.268363379	-9.247841933	-9.359320961	-9.578282594	0.487109745	0.514605875	0.419637046	0.204340771	0.453373396	6.106222613	4.653633263	6.247357874	6.122465688	0.012781662	0.023314214	0.078109267	0.002249109	-0.010471708	F1	TRUE	substitution
59	ATGGACTGGCAAAAGTCCTTAACTTTGATCGTTGCTTTGACTTTGTCTAGAGGTATTGGTTTGAAAAACGACTTGCCTTGGAAGTTGAAGTCTGACATGATGTTCTTTTCCAGAGTTACTTCTGGTCTGTTGGTCACCAGATCATGTGGTCAAATGAACGTCGTTTTGATGGGTCGTAAGACCTGGGAA	MDWQKSLTLIVALTLSRGIGLKNDLPWKLKSDMMFFSRVTSGLLVTRSCGQMNVVLMGRKTWE	1765	1447	1623	778	1170	108	1350	847	ACC	T	49	C	TGT	0.001149772	0.001167495	0.001206656	0.001036757	0.00065109	0.000582433	0.000905465	0.000714828	-9.764436523	-9.74236822	-9.69476929	-9.913706641	-10.58485573	-10.74561986	-10.10905385	-10.45011694	-0.820419204	-1.003251643	-0.414284561	-0.536410295	-0.678414749	6.106222613	4.653633263	6.247357874	6.122465688	-0.109722344	-0.125109789	-0.147971861	-0.09027487	-0.094334899	F1	TRUE	substitution
60	ATGGACTGGCAAAAGTCCTTAACTTTGATCGTTGCTTTGACTTTGTCTAGAGGTATTGGTTTGAAAAACGACTTGCCTTGGAAGTTGAAGTCTGACATGATGCGTTTTTCCAGAGTTACTTCTGGTCTGTTGGTCACCAGATCAACCGGTCAAATGAACGTCGTTTTGATGGGTCGTAAGACCTGGGAA	MDWQKSLTLIVALTLSRGIGLKNDLPWKLKSDMMRFSRVTSGLLVTRSTGQMNVVLMGRKTWE	1756	1376	1553	817	746	80	408	136	TTC	F	35	R	CGT	0.001143909	0.001110209	0.001154613	0.001088728	0.000415139	0.000431432	0.000273652	0.000114778	-9.771811861	-9.814952672	-9.75837446	-9.843140717	-11.23411672	-11.17857927	-11.8353722	-13.08887225	-1.46230486	-1.363626598	-2.076997741	-3.245731536	-1.7696513	6.106222613	4.653633263	6.247357874	6.122465688	-0.238201235	-0.197973368	-0.201648821	-0.274753649	-0.401067264	F1	TRUE	substitution
61	ATGGACTGGCAAAAGTCCTTAACTTTGATCGTTGCTTTGACTTTGTCTAGAGGTATTGGTTTGAAAAACGACTTGCCTTGGAAGTTGAAGTCTGACATGATGTTCTTTTCCAGAGTTACTTCTGGTCTGTGGGTCACCAGATCAACCGGTCAAATGAACGTCGTTTTGATGGGTCGTAAGACCTGGGAA	MDWQKSLTLIVALTLSRGIGLKNDLPWKLKSDMMFFSRVTSGLWVTRSTGQMNVVLMGRKTWE	1748	1413	1553	904	2526	253	2256	1676	TTG	L	44	W	TGG	0.001138698	0.001140062	0.001154613	0.001204664	0.001405686	0.001364404	0.001513132	0.001414464	-9.778399521	-9.776671677	-9.75837446	-9.697154023	-9.474509617	-9.51751379	-9.368246191	-9.465528661	0.303889904	0.259157886	0.390128269	0.231625362	0.281523895	6.106222613	4.653633263	6.247357874	6.122465688	0.000745566	0.002516034	0.04006092	-0.001024903	-0.007382717	F1	TRUE	substitution
62	ATGGACTGGCAAAAGTCCTTAACTTTGATCGTTGCTTTGACTTTGTCTAGAGGTATTGGTTTGAAAAACGACTTGCCTTGGAAGTTGGGGTCTGACATGATGTTCTTTTCCAGAGTTACTTCTGGTCTGTTGGTCACCAGATCAACCGGTCAAATGAACGTCGTTTTGATGGGTCGTAAGACCTGGGAA	MDWQKSLTLIVALTLSRGIGLKNDLPWKLGSDMMFFSRVTSGLLVTRSTGQMNVVLMGRKTWE	1742	1397	1552	885	2441	159	2174	1736	AAG	K	30	G	GGG	0.001134789	0.001127153	0.00115387	0.001179344	0.001358385	0.000857471	0.001458134	0.001465101	-9.783360082	-9.793101121	-9.759303732	-9.727799341	-9.523891961	-10.18762441	-9.421661318	-9.414783862	0.259468121	-0.394523288	0.337642414	0.313015479	0.2862418	6.106222613	4.653633263	6.247357874	6.122465688	-0.004687366	-0.002526499	-0.057303276	-0.006848232	0.001831761	F1	TRUE	substitution
63	ATGGACTGGCAAAAGTCCTTAACTTTGATCGTTGCTTTGACTTTGTCTAGAGGTATTGGTTTGAAAAACGACTTGCCTTGGAAGTTGAAGTCTGACATGATGTTCTTTTCCAGAGTTACTTCTGGTCTGTTGGTCACCAGATCAAATGGTCAAATGAACGTCGTTTTGATGGGTCGTAAGACCTGGGAA	MDWQKSLTLIVALTLSRGIGLKNDLPWKLKSDMMFFSRVTSGLLVTRSNGQMNVVLMGRKTWE	1735	1260	1404	779	1223	90	1089	771	ACC	T	49	N	AAT	0.001130229	0.001016616	0.001043836	0.001038089	0.000680584	0.000485361	0.000730408	0.000650687	-9.789169044	-9.942009409	-9.903889354	-9.911853468	-10.52093985	-11.00865427	-10.4190093	-10.58574804	-0.731770809	-1.06664486	-0.51511995	-0.673894577	-0.702832693	6.106222613	4.653633263	6.247357874	6.122465688	-0.112473442	-0.115046876	-0.157414124	-0.101462602	-0.109900008	F1	TRUE	substitution
64	ATGGACTGGCAAAAGTCCTTAACTTTGATCGTTGCTTTGTAGTTGTCTAGAGGTATTGGTTTGAAAAACGACTTGCCTTGGAAGTTGAAGTCTGACATGATGTTCTTTTCCAGAGTTACTTCTGGTCTGTTGGTCACCAGATCAACCGGTCAAATGAACGTCGTTTTGATGGGTCGTAAGACCTGGGAA	MDWQKSLTLIVAL*LSRGIGLKNDLPWKLKSDMMFFSRVTSGLLVTRSTGQMNVVLMGRKTWE	1711	1355	1465	848	441	33	361	111	ACT	T	14	*	TAG	0.001114595	0.001093266	0.001089188	0.001130038	0.000245411	0.000177966	0.000242128	9.37E-05	-9.809264946	-9.837140291	-9.842531625	-9.789412531	-11.9925137	-12.45611325	-12.01194252	-13.38191923	-2.183248749	-2.618972955	-2.169410891	-3.592506697	-2.401110852	6.106222613	4.653633263	6.247357874	6.122465688	-0.336818245	-0.279811233	-0.38862956	-0.28500693	-0.440326974	F1	TRUE	stop
65	ATGGACTGGCAAAAGTCCTTAACTTTGATCGTTGCTTTGACTTTGTCTAGAGGTATTGGTTTGAAAAACGACTTGCCTTGGAAGTTGAAGTCTGACATGATGTTCTTTTCCAGAGTTACTTCTGGTCTGTTGGTCACCAGATCAAGTGGTCAAATGAACGTCGTTTTGATGGGTCGTAAGACCTGGGAA	MDWQKSLTLIVALTLSRGIGLKNDLPWKLKSDMMFFSRVTSGLLVTRSSGQMNVVLMGRKTWE	1692	1299	1412	767	1479	116	1177	943	ACC	T	49	S	AGT	0.001102218	0.001048083	0.001049784	0.001022098	0.000823044	0.000625576	0.000789431	0.000795847	-9.825375138	-9.898031711	-9.895692201	-9.934250218	-10.2467422	-10.64252637	-10.30689894	-10.29522113	-0.421367066	-0.744494658	-0.411206737	-0.360970916	-0.416286902	6.106222613	4.653633263	6.247357874	6.122465688	-0.084872407	-0.07981143	-0.109430647	-0.089933384	-0.074472753	F1	TRUE	substitution
66	ATGGACTGGCAAAAGTCCTTAACTTTGATCGTTGCTTTGACTTTGTCTAGAGGTATTGGTTTGAAAAACGACTTGCCTTGGAAGTTGAAGTCTGACATGATGTTCTTTTCCAGAGTTACTTCTGGTCTGTTGGTCACCAGATCAAAGGGTCAAATGAACGTCGTTTTGATGGGTCGTAAGACCTGGGAA	MDWQKSLTLIVALTLSRGIGLKNDLPWKLKSDMMFFSRVTSGLLVTRSKGQMNVVLMGRKTWE	1688	1310	1467	779	1128	122	1274	751	ACC	T	49	K	AAG	0.001099612	0.001056958	0.001090675	0.001038089	0.000627717	0.000657934	0.00085449	0.000633808	-9.828789802	-9.88586633	-9.840563419	-9.911853468	-10.63759719	-10.56977003	-10.19264798	-10.623666	-0.808807387	-0.683903697	-0.352084562	-0.711812529	-0.697858113	6.106222613	4.653633263	6.247357874	6.122465688	-0.107299307	-0.123791675	-0.100405773	-0.083373752	-0.114192841	F1	TRUE	substitution
67	ATGGACTGGCAAAAGTCCTTAACTTTGATCGTTGCTTTGACTTTGTCTAGAGGTATTGGTTTGAAAAACGACTTGCCTTGGAAGTTGAAGTCTGACATGATGTTCTTTTCCAGAGTTACTTCTGGTCTGTTGGTCACCAGATCAGATGGTCAAATGAACGTCGTTTTGATGGGTCGTAAGACCTGGGAA	MDWQKSLTLIVALTLSRGIGLKNDLPWKLKSDMMFFSRVTSGLLVTRSDGQMNVVLMGRKTWE	1683	1379	1428	822	1199	84	1304	1224	ACC	T	49	D	GAT	0.001096355	0.00111263	0.001061679	0.001095391	0.000667228	0.000453004	0.000874612	0.001032998	-9.83306953	-9.811810685	-9.87943631	-9.834338402	-10.5495326	-11.10818994	-10.15906939	-9.918947252	-0.716463068	-1.296379257	-0.279633079	-0.08460885	-0.498048073	6.106222613	4.653633263	6.247357874	6.122465688	-0.094322223	-0.11330922	-0.191632495	-0.075335227	-0.043184772	F1	TRUE	substitution
68	ATGGACTGGCAAAAGTCCTTAACTTTGATCGTTGCTTTGCCGTTGTCTAGAGGTATTGGTTTGAAAAACGACTTGCCTTGGAAGTTGAAGTCTGACATGATGTTCTTTTCCAGAGTTACTTCTGGTCTGTTGGTCACCAGATCAACCGGTCAAATGAACGTCGTTTTGATGGGTCGTAAGACCTGGGAA	MDWQKSLTLIVALPLSRGIGLKNDLPWKLKSDMMFFSRVTSGLLVTRSTGQMNVVLMGRKTWE	1677	1296	1535	775	2313	220	1502	2063	ACT	T	14	P	CCG	0.001092446	0.001045662	0.001141231	0.001032759	0.001287155	0.001186438	0.001007413	0.001741074	-9.838222017	-9.901367424	-9.775193634	-9.919280485	-9.601598991	-9.719147652	-9.955128446	-9.165806989	0.236623027	0.182219773	-0.179934812	0.753473497	0.2094214	6.106222613	4.653633263	6.247357874	6.122465688	0.01174071	-0.005119758	0.028601178	-0.064273659	0.051697657	F1	TRUE	substitution
69	ATGGACTGGCAAAAGTCCTTAACTTTGATCGTTGCTTTGGCTTTGTCTAGAGGTATTGGTTTGAAAAACGACTTGCCTTGGAAGTTGAAGTCTGACATGATGTTCTTTTCCAGAGTTACTTCTGGTCTGTTGGTCACCAGATCAACCGGTCAAATGAACGTCGTTTTGATGGGTCGTAAGACCTGGGAA	MDWQKSLTLIVALALSRGIGLKNDLPWKLKSDMMFFSRVTSGLLVTRSTGQMNVVLMGRKTWE	1676	1352	1498	821	2373	246	1730	1183	ACT	T	14	A	GCT	0.001091795	0.001090845	0.001113722	0.001094058	0.001320544	0.001326653	0.001160336	0.000998396	-9.839082557	-9.840337991	-9.810394666	-9.836094574	-9.564652156	-9.55799286	-9.751241221	-9.968100736	0.274430401	0.282345131	0.059153445	-0.132006162	0.166791923	6.106222613	4.653633263	6.247357874	6.122465688	-0.019287383	-0.000828058	0.043514603	-0.037746709	-0.048550799	F1	TRUE	substitution
70	ATGGACTGGCAAAAGTCCTTAACTTTGATCGTTGCTTTGACTTTGTCTAGAGGTATTGGTTTGAAAAACGACTTGCCTTGGAAGTTGAAGTCTGACATGATGTTCTTTTCCAGAGTTACTTCTGGTCTGTTGGTCACCAGATCAGGTGGTCAAATGAACGTCGTTTTGATGGGTCGTAAGACCTGGGAA	MDWQKSLTLIVALTLSRGIGLKNDLPWKLKSDMMFFSRVTSGLLVTRSGGQMNVVLMGRKTWE	1667	1296	1495	785	1463	116	1298	959	ACC	T	49	G	GGT	0.001085932	0.001045662	0.001111492	0.001046085	0.000814141	0.000625576	0.000870588	0.00080935	-9.846850602	-9.901367424	-9.813286805	-9.900784142	-10.26243449	-10.64252637	-10.16572288	-10.27094809	-0.415583885	-0.741158946	-0.35243607	-0.370163948	-0.392873916	6.106222613	4.653633263	6.247357874	6.122465688	-0.081283852	-0.079154953	-0.108933801	-0.083412752	-0.07551353	F1	TRUE	substitution
71	ATGGACTGGCAAAAGTCCTTAACTTTGATCGTTGCTTTGACTTTGTCTAGAGGTATTGGTTTGAAAAACGACTTGCCTTGGAAGTTGGGTTCTGACATGATGTTCTTTTCCAGAGTTACTTCTGGTCTGTTGGTCACCAGATCAACCGGTCAAATGAACGTCGTTTTGATGGGTCGTAAGACCTGGGAA	MDWQKSLTLIVALTLSRGIGLKNDLPWKLGSDMMFFSRVTSGLLVTRSTGQMNVVLMGRKTWE	1653	1319	1426	836	2236	198	1913	1578	AAG	K	30	G	GGT	0.001076812	0.001064219	0.001060192	0.001114047	0.001244305	0.001067794	0.001283077	0.001331757	-9.859017982	-9.875988578	-9.881458308	-9.809973853	-9.650444068	-9.871150745	-9.606176385	-9.552453604	0.208573913	0.004837833	0.275281923	0.257520249	0.233047081	6.106222613	4.653633263	6.247357874	6.122465688	-0.006377405	-0.00830375	0.002180576	-0.013767157	-0.004451061	F1	TRUE	substitution
72	ATGGACTGGCAAAAGTCCTTAACTTTGATCGTTGCTTTGACTTTGTCTAGAGGTATTGGTTTGAAAAACGACTTGCCTTGGAAGTTGAAGTCTGACATGATGTTCTTTTCCAGAGTTACTTCTGGTCTGTTGGTCACCAGATCAGCTGGTCAAATGAACGTCGTTTTGATGGGTCGTAAGACCTGGGAA	MDWQKSLTLIVALTLSRGIGLKNDLPWKLKSDMMFFSRVTSGLLVTRSAGQMNVVLMGRKTWE	1650	1349	1480	805	1579	144	1349	893	ACC	T	49	A	GCT	0.001074858	0.001088425	0.00110034	0.001072737	0.000878693	0.000776578	0.000904794	0.000753649	-9.861638682	-9.843542794	-9.827835114	-9.864488013	-10.15235309	-10.33058236	-10.11012291	-10.37381873	-0.290714404	-0.48703957	-0.282287796	-0.509330717	-0.388876987	6.106222613	4.653633263	6.247357874	6.122465688	-0.073356558	-0.064980407	-0.071083348	-0.075629769	-0.091269119	F1	TRUE	substitution
73	ATGGACTGGCAAAAGTCCTTAACTTTGATCGTTGCTTTGACTTTGTCTAGAGGTATTGGTTTGAAAAACGACGGGCCTTGGAAGTTGAAGTCTGACATGATGTTCTTTTCCAGAGTTACTTCTGGTCTGTTGGTCACCAGATCAACCGGTCAAATGAACGTCGTTTTGATGGGTCGTAAGACCTGGGAA	MDWQKSLTLIVALTLSRGIGLKNDGPWKLKSDMMFFSRVTSGLLVTRSTGQMNVVLMGRKTWE	1635	1298	1492	762	1802	245	663	843	TTG	L	25	G	GGG	0.001065086	0.001047276	0.001109262	0.001015435	0.00100279	0.00132126	0.000444684	0.000711452	-9.874814071	-9.899142759	-9.816184754	-9.943685798	-9.961765245	-9.563869426	-11.13493248	-10.45694627	-0.086951175	0.335273333	-1.318747729	-0.513260475	-0.300105825	6.106222613	4.653633263	6.247357874	6.122465688	-0.066782135	-0.041850247	0.051398128	-0.190625467	-0.091714022	F1	TRUE	substitution
74	ATGGACTGGCAAAAGTCCTTAACTTTGATCGTTGCTTTGGCGTTGTCTAGAGGTATTGGTTTGAAAAACGACTTGCCTTGGAAGTTGAAGTCTGACATGATGTTCTTTTCCAGAGTTACTTCTGGTCTGTTGGTCACCAGATCAACCGGTCAAATGAACGTCGTTTTGATGGGTCGTAAGACCTGGGAA	MDWQKSLTLIVALALSRGIGLKNDLPWKLKSDMMFFSRVTSGLLVTRSTGQMNVVLMGRKTWE	1632	1359	1422	783	1678	157	1783	911	ACT	T	14	A	GCG	0.001063132	0.001096493	0.001057218	0.00104342	0.000933785	0.000846685	0.001195884	0.000768841	-9.877463649	-9.832887686	-9.885510825	-9.904464488	-10.06462154	-10.20588662	-9.707706555	-10.34502785	-0.187157892	-0.37299893	0.177804269	-0.440563362	-0.280078411	6.106222613	4.653633263	6.247357874	6.122465688	-0.053661239	-0.053225201	-0.054097276	-0.024582347	-0.083483711	F1	TRUE	substitution
75	ATGGACTGGCAAAAGTCCTTAACTTTGATCGTTGCTTTGACTTTGTCTAGAGGTATTGGTTTGAAAAACGACTTGCCTTGGAAGTTGAAGTCTGACATGATGTTCTTTTCCAGAGTTACTTCTGGTCTGTTGGTCACCAGATCACGTGGTCAAATGAACGTCGTTTTGATGGGTCGTAAGACCTGGGAA	MDWQKSLTLIVALTLSRGIGLKNDLPWKLKSDMMFFSRVTSGLLVTRSRGQMNVVLMGRKTWE	1624	1310	1414	777	1574	99	1081	534	ACC	T	49	R	CGT	0.00105792	0.001056958	0.001051271	0.001035424	0.000875911	0.000533897	0.000725043	0.000450671	-9.884553074	-9.88586633	-9.893650169	-9.915562197	-10.15692872	-10.87115074	-10.42964674	-11.11563916	-0.272375642	-0.985284414	-0.535996566	-1.200076966	-0.76064049	6.106222613	4.653633263	6.247357874	6.122465688	-0.124537279	-0.062898685	-0.145295687	-0.103778872	-0.169471079	F1	TRUE	substitution
76	ATGGACTGGCAAAAGTCCTTAACTTTGATCGTTGCTTTGACGTTGTCTAGAGGTATTGGTTTGAAAAACGACTTGCCTTGGAAGTTGAAGTCTGACATGATGTTCTTTTCCAGAGTTACTTCTGGTCTGTTGGTCACCAGATCAACCGGTCAAATGAACGTCGTTTTGATGGGTCGTAAGACCTGGGAA	MDWQKSLTLIVALTLSRGIGLKNDLPWKLKSDMMFFSRVTSGLLVTRSTGQMNVVLMGRKTWE	1621	1269	1452	832	2023	131	1647	1364	ACT	T	14	T	ACG	0.001055966	0.001023878	0.001079523	0.001108717	0.001125773	0.00070647	0.001104667	0.001151151	-9.887220615	-9.931741073	-9.855390836	-9.816893267	-9.794867937	-10.46708436	-9.822172703	-9.762707165	0.092352679	-0.53534329	0.033218133	0.054186102	0.043702117	6.106222613	4.653633263	6.247357874	6.122465688	-0.034047761	-0.02149659	-0.078278068	-0.040624244	-0.027471278	F1	TRUE	silent
77	ATGGACTGGCAAAAGTCCTTAACTTTGATCGTTGCTTTGACTTTGTCTAGAGGTATTGGTTTGAAAAACGACTTGCCTTGGAAGTTGAAGTCTGACATGATGTTCTTTTCCAGAGTTACTTCTGGTCTGTTGGTCACCAGATCACGGGGTCAAATGAACGTCGTTTTGATGGGTCGTAAGACCTGGGAA	MDWQKSLTLIVALTLSRGIGLKNDLPWKLKSDMMFFSRVTSGLLVTRSRGQMNVVLMGRKTWE	1608	1306	1449	774	1133	116	1058	638	ACC	T	49	R	CGG	0.001047498	0.001053731	0.001077292	0.001031427	0.0006305	0.000625576	0.000709616	0.000538442	-9.8988373	-9.890278245	-9.858374695	-9.921143229	-10.6312164	-10.64252637	-10.46067363	-10.85892248	-0.732379096	-0.752248125	-0.602298936	-0.937779251	-0.74231361	6.106222613	4.653633263	6.247357874	6.122465688	-0.113125538	-0.115115926	-0.110585507	-0.11113515	-0.139775376	F1	TRUE	substitution
78	ATGGACTGGCAAAAGTCCTTAACTTTGATCGTTGCTTTGACTTTGTCTAGAGGTATTGGTTTGAAAAACGACTTGCCTTGGAAGTTGAAGTCTGACATGATGTTCTTTTCCAGAGTTACTTCTGGTTCGTTGGTCACCAGATCAACCGGTCAAATGAACGTCGTTTTGATGGGTCGTAAGACCTGGGAA	MDWQKSLTLIVALTLSRGIGLKNDLPWKLKSDMMFFSRVTSGSLVTRSTGQMNVVLMGRKTWE	1606	1308	1457	804	2021	209	2236	2460	CTG	L	43	S	TCG	0.001046195	0.001055344	0.00108324	0.001071404	0.00112466	0.001127116	0.001499718	0.002076123	-9.900632813	-9.888070601	-9.850431412	-9.866281294	-9.796294935	-9.793148233	-9.38109307	-8.911892494	0.104337879	0.094922368	0.469338342	0.9543888	0.28683811	6.106222613	4.653633263	6.247357874	6.122465688	0.011680968	-0.020136091	0.015598446	0.007763491	0.074444028	F1	TRUE	substitution
79	ATGGACTGGCAAAAGTCCTTAACTTTGATCGTTGCTTTGACTTTGTCTAGAGGTATTGGTTTGAAAAACGACTTGCCTTGGAAGTTGAAGTCTGACATGATGCTGTTTTCCAGAGTTACTTCTGGTCTGTTGGTCACCAGATCAACCGGTCAAATGAACGTCGTTTTGATGGGTCGTAAGACCTGGGAA	MDWQKSLTLIVALTLSRGIGLKNDLPWKLKSDMMLFSRVTSGLLVTRSTGQMNVVLMGRKTWE	1588	1281	1393	833	1523	174	1650	973	TTC	F	35	L	CTG	0.001034469	0.00103356	0.001035658	0.001110049	0.00084753	0.000938365	0.001106679	0.000821166	-9.916893794	-9.918162667	-9.915237032	-9.8151603	-10.20444831	-10.05756387	-9.819547234	-10.2500391	-0.287554521	-0.139401203	0.095689798	-0.434878799	-0.213477862	6.106222613	4.653633263	6.247357874	6.122465688	-0.049157349	-0.064621714	-0.019303472	-0.033692984	-0.08284014	F1	TRUE	substitution
80	ATGGACTGGCAAAAGTCCTTAACTTTGATCGTTGCTTTGAAGTTGTCTAGAGGTATTGGTTTGAAAAACGACTTGCCTTGGAAGTTGAAGTCTGACATGATGTTCTTTTCCAGAGTTACTTCTGGTCTGTTGGTCACCAGATCAACCGGTCAAATGAACGTCGTTTTGATGGGTCGTAAGACCTGGGAA	MDWQKSLTLIVALKLSRGIGLKNDLPWKLKSDMMFFSRVTSGLLVTRSTGQMNVVLMGRKTWE	1583	1317	1348	791	1972	280	753	648	ACT	T	14	K	AAG	0.001031212	0.001062606	0.001002201	0.001054081	0.001097392	0.001510012	0.000505048	0.000546881	-9.921443451	-9.878177797	-9.962611793	-9.889799101	-9.831704705	-9.371224348	-10.95129149	-10.83648509	0.089738746	0.506953449	-0.988679695	-0.94668599	-0.428473622	6.106222613	4.653633263	6.247357874	6.122465688	-0.081288526	-0.02179331	0.076969457	-0.15400427	-0.140783741	F1	TRUE	substitution
81	ATGGACTGGCAAAAGTCCTTAACTTTGATCGTTGCTTTGACTTTGTCTAGAGGTATTGGTTTGAAAAACGACTTGCCTTGGAAGTTGAAGTCTGACATGATGCCGTTTTCCAGAGTTACTTCTGGTCTGTTGGTCACCAGATCAACCGGTCAAATGAACGTCGTTTTGATGGGTCGTAAGACCTGGGAA	MDWQKSLTLIVALTLSRGIGLKNDLPWKLKSDMMPFSRVTSGLLVTRSTGQMNVVLMGRKTWE	1580	1281	1306	701	407	33	327	51	TTC	F	35	P	CCG	0.001029258	0.00103356	0.000970976	0.000934147	0.00022649	0.000177966	0.000219324	4.30E-05	-9.924180148	-9.918162667	-10.00827739	-10.06406235	-12.10826356	-12.45611325	-12.15465072	-14.50390975	-2.184083409	-2.537950579	-2.146373325	-4.439847401	-2.361016994	6.106222613	4.653633263	6.247357874	6.122465688	-0.329506189	-0.279905979	-0.376561477	-0.282450901	-0.536257576	F1	TRUE	substitution
82	ATGGACTGGCAAAAGTCCTTAACTTTGATCGTTGCTTTGACTTTGTCTAGAGGTATTGGTTTGAAAAACGACTTGCCTTGGAAGTTGAAGTCTGACATGATGTTCTTTTCCAGAGTTACTTCTGGTCTGTTGGTCACCAGATCAACCCGGCAAATGAACGTCGTTTTGATGGGTCGTAAGACCTGGGAA	MDWQKSLTLIVALTLSRGIGLKNDLPWKLKSDMMFFSRVTSGLLVTRSTRQMNVVLMGRKTWE	1571	1226	1312	779	2260	189	2145	1180	GGT	G	50	R	CGG	0.001023395	0.000989184	0.000975436	0.001038089	0.001257661	0.001019258	0.001438683	0.000995864	-9.932421526	-9.981474163	-10.00166457	-9.911853468	-9.635041484	-9.938264941	-9.441035611	-9.97176395	0.297380042	0.043209222	0.560628959	-0.059910483	0.170294632	6.106222613	4.653633263	6.247357874	6.122465688	0.004836484	0.001777068	0.0078959	0.017892226	-0.040388578	F1	TRUE	substitution
83	ATGGACTGGCAAAAGTCCTTAACTTTGATCGTTGCTTTGACTTTGTCTAGAGGTATTGGTTTGAAAAACGACTTGCCTTGGAAGTTGAAGTCTGACATGATGTTCTTTTCCAGAGTTACTTCTGGTCTGTTGGTCACCAGATCAACCGGTCAAATGAACGTCGTTTTGATGGGTGGGAAGACCTGGGAA	MDWQKSLTLIVALTLSRGIGLKNDLPWKLKSDMMFFSRVTSGLLVTRSTGQMNVVLMGGKTWE	1568	1311	1421	761	2836	489	1338	2652	CGT	R	59	G	GGG	0.00102144	0.001057765	0.001056475	0.001014103	0.001578197	0.002637128	0.000897416	0.002238162	-9.935179147	-9.884765457	-9.886525735	-9.945580342	-9.307506724	-8.56681671	-10.12193514	-8.803470034	0.627672423	1.317948747	-0.235409407	1.142110308	0.884891365	6.106222613	4.653633263	6.247357874	6.122465688	0.067483425	0.039270171	0.197765204	-0.070428591	0.09569668	F1	TRUE	substitution
84	ATGGACTGGCAAAAGTCCTTAACTTTGATCGTTGCTTTGACTTTGTCTAGAGGTATTGGTTTGAAAAACGACTTGCCTTGGAAGTTGAAGTCTGACATGATGTTCTTTTCCAGAGTTACTTCTGGTCTGTTGGTCACCAGATCAACCGGTCAAATGAACGTCGTTTTGATGGGTGGTAAGACCTGGGAA	MDWQKSLTLIVALTLSRGIGLKNDLPWKLKSDMMFFSRVTSGLLVTRSTGQMNVVLMGGKTWE	1554	1293	1427	822	3299	592	1366	1944	CGT	R	59	G	GGT	0.00101232	0.001043242	0.001060936	0.001095391	0.001835851	0.003192597	0.000916196	0.001640643	-9.948118203	-9.904710867	-9.880446955	-9.834338402	-9.089335479	-8.291053999	-10.09205577	-9.251522591	0.858782724	1.613656868	-0.21160882	0.582815811	0.720799267	6.106222613	4.653633263	6.247357874	6.122465688	0.048940747	0.065504631	0.241810198	-0.067787905	0.032376863	F1	TRUE	substitution
85	ATGGACTGGCAAAAGTCCTTAACTTTGATCGTTGCTTTGACTTTGTCTAGAGGTATTGGTTTGAAAAACGACTTGCCTTGGAAGTTGTTGTCTGACATGATGTTCTTTTCCAGAGTTACTTCTGGTCTGTTGGTCACCAGATCAACCGGTCAAATGAACGTCGTTTTGATGGGTCGTAAGACCTGGGAA	MDWQKSLTLIVALTLSRGIGLKNDLPWKLLSDMMFFSRVTSGLLVTRSTGQMNVVLMGRKTWE	1553	1295	1410	785	2321	175	2019	1340	AAG	K	30	L	TTG	0.001011669	0.001044855	0.001048297	0.001046085	0.001291606	0.000943757	0.001354173	0.001130896	-9.949046877	-9.902481044	-9.897737127	-9.900784142	-9.596617734	-10.04929625	-9.528372348	-9.788317809	0.352429143	-0.146815209	0.369364779	0.112466333	0.232447738	6.106222613	4.653633263	6.247357874	6.122465688	-0.011868195	0.008025961	-0.02040777	-0.003328621	-0.020873156	F1	TRUE	substitution
86	ATGGACTGGCAAAAGTCCTTAACTTTGATCGTTGCTTTGACTTTGTCTAGAGGTATTGGTTTGAAAAACGACTTGCCTTGGAAGTTGAAGTCTGACATGATGTTCTTTTCCAGAGTTACTTCTGGTCTGTTGGTCACCAGATCAACTGGTCAAATGAACGTCGTTTTGATGGGTCGTAAGACCTGGGAA	MDWQKSLTLIVALTLSRGIGLKNDLPWKLKSDMMFFSRVTSGLLVTRSTGQMNVVLMGRKTWE	1551	1236	1365	731	1417	127	1041	909	ACC	T	49	T	ACT	0.001010366	0.000997252	0.00101484	0.000974125	0.000788542	0.000684898	0.000698214	0.000767153	-9.95090602	-9.969754399	-9.944531338	-10.00360539	-10.3085245	-10.51182268	-10.48404319	-10.34819861	-0.357618478	-0.542068279	-0.539511851	-0.344593221	-0.448565165	6.106222613	4.653633263	6.247357874	6.122465688	-0.075949155	-0.072575016	-0.079279738	-0.104168894	-0.072618573	F1	TRUE	silent
87	ATGGACTGGCAAAAGTCCTTAACTTTGATCGTTGCTTTGACTTTGTCTAGAGGTATTGGTTTGAAAAACGACCGGCCTTGGAAGTTGAAGTCTGACATGATGTTCTTTTCCAGAGTTACTTCTGGTCTGTTGGTCACCAGATCAACCGGTCAAATGAACGTCGTTTTGATGGGTCGTAAGACCTGGGAA	MDWQKSLTLIVALTLSRGIGLKNDRPWKLKSDMMFFSRVTSGLLVTRSTGQMNVVLMGRKTWE	1546	1289	1365	716	1324	530	1212	1228	TTG	L	25	R	CGG	0.001007109	0.001040014	0.00101484	0.000954136	0.000736789	0.002858237	0.000812906	0.001036374	-9.955564387	-9.909180879	-9.944531338	-10.03351721	-10.40646113	-8.450658816	-10.26462356	-9.914240249	-0.450896747	1.458522063	-0.320092221	0.119276959	-0.100407631	6.106222613	4.653633263	6.247357874	6.122465688	-0.049963143	-0.083163488	0.218703252	-0.079824187	-0.020102099	F1	TRUE	substitution
88	ATGGACTGGCAAAAGTCCTTAACTTTGATCGTTGCTTTGACTTTGTCTAGAGGTATTGGTTTGAAAAACGACTTGCCTTGGAAGTTGAAGTCTGACATGATGTTCTTTTCCAGAGTTACTTCTGGTCTGTTGGTCACCAGATCAACCGGTCAAATGAACGTCGTTTTGATGGGTCGTAAGACCTGGGGT	MDWQKSLTLIVALTLSRGIGLKNDLPWKLKSDMMFFSRVTSGLLVTRSTGQMNVVLMGRKTWG	1529	1188	1248	658	2080	257	1764	550	GAA	E	63	G	GGT	0.000996035	0.000958524	0.000927854	0.000876846	0.001157493	0.001385975	0.001183141	0.000464174	-9.9715163	-10.02689831	-10.07381436	-10.15538921	-9.754780728	-9.494882816	-9.723162698	-11.07304729	0.216735571	0.53201549	0.350651658	-0.917658074	0.283693615	6.106222613	4.653633263	6.247357874	6.122465688	-0.006391065	-0.00737728	0.080702387	-0.005404851	-0.137497383	F1	TRUE	substitution
89	ATGGACTGGCAAAAGTCCTTAACTTTGATCGTTGCTTTGACTTTGTCTAGAGGTATTGGTTTGAAAAACGACTTGCCTTGGAAGTTGAAGTCTGACATGATGTTCTTTTCCAGAGTTACTTCTGGTCTGTTGGTCACCAGATCACTTGGTCAAATGAACGTCGTTTTGATGGGTCGTAAGACCTGGGAA	MDWQKSLTLIVALTLSRGIGLKNDLPWKLKSDMMFFSRVTSGLLVTRSLGQMNVVLMGRKTWE	1529	1169	1319	708	1275	120	1092	777	ACC	T	49	L	CTT	0.000996035	0.000943194	0.000980641	0.000943475	0.000709521	0.000647148	0.00073242	0.000655751	-9.9715163	-10.05015821	-9.993987725	-10.04972744	-10.46086701	-10.59361677	-10.4150404	-10.57456431	-0.48935071	-0.543458557	-0.421052677	-0.524836871	-0.50709379	6.106222613	4.653633263	6.247357874	6.122465688	-0.089277191	-0.087528586	-0.079486817	-0.091025796	-0.093024629	F1	TRUE	substitution
90	ATGGACTGGCAAAAGTCCTTAACTTTGATCGTTGCTTTGACTTTGTCTAGAGGTATTGGTTTGAAAAACGACTTGCCTTGGAAGTTGAAGTCTGACATGATGTGTTTTTCCAGAGTTACTTCTGGTCTGTTGGTCACCAGATCAACCGGTCAAATGAACGTCGTTTTGATGGGTCGTAAGACCTGGGAA	MDWQKSLTLIVALTLSRGIGLKNDLPWKLKSDMMCFSRVTSGLLVTRSTGQMNVVLMGRKTWE	1528	1200	1269	695	1624	169	1369	1027	TTC	F	35	C	TGT	0.000995383	0.000968206	0.000943467	0.000926152	0.000903735	0.0009114	0.000918208	0.000866739	-9.972460163	-10.01239874	-10.04974022	-10.07646382	-10.11181262	-10.09962793	-10.08889081	-10.17211463	-0.139352461	-0.087229192	-0.039150591	-0.09565081	-0.091440001	6.106222613	4.653633263	6.247357874	6.122465688	-0.046116724	-0.047798573	-0.01153258	-0.048653586	-0.044434874	F1	TRUE	substitution
91	ATGGACTGGCAAAAGTCCTTAACTTTGATCGTTGCTTTGACTTTGTCTAGAGGTATTGGTTTGAAAAACGACATGCCTTGGAAGTTGAAGTCTGACATGATGTTCTTTTCCAGAGTTACTTCTGGTCTGTTGGTCACCAGATCAACCGGTCAAATGAACGTCGTTTTGATGGGTCGTAAGACCTGGGAA	MDWQKSLTLIVALTLSRGIGLKNDMPWKLKSDMMFFSRVTSGLLVTRSTGQMNVVLMGRKTWE	1522	1216	1321	743	1982	178	1723	1048	TTG	L	25	M	ATG	0.000991475	0.000981115	0.000982128	0.000990116	0.001102957	0.000959936	0.001155641	0.000884462	-9.978136347	-9.993289913	-9.991801823	-9.980114585	-9.824407294	-10.02477393	-9.757090557	-10.14291209	0.153729053	-0.031484021	0.234711266	-0.162797508	0.061122516	6.106222613	4.653633263	6.247357874	6.122465688	-0.016398974	-0.014529458	-0.003229474	-0.01826849	-0.052036802	F1	TRUE	substitution
92	ATGGACTGGCAAAAGTCCTTAACTTTGATCGTTGCTTTGACTTTGTCTAGAGGTATTGGTTTGAAAAACGACTTGCCTTGGAAGTTGAAGTCTGACATGATGTTCTTTTCCAGAGTTACTTCTGGTCTGTTGGTCACCAGATCAACCGGTCAAATGAACGTCGTTTTGATGGGTCGTGGTACCTGGGAA	MDWQKSLTLIVALTLSRGIGLKNDLPWKLKSDMMFFSRVTSGLLVTRSTGQMNVVLMGRGTWE	1515	1241	1353	711	2415	303	2071	1576	AAG	K	60	G	GGT	0.000986915	0.001001286	0.001005919	0.000947473	0.001343916	0.001634049	0.00138905	0.001330069	-9.984786913	-9.963930027	-9.95727045	-10.04362724	-9.539341068	-9.257333382	-9.491685705	-9.554283275	0.445445845	0.706596645	0.465584745	0.489343961	0.477464353	6.106222613	4.653633263	6.247357874	6.122465688	0.020189654	0.018584741	0.106705818	0.007347027	0.021794567	F1	TRUE	substitution
93	ATGGACTGGCAAAAGTCCTTAACTTTGATCGTTGCTTTGACTTTGTCTAGAGGTATTGGTTTGAAAAACGACTTGCCTTGGAAGTTGAAGTCTGACATGATGTTCTTTTCCAGAGTTACTTCTGGTCTGTTGGTCACCGTGTCAACCGGTCAAATGAACGTCGTTTTGATGGGTCGTAAGACCTGGGAA	MDWQKSLTLIVALTLSRGIGLKNDLPWKLKSDMMFFSRVTSGLLVTVSTGQMNVVLMGRKTWE	1496	1137	1302	734	2339	156	1800	1674	AGA	R	47	V	GTG	0.000974538	0.000917375	0.000968002	0.000978123	0.001301623	0.000841292	0.001207286	0.001412776	-10.00299453	-10.09020089	-10.01270284	-9.997696733	-9.585472395	-10.21510515	-9.694016352	-9.467251282	0.417522136	-0.124904258	0.318686489	0.530445451	0.368104313	6.106222613	4.653633263	6.247357874	6.122465688	0.003231792	0.015414985	-0.017144188	-0.008951401	0.02644782	F1	TRUE	substitution
94	ATGGACTGGCAAAAGTCCTTAACTTTGATCGTTGCTTTGACTTTGTCTAGAGGTATTGGTTTGAAAAACGACTTGCCTTGGAAGTTGAAGTCTGACATGATGTTCTTTTCCAGAGTTACTTCTGGTCTGTTGGTCACCAGATCAACCTGTCAAATGAACGTCGTTTTGATGGGTCGTAAGACCTGGGAA	MDWQKSLTLIVALTLSRGIGLKNDLPWKLKSDMMFFSRVTSGLLVTRSTCQMNVVLMGRKTWE	1495	1096	1234	759	1745	231	1913	1248	GGT	G	50	C	TGT	0.000973886	0.000884295	0.000917446	0.001011438	0.00097107	0.00124576	0.001283077	0.001053253	-10.00395922	-10.14318534	-10.0900899	-9.94937691	-10.00813722	-9.648758324	-9.606176385	-9.890932876	-0.004177998	0.49442702	0.48391351	0.058444035	0.271178772	6.106222613	4.653633263	6.247357874	6.122465688	-0.008804305	-0.032454259	0.075103677	0.009380612	-0.026989222	F1	TRUE	substitution
95	ATGGACTGGCAAAAGTCCTTAACTTTGATCGTTGCTTTGACTTTGTCTAGAGGTATTGGTTTGAAAAACGACTTGCCTTGGAAGTTGAAGTCTGACATGATGTTCTTTTCCAGAGTTACTTCTGGTCTGCGGGTCACCAGATCAACCGGTCAAATGAACGTCGTTTTGATGGGTCGTAAGACCTGGGAA	MDWQKSLTLIVALTLSRGIGLKNDLPWKLKSDMMFFSRVTSGLRVTRSTGQMNVVLMGRKTWE	1495	1170	1298	681	1966	204	1811	1121	TTG	L	44	R	CGG	0.000973886	0.000944001	0.000965028	0.000907495	0.001094054	0.001100152	0.001214664	0.000946071	-10.00395922	-10.04892461	-10.01714191	-10.105822	-9.836100935	-9.828082023	-9.685226712	-10.04576453	0.167858287	0.220842589	0.331915194	0.060057466	0.194350438	6.106222613	4.653633263	6.247357874	6.122465688	-0.010204625	-0.012925579	0.034353951	-0.00748367	-0.026806559	F1	TRUE	substitution
96	ATGGACTGGCAAAAGTCCTTAACTTTGATCGTTGCTTTGACTTTGTCTAGAGGTATTGGTTTGAAAAACGACTAGCCTTGGAAGTTGAAGTCTGACATGATGTTCTTTTCCAGAGTTACTTCTGGTCTGTTGGTCACCAGATCAACCGGTCAAATGAACGTCGTTTTGATGGGTCGTAAGACCTGGGAA	MDWQKSLTLIVALTLSRGIGLKND*PWKLKSDMMFFSRVTSGLLVTRSTGQMNVVLMGRKTWE	1493	1204	1276	710	542	37	371	134	TTG	L	25	*	TAG	0.000972583	0.000971433	0.000948671	0.000946141	0.000301616	0.000199537	0.000248835	0.00011309	-10.00589054	-10.00759775	-10.04180396	-10.04565777	-11.6949995	-12.291054	-11.97252217	-13.1102459	-1.689108959	-2.283456249	-1.930718206	-3.064588133	-2.107087228	6.106222613	4.653633263	6.247357874	6.122465688	-0.298589522	-0.22371901	-0.338655175	-0.258523868	-0.380559344	F1	TRUE	stop
97	ATGGACTGGCAAAAGTCCTTAACTTTGATCGTTGCTTTGACTTTGTCTAGAGGTATTGGTTTGAAAAACGACGTGCCTTGGAAGTTGAAGTCTGACATGATGTTCTTTTCCAGAGTTACTTCTGGTCTGTTGGTCACCAGATCAACCGGTCAAATGAACGTCGTTTTGATGGGTCGTAAGACCTGGGAA	MDWQKSLTLIVALTLSRGIGLKNDVPWKLKSDMMFFSRVTSGLLVTRSTGQMNVVLMGRKTWE	1490	1221	1278	709	2546	232	1787	1583	TTG	L	25	V	GTG	0.000970629	0.000985149	0.000950158	0.000944808	0.001416816	0.001251153	0.001198567	0.001335977	-10.00879238	-9.987369942	-10.03954445	-10.04769117	-9.463131837	-9.64252637	-9.704473624	-9.547889554	0.545660538	0.344843572	0.335070829	0.499801614	0.422322593	6.106222613	4.653633263	6.247357874	6.122465688	0.026469559	0.029960601	0.052823592	-0.007133551	0.022978516	F1	TRUE	substitution
98	ATGGACTGGCAAAAGTCCTTAACTTTGATCGTTGCTTTGACTTTGTCTAGAGGTATTGGTTTGAAAAACGACTTGCCTTGGAAGTTGAAGTCTGACATGATGTTCTTTTCCAGAGTTACTTCTGGTCTGTTGGTCACCAGATTGACCGGTCAAATGAACGTCGTTTTGATGGGTCGTAAGACCTGGGAA	MDWQKSLTLIVALTLSRGIGLKNDLPWKLKSDMMFFSRVTSGLLVTRLTGQMNVVLMGRKTWE	1484	1227	1393	735	2363	328	1869	1345	TCA	S	48	L	TTG	0.00096672	0.00098999	0.001035658	0.000979455	0.001314979	0.001768871	0.001253566	0.001135116	-10.01461361	-9.980297893	-9.915237032	-9.995732546	-9.570744627	-9.14295536	-9.639746689	-9.782944637	0.443868987	0.837342533	0.275490342	0.212787909	0.359679665	6.106222613	4.653633263	6.247357874	6.122465688	0.004445184	0.018405745	0.126180095	-0.013744033	-0.009515376	F1	TRUE	substitution
99	ATGGACTGGCAAAAGTCCTTAACTTTGATCGTTGCTTTGACTTTGTCTAGAGGTATTGGTTTGAAAAACGACTTGCCTTGGAAGTTGGAGTCTGACATGATGTTCTTTTCCAGAGTTACTTCTGGTCTGTTGGTCACCAGATCAACCGGTCAAATGAACGTCGTTTTGATGGGTCGTAAGACCTGGGAA	MDWQKSLTLIVALTLSRGIGLKNDLPWKLESDMMFFSRVTSGLLVTRSTGQMNVVLMGRKTWE	1484	1230	1288	726	2142	160	1887	1781	AAG	K	30	E	GAG	0.00096672	0.000992411	0.000957593	0.000967462	0.001191995	0.000862864	0.001265639	0.001503079	-10.01461361	-9.976774827	-10.0282997	-10.01350725	-9.712405777	-10.17857927	-9.625918836	-9.377863293	0.302207838	-0.201804443	0.402380861	0.635643954	0.352294349	6.106222613	4.653633263	6.247357874	6.122465688	0.001329811	0.002325095	-0.02859828	0.000334528	0.038357735	F1	TRUE	substitution
100	ATGGACTGGCAAAAGTCCTTAACTTTGATCGTTGCTTTGACTTTGTCTAGAGGTATTGGTTTGAAAAACGACTTGCCTTGGAAGTTGAAGTCTGACATGATGTTCTTTTCCAGAGTTACTTCTGGTCTGTTGGTCACCAGATCAACCGGTCAAATGAACGTCGTTTTGATGGGTCGTGGGACCTGGGAA	MDWQKSLTLIVALTLSRGIGLKNDLPWKLKSDMMFFSRVTSGLLVTRSTGQMNVVLMGRGTWE	1481	1166	1256	761	2109	329	1824	1804	AAG	K	60	G	GGG	0.000964766	0.000940773	0.000933802	0.001014103	0.001173631	0.001774264	0.001223384	0.00152249	-10.01753307	-10.05386535	-10.06459583	-9.945580342	-9.734805161	-9.138563591	-9.674907529	-9.359351471	0.282727904	0.915301762	0.389688296	0.586228871	0.487958584	6.106222613	4.653633263	6.247357874	6.122465688	0.016438551	0.000113832	0.13779193	-0.001073718	0.032763269	F1	TRUE	substitution
101	ATGGACTGGCAAAAGTCCTTAACTTTGATCGTTGCTTTGACTTTGTCTAGAGGTATTGGTTTGAAAAACGACTTGCCTTGGAAGTTGAAGTCTGACATGGGGTTCTTTTCCAGAGTTACTTCTGGTCTGTTGGTCACCAGATCAACCGGTCAAATGAACGTCGTTTTGATGGGTCGTAAGACCTGGGAA	MDWQKSLTLIVALTLSRGIGLKNDLPWKLKSDMGFFSRVTSGLLVTRSTGQMNVVLMGRKTWE	1476	1182	1269	741	1475	171	1601	1069	ATG	M	34	G	GGG	0.000961509	0.000953683	0.000943467	0.000987451	0.000820818	0.000922186	0.001073814	0.000902185	-10.02241198	-10.03420311	-10.04974022	-9.984003253	-10.2506493	-10.08265485	-9.863039951	-10.11428896	-0.228237317	-0.048451743	0.18670027	-0.130285703	-0.089368723	6.106222613	4.653633263	6.247357874	6.122465688	-0.035975675	-0.057888328	-0.005756774	-0.023595331	-0.048356019	F1	TRUE	substitution
102	ATGGACTGGCAAAAGTCCTTAACTTTGATCGTTGCTTTGACTTTGTCTAGAGGTATTGGTTTGAAAAACGACTTGCCTTGGAAGTTGAAGTCTGACATGATGTTCTTTTCCAGAGTTACTTCTGGTCTGTTTGTCACCAGATCAACCGGTCAAATGAACGTCGTTTTGATGGGTCGTAAGACCTGGGAA	MDWQKSLTLIVALTLSRGIGLKNDLPWKLKSDMMFFSRVTSGLFVTRSTGQMNVVLMGRKTWE	1473	1231	1271	706	1743	190	1625	1095	TTG	L	44	F	TTT	0.000959555	0.000993218	0.000944954	0.00094081	0.000969957	0.001024651	0.001089911	0.000924128	-10.02534728	-9.97560238	-10.04746826	-10.05380861	-10.00979169	-9.930651757	-9.84157354	-10.07961994	0.015555589	0.044950624	0.205894719	-0.025811328	0.030253106	6.106222613	4.653633263	6.247357874	6.122465688	-0.025839951	-0.030214203	0.008155278	-0.021465698	-0.036528085	F1	TRUE	substitution
103	ATGGACTGGCAAAAGTCCTTAACTTTGATCGTTGCTTTGACTTTGTCTAGAGGTATTGGTTTGAAAAACGACTTGCCTTGGAAGTTGAAGTCTGACATGATGTTCTTTTCCAGAGTTACTTCTGGTCTGAGGGTCACCAGATCAACCGGTCAAATGAACGTCGTTTTGATGGGTCGTAAGACCTGGGAA	MDWQKSLTLIVALTLSRGIGLKNDLPWKLKSDMMFFSRVTSGLRVTRSTGQMNVVLMGRKTWE	1471	1185	1262	719	1831	161	1921	1446	TTG	L	44	R	AGG	0.000958252	0.000956103	0.000938263	0.000958134	0.001018928	0.000868257	0.001288443	0.001220355	-10.02730746	-10.03054608	-10.05772038	-10.02748503	-9.938732465	-10.16959049	-9.600155739	-9.678483258	0.088574994	-0.139044404	0.45756464	0.349001768	0.218788381	6.106222613	4.653633263	6.247357874	6.122465688	-0.006672212	-0.021925414	-0.019250327	0.006457193	0.005905903	F1	TRUE	substitution
104	ATGGACTGGCAAAAGTCCTTAACTTTGATCGTTGCTTTGACTTTGTCTAGAGGTATTGGTTTGAAAAACGACTTGCCTTGGAAGTTGAAGTCTGACATGATGTTCTTTTCCAGAGTTACTTCTGGTCTGTTGGTCACCAGATCAACCAGGCAAATGAACGTCGTTTTGATGGGTCGTAAGACCTGGGAA	MDWQKSLTLIVALTLSRGIGLKNDLPWKLKSDMMFFSRVTSGLLVTRSTRQMNVVLMGRKTWE	1470	1194	1236	766	1936	154	2094	1213	GGT	G	50	R	AGG	0.0009576	0.000963365	0.000918932	0.001020766	0.001077359	0.000830507	0.001404476	0.001023714	-10.02828855	-10.01963031	-10.08775355	-9.936132404	-9.858285304	-10.23372082	-9.475751816	-9.931971259	0.170003247	-0.214090519	0.61200173	0.004161144	0.087082196	6.106222613	4.653633263	6.247357874	6.122465688	-0.021555178	-0.012682094	-0.030428261	0.023592058	-0.03313479	F1	TRUE	substitution
105	ATGGACTGGCAAAAGTCCTTAACTTTGATCGTTGCTTTGACTTTGTCTAGAGGTATTGGTTTGAAAAACGACTTGCCTTGGAAGTTGAAGTCTGACATGATGTTCTTTTCCAGAGTTACTTCTGGTCTGTTGTTTACCAGATCAACCGGTCAAATGAACGTCGTTTTGATGGGTCGTAAGACCTGGGAA	MDWQKSLTLIVALTLSRGIGLKNDLPWKLKSDMMFFSRVTSGLLFTRSTGQMNVVLMGRKTWE	1467	1215	1345	785	2586	290	2495	1763	GTC	V	45	F	TTT	0.000955646	0.000980308	0.000999971	0.001046085	0.001439076	0.001563941	0.001673433	0.001487888	-10.03123584	-9.994476828	-9.965826117	-9.900784142	-9.440641981	-9.320598275	-9.222973443	-9.392518335	0.590593854	0.673878553	0.742852674	0.508265807	0.632236204	6.106222613	4.653633263	6.247357874	6.122465688	0.036585615	0.035061201	0.101832539	0.038110029	0.023936779	F1	TRUE	substitution
106	ATGGACTGGCAAAAGTCCTTAACTTTGATCGTTGCTTTGACTTTGTCTAGAGGTATTGGTTTGAAAAACGACTTGCCTTGGAAGTTGAAGTCTGACATGATGTTCTTTTCCAGAGTTACTTCTGGTCTGTTGGTCTTGAGATCAACCGGTCAAATGAACGTCGTTTTGATGGGTCGTAAGACCTGGGAA	MDWQKSLTLIVALTLSRGIGLKNDLPWKLKSDMMFFSRVTSGLLVLRSTGQMNVVLMGRKTWE	1466	1208	1236	787	2238	169	1968	1475	ACC	T	46	L	TTG	0.000954995	0.00097466	0.000918932	0.00104875	0.001245418	0.0009114	0.001319966	0.00124483	-10.0322196	-10.00281269	-10.08775355	-9.89711316	-9.64915422	-10.09962793	-9.565283038	-9.649835855	0.383065383	-0.096815241	0.522470509	0.247277305	0.315171344	6.106222613	4.653633263	6.247357874	6.122465688	0.002946464	0.01150363	-0.012960398	0.013658529	-0.005610703	F1	TRUE	substitution
107	ATGGACTGGCAAAAGTCCTTAACTTTGATCGTTGCTTTGACTTTGTCTAGAGGTATTGGTTTGAAAAACGACTTGCCTTGGAAGTTGAAGTCTGACATGATGTTCTTTTCCAGAGTTACTTCTGGTCTGTTGGTCACCAGATCAACCGTGCAAATGAACGTCGTTTTGATGGGTCGTAAGACCTGGGAA	MDWQKSLTLIVALTLSRGIGLKNDLPWKLKSDMMFFSRVTSGLLVTRSTVQMNVVLMGRKTWE	1460	1223	1280	768	1787	185	1783	1083	GGT	G	50	V	GTG	0.000951086	0.000986763	0.000951645	0.001023431	0.000994442	0.000997686	0.001195884	0.000914	-10.03813634	-9.985008738	-10.03728848	-9.932370485	-9.973824622	-9.969125905	-9.707706555	-10.09551757	0.064311715	0.015882834	0.329581924	-0.163147082	0.040097274	6.106222613	4.653633263	6.247357874	6.122465688	-0.016211102	-0.024679657	0.003825702	-0.007742547	-0.052076379	F1	TRUE	substitution
108	ATGGACTGGCAAAAGTCCTTAACTTTGATCGTTGCTTTGACTTTGTCTAGAGGTATTGGGTTGAAAAACGACTTGCCTTGGAAGTTGAAGTCTGACATGATGTTCTTTTCCAGAGTTACTTCTGGTCTGTTGGTCACCAGATCAACCGGTCAAATGAACGTCGTTTTGATGGGTCGTAAGACCTGGGAA	MDWQKSLTLIVALTLSRGIGLKNDLPWKLKSDMMFFSRVTSGLLVTRSTGQMNVVLMGRKTWE	1459	1211	1274	746	1975	159	2044	1460	GGT	G	20	G	GGG	0.000950435	0.000977081	0.000947184	0.000994114	0.001099062	0.000857471	0.001370941	0.00123217	-10.03912482	-9.999234277	-10.04406701	-9.974301165	-9.829511603	-10.18762441	-9.510618062	-9.664582441	0.20961322	-0.188390133	0.53344895	0.309718725	0.259665972	6.106222613	4.653633263	6.247357874	6.122465688	-0.003363625	-0.008185773	-0.026600252	0.014876592	0.001458523	F1	TRUE	silent
109	ATGGACTGGCAAAAGTCCTTAACTTTGATCGTTGCTTTGACTTTGTCTAGAGGTATTGGTTTGAAAAACGACTTGCCTTGGAAGTTGAAGTCTGACATGATGTTCTTTTCCAGAGTTACTTCTGGTCTGTTGGTCACCAGATCAACCTGGCAAATGAACGTCGTTTTGATGGGTCGTAAGACCTGGGAA	MDWQKSLTLIVALTLSRGIGLKNDLPWKLKSDMMFFSRVTSGLLVTRSTWQMNVVLMGRKTWE	1459	1209	1272	737	1382	165	1556	838	GGT	G	50	W	TGG	0.000950435	0.000975467	0.000945697	0.000982121	0.000769065	0.000889828	0.001043632	0.000707232	-10.03912482	-10.0016189	-10.04633362	-9.991812176	-10.34460664	-10.13418515	-9.904171198	-10.46552866	-0.305481818	-0.132566253	0.142162421	-0.473716484	-0.219024035	6.106222613	4.653633263	6.247357874	6.122465688	-0.047596777	-0.066656729	-0.018285423	-0.028536826	-0.087237099	F1	TRUE	substitution
110	ATGGACTGGCAAAAGTCCTTAACTTTGATCGTTGCTTTGACTTTGTCTAGAGGTATTGGTTTGAAAAACGACAGGCCTTGGAAGTTGAAGTCTGACATGATGTTCTTTTCCAGAGTTACTTCTGGTCTGTTGGTCACCAGATCAACCGGTCAAATGAACGTCGTTTTGATGGGTCGTAAGACCTGGGAA	MDWQKSLTLIVALTLSRGIGLKNDRPWKLKSDMMFFSRVTSGLLVTRSTGQMNVVLMGRKTWE	1458	1165	1229	733	1605	430	1005	1138	TTG	L	25	R	AGG	0.000949783	0.000939966	0.000913728	0.00097679	0.000893162	0.002318947	0.000674068	0.000960418	-10.04011399	-10.05510319	-10.09594737	-9.999663597	-10.12879096	-8.752314515	-10.53481776	-10.02405025	-0.088676973	1.302788672	-0.438870383	-0.024386655	-0.056531814	6.106222613	4.653633263	6.247357874	6.122465688	-0.039206472	-0.042046151	0.195507148	-0.093002678	-0.036366793	F1	TRUE	substitution
111	ATGGACTGGCAAAAGTCCTTAACTTTGATCGTTGCTTTGACTTTGTCTTCGGGTATTGGTTTGAAAAACGACTTGCCTTGGAAGTTGAAGTCTGACATGATGTTCTTTTCCAGAGTTACTTCTGGTCTGTTGGTCACCAGATCAACCGGTCAAATGAACGTCGTTTTGATGGGTCGTAAGACCTGGGAA	MDWQKSLTLIVALTLSSGIGLKNDLPWKLKSDMMFFSRVTSGLLVTRSTGQMNVVLMGRKTWE	1457	1106	1231	685	1904	176	2065	1775	AGA	R	17	S	TCG	0.000949132	0.000892363	0.000915215	0.000912826	0.001059551	0.00094915	0.001385026	0.001498015	-10.04110383	-10.13008176	-10.09360153	-10.09737281	-9.882330778	-10.04107575	-9.495871477	-9.382731785	0.158773051	0.08900601	0.597730051	0.714641023	0.378251551	6.106222613	4.653633263	6.247357874	6.122465688	0.018362914	-0.013956889	0.014717219	0.022008609	0.047301287	F1	TRUE	substitution
112	ATGGACTGGCAAAAGTCCTTAACTTTGATCGTTGCTTTGACTTTGTCTAGAGGTATTGGTTTGAAAAACGACTTGCCTTGGAAGTTGAAGTCTGACATGATGGATTTTTCCAGAGTTACTTCTGGTCTGTTGGTCACCAGATCAACCGGTCAAATGAACGTCGTTTTGATGGGTCGTAAGACCTGGGAA	MDWQKSLTLIVALTLSRGIGLKNDLPWKLKSDMMDFSRVTSGLLVTRSTGQMNVVLMGRKTWE	1454	1177	1234	703	384	41	293	76	TTC	F	35	D	GAT	0.000947178	0.000949648	0.000917446	0.000936812	0.000213691	0.000221109	0.000196519	6.41E-05	-10.04407744	-10.04031882	-10.0900899	-10.05995211	-12.19218604	-12.14295536	-12.31304069	-13.92840758	-2.148108603	-2.102636539	-2.222950794	-3.868455475	-2.185529699	6.106222613	4.653633263	6.247357874	6.122465688	-0.301334866	-0.275822303	-0.311722526	-0.290947206	-0.471568164	F1	TRUE	substitution
113	ATGGACTGGCAAAAGTCCTTAACTTTGATCGTTGCTTTGACTTTGTCTAGAGGTATTGGTTTGAAAAACGACTTGCCTTGGAAGTTGAAGTCTGACATGATGTTCTTTTCCAGAGTTACTTCTGGTCTGTTGGTCACCAGATCACATGGTCAAATGAACGTCGTTTTGATGGGTCGTAAGACCTGGGAA	MDWQKSLTLIVALTLSRGIGLKNDLPWKLKSDMMFFSRVTSGLLVTRSHGQMNVVLMGRKTWE	1453	1155	1225	661	1401	85	994	762	ACC	T	49	H	CAT	0.000946526	0.000931898	0.000910754	0.000880844	0.000779638	0.000458396	0.00066669	0.000643092	-10.04507	-10.06754029	-10.10065054	-10.14882652	-10.3249073	-11.09111643	-10.5506955	-10.60268791	-0.279837297	-1.023576138	-0.450044961	-0.453861383	-0.451953172	6.106222613	4.653633263	6.247357874	6.122465688	-0.089615866	-0.063745694	-0.150999144	-0.094242503	-0.084989229	F1	TRUE	substitution
114	ATGGACTGGCAAAAGTCCTTAACTTTGATCGTTGCTTTGACTTTGTCTAGAGGTATTGGTTTGAAAAACGACTTGCCTTGGAAGTTGAAGTCTGACATGATGTCGTTTTCCAGAGTTACTTCTGGTCTGTTGGTCACCAGATCAACCGGTCAAATGAACGTCGTTTTGATGGGTCGTAAGACCTGGGAA	MDWQKSLTLIVALTLSRGIGLKNDLPWKLKSDMMSFSRVTSGLLVTRSTGQMNVVLMGRKTWE	1450	1230	1342	774	3050	420	899	1597	TTC	F	35	S	TCG	0.000944572	0.000992411	0.000997741	0.001031427	0.001697286	0.002265018	0.000602972	0.001347792	-10.04805181	-9.976774827	-9.969047618	-9.921143229	-9.202555014	-8.786261847	-10.69562024	-9.535186497	0.845496792	1.190512979	-0.72657262	0.385956732	0.615726762	6.106222613	4.653633263	6.247357874	6.122465688	0.037043096	0.06399648	0.178783961	-0.124923371	0.010089713	F1	TRUE	substitution
115	ATGGACTGGCAAAAGTCCTTAACTTTGATCGTTGCTTTGACTTTGTCTAGAGGTATTGGTTTGAAAAACGACTCGCCTTGGAAGTTGAAGTCTGACATGATGTTCTTTTCCAGAGTTACTTCTGGTCTGTTGGTCACCAGATCAACCGGTCAAATGAACGTCGTTTTGATGGGTCGTAAGACCTGGGAA	MDWQKSLTLIVALTLSRGIGLKNDSPWKLKSDMMFFSRVTSGLLVTRSTGQMNVVLMGRKTWE	1446	1140	1271	631	2052	306	1280	1504	TTG	L	25	S	TCG	0.000941966	0.000919795	0.000944954	0.000840866	0.001141911	0.001650227	0.000858515	0.001269304	-10.05203715	-10.08639932	-10.04746826	-10.21583679	-9.774333526	-9.243119522	-10.18586945	-9.621746243	0.277703628	0.843279796	-0.138401189	0.594090548	0.435897088	6.106222613	4.653633263	6.247357874	6.122465688	0.01659841	-0.000456498	0.127064436	-0.059665485	0.033653318	F1	TRUE	substitution
116	ATGGACTGGCAAAAGTCCTTAACTTTGATCGTTGCTTTGACTTTGTCTAGAGGTATTGGTTTGAAAAACGACTGGCCTTGGAAGTTGAAGTCTGACATGATGTTCTTTTCCAGAGTTACTTCTGGTCTGTTGGTCACCAGATCAACCGGTCAAATGAACGTCGTTTTGATGGGTCGTAAGACCTGGGAA	MDWQKSLTLIVALTLSRGIGLKNDWPWKLKSDMMFFSRVTSGLLVTRSTGQMNVVLMGRKTWE	1443	1175	1298	762	1173	221	524	466	TTG	L	25	W	TGG	0.000940012	0.000948035	0.000965028	0.001015435	0.000652759	0.001191831	0.000351454	0.000393282	-10.05503341	-10.04277239	-10.01714191	-9.943685798	-10.58116124	-9.712604806	-11.47437454	-11.31214895	-0.526127837	0.33016758	-1.457232635	-1.368463152	-0.947295494	6.106222613	4.653633263	6.247357874	6.122465688	-0.140119022	-0.091703337	0.050637639	-0.20599043	-0.188534707	F1	TRUE	substitution
117	ATGGACTGGCAAAAGTCCTTAACTTTGATCGTTGCTTTGACTTTGTCTAGAGGTATTGGTTTGAAAAACGACTTGCCTTGGAAGTTGAAGTCTGACATGATGTTCTTTTCCAGAGGTACTTCTGGTCTGTTGGTCACCAGATCAACCGGTCAAATGAACGTCGTTTTGATGGGTCGTAAGACCTGGGAA	MDWQKSLTLIVALTLSRGIGLKNDLPWKLKSDMMFFSRGTSGLLVTRSTGQMNVVLMGRKTWE	1441	1109	1283	744	1211	80	394	235	GTT	V	39	G	GGT	0.000938709	0.000894783	0.000953876	0.000991449	0.000673906	0.000431432	0.000264262	0.000198329	-10.05703437	-10.12617378	-10.03391112	-9.978174174	-10.53516539	-11.17857927	-11.88574572	-12.29981815	-0.478131021	-1.052405493	-1.851834604	-2.321643973	-1.452120049	6.106222613	4.653633263	6.247357874	6.122465688	-0.202532451	-0.086254984	-0.155293206	-0.249771697	-0.296447864	F1	TRUE	substitution
118	ATGGACTGGCAAAAGTCCTTAACTTTGATCGTTGCTTTGACTTTGTCTAGAGGTATTGGTTTGAAAAACGACTTGCCTTGGAAGTTGTGGTCTGACATGATGTTCTTTTCCAGAGTTACTTCTGGTCTGTTGGTCACCAGATCAACCGGTCAAATGAACGTCGTTTTGATGGGTCGTAAGACCTGGGAA	MDWQKSLTLIVALTLSRGIGLKNDLPWKLWSDMMFFSRVTSGLLVTRSTGQMNVVLMGRKTWE	1435	1212	1333	721	2179	136	1841	1172	AAG	K	30	W	TGG	0.0009348	0.000977888	0.000991049	0.000960799	0.001212585	0.000733434	0.001234786	0.000989112	-10.06305397	-9.998043443	-9.978755509	-10.02347754	-9.68769806	-10.41304452	-9.661523632	-9.98157824	0.375355909	-0.41500108	0.317231877	0.041899296	0.179565587	6.106222613	4.653633263	6.247357874	6.122465688	-0.018987552	0.01062849	-0.060353393	-0.00911279	-0.028862313	F1	TRUE	substitution
119	ATGGACTGGCAAAAGTCCTTAACTTTGATCGTTGCTGGGACTTTGTCTAGAGGTATTGGTTTGAAAAACGACTTGCCTTGGAAGTTGAAGTCTGACATGATGTTCTTTTCCAGAGTTACTTCTGGTCTGTTGGTCACCAGATCAACCGGTCAAATGAACGTCGTTTTGATGGGTCGTAAGACCTGGGAA	MDWQKSLTLIVAGTLSRGIGLKNDLPWKLKSDMMFFSRVTSGLLVTRSTGQMNVVLMGRKTWE	1435	1129	1242	678	2745	283	2320	2664	TTG	L	13	G	GGG	0.0009348	0.00091092	0.000923393	0.000903498	0.001527557	0.001526191	0.001556058	0.002248289	-10.06305397	-10.10038766	-10.08076712	-10.11219152	-9.354558107	-9.355849122	-9.327888453	-8.796956727	0.708495862	0.744538534	0.752878663	1.315234795	0.748708598	6.106222613	4.653633263	6.247357874	6.122465688	0.080401002	0.048444835	0.112357169	0.039222417	0.115296749	F1	TRUE	substitution
120	ATGGACTGGCAAAAGTCCTTAACTTTGATCGTTGCTTTGACTTTGTCTAGAGGTATTGGTTTGAAAAACGACTTGCCTTGGAAGTTGAAGTCTGACATGATGTTCTTTTCCAGAGTTACTTCTGGTCTGTTGGTCACCAGATTTACCGGTCAAATGAACGTCGTTTTGATGGGTCGTAAGACCTGGGAA	MDWQKSLTLIVALTLSRGIGLKNDLPWKLKSDMMFFSRVTSGLLVTRFTGQMNVVLMGRKTWE	1433	1150	1257	742	2369	164	1605	1072	TCA	S	48	F	TTT	0.000933498	0.000927864	0.000934545	0.000988784	0.001318318	0.000884436	0.001076497	0.000904717	-10.0650661	-10.07379928	-10.06344764	-9.982057609	-9.567086058	-10.14295536	-9.859439961	-10.1102459	0.497980039	-0.069156079	0.204007679	-0.128188295	0.0674258	6.106222613	4.653633263	6.247357874	6.122465688	-0.01525785	0.024548155	-0.008840634	-0.021675066	-0.048118564	F1	TRUE	substitution
121	ATGGACTGGCAAAAGTCCTTAACTTTGATCGTTGCTTTGACTTTGTCTAGAGGTATTGGTTTGAAAAACGACGGTCCTTGGAAGTTGAAGTCTGACATGATGTTCTTTTCCAGAGTTACTTCTGGTCTGTTGGTCACCAGATCAACCGGTCAAATGAACGTCGTTTTGATGGGTCGTAAGACCTGGGAA	MDWQKSLTLIVALTLSRGIGLKNDGPWKLKSDMMFFSRVTSGLLVTRSTGQMNVVLMGRKTWE	1432	1121	1234	706	1311	267	522	594	TTG	L	25	G	GGT	0.000932846	0.000904466	0.000917446	0.00094081	0.000729555	0.001439904	0.000350113	0.000501308	-10.06607321	-10.11064686	-10.0900899	-10.05380861	-10.42069657	-9.439811433	-11.47989155	-10.96201597	-0.354623357	0.670835431	-1.389801651	-0.908207361	-0.631415359	6.106222613	4.653633263	6.247357874	6.122465688	-0.104331229	-0.072235025	0.101379274	-0.198508932	-0.136427432	F1	TRUE	substitution
122	ATGGACTGGCAAAAGTCCTTAACTTTGATCGTTGCTTTGACTTTGTCTAGAGGTATTGGTTTGAAAAACGACTTGCCTTGGAAGTTGAAGTCTGACATGATGTTCTTTTCCAGAGTTACTTCTGGTAGGTTGGTCACCAGATCAACCGGTCAAATGAACGTCGTTTTGATGGGTCGTAAGACCTGGGAA	MDWQKSLTLIVALTLSRGIGLKNDLPWKLKSDMMFFSRVTSGRLVTRSTGQMNVVLMGRKTWE	1426	1114	1190	637	1922	220	2008	1799	CTG	L	43	R	AGG	0.000928938	0.000898818	0.000884733	0.000848861	0.001069568	0.001186438	0.001346795	0.00151827	-10.07213072	-10.11968391	-10.14247072	-10.20218342	-9.868755921	-9.719147652	-9.536253989	-9.363355623	0.203374804	0.400536258	0.606216727	0.8388278	0.503376492	6.106222613	4.653633263	6.247357874	6.122465688	0.042034544	-0.008893926	0.06111888	0.022950209	0.061360936	F1	TRUE	substitution
123	ATGGACTGGCAAAAGTCCTTAACTTTGATCGTTGCTTTGACTTTGTCTAGAGGTATTGGTTTGAAAAACGACTTGCCTTGGAAGTTGAAGTCTGACATGATGTTCTTTTCCAGAGTTACTTCTGGTCTGTTGGTCACCAGATCAACCGGTCAAATGAACGTCGTTTTGATGGGTGTTAAGACCTGGGAA	MDWQKSLTLIVALTLSRGIGLKNDLPWKLKSDMMFFSRVTSGLLVTRSTGQMNVVLMGVKTWE	1426	1221	1258	715	2187	368	1634	1866	CGT	R	59	V	GTT	0.000928938	0.000985149	0.000935289	0.000952804	0.001217037	0.001984587	0.001095948	0.001574815	-10.07213072	-9.987369942	-10.06230037	-10.03553355	-9.682411036	-8.976945409	-9.833605275	-9.310601824	0.389719688	1.010424533	0.228695092	0.72493173	0.557325709	6.106222613	4.653633263	6.247357874	6.122465688	0.030362665	0.012258993	0.151960232	-0.018935987	0.048466337	F1	TRUE	substitution
124	ATGGACTGGCAAAAGTCCTTAACTTTGATCGTTGCTTTGACTTTGTCTAGAGGTATTGGTTTGAAAAACGACTTGCCTTGGAAGTTGAAGTCTGACATGATGTTCTTTTCCAGAGTTACTTCTGGTCTGTTGGTCACCAGATCAACCGGTCAAATGAACGTCGTTTTGATGGGTCGTAAGACCTGGGTG	MDWQKSLTLIVALTLSRGIGLKNDLPWKLKSDMMFFSRVTSGLLVTRSTGQMNVVLMGRKTWV	1424	1079	1219	703	1536	287	1508	473	GAA	E	63	V	GTG	0.000927635	0.000870578	0.000906293	0.000936812	0.000854764	0.001547762	0.001011438	0.000399189	-10.07415556	-10.16573828	-10.10773416	-10.05995211	-10.19218604	-9.335600438	-9.94937683	-11.29063872	-0.118030481	0.830137839	0.158357334	-1.230686615	0.020163427	6.106222613	4.653633263	6.247357874	6.122465688	-0.036059102	-0.045378211	0.125106974	-0.026739993	-0.172936512	F1	TRUE	substitution
125	ATGGACTGGCAAAAGTCCTTAACTTTGATCGTTGCTTTGACTTTGTCTAGAGGTATTGGTTTGAAAAACGACTTGCCTTGGAAGTTGAAGTCTGACATGATGAGTTTTTCCAGAGTTACTTCTGGTCTGTTGGTCACCAGATCAACCGGTCAAATGAACGTCGTTTTGATGGGTCGTAAGACCTGGGAA	MDWQKSLTLIVALTLSRGIGLKNDLPWKLKSDMMSFSRVTSGLLVTRSTGQMNVVLMGRKTWE	1422	1183	1265	686	2528	335	805	1351	TTC	F	35	S	AGT	0.000926332	0.000954489	0.000940493	0.000914158	0.001406799	0.001806621	0.000539925	0.00114018	-10.07618324	-10.03298307	-10.0542949	-10.09526822	-9.473367793	-9.11249008	-10.85495257	-9.776523135	0.602815448	0.920492989	-0.800657665	0.318745084	0.460780266	6.106222613	4.653633263	6.247357874	6.122465688	0.019464483	0.036448534	0.13856515	-0.133143141	0.002480431	F1	TRUE	substitution
126	ATGGACTGGCAAAAGTCCTTAACTTTGATCGTTGCTTTGACTTTGTCTAGAGGTATTGGTTTGAAAAACGACTTGCCTTGGAAGTTGAAGTCTGACATGATGTTCTTTTCCAGAGTTACTTCTGGTCTGTTGGTCACCAGATCAACCGGTCAAATGTCGGTCGTTTTGATGGGTCGTAAGACCTGGGAA	MDWQKSLTLIVALTLSRGIGLKNDLPWKLKSDMMFFSRVTSGLLVTRSTGQMSVVLMGRKTWE	1419	1082	1163	702	1443	151	1336	813	AAC	N	53	S	TCG	0.000924378	0.000872999	0.000864659	0.00093548	0.000803011	0.000814328	0.000896075	0.000686133	-10.07923012	-10.16173264	-10.17558119	-10.06200577	-10.28229296	-10.26210263	-10.12409325	-10.50922355	-0.20306284	-0.100369983	0.051487942	-0.447217787	-0.151716411	6.106222613	4.653633263	6.247357874	6.122465688	-0.046813925	-0.05503065	-0.013489868	-0.0385972	-0.084237083	F1	TRUE	substitution
127	ATGGACTGGCAAAAGTCCTTAACTTTGATCGTTGCTTTGACTTTGTCTAGAGGTATTTGGTTGAAAAACGACTTGCCTTGGAAGTTGAAGTCTGACATGATGTTCTTTTCCAGAGTTACTTCTGGTCTGTTGGTCACCAGATCAACCGGTCAAATGAACGTCGTTTTGATGGGTCGTAAGACCTGGGAA	MDWQKSLTLIVALTLSRGIWLKNDLPWKLKSDMMFFSRVTSGLLVTRSTGQMNVVLMGRKTWE	1411	1137	1320	671	369	40	275	92	GGT	G	20	W	TGG	0.000919166	0.000917375	0.000981384	0.00089417	0.000205344	0.000215716	0.000184447	7.76E-05	-10.08738672	-10.09020089	-9.99289436	-10.12716403	-12.24967154	-12.17857927	-12.40450973	-13.65277314	-2.162284817	-2.088378382	-2.411615375	-3.525609109	-2.286950096	6.106222613	4.653633263	6.247357874	6.122465688	-0.310739218	-0.277431515	-0.309598809	-0.311879627	-0.432753248	F1	TRUE	substitution
128	ATGGACTGGCAAAAGTCCTTAACTTTGATCGTTGCTTTGACTTTGTCTAGAGGTATTGGTTTGAAAAACGACTTGCCTTGGAAGTTGAAGTCTGACATGATGTTCTTTTCCAGAGTTACTTCTGGTCTGTTGGTCACCAGATCATATGGTCAAATGAACGTCGTTTTGATGGGTCGTAAGACCTGGGAA	MDWQKSLTLIVALTLSRGIGLKNDLPWKLKSDMMFFSRVTSGLLVTRSYGQMNVVLMGRKTWE	1411	1139	1184	692	847	87	822	527	ACC	T	49	Y	TAT	0.000919166	0.000918989	0.000880272	0.000922154	0.000471345	0.000469182	0.000551327	0.000444763	-10.08738672	-10.0876654	-10.14976321	-10.08270476	-11.05093038	-11.05756387	-10.82480296	-11.13467594	-0.963543664	-0.969898474	-0.675039751	-1.051971185	-0.966721069	6.106222613	4.653633263	6.247357874	6.122465688	-0.142180267	-0.141356546	-0.143003989	-0.119205776	-0.152703471	F1	TRUE	substitution
129	ATGGACTGGCAAAAGTCCTTAACTTTGATCGTTGCTTTGACTTTGTCTAGAGGTATTGGTTTGAAAAACGACTTGCCTTGGAAGTTGAAGTCTGACATGATGTTCTTTTCCAGAGTTACTTCTGGTCTGTTGGTCACCAGATCAACCGGTCAAATGAACGTCGTTTTGATGGGTAGGAAGACCTGGGAA	MDWQKSLTLIVALTLSRGIGLKNDLPWKLKSDMMFFSRVTSGLLVTRSTGQMNVVLMGRKTWE	1409	1188	1287	680	2218	194	1780	1497	CGT	R	59	R	AGG	0.000917863	0.000958524	0.00095685	0.000906163	0.001234288	0.001046223	0.001193872	0.001263397	-10.08943309	-10.02689831	-10.02942024	-10.10794205	-9.662104891	-9.900594523	-9.710136017	-9.628476588	0.427328204	0.126303783	0.319284219	0.479465461	0.373306211	6.106222613	4.653633263	6.247357874	6.122465688	0.018400375	0.016528119	0.02027263	-0.008885082	0.020676185	F1	TRUE	silent
130	ATGGACTGGCAAAAGTCCTTAACTTTGATCGTTGCTTTGACTTTGTCTAGAGGTATTGGTTTGAAAAACGACTTGCCTTGGAAGTTGAAGTCTGACATGATGTTCTTTTCCAGAGGGACTTCTGGTCTGTTGGTCACCAGATCAACCGGTCAAATGAACGTCGTTTTGATGGGTCGTAAGACCTGGGAA	MDWQKSLTLIVALTLSRGIGLKNDLPWKLKSDMMFFSRGTSGLLVTRSTGQMNVVLMGRKTWE	1399	1194	1205	726	806	86	378	219	GTT	V	39	G	GGG	0.000911349	0.000963365	0.000895885	0.000967462	0.000448529	0.000463789	0.00025353	0.000184826	-10.09970874	-10.01963031	-10.12439914	-10.01350725	-11.12251251	-11.07424261	-11.94555512	-12.40154803	-1.022803769	-1.054612305	-1.821155976	-2.388040787	-1.43788414	6.106222613	4.653633263	6.247357874	6.122465688	-0.200994897	-0.14808345	-0.155621905	-0.246367889	-0.303964895	F1	TRUE	substitution
131	ATGGACTGGCAAAAGTCCTTAACTTTGATCGTTGCTTTGACTTTGTCTGCGGGTATTGGTTTGAAAAACGACTTGCCTTGGAAGTTGAAGTCTGACATGATGTTCTTTTCCAGAGTTACTTCTGGTCTGTTGGTCACCAGATCAACCGGTCAAATGAACGTCGTTTTGATGGGTCGTAAGACCTGGGAA	MDWQKSLTLIVALTLSAGIGLKNDLPWKLKSDMMFFSRVTSGLLVTRSTGQMNVVLMGRKTWE	1398	1066	1102	710	1650	192	2023	1156	AGA	R	17	A	GCG	0.000910698	0.000860089	0.000819307	0.000946141	0.000918204	0.001035437	0.001356856	0.000975609	-10.10074035	-10.1832257	-10.25330807	-10.04565777	-10.08889823	-9.915544864	-9.525516939	-10.00140941	0.011842113	0.26768084	0.727791127	0.044248359	0.1559646	6.106222613	4.653633263	6.247357874	6.122465688	0.003921289	-0.030635738	0.041330393	0.036438944	-0.028596367	F1	TRUE	substitution
132	ATGGACTGGCAAAAGTCCTTAACTTTGATCGTTGCTTTGACTTTGTCTAGAGGTATTGGTTTGAAAAACGACTTGCCTTGGAAGTTGAAGTCTGACATGATGTTCTTTTCCAGAGTTACTTCTGGTCTGTGTGTCACCAGATCAACCGGTCAAATGAACGTCGTTTTGATGGGTCGTAAGACCTGGGAA	MDWQKSLTLIVALTLSRGIGLKNDLPWKLKSDMMFFSRVTSGLCVTRSTGQMNVVLMGRKTWE	1393	1140	1225	715	1959	173	1562	1203	TTG	L	44	C	TGT	0.00090744	0.000919795	0.000910754	0.000952804	0.001090158	0.000932972	0.001047656	0.001015275	-10.10590945	-10.08639932	-10.10065054	-10.03553355	-9.841246859	-10.06587914	-9.898618805	-9.943914167	0.264662589	0.02052018	0.202031735	0.091619387	0.146825561	6.106222613	4.653633263	6.247357874	6.122465688	-0.011915574	-0.00193685	0.004516423	-0.021894298	-0.023233316	F1	TRUE	substitution
133	ATGGACTGGCAAAAGTCCTTAACTTTGATCGTTGCTTTGACTTTGTCTAGAGGTATTGGTTTGAAAAACGACTTGCCTTGGAAGTTGAAGTCTGACATGATGTTCTTTTCCAGAGTTACTTCTGGTCTGTTGGTCACCAGATCAACCGGTCAAATGAACGTCGTTTTGATGGGTCGTAAGACCTGGGGG	MDWQKSLTLIVALTLSRGIGLKNDLPWKLKSDMMFFSRVTSGLLVTRSTGQMNVVLMGRKTWG	1375	1077	1191	674	1709	225	1686	559	GAA	E	63	G	GGG	0.000895715	0.000868965	0.000885476	0.000898167	0.000951036	0.001213402	0.001130825	0.000471769	-10.12467309	-10.16841489	-10.14125888	-10.1207282	-10.03821186	-9.686726174	-9.788408722	-11.04963062	0.086461228	0.481688719	0.352850154	-0.928902417	0.219655691	6.106222613	4.653633263	6.247357874	6.122465688	-0.013663142	-0.022165357	0.073206338	-0.005160926	-0.138770397	F1	TRUE	substitution
134	ATGGACTGGCAAAAGTCCTTAACTTTGATCGTTGCTTTGACTTTGTCTAGAGGTATTGGTTTGAAAAACGACTTGCCTTGGAAGTTGAAGTCTGACATGATGTTCTTTTCCAGAGTTACTTCTGGTCTGTTGGTCACCAGATCAACCCTGCAAATGAACGTCGTTTTGATGGGTCGTAAGACCTGGGAA	MDWQKSLTLIVALTLSRGIGLKNDLPWKLKSDMMFFSRVTSGLLVTRSTLQMNVVLMGRKTWE	1373	1125	1219	696	1605	187	1604	799	GGT	G	50	L	CTG	0.000894412	0.000907693	0.000906293	0.000927484	0.000893162	0.001008472	0.001075826	0.000674318	-10.12677308	-10.10550814	-10.10773416	-10.07438949	-10.12879096	-9.953612905	-9.860339117	-10.5342834	-0.002017878	0.151895236	0.247395047	-0.459893912	0.074938679	6.106222613	4.653633263	6.247357874	6.122465688	-0.024535136	-0.032209053	0.024084413	-0.016861218	-0.085672194	F1	TRUE	substitution
135	ATGGACTGGCAAAAGTCCTTAACTTTGATCGTTGCTTTGACTTTGTCTAGAGGTATTGGTTTGAAAAACGACTTGCCTTGGAAGTTGAAGTCTGACATGATGTTCTTTTCCAGAGTTACTTCTGGTCGGTTGGTCACCAGATCAACCGGTCAAATGAACGTCGTTTTGATGGGTCGTAAGACCTGGGAA	MDWQKSLTLIVALTLSRGIGLKNDLPWKLKSDMMFFSRVTSGRLVTRSTGQMNVVLMGRKTWE	1373	1057	1230	657	2220	158	1615	1209	CTG	L	43	R	CGG	0.000894412	0.000852828	0.000914472	0.000875513	0.001235401	0.000852078	0.001083204	0.001020338	-10.12677308	-10.19545777	-10.09477397	-10.15758343	-9.66080458	-10.19672662	-9.850479094	-9.936736565	0.465968501	-0.001268851	0.244294881	0.22084686	0.23257087	6.106222613	4.653633263	6.247357874	6.122465688	-0.003665995	0.020914368	0.001271001	-0.017205183	-0.008602992	F1	TRUE	substitution
136	ATGGACTGGCAAAAGTCCTTAACTTTGATCGTTGCTTTGACTTTGTCTAGAGGTATTGGTTTGAAAAACGACTTGCCTTGGAAGTTGAAGTCTGACATGATGTTCTTTTCCAGAGTTACTTCTGGTCTGTTGGTCACCAGATCAACCTTGCAAATGAACGTCGTTTTGATGGGTCGTAAGACCTGGGAA	MDWQKSLTLIVALTLSRGIGLKNDLPWKLKSDMMFFSRVTSGLLVTRSTLQMNVVLMGRKTWE	1372	1047	1142	745	1592	220	1489	923	GGT	G	50	L	TTG	0.00089376	0.00084476	0.000849046	0.000992781	0.000885927	0.001186438	0.000998694	0.000778968	-10.12782422	-10.2091717	-10.20186964	-9.97623637	-10.14052392	-9.719147652	-9.967669505	-10.32614826	-0.012699696	0.490024048	0.234200134	-0.349911887	0.110750219	6.106222613	4.653633263	6.247357874	6.122465688	-0.025873399	-0.033421599	0.074447865	-0.0183252	-0.073220719	F1	TRUE	substitution
137	ATGGACTGGCAAAAGTCCTTAACTTTGATCGTTGCTTTGCATTTGTCTAGAGGTATTGGTTTGAAAAACGACTTGCCTTGGAAGTTGAAGTCTGACATGATGTTCTTTTCCAGAGTTACTTCTGGTCTGTTGGTCACCAGATCAACCGGTCAAATGAACGTCGTTTTGATGGGTCGTAAGACCTGGGAA	MDWQKSLTLIVALHLSRGIGLKNDLPWKLKSDMMFFSRVTSGLLVTRSTGQMNVVLMGRKTWE	1364	1130	1266	681	1500	224	1363	1007	ACT	T	14	H	CAT	0.000888549	0.000911727	0.000941237	0.000907495	0.000834731	0.00120801	0.000914184	0.00084986	-10.13626106	-10.09911037	-10.05315488	-10.105822	-10.22640176	-9.693152443	-10.0952277	-10.20048713	-0.090140694	0.405957927	-0.042072811	-0.094665129	-0.066106753	6.106222613	4.653633263	6.247357874	6.122465688	-0.043267793	-0.042212305	0.061926424	-0.048977808	-0.044323281	F1	TRUE	substitution
138	ATGGACTGGCAAAAGTCCTTAACTTTGATCGTTGCTTTGACTTTGTCTAGAGGTATTGGTTTGAAAAACGACTTGCCTTGGAAGTTGAAGTCTGACATGATGTTCTTTTCCAGAGTTACTTCTGGTCTGTTGGTCTGGAGATCAACCGGTCAAATGAACGTCGTTTTGATGGGTCGTAAGACCTGGGAA	MDWQKSLTLIVALTLSRGIGLKNDLPWKLKSDMMFFSRVTSGLLVWRSTGQMNVVLMGRKTWE	1363	1100	1134	676	1672	182	1796	999	ACC	T	46	W	TGG	0.000887898	0.000887522	0.000843098	0.000900832	0.000930446	0.000981508	0.001204604	0.000843108	-10.13731914	-10.13792962	-10.21201165	-10.11645355	-10.06978941	-9.992712725	-9.697225908	-10.21199423	0.067529735	0.145216894	0.514785741	-0.095540677	0.106373314	6.106222613	4.653633263	6.247357874	6.122465688	-0.005754232	-0.024314364	0.023089691	0.0128059	-0.044422405	F1	TRUE	substitution
139	ATGGACTGGCAAAAGTCCTTAACTTTGATCGTTGCTTTGACTTTGTCTAGAGGTATTGGTTTGAAAAACGACTTGCCTTGGAAGTTGAAGTCTGACATGATGTTCTTTTCCAGAGTTACTTCTGGTCTGTTGGTCACCAGATCAACCGGTCAAATGAACGTCGTTTTGATGGGTCGTGTTACCTGGGAA	MDWQKSLTLIVALTLSRGIGLKNDLPWKLKSDMMFFSRVTSGLLVTRSTGQMNVVLMGRVTWE	1354	1106	1180	683	1874	155	1586	991	AAG	K	60	V	GTT	0.000882035	0.000892363	0.000877298	0.000910161	0.001042857	0.000835899	0.001063753	0.000836357	-10.14687697	-10.13008176	-10.15464543	-10.10159122	-9.905243304	-10.22438296	-9.876620487	-10.22359385	0.241633664	-0.094301203	0.278024943	-0.12200263	0.07366623	6.106222613	4.653633263	6.247357874	6.122465688	-0.013024378	-0.004550976	-0.012585938	-0.013462818	-0.047418262	F1	TRUE	substitution
140	ATGGACTGGCAAAAGTCCTTAACTTTGATCGTTGCTTTGACTTTGTCTAGAGGTATTGGTTTGAAAAACGACTTGCCTTGGAAGTTGAAGTCTGACATGATGTTCTTTTCCAGAGTTACTTCTGGTTTTTTGGTCACCAGATCAACCGGTCAAATGAACGTCGTTTTGATGGGTCGTAAGACCTGGGAA	MDWQKSLTLIVALTLSRGIGLKNDLPWKLKSDMMFFSRVTSGFLVTRSTGQMNVVLMGRKTWE	1347	1096	1137	713	1948	158	1697	1219	CTG	L	43	F	TTT	0.000877475	0.000884295	0.000845329	0.000950138	0.001084037	0.000852078	0.001138203	0.001028778	-10.15435486	-10.14318534	-10.20820004	-10.03957472	-9.849370579	-10.19672662	-9.779026694	-9.924852684	0.304984276	-0.053541273	0.429173342	0.114722035	0.209853156	6.106222613	4.653633263	6.247357874	6.122465688	-0.001937293	0.002640262	-0.006514847	0.003307166	-0.020617779	F1	TRUE	substitution
141	ATGGACTGGCAAAAGTCCTTAACTTTGATCGTTGCTTTGACTTTGTCTAGAGGTATTGGTTTGAAAAACGACTTGCCTTGGAAGTTGAAGTCTGACATGATGTTCTTTTCCAGAGTTACTTCTGGTCTGATGGTCACCAGATCAACCGGTCAAATGAACGTCGTTTTGATGGGTCGTAAGACCTGGGAA	MDWQKSLTLIVALTLSRGIGLKNDLPWKLKSDMMFFSRVTSGLMVTRSTGQMNVVLMGRKTWE	1347	1114	1136	702	1830	192	1498	1182	TTG	L	44	M	ATG	0.000877475	0.000898818	0.000844585	0.00093548	0.001018371	0.001035437	0.001004731	0.000997552	-10.15435486	-10.11968391	-10.20946945	-10.06200577	-9.939520608	-9.915544864	-9.958975635	-9.969320774	0.214834247	0.204139045	0.25049382	0.092684991	0.209486646	6.106222613	4.653633263	6.247357874	6.122465688	-0.012055258	-0.007593108	0.031866	-0.016517408	-0.023112675	F1	TRUE	substitution
142	ATGGACTGGCAAAAGTCCTTAACTTTGATCGTTGCTTTGACTTTGTCTAGAGGTATTGGTTTGAAAAACGACTTGCCTTGGAAGTTGAAGTCTGACATGATGTTCTTTTCCAGAGTTACTTCTGGTCTGTTGGTCACCAGATCAACCGGTCAAATGAACGTCGTTTTGTCGGGTCGTAAGACCTGGGAA	MDWQKSLTLIVALTLSRGIGLKNDLPWKLKSDMMFFSRVTSGLLVTRSTGQMNVVLSGRKTWE	1346	1081	1155	620	716	73	490	128	ATG	M	57	S	TCG	0.000876823	0.000872192	0.000858711	0.000826207	0.000398445	0.000393682	0.00032865	0.000108026	-10.1554263	-10.16306662	-10.18553944	-10.24120858	-11.29333276	-11.31068281	-11.5711596	-13.17633509	-1.137906468	-1.147616187	-1.385620166	-2.935126514	-1.266618177	6.106222613	4.653633263	6.247357874	6.122465688	-0.183759799	-0.16114932	-0.169474603	-0.198044995	-0.365902511	F1	TRUE	substitution
143	ATGGACTGGCAAAAGTCCTTAACTTTGATCGTTGCTTTGACTTTGTCTAGAGGTATTGGTTTGAAAAACGACTTGCCTTGGAAGTTGAAGTCTGACATGATGTTCTTTTCCAGAGTTACTTCTGGTCTGGGTGTCACCAGATCAACCGGTCAAATGAACGTCGTTTTGATGGGTCGTAAGACCTGGGAA	MDWQKSLTLIVALTLSRGIGLKNDLPWKLKSDMMFFSRVTSGLGVTRSTGQMNVVLMGRKTWE	1344	1083	1210	695	1901	143	1653	1774	TTG	L	44	G	GGT	0.00087552	0.000873806	0.000899602	0.000926152	0.001057882	0.000771185	0.001108691	0.001497171	-10.15757157	-10.1603999	-10.11842524	-10.07646382	-9.884605725	-10.34063603	-9.816926534	-9.3835448	0.272965844	-0.180236129	0.301498708	0.692919018	0.287232276	6.106222613	4.653633263	6.247357874	6.122465688	-0.00592635	-0.000994307	-0.025385733	-0.010858393	0.044842058	F1	TRUE	substitution
144	ATGGACTGGCAAAAGTCCTTAACTTTGATCGTTGCTTTGACTTTGTCTAGAGGTATTGGTTGGAAAAACGACTTGCCTTGGAAGTTGAAGTCTGACATGATGTTCTTTTCCAGAGTTACTTCTGGTCTGTTGGTCACCAGATCAACCGGTCAAATGAACGTCGTTTTGATGGGTCGTAAGACCTGGGAA	MDWQKSLTLIVALTLSRGIGWKNDLPWKLKSDMMFFSRVTSGLLVTRSTGQMNVVLMGRKTWE	1335	1100	1214	659	2289	205	1799	1266	TTG	L	21	W	TGG	0.000869658	0.000887522	0.000902576	0.000878178	0.001273799	0.001105544	0.001206616	0.001068444	-10.16726496	-10.13792962	-10.11366387	-10.15319833	-9.616646794	-9.821027266	-9.694818072	-9.870273405	0.550618171	0.316902353	0.418845796	0.282924926	0.367874075	6.106222613	4.653633263	6.247357874	6.122465688	0.016342343	0.030523366	0.048661816	0.00216132	-0.001574902	F1	TRUE	substitution
145	ATGGACTGGCAAAAGTCCTTAACTTTGATCGTTGCTTTGACTTTGTCTAGAGGTATTGGTTTGAAAAACGACTTGCCTTGGAAGTTGCGGTCTGACATGATGTTCTTTTCCAGAGTTACTTCTGGTCTGTTGGTCACCAGATCAACCGGTCAAATGAACGTCGTTTTGATGGGTCGTAAGACCTGGGAA	MDWQKSLTLIVALTLSRGIGLKNDLPWKLRSDMMFFSRVTSGLLVTRSTGQMNVVLMGRKTWE	1322	1120	1129	618	1822	122	1538	1135	AAG	K	30	R	CGG	0.000861189	0.000903659	0.000839381	0.000823542	0.001013919	0.000657934	0.001031559	0.000957886	-10.18138253	-10.11193441	-10.2183868	-10.24586996	-9.945841297	-10.56977003	-9.920957755	-10.02785851	0.235541232	-0.457835618	0.297429048	0.218011445	0.226776339	6.106222613	4.653633263	6.247357874	6.122465688	-0.010116961	-0.005242557	-0.066733491	-0.011309923	-0.008924	F1	TRUE	substitution
146	ATGGACTGGCAAAAGTCCTTAACTTTGATCGTTGCTTTGACTTTGTCTAGAGGTATTGGTTTGAAAAACGACTGTCCTTGGAAGTTGAAGTCTGACATGATGTTCTTTTCCAGAGTTACTTCTGGTCTGTTGGTCACCAGATCAACCGGTCAAATGAACGTCGTTTTGATGGGTCGTAAGACCTGGGAA	MDWQKSLTLIVALTLSRGIGLKNDCPWKLKSDMMFFSRVTSGLLVTRSTGQMNVVLMGRKTWE	1321	1079	1252	682	1742	235	1492	1020	TTG	L	25	C	TGT	0.000860538	0.000870578	0.000930828	0.000908828	0.0009694	0.001267331	0.001000706	0.000860831	-10.18247424	-10.16573828	-10.06919773	-10.10370506	-10.01061963	-9.623990418	-9.964765723	-10.18198166	0.171854607	0.541747859	0.104432005	-0.078276601	0.138143306	6.106222613	4.653633263	6.247357874	6.122465688	-0.022597485	-0.012471938	0.082151999	-0.032723033	-0.042467875	F1	TRUE	substitution
147	ATGGACTGGCAAAAGTCCTTAACTTTGATCGTTGCTTTGGATTTGTCTAGAGGTATTGGTTTGAAAAACGACTTGCCTTGGAAGTTGAAGTCTGACATGATGTTCTTTTCCAGAGTTACTTCTGGTCTGTTGGTCACCAGATCAACCGGTCAAATGAACGTCGTTTTGATGGGTCGTAAGACCTGGGAA	MDWQKSLTLIVALDLSRGIGLKNDLPWKLKSDMMFFSRVTSGLLVTRSTGQMNVVLMGRKTWE	1320	1094	1156	677	1703	202	1645	1334	ACT	T	14	D	GAT	0.000859886	0.000882681	0.000859455	0.000902165	0.000947697	0.001089366	0.001103326	0.001125832	-10.18356678	-10.1458204	-10.18429089	-10.11432096	-10.04328582	-9.842295882	-9.823925674	-9.794792143	0.140280955	0.303524522	0.360365217	0.319528819	0.31152667	6.106222613	4.653633263	6.247357874	6.122465688	-0.000878983	-0.016056017	0.046669221	-0.004327127	0.002569161	F1	TRUE	substitution
148	ATGGACTGGCAAAAGTCCTTAACTTTGATCGTTGCTTTGACTTTGTCTAGAGGTATTGGTTTGAAAAACGACTTGCCTTGGAAGTTGAAGTCTGACATGATGTTCTTTGAGAGAGTTACTTCTGGTCTGTTGGTCACCAGATCAACCGGTCAAATGAACGTCGTTTTGATGGGTCGTAAGACCTGGGAA	MDWQKSLTLIVALTLSRGIGLKNDLPWKLKSDMMFFERVTSGLLVTRSTGQMNVVLMGRKTWE	1320	1120	1153	630	2491	199	2059	2135	TCC	S	37	E	GAG	0.000859886	0.000903659	0.000857224	0.000839533	0.001386209	0.001073187	0.001381001	0.001801838	-10.18356678	-10.11193441	-10.18803978	-10.21812497	-9.494639235	-9.863882744	-9.500069428	-9.11631474	0.688927542	0.248051665	0.687970348	1.101810227	0.688448945	6.106222613	4.653633263	6.247357874	6.122465688	0.042315108	0.046223539	0.038406676	0.032020811	0.091134157	F1	TRUE	substitution
149	ATGGACTGGCAAAAGTCCTTAACTTTGATCGTTGCTTTGACTTTGTCTAGAGGTATTGGTTTGAAAAACGACTTGCCTTGGAAGTTGAAGTCTGACATGATGTTCTTTTCGAGAGTTACTTCTGGTCTGTTGGTCACCAGATCAACCGGTCAAATGAACGTCGTTTTGATGGGTCGTAAGACCTGGGAA	MDWQKSLTLIVALTLSRGIGLKNDLPWKLKSDMMFFSRVTSGLLVTRSTGQMNVVLMGRKTWE	1318	1097	1116	645	1867	169	1521	1072	TCC	S	37	S	TCG	0.000858583	0.000885101	0.000829716	0.000859522	0.001038961	0.0009114	0.001020157	0.000904717	-10.18575434	-10.14186962	-10.23509526	-10.18417764	-9.910642329	-10.09962793	-9.936993105	-10.1102459	0.275112007	0.042241688	0.298102157	0.073931731	0.174521869	6.106222613	4.653633263	6.247357874	6.122465688	-0.005992963	-0.000750685	0.007751788	-0.011235242	-0.025235802	F1	TRUE	silent
150	ATGGACTGGCAAAAGTCCTTAACTTTGATCGTTGCTTTGACTTTGTCTAGAGGTATTGGTTTGAAAAACGACTTGCCTTGGAAGTTGAAGTCTGACATGATGTTCTTTTCCAGAGTTACTTCTGGTCTGTTGGTCACCAGATCAACCTTTCAAATGAACGTCGTTTTGATGGGTCGTAAGACCTGGGAA	MDWQKSLTLIVALTLSRGIGLKNDLPWKLKSDMMFFSRVTSGLLVTRSTFQMNVVLMGRKTWE	1318	1109	1122	635	1605	156	1554	706	GGT	G	50	F	TTT	0.000858583	0.000894783	0.000834177	0.000846196	0.000893162	0.000841292	0.001042291	0.00059583	-10.18575434	-10.12617378	-10.22735961	-10.2067202	-10.12879096	-10.21510515	-9.906026755	-10.71281072	0.056963377	-0.088931369	0.321332859	-0.506090517	-0.015983996	6.106222613	4.653633263	6.247357874	6.122465688	-0.018649959	-0.025513803	-0.011786115	-0.008657785	-0.090902284	F1	TRUE	substitution
151	ATGGACTGGCAAAAGTCCTTAACTTTGATCGTTGCTTTGACTTTGTCTAGAGGTATTGGTTTGAAAAACGACTTGCCTTGGAAGTTGAAGTCTGACATGATGTTCTTTTCCAGAGTTACTTCTGGTCTGTTGGTCACCAGATCAACCGGTCAAATGAACGTCGTTTTGATGGGTGTGAAGACCTGGGAA	MDWQKSLTLIVALTLSRGIGLKNDLPWKLKSDMMFFSRVTSGLLVTRSTGQMNVVLMGVKTWE	1318	1033	1078	613	2074	315	1273	1787	CGT	R	59	V	GTG	0.000858583	0.000833464	0.000801464	0.000816879	0.001154154	0.001698763	0.00085382	0.001508143	-10.18575434	-10.22859289	-10.28507511	-10.25758972	-9.758948362	-9.201299347	-10.19378084	-9.373011175	0.426805974	1.027293541	0.091294272	0.884578546	0.65569226	6.106222613	4.653633263	6.247357874	6.122465688	0.041504693	0.016468838	0.154472829	-0.03418067	0.066540548	F1	TRUE	substitution
152	ATGGACTGGCAAAAGTCCTTAACTTTGATCGTTGCTTTGACTTTGTCTAGAGGTATTGGTTTGAAAAACGACGCGCCTTGGAAGTTGAAGTCTGACATGATGTTCTTTTCCAGAGTTACTTCTGGTCTGTTGGTCACCAGATCAACCGGTCAAATGAACGTCGTTTTGATGGGTCGTAAGACCTGGGAA	MDWQKSLTLIVALTLSRGIGLKNDAPWKLKSDMMFFSRVTSGLLVTRSTGQMNVVLMGRKTWE	1310	985	1173	663	1735	336	1295	1211	TTG	L	25	A	GCG	0.000853372	0.000794736	0.000872094	0.000883509	0.000965505	0.001812014	0.000868575	0.001022026	-10.19453789	-10.29723751	-10.16322928	-10.14446793	-10.01642859	-9.108189942	-10.16906116	-9.934351945	0.178109301	1.18904757	-0.005831884	0.210115981	0.194112641	6.106222613	4.653633263	6.247357874	6.122465688	-0.010789906	-0.011761937	0.178565692	-0.044956861	-0.009817875	F1	TRUE	substitution
153	ATGGACTGGCAAAAGTCCTTAACTTTGATCGTTGCTTTGACTTTGTCTAGAGGTATTGGTTTGAAAAACGACTTGCCTTGGAAGTTGAAGTCTGACATGATGTTCTTTTCCAGATGGACTTCTGGTCTGTTGGTCACCAGATCAACCGGTCAAATGAACGTCGTTTTGATGGGTCGTAAGACCTGGGAA	MDWQKSLTLIVALTLSRGIGLKNDLPWKLKSDMMFFSRWTSGLLVTRSTGQMNVVLMGRKTWE	1307	1053	1167	683	1853	192	1686	1212	GTT	V	39	W	TGG	0.000851418	0.000849601	0.000867633	0.000910161	0.001031171	0.001035437	0.001130825	0.00102287	-10.19784557	-10.20092771	-10.17062773	-10.10159122	-9.921501375	-9.915544864	-9.788408722	-9.933161111	0.27634419	0.285382842	0.382219006	0.168430106	0.280863516	6.106222613	4.653633263	6.247357874	6.122465688	-0.001256627	-0.000610814	0.043967063	-0.001902439	-0.014537288	F1	TRUE	substitution
154	ATGGACTGGCAAAAGTCCTTAACTTTGATCGTTGCTTTGACTTTGTCTAGAGGTATTGGTTTGAAAAACGACTTGCCTTGGAAGTTGAAGGTGGACATGATGTTCTTTTCCAGAGTTACTTCTGGTCTGTTGGTCACCAGATCAACCGGTCAAATGAACGTCGTTTTGATGGGTCGTAAGACCTGGGAA	MDWQKSLTLIVALTLSRGIGLKNDLPWKLKVDMMFFSRVTSGLLVTRSTGQMNVVLMGRKTWE	1304	1096	1128	595	1764	135	1282	632	TCT	S	31	V	GTG	0.000849463	0.000884295	0.000838637	0.000792892	0.000981643	0.000728041	0.000859856	0.000533378	-10.20116084	-10.14318534	-10.21966522	-10.30058713	-9.992513696	-10.42369177	-10.183617	-10.87255435	0.208647141	-0.280506424	0.036048225	-0.571967219	-0.122229099	6.106222613	4.653633263	6.247357874	6.122465688	-0.040315495	-0.008295437	-0.040320746	-0.040310244	-0.098360431	F1	TRUE	substitution
155	ATGGACTGGCAAAAGTCCTTAACTTTGATCGTTGCTTTGACTTTGTCTAGAGGTATTGGTTTGAAAAACGACTTGCCTTGGAAGTTGAAGTCTGACATGATGTTCTTTTCCAGAGTTACTTCTGGTCAGTTGGTCACCAGATCAACCGGTCAAATGAACGTCGTTTTGATGGGTCGTAAGACCTGGGAA	MDWQKSLTLIVALTLSRGIGLKNDLPWKLKSDMMFFSRVTSGQLVTRSTGQMNVVLMGRKTWE	1297	1051	1091	625	1801	186	1707	1769	CTG	L	43	Q	CAG	0.000844903	0.000847987	0.000811129	0.00083287	0.001002233	0.001003079	0.00114491	0.001492952	-10.20892623	-10.20367047	-10.26778119	-10.22962061	-9.962566075	-9.961348554	-9.7705502	-9.387616762	0.246360151	0.242321919	0.497230988	0.842003844	0.37179557	6.106222613	4.653633263	6.247357874	6.122465688	0.024205718	-0.004014449	0.037553245	0.010858192	0.061720508	F1	TRUE	substitution
156	ATGGACTGGCAAAAGTCCTTAACTTTGATCGTTGCTTTGACTTTGTCTAGAGGTATTGGTTTGAAAAACGACTTGCCTTGGAAGTTGAAGTCTGACATGATGTTCTTTTCCAGAGTTACTTCTGGTCTGTTGGTCACCAGATCAACCGGTCAAATGTTGGTCGTTTTGATGGGTCGTAAGACCTGGGAA	MDWQKSLTLIVALTLSRGIGLKNDLPWKLKSDMMFFSRVTSGLLVTRSTGQMLVVLMGRKTWE	1296	1052	1138	685	341	27	234	69	AAC	N	53	L	TTG	0.000844252	0.000848794	0.000846072	0.000912826	0.000189762	0.000145608	0.000156947	5.82E-05	-10.21003899	-10.20229844	-10.20693173	-10.09737281	-12.36352061	-12.74561986	-12.63743282	-14.06781064	-2.153481624	-2.543321425	-2.430501092	-3.97043783	-2.486911258	6.106222613	4.653633263	6.247357874	6.122465688	-0.345668228	-0.276432221	-0.377361451	-0.313975006	-0.483113967	F1	TRUE	substitution
157	ATGGACTGGCAAAAGTCCTTAACTTTGATCGTTGCTTTGACTTTGTCTAGAGGTATTGGTTTGAAAAACGACTTGCCTTGGAAGTTGAAGTCTGACATGATGTTCTTTTCCAGAGTTACTTCTGGTCTGAAGGTCACCAGATCAACCGGTCAAATGAACGTCGTTTTGATGGGTCGTAAGACCTGGGAA	MDWQKSLTLIVALTLSRGIGLKNDLPWKLKSDMMFFSRVTSGLKVTRSTGQMNVVLMGRKTWE	1292	974	1112	655	1777	171	1468	1334	TTG	L	44	K	AAG	0.000841646	0.00078586	0.000826742	0.000872848	0.000988877	0.000922186	0.000984609	0.001125832	-10.21449864	-10.31343946	-10.2402755	-10.16198189	-9.981920575	-10.08265485	-9.98816129	-9.794792143	0.232578061	0.230784615	0.252114211	0.367189746	0.242346136	6.106222613	4.653633263	6.247357874	6.122465688	0.001193055	-0.005578921	0.035834792	-0.016337625	0.007965032	F1	TRUE	substitution
158	ATGGACTGGCAAAAGTCCTTAACTTTGATCGTTGCTTTGACTTTGTCTAGAGGTATTGGTTTGAAAAACGACTTGCCTTGGAAGTTGAAGGGGGACATGATGTTCTTTTCCAGAGTTACTTCTGGTCTGTTGGTCACCAGATCAACCGGTCAAATGAACGTCGTTTTGATGGGTCGTAAGACCTGGGAA	MDWQKSLTLIVALTLSRGIGLKNDLPWKLKGDMMFFSRVTSGLLVTRSTGQMNVVLMGRKTWE	1288	1020	1076	625	1634	130	1223	1456	TCT	S	31	G	GGG	0.00083904	0.000822975	0.000799977	0.00083287	0.0009093	0.000701077	0.000820284	0.001228795	-10.21897211	-10.24686399	-10.28775421	-10.22962061	-10.10295627	-10.47813955	-10.25158885	-9.668540454	0.11601584	-0.231275562	0.036165357	0.561080152	0.076090598	6.106222613	4.653633263	6.247357874	6.122465688	-0.0258992	-0.018810469	-0.03298793	-0.040297248	0.029916088	F1	TRUE	substitution
159	ATGGACTGGCAAAAGTCCTTAACTTTGATCGTTGCTTTGACTTTGTCTAGAGGTATTGGTTTGAAAAACGACTTGCCTTGGAAGTTGAAGTCTGACATGATGTTCTTTTCCAGAGTTACTTCTGGTCTGTTGGTCACCAGAATTACCGGTCAAATGAACGTCGTTTTGATGGGTCGTAAGACCTGGGAA	MDWQKSLTLIVALTLSRGIGLKNDLPWKLKSDMMFFSRVTSGLLVTRITGQMNVVLMGRKTWE	1287	1041	1069	697	1973	210	1596	1034	TCA	S	48	I	ATT	0.000838389	0.000839918	0.000794772	0.000928817	0.001097949	0.001132509	0.001070461	0.000872647	-10.22009265	-10.21746307	-10.29717044	-10.07231814	-9.830973301	-9.786261847	-9.867552607	-10.16231462	0.389119352	0.431201226	0.42961783	-0.089996484	0.409368591	6.106222613	4.653633263	6.247357874	6.122465688	0.007773664	0.012190846	0.065686351	0.003356482	-0.043794726	F1	TRUE	substitution
160	ATGGACTGGCAAAAGTCCTTAACTTTGATCGTTGCTTTGACTTTGTCTAGAGGTATTGGTGGTAAAAACGACTTGCCTTGGAAGTTGAAGTCTGACATGATGTTCTTTTCCAGAGTTACTTCTGGTCTGTTGGTCACCAGATCAACCGGTCAAATGAACGTCGTTTTGATGGGTCGTAAGACCTGGGAA	MDWQKSLTLIVALTLSRGIGGKNDLPWKLKSDMMFFSRVTSGLLVTRSTGQMNVVLMGRKTWE	1285	1041	1083	622	1544	154	1600	1031	TTG	L	21	G	GGT	0.000837086	0.000839918	0.000805181	0.000828872	0.000859216	0.000830507	0.001073143	0.000870115	-10.22233635	-10.21746307	-10.27839905	-10.23656222	-10.1846915	-10.23372082	-9.863941353	-10.16650648	0.037644843	-0.016257751	0.414457693	0.070055738	0.053850291	6.106222613	4.653633263	6.247357874	6.122465688	-0.013318088	-0.027706744	-0.000961559	0.001674458	-0.025674617	F1	TRUE	substitution
161	ATGGACTGGCAAAAGTCCTTAACTTTGATCGTTGCTTTGACTTTGTCTAGAGGTATTGGTTTGAAAAACGACTTGCCTTGGAAGTTGAAGTCTGACATGATGGTTTTTTCCAGAGTTACTTCTGGTCTGTTGGTCACCAGATCAACCGGTCAAATGAACGTCGTTTTGATGGGTCGTAAGACCTGGGAA	MDWQKSLTLIVALTLSRGIGLKNDLPWKLKSDMMVFSRVTSGLLVTRSTGQMNVVLMGRKTWE	1282	1022	1158	627	1588	155	1294	1273	TTC	F	35	V	GTT	0.000835132	0.000824589	0.000860942	0.000835535	0.000883701	0.000835899	0.000867905	0.001074351	-10.22570844	-10.24403795	-10.18179704	-10.22501135	-10.14415334	-10.22438296	-10.17017564	-9.862318391	0.0815551	0.019654986	0.011621395	0.362692962	0.050605043	6.106222613	4.653633263	6.247357874	6.122465688	-0.009167361	-0.022722276	0.004387555	-0.043020412	0.007455935	F1	TRUE	substitution
162	ATGGACTGGCAAAAGTCCTTAACTTTGATCGTTGCTTTGACTTTGTCTAGAGGTATTGGTTTGAAAAACGACTTGCCTTGGAAGTTGAAGCGGGACATGATGTTCTTTTCCAGAGTTACTTCTGGTCTGTTGGTCACCAGATCAACCGGTCAAATGAACGTCGTTTTGATGGGTCGTAAGACCTGGGAA	MDWQKSLTLIVALTLSRGIGLKNDLPWKLKRDMMFFSRVTSGLLVTRSTGQMNVVLMGRKTWE	1275	912	1021	571	1992	168	1297	1234	TCT	S	31	R	CGG	0.000830572	0.000735836	0.000759086	0.00076091	0.001108522	0.000906007	0.000869917	0.001041437	-10.23360746	-10.40832741	-10.36344942	-10.35998605	-9.817146609	-10.10818994	-10.16683478	-9.907208415	0.41646085	0.30013747	0.196614645	0.452777635	0.35829916	6.106222613	4.653633263	6.247357874	6.122465688	0.016474635	0.015294513	0.046164728	-0.022495327	0.017654756	F1	TRUE	substitution
163	ATGGACTGGCAATGGTCCTTAACTTTGATCGTTGCTTTGACTTTGTCTAGAGGTATTGGTTTGAAAAACGACTTGCCTTGGAAGTTGAAGTCTGACATGATGTTCTTTTCCAGAGTTACTTCTGGTCTGTTGGTCACCAGATCAACCGGTCAAATGAACGTCGTTTTGATGGGTCGTAAGACCTGGGAA	MDWQWSLTLIVALTLSRGIGLKNDLPWKLKSDMMFFSRVTSGLLVTRSTGQMNVVLMGRKTWE	1271	1033	1048	654	2914	521	2554	5617	AAG	K	5	W	TGG	0.000827966	0.000833464	0.00077916	0.000871515	0.001621603	0.002809701	0.001713005	0.00474048	-10.23814068	-10.22859289	-10.32579357	-10.16418616	-9.268363379	-8.475367803	-9.189254733	-7.720751007	0.969777297	1.753225085	1.136538839	2.443435153	1.444881962	6.106222613	4.653633263	6.247357874	6.122465688	0.162407104	0.078104168	0.262598539	0.081789687	0.24302452	F1	TRUE	substitution
164	ATGGACTGGCAAAAGTCCTTAACTTTGATCGTTGCTTTGACTTTGTCTAGAGGTATTGGTTTGAAAAACGACTTGCCTTGGAAGTTGAAGTCTGACATGATGTTCTTTCGGAGAGTTACTTCTGGTCTGTTGGTCACCAGATCAACCGGTCAAATGAACGTCGTTTTGATGGGTCGTAAGACCTGGGAA	MDWQKSLTLIVALTLSRGIGLKNDLPWKLKSDMMFFRRVTSGLLVTRSTGQMNVVLMGRKTWE	1264	1016	1074	588	1605	159	1747	962	TCC	S	37	R	CGG	0.000823406	0.000819748	0.00079849	0.000783564	0.000893162	0.000857471	0.001171738	0.000811882	-10.24610824	-10.25253274	-10.2904383	-10.31766064	-10.12879096	-10.18762441	-9.73713365	-10.26644201	0.117317284	0.06490833	0.553304646	0.05121863	0.091112807	6.106222613	4.653633263	6.247357874	6.122465688	-0.003767404	-0.018662736	0.011127929	0.01707959	-0.027807237	F1	TRUE	substitution
165	ATGGACTGGCAAAAGTCCTTAACTTTGATCGTTGCTTTGACTTTGTCTAGAGGTATTGGTTTGAAAAACGACTTGCCTTGGAAGTTGAAGTCTGACATGATGTTCTTTTCCAGAGTTACTTCTGGTCTGTTGGTCACCTTTTCAACCGGTCAAATGAACGTCGTTTTGATGGGTCGTAAGACCTGGGAA	MDWQKSLTLIVALTLSRGIGLKNDLPWKLKSDMMFFSRVTSGLLVTFSTGQMNVVLMGRKTWE	1263	1050	1025	592	1915	124	1576	1276	AGA	R	47	F	TTT	0.000822755	0.00084718	0.00076206	0.000788895	0.001065673	0.00066872	0.001057046	0.001076883	-10.24725007	-10.20504381	-10.35780838	-10.30787962	-9.874019864	-10.54631105	-9.885745724	-9.858922481	0.373230203	-0.34126724	0.472062656	0.448957139	0.411093671	6.106222613	4.653633263	6.247357874	6.122465688	0.009226473	0.010387191	-0.049370919	0.008065754	0.017222224	F1	TRUE	substitution
166	ATGGACTGGCAAAAGTCCTTAACTTTGATCGTTGCTTTGACTTTGTCTAGAGGTATTGGTTTGAAAAACGACTTGCCTTGGAAGTTGAAGTCTGACATGATGTTCTTTTCCAGAGTTACTTCTGGTCTGTTGGTCACCTGGTCAACCGGTCAAATGAACGTCGTTTTGATGGGTCGTAAGACCTGGGAA	MDWQKSLTLIVALTLSRGIGLKNDLPWKLKSDMMFFSRVTSGLLVTWSTGQMNVVLMGRKTWE	1262	992	1132	617	1529	179	1438	1224	AGA	R	47	W	TGG	0.000822103	0.000800383	0.000841611	0.00082221	0.000850869	0.000965329	0.000964488	0.001032998	-10.2483928	-10.28702112	-10.21455833	-10.24820631	-10.19877585	-10.01669159	-10.01794958	-9.918947252	0.049616946	0.270329529	0.196608749	0.329259055	0.233469139	6.106222613	4.653633263	6.247357874	6.122465688	-0.009412612	-0.026347732	0.041724909	-0.022495981	0.003670757	F1	TRUE	substitution
167	ATGGACTGGCAAAAGTCCTTAACTTTGATCGTTGCTTTGACTTTGTCTAGAGGTATTGGTTTGAAAAACGACTTGCCTTGGAAGTTGAAGTCTGACATGATGTTCTTTTCCAGAGTTACTTCTGGTCTGTTGGTCACCGGGTCAACCGGTCAAATGAACGTCGTTTTGATGGGTCGTAAGACCTGGGAA	MDWQKSLTLIVALTLSRGIGLKNDLPWKLKSDMMFFSRVTSGLLVTGSTGQMNVVLMGRKTWE	1260	1018	1084	605	1545	123	1442	1617	AGA	R	47	G	GGG	0.0008208	0.000821361	0.000805925	0.000806218	0.000859772	0.000663327	0.000967171	0.001364671	-10.25068097	-10.24969558	-10.27706753	-10.27654165	-10.18375742	-10.55799286	-10.01394209	-9.517231131	0.066923554	-0.308297279	0.263125439	0.759310522	0.165024497	6.106222613	4.653633263	6.247357874	6.122465688	-0.019749549	-0.024383174	-0.044460125	-0.015115924	0.052358488	F1	TRUE	substitution
168	ATGGACTGGCAAAAGTCCTTAACTTTGATCGTTGCTTTGACTTTGTCTAGAGGTATTGGTTTGAAAAACGACTTGCCTTGGAAGTTGAGGTCTGACATGATGTTCTTTTCCAGAGTTACTTCTGGTCTGTTGGTCACCAGATCAACCGGTCAAATGAACGTCGTTTTGATGGGTCGTAAGACCTGGGAA	MDWQKSLTLIVALTLSRGIGLKNDLPWKLRSDMMFFSRVTSGLLVTRSTGQMNVVLMGRKTWE	1254	1012	1013	632	1378	146	1487	1046	AAG	K	30	R	AGG	0.000816892	0.00081652	0.000753138	0.000842198	0.000766839	0.000787363	0.000997353	0.000882774	-10.25756736	-10.25822385	-10.37479812	-10.21355224	-10.34878837	-10.31068281	-9.969608611	-10.14566796	-0.09122101	-0.052458954	0.405189504	0.067884279	0.007712663	6.106222613	4.653633263	6.247357874	6.122465688	-0.016137047	-0.042334937	-0.006353638	0.000646148	-0.025920456	F1	TRUE	substitution
169	ATGGACTGGCAAAAGTCCTTAACTTTGATCGTTGCTTTGACTTTGTCTAGAGGTATTGGTTTGAAAAACGACTTGCCTTGGAAGTTGAAGTCTGACATGATGTTCTTTTCCAGAGTTACTTCTGGTCTGTTGGTCACCAGATCAAGGGGTCAAATGAACGTCGTTTTGATGGGTCGTAAGACCTGGGAA	MDWQKSLTLIVALTLSRGIGLKNDLPWKLKSDMMFFSRVTSGLLVTRSRGQMNVVLMGRKTWE	1249	921	1074	555	936	73	824	516	ACC	T	49	R	AGG	0.000813635	0.000743098	0.00079849	0.000739589	0.000520872	0.000393682	0.000552669	0.000435479	-10.26333123	-10.39416008	-10.2904383	-10.40098902	-10.90678382	-11.31068281	-10.82129702	-11.16510784	-0.643452592	-0.916522725	-0.53085872	-0.764118815	-0.703785704	6.106222613	4.653633263	6.247357874	6.122465688	-0.112568037	-0.105021444	-0.135053803	-0.103208826	-0.12011463	F1	TRUE	substitution
170	ATGGACTGGCAAAAGTCCTTAACTTTGATCGTTGCTTTGACTTTGTCTAGAGGTATTGGTTTGAAAAACGACTTGCCTTGGAAGTTGAAGTCTGACATGATGTTCTTTTGGAGAGTTACTTCTGGTCTGTTGGTCACCAGATCAACCGGTCAAATGAACGTCGTTTTGATGGGTCGTAAGACCTGGGAA	MDWQKSLTLIVALTLSRGIGLKNDLPWKLKSDMMFFWRVTSGLLVTRSTGQMNVVLMGRKTWE	1241	975	1046	631	1485	128	1670	802	TCC	S	37	W	TGG	0.000808423	0.000786667	0.000777673	0.000840866	0.000826383	0.000690291	0.001120093	0.00067685	-10.27260159	-10.31195902	-10.32854944	-10.21583679	-10.24090133	-10.50050737	-9.802165156	-10.52887667	0.031700265	-0.188548347	0.526384282	-0.313039877	-0.078424041	6.106222613	4.653633263	6.247357874	6.122465688	-0.02750268	-0.028381542	-0.026623817	0.014092763	-0.069046301	F1	TRUE	substitution
171	ATGGACTGGCAAAAGTCCTTAACTTTGATCGTTGCTTTGACTTTGTCTAGAGGTATTGGTTTGAAAAACGACTTGCCTTGGAAGTTGAAGTCTGACATGATGTTCTTTTCCAGAGTTACTTCTGGTCTGTTGGTCACCAGATCAACCGGTCAAATGAACGTCGTTTTGATGGGTCGTAAGGGGTGGGAA	MDWQKSLTLIVALTLSRGIGLKNDLPWKLKSDMMFFSRVTSGLLVTRSTGQMNVVLMGRKGWE	1237	990	1049	566	677	83	356	158	ACC	T	61	G	GGG	0.000805818	0.00079877	0.000779903	0.000754247	0.000376742	0.000447611	0.000238774	0.000133344	-10.27725921	-10.28993271	-10.32441761	-10.37267474	-11.37413652	-11.12546793	-12.03206411	-12.87255435	-1.096877312	-0.835535222	-1.7076465	-2.499879604	-1.402261906	6.106222613	4.653633263	6.247357874	6.122465688	-0.195132931	-0.1564919	-0.122990914	-0.233773962	-0.316626585	F1	TRUE	substitution
172	ATGGACTGGCAAAAGTCCTTAACTTTGATCGTTGCTTTGACTTTGTCTTGGGGTATTGGTTTGAAAAACGACTTGCCTTGGAAGTTGAAGTCTGACATGATGTTCTTTTCCAGAGTTACTTCTGGTCTGTTGGTCACCAGATCAACCGGTCAAATGAACGTCGTTTTGATGGGTCGTAAGACCTGGGAA	MDWQKSLTLIVALTLSWGIGLKNDLPWKLKSDMMFFSRVTSGLLVTRSTGQMNVVLMGRKTWE	1236	961	1082	594	1991	185	1578	1198	AGA	R	17	W	TGG	0.000805166	0.000775371	0.000804438	0.00079156	0.001107966	0.000997686	0.001058388	0.001011055	-10.27842596	-10.33282481	-10.27973179	-10.30301386	-9.817871036	-9.969125905	-9.883916053	-9.949922902	0.460554928	0.363698902	0.395815737	0.353090963	0.379757319	6.106222613	4.653633263	6.247357874	6.122465688	0.013334352	0.020299847	0.055632046	-0.000393876	0.006368856	F1	TRUE	substitution
173	ATGGACTGGCAAAAGTCCTTAACTTTGATCGTTGCTTTGACTTTGTCTAGAGGTATTGGTTTGAAAAACGACTTGCCTTGGAAGTTGAAGTCTGACATGATGTTCTTTTCCAGAGTTACTTCTGGTCTGTTGGTCACCAGATGTACCGGTCAAATGAACGTCGTTTTGATGGGTCGTAAGACCTGGGAA	MDWQKSLTLIVALTLSRGIGLKNDLPWKLKSDMMFFSRVTSGLLVTRCTGQMNVVLMGRKTWE	1235	966	1021	634	1878	130	1791	1229	TCA	S	48	C	TGT	0.000804515	0.000779406	0.000759086	0.000844864	0.001045083	0.000701077	0.00120125	0.001037217	-10.27959366	-10.32533805	-10.36344942	-10.20899396	-9.902167194	-10.47813955	-9.701247921	-9.913065894	0.377426471	-0.152801504	0.662201502	0.295928061	0.336677266	6.106222613	4.653633263	6.247357874	6.122465688	0.00538038	0.01086353	-0.021299413	0.029161745	-0.000102769	F1	TRUE	substitution
174	ATGGACTGGCAAAAGTCCTTAACTTTGATCGTTGCTTTGACTTTGTCTAGAGGTATTGGTTTGAAAAACGACTTGCCTTGGAAGTTGAAGTCTGACATGATGTTCTTTTCCAGAGAGACTTCTGGTCTGTTGGTCACCAGATCAACCGGTCAAATGAACGTCGTTTTGATGGGTCGTAAGACCTGGGAA	MDWQKSLTLIVALTLSRGIGLKNDLPWKLKSDMMFFSRETSGLLVTRSTGQMNVVLMGRKTWE	1224	1065	1150	625	572	34	344	80	GTT	V	39	E	GAG	0.000797349	0.000859283	0.000854994	0.00083287	0.000318311	0.000183359	0.000230726	6.75E-05	-10.29250115	-10.18457971	-10.19179843	-10.22962061	-11.6172772	-12.41304452	-12.08153279	-13.854407	-1.324776056	-2.228464812	-1.88973436	-3.624786394	-2.059099586	6.106222613	4.653633263	6.247357874	6.122465688	-0.292220514	-0.182361801	-0.330464336	-0.253976692	-0.443981479	F1	TRUE	substitution
175	ATGGACTGGCAAAAGTCCTTAACTTTGATCGTTGCTTTGACTTTGTCTAGAGGTATTGGTTTGAAAAACGACTTGCCTTGGAAGTTGAAGTCTGACATGATGTTCTTTTCCAGAGTGACTTCTGGTCTGTTGGTCACCAGATCAACCGGTCAAATGAACGTCGTTTTGATGGGTCGTAAGACCTGGGAA	MDWQKSLTLIVALTLSRGIGLKNDLPWKLKSDMMFFSRVTSGLLVTRSTGQMNVVLMGRKTWE	1214	1020	1128	597	2135	176	1577	1374	GTT	V	39	V	GTG	0.000790835	0.000822975	0.000838637	0.000795558	0.0011881	0.00094915	0.001057717	0.001159591	-10.30433628	-10.24686399	-10.21966522	-10.29574586	-9.717128187	-10.04107575	-9.884830598	-9.752168806	0.587208098	0.205788244	0.334834624	0.543577059	0.439205841	6.106222613	4.653633263	6.247357874	6.122465688	0.030023071	0.034676868	0.032111644	-0.007159758	0.027934498	F1	TRUE	silent
176	ATGGACTGGCAAAAGTCCTTAACTTTGATCGTTGCTTTGACTTTGTCTAGAGGTATTGGTTTGAAAAACGACTTGCCTTGGAAGTTGAAGTCTGACATGATGTTCTTTTCCAGAGTTACTTCTGGTCTGTTGGTCACCAGATCAACCGAGCAAATGAACGTCGTTTTGATGGGTCGTAAGACCTGGGAA	MDWQKSLTLIVALTLSRGIGLKNDLPWKLKSDMMFFSRVTSGLLVTRSTEQMNVVLMGRKTWE	1214	970	1026	661	1511	142	1599	1451	GGT	G	50	E	GAG	0.000790835	0.000782633	0.000762803	0.000880844	0.000840852	0.000765792	0.001072473	0.001224575	-10.30433628	-10.31937649	-10.35640156	-10.14882652	-10.2158606	-10.35076025	-9.86484332	-9.67350329	0.088475689	-0.031383756	0.491558239	0.475323234	0.281899461	6.106222613	4.653633263	6.247357874	6.122465688	0.003507129	-0.021936686	-0.00321454	0.010228798	0.020207228	F1	TRUE	substitution
177	ATGGACTGGCAAAAGTCCTTAACTTTGATCGTTGCTTTGACTTTGTCTAGAGGTATTGGTTTGAAAAACGACTTGCCTTGGAAGTTGAAGTCTGACATGATGTTCTTTTAGAGAGTTACTTCTGGTCTGTTGGTCACCAGATCAACCGGTCAAATGAACGTCGTTTTGATGGGTCGTAAGACCTGGGAA	MDWQKSLTLIVALTLSRGIGLKNDLPWKLKSDMMFF*RVTSGLLVTRSTGQMNVVLMGRKTWE	1213	1056	1036	672	473	28	342	155	TCC	S	37	*	TAG	0.000790183	0.000852021	0.000770238	0.000895502	0.000263218	0.000151001	0.000229384	0.000130813	-10.30552516	-10.19682331	-10.34240829	-10.12501556	-11.89145217	-12.69315244	-12.08994503	-12.90021069	-1.585927012	-2.496329135	-1.747536742	-2.775195126	-2.121932939	6.106222613	4.653633263	6.247357874	6.122465688	-0.292997942	-0.212006322	-0.370362066	-0.238199802	-0.347796082	F1	TRUE	stop
178	ATGGACTGGCAAAAGTCCTTAACTTTGATCGTTGCTTTGACTTTGTCTAGAGGTATTGGTTTGAAAAACGACTTGCCTTGGAAGTTGAAGTCTGACATGATGTTCTTTTCCAGAGTTACTTCTGGTATGTTGGTCACCAGATCAACCGGTCAAATGAACGTCGTTTTGATGGGTCGTAAGACCTGGGAA	MDWQKSLTLIVALTLSRGIGLKNDLPWKLKSDMMFFSRVTSGMLVTRSTGQMNVVLMGRKTWE	1210	984	1063	575	1582	124	1716	1464	CTG	L	43	M	ATG	0.000788229	0.000793929	0.000790312	0.000766241	0.000880363	0.00066872	0.001150946	0.001235546	-10.30909766	-10.29870292	-10.30529069	-10.34991484	-10.14961466	-10.54631105	-9.762963706	-9.660635256	0.159483002	-0.247608133	0.542326987	0.689279584	0.350904995	6.106222613	4.653633263	6.247357874	6.122465688	0.000992657	-0.013876299	-0.035420627	0.015861614	0.044430024	F1	TRUE	substitution
179	ATGGACTGGCAAAAGTCCTTAACTTTGATCGTTGCTTTGACTTTGTCTAGAGGTATTGGTAGGAAAAACGACTTGCCTTGGAAGTTGAAGTCTGACATGATGTTCTTTTCCAGAGTTACTTCTGGTCTGTTGGTCACCAGATCAACCGGTCAAATGAACGTCGTTTTGATGGGTCGTAAGACCTGGGAA	MDWQKSLTLIVALTLSRGIGRKNDLPWKLKSDMMFFSRVTSGLLVTRSTGQMNVVLMGRKTWE	1208	989	1070	582	1944	156	1483	1067	TTG	L	21	R	AGG	0.000786926	0.000797963	0.000795516	0.000775569	0.001081811	0.000841292	0.00099467	0.000900497	-10.31148425	-10.29139072	-10.29582149	-10.33245764	-9.852336038	-10.21510515	-9.973494661	-10.11699063	0.459148214	0.07628557	0.322326832	0.215467009	0.268896921	6.106222613	4.653633263	6.247357874	6.122465688	0.002137519	0.020140164	0.01282254	-0.008547503	-0.009212065	F1	TRUE	substitution
180	ATGGACTGGCAAAAGTCCTTAACTTTGATCGTTGCTTTGACTTTGTCTAGAGGTATTGGTTTGAAAAACGACTTGCCTTGGAAGTTGAAGTCTGACATGATGTTCTTTGGGAGAGTTACTTCTGGTCTGTTGGTCACCAGATCAACCGGTCAAATGAACGTCGTTTTGATGGGTCGTAAGACCTGGGAA	MDWQKSLTLIVALTLSRGIGLKNDLPWKLKSDMMFFGRVTSGLLVTRSTGQMNVVLMGRKTWE	1207	1011	984	583	1554	135	1413	959	TCC	S	37	G	GGG	0.000786275	0.000815713	0.000731577	0.000776901	0.000864781	0.000728041	0.00094772	0.00080935	-10.31267903	-10.25965014	-10.41670207	-10.32998091	-10.17537775	-10.42369177	-10.04325179	-10.27094809	0.137301277	-0.164041623	0.373450276	0.059032823	0.09816705	6.106222613	4.653633263	6.247357874	6.122465688	-0.019683928	-0.016394255	-0.022973601	-0.002875334	-0.026922563	F1	TRUE	substitution
181	ATGGACTGGCAAAAGTCCTTAACTTTGATCGTTGCTTTGACTTTGTCTAGAGGTATTGGTTTGAAAAACGACTTGCCTTGGAAGTTGAAGTCTGACATGATGTTCTTTTCCAGAGTTACTTCTGGTCTGTTGGTCACCAGATCAACCGTTCAAATGAACGTCGTTTTGATGGGTCGTAAGACCTGGGAA	MDWQKSLTLIVALTLSRGIGLKNDLPWKLKSDMMFFSRVTSGLLVTRSTVQMNVVLMGRKTWE	1206	913	1032	595	1458	135	1483	906	GGT	G	50	V	GTT	0.000785623	0.000736643	0.000767264	0.000792892	0.000811358	0.000728041	0.00099467	0.000764621	-10.3138748	-10.40674638	-10.34798932	-10.30058713	-10.26737354	-10.42369177	-9.973494661	-10.35296785	0.046501262	-0.016945391	0.374494658	-0.052380727	0.014777936	6.106222613	4.653633263	6.247357874	6.122465688	-0.014730434	-0.026701409	-0.001063981	-0.002759459	-0.039536106	F1	TRUE	substitution
182	ATGGACTGGCAAAAGTCCTTAACTTTGATCGTTGCTTTGACTTTGTCTAGAGGTATTGGTTTGAAAAACGACTTGCCTTGGAAGTTGAAGTCTGACATGATGTTCTTTTCCAGAGTTACTTCTGGTCTGTTGGTCACCAGATCAACCGGTCAAATGAACGTCGTTTTGATGGGTCGTAATACCTGGGAA	MDWQKSLTLIVALTLSRGIGLKNDLPWKLKSDMMFFSRVTSGLLVTRSTGQMNVVLMGRNTWE	1205	931	1072	617	2030	200	1710	1328	AAG	K	60	N	AAT	0.000784972	0.000751166	0.000797003	0.00082221	0.001129669	0.00107858	0.001146922	0.001120769	-10.31507156	-10.37858007	-10.29312738	-10.24820631	-9.789884529	-9.856651175	-9.768016933	-9.801295663	0.525187031	0.521928894	0.52511045	0.446910643	0.523519672	6.106222613	4.653633263	6.247357874	6.122465688	0.022313543	0.027636553	0.079200013	0.013951431	0.016990532	F1	TRUE	substitution
183	ATGGACTGGCAAAAGTCCTTAACTTTGATCGTTGCTTTGACTTTGTCTAGAGGTATTGGTTTGAAAAACGACTTGCCTTGGAAGTTGAAGTCTGACATGATGTTCTTTTCCAGAGTTACTTCTGGTCTGTTGGTCACCAGATCAACCGGTCAAATGCGGGTCGTTTTGATGGGTCGTAAGACCTGGGAA	MDWQKSLTLIVALTLSRGIGLKNDLPWKLKSDMMFFSRVTSGLLVTRSTGQMRVVLMGRKTWE	1202	919	1104	620	653	37	374	148	AAC	N	53	R	CGG	0.000783018	0.000741484	0.000820794	0.000826207	0.000363386	0.000199537	0.000250847	0.000124905	-10.31866781	-10.39729638	-10.25069212	-10.24120858	-11.42620936	-12.291054	-11.96090308	-12.96688173	-1.107541549	-1.893757624	-1.710210966	-2.725673149	-1.801984295	6.106222613	4.653633263	6.247357874	6.122465688	-0.257334509	-0.15770245	-0.280610527	-0.23405849	-0.342189514	F1	TRUE	substitution
184	ATGGACTGGCAAAAGTCCTTAACTTTGATCGTTGCTTTGACTTTGTCTAGAGGTATTGGTTTGAAAAACGACTTGCCTTGGAAGTTGAAGTCTGACATGATGTTCTTTTCCAGAGTTACTTCTGGTCTGTTGGTCACCAGATCAACCGGGCAAATGAACGTCGTTTTGATGGGTCGTAAGACCTGGGAA	MDWQKSLTLIVALTLSRGIGLKNDLPWKLKSDMMFFSRVTSGLLVTRSTGQMNVVLMGRKTWE	1201	950	1042	696	2315	205	1530	1141	GGT	G	50	G	GGG	0.000782366	0.000766496	0.000774699	0.000927484	0.001288268	0.001105544	0.001026193	0.00096295	-10.31986856	-10.34943372	-10.33407701	-10.07438949	-9.600352063	-9.821027266	-9.928481606	-10.02025202	0.719516492	0.528406458	0.405595406	0.054137472	0.467000932	6.106222613	4.653633263	6.247357874	6.122465688	0.025193512	0.04969584	0.08016483	0.000691183	-0.027476784	F1	TRUE	silent
185	ATGGACTGGCAAAAGTCCTTAACTTTGATCGGGGCTTTGACTTTGTCTAGAGGTATTGGTTTGAAAAACGACTTGCCTTGGAAGTTGAAGTCTGACATGATGTTCTTTTCCAGAGTTACTTCTGGTCTGTTGGTCACCAGATCAACCGGTCAAATGAACGTCGTTTTGATGGGTCGTAAGACCTGGGAA	MDWQKSLTLIGALTLSRGIGLKNDLPWKLKSDMMFFSRVTSGLLVTRSTGQMNVVLMGRKTWE	1201	904	957	562	2202	238	1795	1987	GTT	V	11	G	GGG	0.000782366	0.000729382	0.000711504	0.000748917	0.001225384	0.00128351	0.001203933	0.001676933	-10.31986856	-10.42103846	-10.45684146	-10.38290667	-9.672549788	-9.605689602	-9.698029414	-9.219958937	0.647318768	0.815348863	0.758812045	1.162947728	0.787080454	6.106222613	4.653633263	6.247357874	6.122465688	0.069778043	0.041500324	0.122904193	0.039880729	0.098055762	F1	TRUE	substitution
186	ATGGACTGGCAAAAGTCCTTAACTTTGATCGTTGCTTTGACTTTGTCTAGAGGTATTGGTTTGAAAAACGACTTGCCTTGGAAGTTGAAGTCTGACATGATGTTCTTTTCCAGAGTTACTTCTGGTCTGTTGGTCACCAGATCAACCGGTCAAATGAACGTCGTTTTGATGGGTCGTAGTACCTGGGAA	MDWQKSLTLIVALTLSRGIGLKNDLPWKLKSDMMFFSRVTSGLLVTRSTGQMNVVLMGRSTWE	1198	962	1049	547	2247	196	1627	1174	AAG	K	60	S	AGT	0.000780412	0.000776178	0.000779903	0.000728928	0.001250426	0.001057008	0.001091253	0.0009908	-10.3234768	-10.33132434	-10.32441761	-10.42193596	-9.643364132	-9.885797521	-9.839799007	-9.979118401	0.680112666	0.445526822	0.484618604	0.442817561	0.465072713	6.106222613	4.653633263	6.247357874	6.122465688	0.030875029	0.045222919	0.067820113	0.009458843	0.016527139	F1	TRUE	substitution
187	ATGGACTGGCAAAAGTCCTTAACTTTGATCGTTGCTTTGACTTTGTCTAGAGGTATTGGTTTGAAAAACGACTTGCCTTGGAAGTTGAAGTCTGACATGATGTTCTTTTCCAGAGTTACTTCTGGTCTGTTGGTCACCAGATCAACCGGTCAAATGAACGTCGTTTTGATGGGTCGTTTGACCTGGGAA	MDWQKSLTLIVALTLSRGIGLKNDLPWKLKSDMMFFSRVTSGLLVTRSTGQMNVVLMGRLTWE	1197	994	1083	606	1358	195	1632	956	AAG	K	60	L	TTG	0.00077976	0.000801997	0.000805181	0.000807551	0.000755709	0.001051615	0.001094606	0.000806818	-10.32468155	-10.28411539	-10.27839905	-10.274159	-10.36988078	-9.893177051	-9.835372201	-10.27546829	-0.045199223	0.390938334	0.443026846	-0.001309284	0.194814525	6.106222613	4.653633263	6.247357874	6.122465688	-0.01445495	-0.037110779	0.059689293	0.004844218	-0.033754118	F1	TRUE	substitution
188	ATGGACTGGCAAAAGTCCTTAACTTTGATCGTTGCTTTGACTTTGTCTAGAGGTATTGGTTTGAAAAACGACTTGCCTTGGAAGTTGAAGTCTGACATGATGTTCTTTTCCAGAGTTACTTCTGGTCTGTAGGTCACCAGATCAACCGGTCAAATGAACGTCGTTTTGATGGGTCGTAAGACCTGGGAA	MDWQKSLTLIVALTLSRGIGLKNDLPWKLKSDMMFFSRVTSGL*VTRSTGQMNVVLMGRKTWE	1197	1003	1058	587	352	32	245	135	TTG	L	44	*	TAG	0.00077976	0.000809259	0.000786594	0.000782232	0.000195883	0.000172573	0.000164325	0.000113934	-10.32468155	-10.27111154	-10.31209266	-10.32011629	-12.31771692	-12.50050737	-12.5711596	-13.0995195	-1.993035369	-2.229395829	-2.259066942	-2.779403205	-2.244231385	6.106222613	4.653633263	6.247357874	6.122465688	-0.312778659	-0.258219182	-0.330603009	-0.294954309	-0.348272494	F1	TRUE	stop
189	ATGGACTGGCAAAAGTCCTTAACTTTGATCGTTGCTTTGACTTTGTCTAGAGGTATTGGTTTGAAAAACGACTTGCCTTGGAAGTTGAAGTCTGACATGATGTTCTTTTCCAGAGTTACTTCTGGTCTGTTGGTCACCAGATCAACCGGTCAAATGAACGTCGTTTTGATGGGTGATAAGACCTGGGAA	MDWQKSLTLIVALTLSRGIGLKNDLPWKLKSDMMFFSRVTSGLLVTRSTGQMNVVLMGDKTWE	1195	1055	1038	591	957	109	381	286	CGT	R	59	D	GAT	0.000778458	0.000851214	0.000771725	0.000787562	0.000532558	0.000587826	0.000255542	0.00024137	-10.32709409	-10.19819014	-10.33962585	-10.31031867	-10.87477343	-10.73232304	-11.93415036	-12.01646376	-0.547679339	-0.534132897	-1.59452451	-1.706145092	-1.071101924	6.106222613	4.653633263	6.247357874	6.122465688	-0.15768639	-0.094149753	-0.078097783	-0.221223026	-0.226764939	F1	TRUE	substitution
190	ATGGACTGGCAAAAGTCCTTAACTTTGATCGTTGCTTTGACTTTGTCTAGAGGTATTGGTGTGAAAAACGACTTGCCTTGGAAGTTGAAGTCTGACATGATGTTCTTTTCCAGAGTTACTTCTGGTCTGTTGGTCACCAGATCAACCGGTCAAATGAACGTCGTTTTGATGGGTCGTAAGACCTGGGAA	MDWQKSLTLIVALTLSRGIGVKNDLPWKLKSDMMFFSRVTSGLLVTRSTGQMNVVLMGRKTWE	1189	916	1036	605	1407	131	1374	1116	TTG	L	21	V	GTG	0.000774549	0.000739064	0.000770238	0.000806218	0.000782977	0.00070647	0.000921562	0.000941851	-10.33435599	-10.40201364	-10.34240829	-10.27654165	-10.31874193	-10.46708436	-10.08363125	-10.05221378	0.015614063	-0.065070725	0.258777032	0.224327871	0.119970967	6.106222613	4.653633263	6.247357874	6.122465688	-0.011915256	-0.030207566	-0.00823213	-0.015598382	-0.008208894	F1	TRUE	substitution
191	ATGGACTGGCAAAAGTCCTTAACTTTGATCGTTGCTTTGACTTTGTCTAGAGGTATTGGTTTGAAAAACGACTTGCCTTGGAAGTTGAAGTCTGACATGATGTTCTTTTCCAGAGTTACTTCTGGTCTGTTGGTCACCAGATCAACCGGTCAAATGAACGTCGTTTTGATGGGTAGTAAGACCTGGGAA	MDWQKSLTLIVALTLSRGIGLKNDLPWKLKSDMMFFSRVTSGLLVTRSTGQMNVVLMGSKTWE	1189	983	1047	609	1478	412	1498	1129	CGT	R	59	S	AGT	0.000774549	0.000793122	0.000778416	0.000811549	0.000822488	0.002221875	0.001004731	0.000952822	-10.33435599	-10.30016982	-10.32717085	-10.26703457	-10.24771799	-8.814006838	-9.958975635	-10.03550532	0.086638004	1.486162983	0.368195213	0.231529244	0.299862228	6.106222613	4.653633263	6.247357874	6.122465688	-0.005425992	-0.022145291	0.222820299	-0.003458385	-0.007393599	F1	TRUE	substitution
192	ATGGACTGGCAAAAGTCCTTAACTTTGATCGTTGCTTTGACTTTGTCTAGAGGTATTGGTTTGAAAAACGACGAGCCTTGGAAGTTGAAGTCTGACATGATGTTCTTTTCCAGAGTTACTTCTGGTCTGTTGGTCACCAGATCAACCGGTCAAATGAACGTCGTTTTGATGGGTCGTAAGACCTGGGAA	MDWQKSLTLIVALTLSRGIGLKNDEPWKLKSDMMFFSRVTSGLLVTRSTGQMNVVLMGRKTWE	1185	878	1037	624	1514	351	1451	1442	TTG	L	25	E	GAG	0.000771943	0.000708404	0.000770981	0.000831538	0.000842521	0.001892908	0.000973207	0.001216979	-10.33921765	-10.4631403	-10.3410164	-10.23193077	-10.21299905	-9.045180145	-10.00496574	-9.682479645	0.126218596	1.417960153	0.336050656	0.549451121	0.442750889	6.106222613	4.653633263	6.247357874	6.122465688	0.010787342	-0.017652304	0.212661656	-0.007024838	0.028599522	F1	TRUE	substitution
193	ATGGACTGGCAAAAGTCCTTAACTTTGATCGTTGCTTTGACTTTGTCTAGAGGTATTGGTTTGAAAAACGACTTGCCTTGGAAGTTGAAGTCTGACATGATGTTCTTTTCCAGAGTTACTTCTGGTCTGATTGTCACCAGATCAACCGGTCAAATGAACGTCGTTTTGATGGGTCGTAAGACCTGGGAA	MDWQKSLTLIVALTLSRGIGLKNDLPWKLKSDMMFFSRVTSGLIVTRSTGQMNVVLMGRKTWE	1184	996	1049	547	1465	126	1406	969	TTG	L	44	I	ATT	0.000771292	0.000803611	0.000779903	0.000728928	0.000815254	0.000679505	0.000943025	0.00081779	-10.34043563	-10.28121549	-10.32441761	-10.42193596	-10.26046359	-10.52322744	-10.05041666	-10.25598224	0.079972033	-0.242011947	0.274000948	0.165953724	0.122962879	6.106222613	4.653633263	6.247357874	6.122465688	-0.018859813	-0.022901978	-0.034587088	-0.013909282	-0.014817649	F1	TRUE	substitution
194	ATGGACTGGCAAAAGTCCTTAACTTTGATCGTTGCTTTGACTTTGTCTAGAGGTATTGGTTTGAAAAACGACTTGCCTTGGAAGTTGAAGTCTGACATGATGTTCTTTTCCAGAGTTACTTCTGGTCTGTTGGTCAAGAGATCAACCGGTCAAATGAACGTCGTTTTGATGGGTCGTAAGACCTGGGAA	MDWQKSLTLIVALTLSRGIGLKNDLPWKLKSDMMFFSRVTSGLLVKRSTGQMNVVLMGRKTWE	1183	967	1070	601	1511	122	1459	1334	ACC	T	46	K	AAG	0.00077064	0.000780212	0.000795516	0.000800888	0.000840852	0.000657934	0.000978573	0.001125832	-10.34165463	-10.32384535	-10.29582149	-10.2861118	-10.2158606	-10.56977003	-9.997033375	-9.794792143	0.125794037	-0.24592468	0.298788118	0.491319662	0.212291077	6.106222613	4.653633263	6.247357874	6.122465688	-0.014429816	-0.017700498	-0.03516988	-0.011159134	0.022018243	F1	TRUE	substitution
195	ATGGACTGGCAAAAGTCCTTAACTTTGATCGTTGCTTTGACTTTGTCTAGAGGTATTGGTTTGAAAAACGACTTGCCTTGGAAGTTGAAGTCTGACATGATGTTCTTTTCCAGAGTTACTTCTGGTACGTTGGTCACCAGATCAACCGGTCAAATGAACGTCGTTTTGATGGGTCGTAAGACCTGGGAA	MDWQKSLTLIVALTLSRGIGLKNDLPWKLKSDMMFFSRVTSGTLVTRSTGQMNVVLMGRKTWE	1179	902	991	584	1550	138	1656	1499	CTG	L	43	T	ACG	0.000768035	0.000727768	0.000736782	0.000778234	0.000862555	0.00074422	0.001110703	0.001265085	-10.34654099	-10.4242338	-10.40647533	-10.32750843	-10.17909604	-10.39198291	-9.814310586	-9.626550427	0.167444947	0.032250895	0.592164741	0.700958	0.379804844	6.106222613	4.653633263	6.247357874	6.122465688	0.01382741	-0.0129725	0.006263684	0.021391135	0.045752181	F1	TRUE	substitution
196	ATGGACTGGCAAAAGTCCTTAACTTTGATCGTTGCTTTGACTTTGTCTAGAGGTATTGGTTTGAAAAACGACTTGCCTTGGAAGTTGAAGTCTGACATGATGTTCTTTTCCAGAGTTACTTCTGGTCTTTTGGTCACCAGATCAACCGGTCAAATGAACGTCGTTTTGATGGGTCGTAAGACCTGGGAA	MDWQKSLTLIVALTLSRGIGLKNDLPWKLKSDMMFFSRVTSGLLVTRSTGQMNVVLMGRKTWE	1174	950	1020	541	1297	129	1621	1221	CTG	L	43	L	CTT	0.000764778	0.000766496	0.000758342	0.000720932	0.000721764	0.000695684	0.001087228	0.001030466	-10.3526723	-10.34943372	-10.36486314	-10.4378482	-10.43618578	-10.48928011	-9.845129168	-9.922487609	-0.083513479	-0.139846386	0.51973397	0.515360592	0.215923557	6.106222613	4.653633263	6.247357874	6.122465688	-0.003007436	-0.041460017	-0.019369781	0.013354908	0.024740006	F1	TRUE	silent
197	ATGGACTGGCAAAAGTCCTTAACTTTGATCGTTGCTTTGACTTTGTCTAGAGGTATTGGTTTGAAAAACGACCAGCCTTGGAAGTTGAAGTCTGACATGATGTTCTTTTCCAGAGTTACTTCTGGTCTGTTGGTCACCAGATCAACCGGTCAAATGAACGTCGTTTTGATGGGTCGTAAGACCTGGGAA	MDWQKSLTLIVALTLSRGIGLKNDQPWKLKSDMMFFSRVTSGLLVTRSTGQMNVVLMGRKTWE	1173	925	1014	551	1508	189	1234	1289	TTG	L	25	Q	CAG	0.000764126	0.000746325	0.000753881	0.000734258	0.000839182	0.001019258	0.000827662	0.001087855	-10.35390169	-10.38790787	-10.37337464	-10.41142448	-10.21872783	-9.938264941	-10.23867086	-9.844298546	0.135173865	0.449642931	0.134703773	0.567125931	0.292408398	6.106222613	4.653633263	6.247357874	6.122465688	0.006982403	-0.016635748	0.068433197	-0.029364366	0.030600554	F1	TRUE	substitution
198	ATGGACTGGCAAAAGTCCTTAACTTTGATCGTTGCTTTGACTTTGTCTAGAGGTATTGGTTTGAAAAACGACTTGCCTTGGAAGTTGAAGTCTGACATGATGTTCTTTTCCAGAGTTACTTCTGGTCTGTATGTCACCAGATCAACCGGTCAAATGAACGTCGTTTTGATGGGTCGTAAGACCTGGGAA	MDWQKSLTLIVALTLSRGIGLKNDLPWKLKSDMMFFSRVTSGLYVTRSTGQMNVVLMGRKTWE	1173	854	945	541	1461	125	1547	1375	TTG	L	44	Y	TAT	0.000764126	0.00068904	0.000702582	0.000720932	0.000813028	0.000674112	0.001037596	0.001160435	-10.35390169	-10.50312517	-10.47504606	-10.4378482	-10.26440808	-10.53472308	-9.912540062	-9.751119191	0.089493614	-0.031597913	0.562505994	0.686729011	0.325999804	6.106222613	4.653633263	6.247357874	6.122465688	0.007427023	-0.021821136	-0.003246438	0.018100484	0.044141264	F1	TRUE	substitution
199	ATGGACTGGCAAAAGTCCTTAACTTTGATCGTTGCTTTGACTTTGTCTAGAGGTATTGGTTTGAAAAACGACTTGCCTTGGAAGTTGAAGTCTGACATGATGTTCTTTTCCAGAGTTACTTCTGGTCTGTTGGTCACCAGATCAACCGGTCAAATGATTGTCGTTTTGATGGGTCGTAAGACCTGGGAA	MDWQKSLTLIVALTLSRGIGLKNDLPWKLKSDMMFFSRVTSGLLVTRSTGQMIVVLMGRKTWE	1173	942	983	594	326	32	275	69	AAC	N	53	I	ATT	0.000764126	0.000760042	0.000730834	0.00079156	0.000181415	0.000172573	0.000184447	5.82E-05	-10.35390169	-10.36163418	-10.41816897	-10.30301386	-12.42842039	-12.50050737	-12.40450973	-14.06781064	-2.074518694	-2.138873188	-1.986340767	-3.764796773	-2.106695941	6.106222613	4.653633263	6.247357874	6.122465688	-0.292294319	-0.267468753	-0.317119885	-0.264695217	-0.459832576	F1	TRUE	substitution
200	ATGGACTGGCAAAAGTCCTTAACTTTGATCGTTGCTTTGACTTTGTCTAGAGGTATTGGTTTGAAAAACGACTTGCCTTGGAAGTTGGCGTCTGACATGATGTTCTTTTCCAGAGTTACTTCTGGTCTGTTGGTCACCAGATCAACCGGTCAAATGAACGTCGTTTTGATGGGTCGTAAGACCTGGGAA	MDWQKSLTLIVALTLSRGIGLKNDLPWKLASDMMFFSRVTSGLLVTRSTGQMNVVLMGRKTWE	1165	1006	990	561	1801	136	1390	1041	AAG	K	30	A	GCG	0.000758915	0.000811679	0.000736038	0.000747584	0.001002233	0.000733434	0.000932293	0.000878554	-10.36377475	-10.26680284	-10.40793186	-10.38547602	-9.962566075	-10.41304452	-10.06692838	-10.15258074	0.401208676	-0.146241687	0.341003484	0.232895284	0.286949384	6.106222613	4.653633263	6.247357874	6.122465688	-0.006857132	0.013563164	-0.020322345	-0.00647532	-0.007238945	F1	TRUE	substitution
201	ATGGACTGGCAAAAGTCCTTAACTTTGATCGTTGCTTTGACTTTGTCTAGAGGTATTGGTTTGAAAAACGACTTGCCTTGGAAGTTGAAGTCTGACATGATGTTCTTTTCCAGAGTTACTTCTGGTCTGTTGGTCGTGAGATCAACCGGTCAAATGAACGTCGTTTTGATGGGTCGTAAGACCTGGGAA	MDWQKSLTLIVALTLSRGIGLKNDLPWKLKSDMMFFSRVTSGLLVVRSTGQMNVVLMGRKTWE	1163	920	987	555	1402	141	1421	1123	ACC	T	46	V	GTG	0.000757612	0.000742291	0.000733808	0.000739589	0.000780195	0.000760399	0.000953086	0.000947759	-10.36625361	-10.39572738	-10.4123103	-10.40098902	-10.32387791	-10.36095601	-10.0351067	-10.04319288	0.042375702	0.034771363	0.377203596	0.357796142	0.200085922	6.106222613	4.653633263	6.247357874	6.122465688	0.0020901	-0.027169721	0.006639102	-0.002458901	0.006901547	F1	TRUE	substitution
202	ATGGACTGGCAAAAGTCCTTAACTTTGATCGTTGCTTTGACTTTGTCTAGAGGTATTGGTTTGAAAAACGACTTGCCTTGGAAGTTGAAGTCTGACATGATGTTCTTTTCCAGAGTTACTTCTGGTCTGTTGGTCACCAGATCATTTGGTCAAATGAACGTCGTTTTGATGGGTCGTAAGACCTGGGAA	MDWQKSLTLIVALTLSRGIGLKNDLPWKLKSDMMFFSRVTSGLLVTRSFGQMNVVLMGRKTWE	1162	918	966	528	1240	92	770	396	ACC	T	49	F	TTT	0.00075696	0.000740677	0.000718195	0.000703609	0.000690044	0.000496147	0.00051645	0.000334205	-10.36749464	-10.39886708	-10.4433372	-10.47293887	-10.50102414	-10.97694541	-10.91908291	-11.54697847	-0.133529498	-0.578078325	-0.475745712	-1.074039608	-0.526912019	6.106222613	4.653633263	6.247357874	6.122465688	-0.090868679	-0.04713758	-0.084643346	-0.097094012	-0.15520192	F1	TRUE	substitution
203	ATGGACTGGCAAAAGTCCTTAACTTTGATCGTTGCTTTGACTTTGTCTAGAGGTATTGGTTTGAAAAACGACTTGCCTTGGAAGTTGAAGTCTGACATGATGTTCTTTTCCAGAGTTACTTCTGGTCTGTTGGTCACCAGATCAACCGGTCAAATGCAGGTCGTTTTGATGGGTCGTAAGACCTGGGAA	MDWQKSLTLIVALTLSRGIGLKNDLPWKLKSDMMFFSRVTSGLLVTRSTGQMQVVLMGRKTWE	1157	890	986	581	1727	122	1001	734	AAC	N	53	Q	CAG	0.000753703	0.000718086	0.000733064	0.000774236	0.000961053	0.000657934	0.000671385	0.000619461	-10.37371584	-10.4435559	-10.41377274	-10.33493863	-10.02309617	-10.56977003	-10.54057128	-10.65669884	0.350619668	-0.126214126	-0.126798546	-0.321760209	-0.126506336	6.106222613	4.653633263	6.247357874	6.122465688	-0.037858728	0.007820558	-0.017339289	-0.058378167	-0.070033562	F1	TRUE	substitution
204	ATGGACTGGCAAAAGTCCTTAACTTTGATCGTTGCTTTGACTTTGTCTAGAGGTATTGGTTTGAAAAACGACTTGCCTTGGAAGTTGAAGAGGGACATGATGTTCTTTTCCAGAGTTACTTCTGGTCTGTTGGTCACCAGATCAACCGGTCAAATGAACGTCGTTTTGATGGGTCGTAAGACCTGGGAA	MDWQKSLTLIVALTLSRGIGLKNDLPWKLKRDMMFFSRVTSGLLVTRSTGQMNVVLMGRKTWE	1156	904	1009	580	1625	126	1405	1089	TCT	S	31	R	AGG	0.000753052	0.000729382	0.000750164	0.000772904	0.000904291	0.000679505	0.000942354	0.000919064	-10.37496331	-10.42103846	-10.38050612	-10.3374239	-10.11092454	-10.52322744	-10.05144313	-10.08754686	0.26403877	-0.102188977	0.329062987	0.24987704	0.256957905	6.106222613	4.653633263	6.247357874	6.122465688	-0.00655825	-0.002007663	-0.013760802	-0.007800123	-0.005316377	F1	TRUE	substitution
205	ATGGACTGGCAAAAGTCCTTAACTTTGATCGTTGCTTTGACTTTGTCTAGAGAGATTGGTTTGAAAAACGACTTGCCTTGGAAGTTGAAGTCTGACATGATGTTCTTTTCCAGAGTTACTTCTGGTCTGTTGGTCACCAGATCAACCGGTCAAATGAACGTCGTTTTGATGGGTCGTAAGACCTGGGAA	MDWQKSLTLIVALTLSREIGLKNDLPWKLKSDMMFFSRVTSGLLVTRSTGQMNVVLMGRKTWE	1153	921	1011	566	1628	219	1280	1270	GGT	G	18	E	GAG	0.000751097	0.000743098	0.000751651	0.000754247	0.000905961	0.001181045	0.000858515	0.00107182	-10.37871219	-10.39416008	-10.37764929	-10.37267474	-10.10826356	-9.725720305	-10.18586945	-9.865722313	0.270448636	0.668439775	0.191779844	0.50695243	0.388700533	6.106222613	4.653633263	6.247357874	6.122465688	0.01125402	-0.001280047	0.101022447	-0.02303175	0.023788087	F1	TRUE	substitution
206	ATGGACTGGCAAAAGTCCTTAACTTTGATCGTTGCTTTGACTTTGTCTAGAGGTATTGGTTTGAAAAACGACTTGCCTTGGAAGTTGAAGTCTGACATGATGTTCTTTTCCAGAGTTACTTCTGGTCTGTTGGTCACCAGATCAACCGGTCAAATGAACGTCGTTTTGATGGGTCGTTGTACCTGGGAA	MDWQKSLTLIVALTLSRGIGLKNDLPWKLKSDMMFFSRVTSGLLVTRSTGQMNVVLMGRCTWE	1153	875	1045	615	1486	204	1807	994	AAG	K	60	C	TGT	0.000751097	0.000705983	0.000776929	0.000819544	0.00082694	0.001100152	0.001211981	0.000838889	-10.37871219	-10.46807822	-10.32992935	-10.25289039	-10.23993014	-9.828082023	-9.688416752	-10.21923305	0.138782053	0.639996197	0.641512595	0.033657332	0.389389125	6.106222613	4.653633263	6.247357874	6.122465688	0.005320068	-0.016226165	0.096785846	0.026866302	-0.029795417	F1	TRUE	substitution
207	ATGGACTGGCAAAAGTCCTTAACTTTGATCGTTGCTTTGACTTTGTCTAGAGGTATTGGTTTGAAAAACGACTTGCCTTGGAAGTTGAAGTCTGACATGATGTTCTTTTCCAGAGTTACTTCTGGTCTGTTGGTCACCTAGTCAACCGGTCAAATGAACGTCGTTTTGATGGGTCGTAAGACCTGGGAA	MDWQKSLTLIVALTLSRGIGLKNDLPWKLKSDMMFFSRVTSGLLVT*STGQMNVVLMGRKTWE	1152	930	951	516	400	33	227	97	AGA	R	47	*	TAG	0.000750446	0.000750359	0.000707043	0.000687618	0.000222595	0.000177966	0.000152252	8.19E-05	-10.37996399	-10.38013052	-10.46591504	-10.50610573	-12.13329235	-12.45611325	-12.68124906	-13.57642225	-1.753328362	-2.075982725	-2.215334012	-3.070316522	-2.145658369	6.106222613	4.653633263	6.247357874	6.122465688	-0.298927314	-0.231008868	-0.307752506	-0.290102121	-0.381207876	F1	TRUE	stop
208	ATGGACTGGCAAAAGTCCTTAACTTTGATCGTTGCTTTGACTTTGTCTAGAGGTATTGGTTTGAAAAACGACTTGCCTTGGAAGTTGAAGTCTGACATGATGTTCTTTTCCAGAGTTACTTCTGGTCTGTTGGTCACCAGATCAACCGGTCAAATGTGGGTCGTTTTGATGGGTCGTAAGACCTGGGAA	MDWQKSLTLIVALTLSRGIGLKNDLPWKLKSDMMFFSRVTSGLLVTRSTGQMWVVLMGRKTWE	1152	971	1022	650	290	27	228	70	AAC	N	53	W	TGG	0.000750446	0.00078344	0.000759829	0.000866185	0.000161381	0.000145608	0.000152923	5.91E-05	-10.37996399	-10.31788994	-10.36203709	-10.17303708	-12.59723945	-12.74561986	-12.67490753	-14.04705208	-2.217275462	-2.427729921	-2.312870436	-3.874015	-2.370300178	6.106222613	4.653633263	6.247357874	6.122465688	-0.330534107	-0.283673771	-0.360144382	-0.300923831	-0.472197579	F1	TRUE	substitution
209	ATGGACTGGCAAAAGTCCTTAACTTTGATCGTTGCTTTGACTTTGTCTAGAGGTATTGGTTTGAAAAACGACTTGCCTTGGAAGTTGAAGTCTGACATGATGTTCTTTTTGAGAGTTACTTCTGGTCTGTTGGTCACCAGATCAACCGGTCAAATGAACGTCGTTTTGATGGGTCGTAAGACCTGGGAA	MDWQKSLTLIVALTLSRGIGLKNDLPWKLKSDMMFFLRVTSGLLVTRSTGQMNVVLMGRKTWE	1143	960	1003	582	1165	119	1421	651	TCC	S	37	L	TTG	0.000744583	0.000774565	0.000745703	0.000775569	0.000648307	0.000641755	0.000953086	0.000549413	-10.3912793	-10.33432683	-10.38911068	-10.33245764	-10.5910343	-10.6056896	-10.0351067	-10.82982136	-0.199754999	-0.27136277	0.35400398	-0.497363719	-0.235558885	6.106222613	4.653633263	6.247357874	6.122465688	-0.046806991	-0.054655161	-0.038958821	-0.005032909	-0.089914291	F1	TRUE	substitution
210	ATGGACTGGCAAAAGTCCTTAACTTTGATCGTTGCTTTGACTTTGTCTAGAGGTATTGGTTTGAAAAACGACTTGCCTTGGAAGTTGAAGTCTGACATGATGTTCTTTTCCAGAGTTACTTCTGGTCTGTTGGTCACCAGATCAACCGGTCAAATGAACGTCGTTTTGATGGGTCGTAAGACCTGGTTG	MDWQKSLTLIVALTLSRGIGLKNDLPWKLKSDMMFFSRVTSGLLVTRSTGQMNVVLMGRKTWL	1143	930	940	580	1331	151	1378	481	GAA	E	63	L	TTG	0.000744583	0.000750359	0.000698864	0.000772904	0.000740684	0.000814328	0.000924245	0.000405941	-10.3912793	-10.38013052	-10.48269963	-10.3374239	-10.39885369	-10.26210263	-10.07943737	-11.26644201	-0.007574383	0.118027895	0.403262257	-0.929018115	0.055226756	6.106222613	4.653633263	6.247357874	6.122465688	-0.01620374	-0.032839799	0.019039957	0.000432319	-0.138783495	F1	TRUE	substitution
211	ATGGACTGGCAAAAGTCCTTAACTTTGATCGTTGCTTTGACTTTGTCTAGAGGTATTGGTTTGAAAAACGACTTGCCTTGGAAGTTGAAGTCTGACATGATGTTCTTTTCCAGAGTTACTTCTGGTCTGTTGGTCACCAGATCAACCGGTCAAATGAACGTCGTTTTGATGGGTTGGAAGACCTGGGAA	MDWQKSLTLIVALTLSRGIGLKNDLPWKLKSDMMFFSRVTSGLLVTRSTGQMNVVLMGWKTWE	1142	969	1009	525	1587	284	1147	1073	CGT	R	59	W	TGG	0.000743932	0.000781826	0.000750164	0.000699611	0.000883145	0.001531584	0.00076931	0.000905561	-10.39254206	-10.32086457	-10.38050612	-10.48115937	-10.14506213	-9.350760246	-10.34414787	-10.10890073	0.247479927	0.970104326	0.036358248	0.372258639	0.309869283	6.106222613	4.653633263	6.247357874	6.122465688	0.002325781	-0.003887338	0.145954637	-0.040275847	0.008538901	F1	TRUE	substitution
212	ATGGACTGGCAAAAGTCCTTAACTTTGATCGTTGCTTTGACTTTGTCTAGAGGTATTGGTTTGAAAAACGACTTGCCTTGGAAGTTGGTGTCTGACATGATGTTCTTTTCCAGAGTTACTTCTGGTCTGTTGGTCACCAGATCAACCGGTCAAATGAACGTCGTTTTGATGGGTCGTAAGACCTGGGAA	MDWQKSLTLIVALTLSRGIGLKNDLPWKLVSDMMFFSRVTSGLLVTRSTGQMNVVLMGRKTWE	1138	927	1042	526	1641	133	1304	948	AAG	K	30	V	GTG	0.000741326	0.000747939	0.000774699	0.000700944	0.000913195	0.000717256	0.000874612	0.000800067	-10.39760415	-10.3847919	-10.33407701	-10.478414	-10.09678902	-10.44522493	-10.15906939	-10.28759185	0.300815131	-0.060433031	0.175007623	0.190822151	0.182914887	6.106222613	4.653633263	6.247357874	6.122465688	-0.009771779	0.002167002	-0.007541357	-0.024892636	-0.012002201	F1	TRUE	substitution
213	ATGGACTGGCAAAAGTCCTTAACTTTGATCGTTGCTTTGACTTTGTCTAGAGGTATTGGTTTGAAAAACGACTTGCCTTGGAAGTTGAAGTCTGACATGATGTTCTTTTCCAGAGTTACTTCTGGTCTGTTGGTCACCAGATCAACCGGTCAAATGAACGTCGTTTTGATGGGTTCGAAGACCTGGGAA	MDWQKSLTLIVALTLSRGIGLKNDLPWKLKSDMMFFSRVTSGLLVTRSTGQMNVVLMGSKTWE	1137	865	961	519	1888	255	1324	1182	CGT	R	59	S	TCG	0.000740675	0.000697915	0.000714477	0.000691615	0.001050648	0.001375189	0.000888026	0.000997552	-10.39887245	-10.4846611	-10.45082395	-10.49774226	-9.894505492	-9.506153928	-10.13711014	-9.969320774	0.50436696	0.978507176	0.313713817	0.528421483	0.516394222	6.106222613	4.653633263	6.247357874	6.122465688	0.025745922	0.025273165	0.14720622	-0.009503121	0.026218679	F1	TRUE	substitution
214	ATGGACTGGCAAAAGTCCTTAACTTTGATCGTTGCTTTGACTTTGTCTAGAGGTATTGGTTTGAAAAACGACTTGCCTTGGAAGTTGAAGTCTGACATGATGTTCTTTTCCAGAGTTACTTCTGGTCTGTTGGTCACCAGATCAACCGGTCAAATGAACGTCGTTTTGATGGGTCGTAAGTTGTGGGAA	MDWQKSLTLIVALTLSRGIGLKNDLPWKLKSDMMFFSRVTSGLLVTRSTGQMNVVLMGRKLWE	1137	932	1065	545	957	114	366	348	ACC	T	61	L	TTG	0.000740675	0.000751973	0.000791799	0.000726263	0.000532558	0.000614791	0.000245482	0.000293695	-10.39887245	-10.37703128	-10.30257886	-10.42722057	-10.87477343	-10.66761735	-11.9920977	-11.7333916	-0.475900975	-0.290586069	-1.689518846	-1.306171033	-0.891036004	6.106222613	4.653633263	6.247357874	6.122465688	-0.133742112	-0.08600184	-0.041822084	-0.23176269	-0.181482384	F1	TRUE	substitution
215	ATGGACTGGCAAAAGTCCTTAACTTTGATCGTTGCTTTGACTTTGTCTAGAGGTATTGGTTTGAAAAACGACTTGCCTTGGAAGTTGAAGTCTGACATGATGTTCTTTTCCAGAGTTACTTCTGGTCGTTTGGTCACCAGATCAACCGGTCAAATGAACGTCGTTTTGATGGGTCGTAAGACCTGGGAA	MDWQKSLTLIVALTLSRGIGLKNDLPWKLKSDMMFFSRVTSGRLVTRSTGQMNVVLMGRKTWE	1135	940	1038	599	1214	117	1276	1114	CTG	L	43	R	CGT	0.000739372	0.000758428	0.000771725	0.000798223	0.000675575	0.000630969	0.000855832	0.000940163	-10.40141241	-10.36470048	-10.33962585	-10.29092079	-10.53159584	-10.63014265	-10.19038493	-10.05480158	-0.130183426	-0.265442165	0.149240917	0.236119216	0.009528745	6.106222613	4.653633263	6.247357874	6.122465688	-0.032914213	-0.046757751	-0.038076962	-0.027751463	-0.006873951	F1	TRUE	substitution
216	ATGGACTGGCAAAAGTCCTTAACTTTGATCGTTGCTTTGACTTTGTCTGGGGGTATTGGTTTGAAAAACGACTTGCCTTGGAAGTTGAAGTCTGACATGATGTTCTTTTCCAGAGTTACTTCTGGTCTGTTGGTCACCAGATCAACCGGTCAAATGAACGTCGTTTTGATGGGTCGTAAGACCTGGGAA	MDWQKSLTLIVALTLSGGIGLKNDLPWKLKSDMMFFSRVTSGLLVTRSTGQMNVVLMGRKTWE	1131	858	978	537	1920	155	1550	1504	AGA	R	17	G	GGG	0.000736766	0.000692267	0.000727116	0.000715602	0.001068455	0.000835899	0.001039608	0.001269304	-10.40650578	-10.49638359	-10.42552592	-10.44855471	-9.870257946	-10.22438296	-9.909745043	-9.621746243	0.536247831	0.27200063	0.515780876	0.826808465	0.526014354	6.106222613	4.653633263	6.247357874	6.122465688	0.035432967	0.028892119	0.041973815	0.012916311	0.060000182	F1	TRUE	substitution
217	ATGGACTGGCAAAAGTCCTTAACTTTGATCGTTGCTTTGACTTTGTCTAGAGGTATTGGTTTGAAAAACGACTTGCCTTGGAAGTTGAAGTCTGACATGATGTTCTTTTCCAGAGTTACTTCTGGTCTGTTGGTCACCGATTCAACCGGTCAAATGAACGTCGTTTTGATGGGTCGTAAGACCTGGGAA	MDWQKSLTLIVALTLSRGIGLKNDLPWKLKSDMMFFSRVTSGLLVTDSTGQMNVVLMGRKTWE	1130	921	976	556	1717	114	1388	1523	AGA	R	47	D	GAT	0.000736115	0.000743098	0.00072563	0.000740921	0.000955488	0.000614791	0.000930952	0.001285339	-10.40778193	-10.39416008	-10.42847924	-10.39839191	-10.03147422	-10.66761735	-10.06900569	-9.603634868	0.376307716	-0.27345727	0.359473546	0.794757045	0.367890631	6.106222613	4.653633263	6.247357874	6.122465688	0.003155238	0.010736534	-0.039270792	-0.004426058	0.056371521	F1	TRUE	substitution
218	ATGGACTGGCAAAAGTCCTTAACTTTGATCGTTGCTTTGACTTTGTCTAGAGGTATTGGTTTGAAAAACGACTTGCCTTGGAAGTTGAAGTCTGACATGATGTTCTTTTCCGGGGTTACTTCTGGTCTGTTGGTCACCAGATCAACCGGTCAAATGAACGTCGTTTTGATGGGTCGTAAGACCTGGGAA	MDWQKSLTLIVALTLSRGIGLKNDLPWKLKSDMMFFSGVTSGLLVTRSTGQMNVVLMGRKTWE	1128	935	899	578	2357	160	1590	1927	AGA	R	38	G	GGG	0.000734812	0.000754394	0.000668382	0.000770238	0.00131164	0.000862864	0.001066436	0.001626296	-10.41033764	-10.37239487	-10.54703927	-10.3424073	-9.574412498	-10.17857927	-9.872986493	-9.264194238	0.835925141	0.193815602	0.674052776	1.078213065	0.754988958	6.106222613	4.653633263	6.247357874	6.122465688	0.046693302	0.062909955	0.030328348	0.03047665	0.088462635	F1	TRUE	substitution
219	ATGGACTGGCAAAAGTCCTTAACTTTGATCGTTGCTTTGACTTTGTCTAGAGGTATTGGTTTGAAAAACGACTTGCCTTGGAAGTTGAAGTCTGACATGATGTTCTTTTCCAGAGTTACTTCTGGTCTGGCGGTCACCAGATCAACCGGTCAAATGAACGTCGTTTTGATGGGTCGTAAGACCTGGGAA	MDWQKSLTLIVALTLSRGIGLKNDLPWKLKSDMMFFSRVTSGLAVTRSTGQMNVVLMGRKTWE	1125	855	941	525	1564	102	1438	1178	TTG	L	44	A	GCG	0.000732857	0.000689847	0.000699608	0.000699611	0.000870346	0.000550076	0.000964488	0.000994176	-10.4141797	-10.50143682	-10.48116566	-10.48115937	-10.16612374	-10.82808202	-10.01794958	-9.974211271	0.248055961	-0.326645206	0.463216079	0.506948102	0.35563602	6.106222613	4.653633263	6.247357874	6.122465688	0.001631137	-0.003821949	-0.047193003	0.007084223	0.023787597	F1	TRUE	substitution
220	ATGGACTGGCAAAAGTCCTTAACTTTGATCGTTGCTTTGCCTTTGTCTAGAGGTATTGGTTTGAAAAACGACTTGCCTTGGAAGTTGAAGTCTGACATGATGTTCTTTTCCAGAGTTACTTCTGGTCTGTTGGTCACCAGATCAACCGGTCAAATGAACGTCGTTTTGATGGGTCGTAAGACCTGGGAA	MDWQKSLTLIVALPLSRGIGLKNDLPWKLKSDMMFFSRVTSGLLVTRSTGQMNVVLMGRKTWE	1123	908	982	557	1442	240	1098	1557	ACT	T	14	P	CCT	0.000731555	0.000732609	0.00073009	0.000742254	0.000802454	0.001294296	0.000736445	0.001314034	-10.41674678	-10.41466894	-10.41963736	-10.39579947	-10.28329309	-9.593616769	-10.4071352	-9.571781865	0.133453687	0.82105217	0.012502156	0.824017603	0.477252928	6.106222613	4.653633263	6.247357874	6.122465688	0.021426602	-0.016831014	0.123753686	-0.042922691	0.059684218	F1	TRUE	substitution
221	ATGGACTGGCAAAAGTCCTTAACTTTGATCGTTGCTTTGACTTTGTCTAGAGGTATTGGTTTGAAAAACGACTTGCCTTGGAAGTTGAAGTCTGACATGATGTTCTTTTCCAGAGTTACTTCTGGTCTGTTGGTCACCAGATCAACCGCGCAAATGAACGTCGTTTTGATGGGTCGTAAGACCTGGGAA	MDWQKSLTLIVALTLSRGIGLKNDLPWKLKSDMMFFSRVTSGLLVTRSTAQMNVVLMGRKTWE	1121	866	994	554	1308	86	1208	705	GGT	G	50	A	GCG	0.000730252	0.000698722	0.000739012	0.000738256	0.000727885	0.000463789	0.000810223	0.000594986	-10.41931843	-10.48299421	-10.40211453	-10.40359082	-10.42400172	-11.07424261	-10.2693928	-10.71485565	-0.004683288	-0.591248398	0.132721729	-0.311264828	-0.157974058	6.106222613	4.653633263	6.247357874	6.122465688	-0.050678479	-0.032511617	-0.086604995	-0.029584275	-0.068845341	F1	TRUE	substitution
222	ATGGACTGGCAAAAGTCCTTAACTTTGATCGTTGCTTTGACTTTGTCTAGAGGTATTGGTTTGAAAAACGACTTGCCTTGGAAGTTGAAGTCTGACATGATGTTCTTTTCCAGAGTTACTTCTGGTTCTTTGGTCACCAGATCAACCGGTCAAATGAACGTCGTTTTGATGGGTCGTAAGACCTGGGAA	MDWQKSLTLIVALTLSRGIGLKNDLPWKLKSDMMFFSRVTSGSLVTRSTGQMNVVLMGRKTWE	1119	841	951	536	1795	143	1406	1769	CTG	L	43	S	TCT	0.000728949	0.000678551	0.000707043	0.00071427	0.000998894	0.000771185	0.000943025	0.001492952	-10.42189467	-10.52525544	-10.46591504	-10.4512438	-9.967380413	-10.34063603	-10.05041666	-9.387616762	0.454514257	0.184619408	0.415498379	1.063627033	0.435006318	6.106222613	4.653633263	6.247357874	6.122465688	0.02428637	0.019614141	0.028958598	0.001789922	0.086811296	F1	TRUE	substitution
223	ATGGACTGGCAAAAGTCCTTAACTTTGATCGTTGCTTTGACTTTGTCTAGAGGTATTGGTTTGAAAAACGACTTGCCTTGGAAGTTGAAGTCTGACATGATGTTCTTTTCCAGAGTTACTTCTGGTCTGGGGGTCACCAGATCAACCGGTCAAATGAACGTCGTTTTGATGGGTCGTAAGACCTGGGAA	MDWQKSLTLIVALTLSRGIGLKNDLPWKLKSDMMFFSRVTSGLGVTRSTGQMNVVLMGRKTWE	1116	957	979	551	1494	176	1465	1695	TTG	L	44	G	GGG	0.000726995	0.000772144	0.00072786	0.000734258	0.000831392	0.00094915	0.000982597	0.001430499	-10.42576768	-10.33884231	-10.42405152	-10.41142448	-10.23218411	-10.04107575	-9.991112594	-9.449265536	0.193583571	0.297766566	0.432938931	0.962158941	0.365352748	6.106222613	4.653633263	6.247357874	6.122465688	0.024768274	-0.010005377	0.045811588	0.003724959	0.075323714	F1	TRUE	substitution
224	ATGGACTGGCAAAAGTCCTTAACTTTGATCGTTGCTTTGACTTTGTCTAGAGGTATTGGTTTGAAAAACGACTTGCCTTGGAAGTTGAAGTCTGACATGATGTTCTTTTCCAGAGTTACTTCTGGTCTGTTGGTCACCAGATCAACCGGTCAAATGAACGTCGTTTTGATGTTTCGTAAGACCTGGGAA	MDWQKSLTLIVALTLSRGIGLKNDLPWKLKSDMMFFSRVTSGLLVTRSTGQMNVVLMFRKTWE	1115	910	1118	574	267	33	251	43	GGT	G	58	F	TTT	0.000726343	0.000734223	0.000831203	0.000764908	0.000148582	0.000177966	0.000168349	3.63E-05	-10.427061	-10.41149469	-10.2325121	-10.35242606	-12.71645261	-12.45611325	-12.53625399	-14.75007034	-2.289391613	-2.044618554	-2.303741888	-4.397644281	-2.296566751	6.106222613	4.653633263	6.247357874	6.122465688	-0.301495952	-0.291860028	-0.30308089	-0.299911015	-0.531479603	F1	TRUE	substitution
225	ATGGACTGGCAAAAGTCCTTAACTTTGATCGTTGCTTTGACTTTGTCTAGAGGTATTGGTTTGAAAAACGACTTGCCTTGGAAGTTGAAGTCTGACATGATGTTCTTTTCCAGAGTTACTTCTGGTCTGTTGGTCACCAGATCAACCGGTCAAATGAGTGTCGTTTTGATGGGTCGTAAGACCTGGGAA	MDWQKSLTLIVALTLSRGIGLKNDLPWKLKSDMMFFSRVTSGLLVTRSTGQMSVVLMGRKTWE	1114	869	966	541	1300	111	978	813	AAC	N	53	S	AGT	0.000725692	0.000701142	0.000718195	0.000720932	0.000723433	0.000598612	0.000655959	0.000686133	-10.42835547	-10.47800506	-10.4433372	-10.4378482	-10.43285263	-10.7060915	-10.57410689	-10.50922355	-0.00449716	-0.228086439	-0.130769693	-0.071375351	-0.101072522	6.106222613	4.653633263	6.247357874	6.122465688	-0.037099738	-0.032490489	-0.032512918	-0.058818767	-0.041686558	F1	TRUE	substitution
226	ATGGACTGGCAAAAGTCCTTAACTTTGATCGTTGCTTTGACTTTGTCTAGAGGTATTGGTTTGAAAAACGACTTGCCTTGGAAGTTGAAGTCTGACATGATGTTCTTTTCCAGAGTTACTTCTGGTCTGAGTGTCACCAGATCAACCGGTCAAATGAACGTCGTTTTGATGGGTCGTAAGACCTGGGAA	MDWQKSLTLIVALTLSRGIGLKNDLPWKLKSDMMFFSRVTSGLSVTRSTGQMNVVLMGRKTWE	1114	898	937	568	1637	146	1451	1331	TTG	L	44	S	AGT	0.000725692	0.000724541	0.000696634	0.000756912	0.000910969	0.000787363	0.000973207	0.001123301	-10.42835547	-10.43064579	-10.48731134	-10.36758587	-10.10030993	-10.31068281	-10.00496574	-9.798040239	0.328045539	0.119962986	0.482345598	0.569545628	0.405195568	6.106222613	4.653633263	6.247357874	6.122465688	0.014267418	0.005258059	0.019328184	0.009206651	0.030874496	F1	TRUE	substitution
227	ATGGACTGGCAAAAGTCCTTAACTTTGATCGTTGCTTTGACTTTGTCTAGAGGTATTGGTTTGAAAAACGACTTGCCTTGGAAGTTGAAGTCTGACATGATGTTCTTTTCCAGAGTTACTTCTGGTCTGTTGGTCACCAGATCAACCGGTCAAATGAACGTCGTTTTGATGGGTCGTAAGACCTGGTGG	MDWQKSLTLIVALTLSRGIGLKNDLPWKLKSDMMFFSRVTSGLLVTRSTGQMNVVLMGRKTWW	1113	913	1033	548	989	209	995	221	GAA	E	63	W	TGG	0.00072504	0.000736643	0.000768007	0.000730261	0.000550366	0.001127116	0.000667361	0.000186513	-10.42965111	-10.40674638	-10.34659204	-10.4193009	-10.82732183	-9.793148233	-10.54924483	-12.38843254	-0.397670717	0.613598144	-0.202652792	-1.969131632	-0.300161755	6.106222613	4.653633263	6.247357874	6.122465688	-0.071957885	-0.077121541	0.092853921	-0.06679423	-0.256538627	F1	TRUE	substitution
228	ATGGACTGGCAAAAGTCCTTAACTTTGATCGTTGCTTTGACTTTGTCTAGAGGTATTGGTTTGAAAAACGACTTGCCTTGGAAGTTGAAGTCTGACATGATGATTTTTTCCAGAGTTACTTCTGGTCTGTTGGTCACCAGATCAACCGGTCAAATGAACGTCGTTTTGATGGGTCGTAAGACCTGGGAA	MDWQKSLTLIVALTLSRGIGLKNDLPWKLKSDMMIFSRVTSGLLVTRSTGQMNVVLMGRKTWE	1112	816	871	506	1132	116	1075	753	TTC	F	35	I	ATT	0.000724389	0.00065838	0.000647565	0.000674292	0.000629943	0.000625576	0.000721018	0.000635496	-10.43094792	-10.56879208	-10.59268767	-10.53433941	-10.6324903	-10.64252637	-10.4376766	-10.61982904	-0.20154238	-0.073734285	0.155011067	-0.085489629	-0.079611957	6.106222613	4.653633263	6.247357874	6.122465688	-0.035197876	-0.054858055	-0.009522546	-0.027111263	-0.043284489	F1	TRUE	substitution
229	ATGGACTGGCAAAAGTCCTTAACTTTGATCGTTGCTTTGACTTTGTCTAGAGGTATTGGTTTGAAAAACGACTTGCCTTGGAAGTTGAAGTCTGACATGATGTTCTTTTCCAGAGTTACTTCTGGTCTGTTGGTCACCATGTCAACCGGTCAAATGAACGTCGTTTTGATGGGTCGTAAGACCTGGGAA	MDWQKSLTLIVALTLSRGIGLKNDLPWKLKSDMMFFSRVTSGLLVTMSTGQMNVVLMGRKTWE	1107	830	908	535	1549	111	1347	1665	AGA	R	47	M	ATG	0.000721132	0.000669676	0.000675073	0.000712937	0.000861998	0.000598612	0.000903453	0.001405181	-10.43744948	-10.5442499	-10.53266809	-10.4539379	-10.18002711	-10.7060915	-10.11226341	-9.475028633	0.257422372	-0.161841598	0.420404679	0.978909272	0.338913526	6.106222613	4.653633263	6.247357874	6.122465688	-0.000212222	-0.002758722	-0.022645913	0.002334279	0.077220082	F1	TRUE	substitution
230	ATGGACTGGCAAAAGTCCTTAACTTTGATCGTTGCTTTGACTTTGTCTAGAGGTATTGGTTTGAAAAACGACTTGCCTTGGAAGTTGAAGTCTGACATGATGTTCTTTTCCAGAGTTGTTTCTGGTCTGTTGGTCACCAGATCAACCGGTCAAATGAACGTCGTTTTGATGGGTCGTAAGACCTGGGAA	MDWQKSLTLIVALTLSRGIGLKNDLPWKLKSDMMFFSRVVSGLLVTRSTGQMNVVLMGRKTWE	1106	890	1000	564	1482	133	534	311	ACT	T	40	V	GTT	0.00072048	0.000718086	0.000743473	0.000751582	0.000824714	0.000717256	0.000358162	0.000262469	-10.43875332	-10.4435559	-10.39343229	-10.37778163	-10.24381881	-10.44522493	-11.44710161	-11.89556432	0.194934512	-0.001669028	-1.053669322	-1.517782691	-0.527669175	6.106222613	4.653633263	6.247357874	6.122465688	-0.085533461	-0.009852025	0.001211396	-0.161214898	-0.205439729	F1	TRUE	substitution
231	ATGGACTGGCAAAAGTCCTTAACTTTGATCGTTGCTTTGACTTTGTCTAGAGGTATTGGTTTGAAAAACGACTTGCCTTGGAAGTTGAAGTCTGACATGATGTTCTTTTCCAGAGTTACTTCTGGTCTGTTGGTCACCAGATCAACCGGTCAAATGAACGTCGTTTTGATGGGTCGTGTGACCTGGGAA	MDWQKSLTLIVALTLSRGIGLKNDLPWKLKSDMMFFSRVTSGLLVTRSTGQMNVVLMGRVTWE	1105	866	936	526	1616	127	1482	955	AAG	K	60	V	GTG	0.000719829	0.000698722	0.000695891	0.000700944	0.000899283	0.000684898	0.000993999	0.000805975	-10.44005834	-10.48299421	-10.48885185	-10.478414	-10.11893706	-10.51182268	-9.974467811	-10.27697817	0.321121278	-0.028828466	0.514384044	0.201435825	0.261278551	6.106222613	4.653633263	6.247357874	6.122465688	0.000819058	0.004472052	-0.002833936	0.012761332	-0.010800588	F1	TRUE	substitution
232	ATGGACTGGCAAAAGTCCTTAACTTTGATCGTTGCTTTGACTTTGTCTAGAGGTATTGGTTTGAAAAACGACTTGCCTTGGAAGTTGAAGGAGGACATGATGTTCTTTTCCAGAGTTACTTCTGGTCTGTTGGTCACCAGATCAACCGGTCAAATGAACGTCGTTTTGATGGGTCGTAAGACCTGGGAA	MDWQKSLTLIVALTLSRGIGLKNDLPWKLKEDMMFFSRVTSGLLVTRSTGQMNVVLMGRKTWE	1105	877	924	533	1391	80	1252	1140	TCT	S	31	E	GAG	0.000719829	0.000707597	0.000686969	0.000710272	0.000774073	0.000431432	0.000839735	0.000962106	-10.44005834	-10.46478439	-10.50746753	-10.45934126	-10.33524184	-11.17857927	-10.2177787	-10.02151699	0.1048165	-0.713794876	0.289688837	0.437824277	0.197252668	6.106222613	4.653633263	6.247357874	6.122465688	-0.016125232	-0.020081761	-0.104857991	-0.012168703	0.015961831	F1	TRUE	substitution
233	ATGGACTGGCAAAAGTCCTTAACTTTGATCGTTGCTTTGACTTTGTCTAGAGGTATTGGTTTGAAAAACGACTTGCCTTGGAAGTTGTAGTCTGACATGATGTTCTTTTCCAGAGTTACTTCTGGTCTGTTGGTCACCAGATCAACCGGTCAAATGAACGTCGTTTTGATGGGTCGTAAGACCTGGGAA	MDWQKSLTLIVALTLSRGIGLKNDLPWKL*SDMMFFSRVTSGLLVTRSTGQMNVVLMGRKTWE	1104	874	977	508	303	35	288	61	AAG	K	30	*	TAG	0.000719177	0.000705177	0.000726373	0.000676957	0.000168616	0.000188751	0.000193166	5.15E-05	-10.44136453	-10.46972796	-10.42700182	-10.5286483	-12.53397456	-12.37122435	-12.33787254	-14.24559776	-2.092610024	-1.901496391	-1.910870719	-3.716949458	-2.001740371	6.106222613	4.653633263	6.247357874	6.122465688	-0.275642793	-0.269522388	-0.281763198	-0.256321781	-0.454415603	F1	TRUE	stop
234	ATGGACTGGCAAAAGTCCTTAACTTTGATCGTTGCTTTGACTTTGTCTAGAGGTATTGGTTTGAAAAACGACTTGCCTTGGAAGGTGAAGTCTGACATGATGTTCTTTTCCAGAGTTACTTCTGGTCTGTTGGTCACCAGATCAACCGGTCAAATGAACGTCGTTTTGATGGGTCGTAAGACCTGGGAA	MDWQKSLTLIVALTLSRGIGLKNDLPWKVKSDMMFFSRVTSGLLVTRSTGQMNVVLMGRKTWE	1101	866	922	554	961	135	1033	660	TTG	L	29	V	GTG	0.000717223	0.000698722	0.000685482	0.000738256	0.000534784	0.000728041	0.000692848	0.000557009	-10.44529024	-10.48299421	-10.51059363	-10.40359082	-10.86875592	-10.42369177	-10.495173	-10.81001288	-0.423465683	0.059302444	0.01542063	-0.406422061	-0.195500716	6.106222613	4.653633263	6.247357874	6.122465688	-0.061108666	-0.080049654	0.010292946	-0.042598885	-0.079618446	F1	TRUE	substitution
235	ATGGACTGGCAAAAGTCCTTAACTTTGATCGTTGCTTTGACTTTGTCTAGAGGTATTGGTTTGAAAAACGACTTGCCTTGGAAGTTGAAGTCTGACATGATGTTCTTTTCCAGATTGACTTCTGGTCTGTTGGTCACCAGATCAACCGGTCAAATGAACGTCGTTTTGATGGGTCGTAAGACCTGGGAA	MDWQKSLTLIVALTLSRGIGLKNDLPWKLKSDMMFFSRLTSGLLVTRSTGQMNVVLMGRKTWE	1101	963	1001	540	2036	143	1554	1040	GTT	V	39	L	TTG	0.000717223	0.000776985	0.000744216	0.0007196	0.001133008	0.000771185	0.001042291	0.00087771	-10.44529024	-10.32982544	-10.39199032	-10.44051739	-9.785626695	-10.34063603	-9.906026755	-10.15396728	0.659663542	-0.010810589	0.485963561	0.286550107	0.386256834	6.106222613	4.653633263	6.247357874	6.122465688	0.004728924	0.042901639	-0.000150217	0.009608066	-0.001164482	F1	TRUE	substitution
236	ATGGACTGGCAAAAGTCCTTAACTTTGATCGTTGCTTTGACTTTGTCTAGAGGTATTGGTTTGAAAAACGACTTGCCTTGGAAGTTGAAGTCTGACATGATGTTCTTTTCCAGAGTTACTTCTGGTCTGTTGGTCACCAGGTCAACCGGTCAAATGAACGTCGTTTTGATGGGTCGTAAGACCTGGGAA	MDWQKSLTLIVALTLSRGIGLKNDLPWKLKSDMMFFSRVTSGLLVTRSTGQMNVVLMGRKTWE	1101	845	880	524	2130	218	1439	1044	AGA	R	47	R	AGG	0.000717223	0.000681778	0.000654256	0.000698278	0.001185317	0.001175652	0.000965158	0.000881086	-10.44529024	-10.5184099	-10.57785686	-10.48390998	-9.720510826	-9.73232304	-10.01694667	-10.1484291	0.724779411	0.786086855	0.560910194	0.335480886	0.642844803	6.106222613	4.653633263	6.247357874	6.122465688	0.034108345	0.05029326	0.118545689	0.017923429	0.004375154	F1	TRUE	silent
237	ATGGACTGGCAAAAGTCCTTAACTTTGATCGTTGCTTTGACTTTGTCTAGAGGTATTGGTTTGAAAAACGACTTGCCTTGGAAGTTGAAGTCTGACATGATGTTCTTTGCGAGAGTTACTTCTGGTCTGTTGGTCACCAGATCAACCGGTCAAATGAACGTCGTTTTGATGGGTCGTAAGACCTGGGAA	MDWQKSLTLIVALTLSRGIGLKNDLPWKLKSDMMFFARVTSGLLVTRSTGQMNVVLMGRKTWE	1100	907	988	515	1440	143	1395	976	TCC	S	37	A	GCG	0.000716572	0.000731802	0.000734551	0.000686285	0.000801341	0.000771185	0.000935647	0.000823698	-10.44660118	-10.41625869	-10.41084934	-10.50890436	-10.28529544	-10.34063603	-10.06174814	-10.24559776	0.161305738	0.075622658	0.349101206	0.263306607	0.212306172	6.106222613	4.653633263	6.247357874	6.122465688	-0.00468642	-0.013669391	0.012723801	-0.005576874	-0.003795966	F1	TRUE	substitution
238	ATGGACTGGCAAAAGTCCTTAACTTTGATCGTTGCTTTGACTTTGTCTAGAGGTATTGGTTTGAAAAACGACTTGCCTTGGAAGTTGAAGTCTGACATGATGTTCTTTTCCAGAGTTACTTCTGGTTGTTTGGTCACCAGATCAACCGGTCAAATGAACGTCGTTTTGATGGGTCGTAAGACCTGGGAA	MDWQKSLTLIVALTLSRGIGLKNDLPWKLKSDMMFFSRVTSGCLVTRSTGQMNVVLMGRKTWE	1099	918	1038	555	1562	143	1397	1302	CTG	L	43	C	TGT	0.00071592	0.000740677	0.000771725	0.000739589	0.000869233	0.000771185	0.000936988	0.001098826	-10.44791332	-10.39886708	-10.33962585	-10.40098902	-10.1679698	-10.34063603	-10.05968124	-9.829821361	0.279943517	0.058231055	0.279944608	0.571167663	0.279944063	6.106222613	4.653633263	6.247357874	6.122465688	0.004965564	-0.000202237	0.010133365	-0.01324983	0.031058133	F1	TRUE	substitution
239	ATGGACTGGCAAAAGTCCTTAACTTTGATCGTTGCTTTGACTTTGTCTAGAGGTATTGGTTTGAAAAACGACTTGCCTTGGAAGTTGAAGTCTGACATGATGTTCTTTAGGAGAGTTACTTCTGGTCTGTTGGTCACCAGATCAACCGGTCAAATGAACGTCGTTTTGATGGGTCGTAAGACCTGGGAA	MDWQKSLTLIVALTLSRGIGLKNDLPWKLKSDMMFFRRVTSGLLVTRSTGQMNVVLMGRKTWE	1098	859	885	529	1817	191	1279	806	TCC	S	37	R	AGG	0.000715269	0.000693074	0.000657973	0.000704941	0.001011137	0.001030044	0.000857844	0.000680226	-10.44922665	-10.49470311	-10.56968293	-10.47020907	-9.949805837	-9.923078537	-10.18699699	-10.52169907	0.499420815	0.571624569	0.382685935	-0.051489992	0.441053375	6.106222613	4.653633263	6.247357874	6.122465688	0.011430535	0.024711704	0.086602061	-0.001850633	-0.039435263	F1	TRUE	substitution
240	ATGGACTGGCAAAAGTCCTTAACTTTGATCGTTGCTTTGACTTTGTCTAGAGGTATTGGTTTGAAAAACGACTTGCCTACGAAGTTGAAGTCTGACATGATGTTCTTTTCCAGAGTTACTTCTGGTCTGTTGGTCACCAGATCAACCGGTCAAATGAACGTCGTTTTGATGGGTCGTAAGACCTGGGAA	MDWQKSLTLIVALTLSRGIGLKNDLPTKLKSDMMFFSRVTSGLLVTRSTGQMNVVLMGRKTWE	1094	879	946	508	1234	229	901	1162	TGG	W	27	T	ACG	0.000712663	0.000709211	0.000703325	0.000676957	0.000686705	0.001234974	0.000604314	0.000980673	-10.45449197	-10.46149807	-10.4735202	-10.5286483	-10.50802186	-9.661303577	-10.69241425	-9.993940741	-0.053529894	0.800194495	-0.218894046	0.534707558	0.240588832	6.106222613	4.653633263	6.247357874	6.122465688	-0.005563043	-0.038056434	0.120646987	-0.068596204	0.026930349	F1	TRUE	substitution
241	ATGGACTGGCAAAAGTCCTTAACTTTGATCGTTGCTTTGACTTTGTCTAGAGGTATTGGTTTGAAAAACGACACGCCTTGGAAGTTGAAGTCTGACATGATGTTCTTTTCCAGAGTTACTTCTGGTCTGTTGGTCACCAGATCAACCGGTCAAATGAACGTCGTTTTGATGGGTCGTAAGACCTGGGAA	MDWQKSLTLIVALTLSRGIGLKNDTPWKLKSDMMFFSRVTSGLLVTRSTGQMNVVLMGRKTWE	1094	920	1019	533	1043	208	1379	840	TTG	L	25	T	ACG	0.000712663	0.000742291	0.000757599	0.000710272	0.000580416	0.001121723	0.000924916	0.00070892	-10.45449197	-10.39572738	-10.36627824	-10.45934126	-10.7506251	-9.800067647	-10.0783908	-10.46208958	-0.296133131	0.595659729	0.287887437	-0.002748314	0.142569561	6.106222613	4.653633263	6.247357874	6.122465688	-0.023142803	-0.065595514	0.090182039	-0.012368569	-0.033917036	F1	TRUE	substitution
242	ATGGACTGGCAAAAGTCCTTAACTTTGATCGTTGCTTTGACTTTGTCTAGAGGTATTCGGTTGAAAAACGACTTGCCTTGGAAGTTGAAGTCTGACATGATGTTCTTTTCCAGAGTTACTTCTGGTCTGTTGGTCACCAGATCAACCGGTCAAATGAACGTCGTTTTGATGGGTCGTAAGACCTGGGAA	MDWQKSLTLIVALTLSRGIRLKNDLPWKLKSDMMFFSRVTSGLLVTRSTGQMNVVLMGRKTWE	1093	868	887	524	347	53	286	135	GGT	G	20	R	CGG	0.000712012	0.000700335	0.00065946	0.000698278	0.000193101	0.000285824	0.000191824	0.000113934	-10.45581131	-10.47966619	-10.56642628	-10.48390998	-12.33835669	-11.77258691	-12.34792621	-13.0995195	-1.882545383	-1.292920716	-1.781499926	-2.615609513	-1.832022655	6.106222613	4.653633263	6.247357874	6.122465688	-0.243822478	-0.245676924	-0.191117354	-0.241968033	-0.329728799	F1	TRUE	substitution
243	ATGGACTGGCAAAAGTCCTTAACTTTGATCGTTGCTTTGACTTTGTCTAGAGGTATTGGTTTGAAAAACGACTTGCCTTGGAAGTTGAAGTCTGACATGATGTTCTTTTCCAGAGTTACTTCTGGTCTGTTGGTCACCAGATCAACCGGTCAAATGAACGTCGTTTTGATGGGTCGTGAGACCTGGGAA	MDWQKSLTLIVALTLSRGIGLKNDLPWKLKSDMMFFSRVTSGLLVTRSTGQMNVVLMGRETWE	1092	877	965	561	2615	305	1576	2534	AAG	K	60	E	GAG	0.00071136	0.000707597	0.000717451	0.000747584	0.001455214	0.001644834	0.001057046	0.002138575	-10.45713185	-10.46478439	-10.44483144	-10.38547602	-9.42455331	-9.247841933	-9.885745724	-8.869134285	1.03257854	1.216942462	0.559085718	1.51634174	1.124760501	6.106222613	4.653633263	6.247357874	6.122465688	0.11164893	0.085233044	0.182720567	0.017721003	0.138064816	F1	TRUE	substitution
244	ATGGACTGGCAAAAGTCCTTAACTTTGATCGTTGCTTTGACTTTGTCTAGAGGTATTGGTTTGAAAAACGACTTGCCTTGGAAGTTGAAGTCTGACATGATGTTCTTTAAGAGAGTTACTTCTGGTCTGTTGGTCACCAGATCAACCGGTCAAATGAACGTCGTTTTGATGGGTCGTAAGACCTGGGAA	MDWQKSLTLIVALTLSRGIGLKNDLPWKLKSDMMFFKRVTSGLLVTRSTGQMNVVLMGRKTWE	1091	903	965	585	1569	169	1364	733	TCC	S	37	K	AAG	0.000710709	0.000728575	0.000717451	0.000779567	0.000873128	0.0009114	0.000914855	0.000618617	-10.4584536	-10.42263525	-10.44483144	-10.32504017	-10.1615189	-10.09962793	-10.09416961	-10.65866571	0.2969347	0.323007321	0.350661828	-0.333625535	0.309971011	6.106222613	4.653633263	6.247357874	6.122465688	-0.001838603	0.001726515	0.049571136	-0.005403722	-0.07137688	F1	TRUE	substitution
245	ATGGACTGGCAAAAGTCCTTAACTTTGATCGTTGCTTTGACTTAGTCTAGAGGTATTGGTTTGAAAAACGACTTGCCTTGGAAGTTGAAGTCTGACATGATGTTCTTTTCCAGAGTTACTTCTGGTCTGTTGGTCACCAGATCAACCGGTCAAATGAACGTCGTTTTGATGGGTCGTAAGACCTGGGAA	MDWQKSLTLIVALT*SRGIGLKNDLPWKLKSDMMFFSRVTSGLLVTRSTGQMNVVLMGRKTWE	1090	846	968	493	326	35	291	87	TTG	L	15	*	TAG	0.000710057	0.000682585	0.000719682	0.000656968	0.000181415	0.000188751	0.000195178	7.34E-05	-10.45977657	-10.51670357	-10.44035334	-10.57188915	-12.42842039	-12.37122435	-12.3229222	-13.7333916	-1.968643816	-1.854520774	-1.882568863	-3.161502449	-1.925606339	6.106222613	4.653633263	6.247357874	6.122465688	-0.265108337	-0.255450378	-0.274766296	-0.253181677	-0.391531375	F1	TRUE	stop
246	ATGGACTGGCAAAAGTCCTTAACTTTGATCGTTGCTTTGACTTTGTCTAGAGGTATTGGTTTGAAAAACGACTTGCCTTGGAAGTTGACGTCTGACATGATGTTCTTTTCCAGAGTTACTTCTGGTCTGTTGGTCACCAGATCAACCGGTCAAATGAACGTCGTTTTGATGGGTCGTAAGACCTGGGAA	MDWQKSLTLIVALTLSRGIGLKNDLPWKLTSDMMFFSRVTSGLLVTRSTGQMNVVLMGRKTWE	1090	846	915	493	1750	139	1271	1058	AAG	K	30	T	ACG	0.000710057	0.000682585	0.000680278	0.000656968	0.000973852	0.000749613	0.000852478	0.000892902	-10.45977657	-10.51670357	-10.52158864	-10.57188915	-10.00400933	-10.38156629	-10.19604923	-10.12921118	0.455767237	0.135137281	0.325539413	0.442677967	0.38410869	6.106222613	4.653633263	6.247357874	6.122465688	0.018133854	0.019756373	0.021588358	-0.008191066	0.016511335	F1	TRUE	substitution
247	ATGGACTGGCAAAAGTCCTTAACTTTGATCGTTGCTTTGACTTTGTCTAGAGGTATTGGTTTGAAAAACGACTTGCCTTGGAAGTTGAAGTCTGACATGATGTTCTTTTCCAGAGTTACTTCTGGTCTGCTGGTCACCAGATCAACCGGTCAAATGAACGTCGTTTTGATGGGTCGTAAGACCTGGGAA	MDWQKSLTLIVALTLSRGIGLKNDLPWKLKSDMMFFSRVTSGLLVTRSTGQMNVVLMGRKTWE	1089	819	979	535	1418	101	1335	1005	TTG	L	44	L	CTG	0.000709406	0.0006608	0.00072786	0.000712937	0.000789099	0.000544683	0.000895404	0.000848172	-10.46110075	-10.56349779	-10.42405152	-10.4539379	-10.30750672	-10.84229588	-10.12517352	-10.20335531	0.153594028	-0.278798097	0.298878008	0.250582596	0.202088312	6.106222613	4.653633263	6.247357874	6.122465688	-0.012846973	-0.014544785	-0.040066295	-0.011149161	-0.005236498	F1	TRUE	silent
248	ATGGACTGGCAAAAGTCCTTAACTTTGATCGTTGCTTTGACTTTGTCTAGAGGTATTGGTTTGAAAAACGACTTGCCTTGGAAGTTGAAGTCTGACATGATGTTCTTTTCCAGAGTTACTTCTGGTCTGTTGGTCACCAGATCAACCGGTCAAATGAACGTCGTTTTGATGGGTCGTCGGACCTGGGAA	MDWQKSLTLIVALTLSRGIGLKNDLPWKLKSDMMFFSRVTSGLLVTRSTGQMNVVLMGRRTWE	1088	938	1022	544	1461	146	1598	1091	AAG	K	60	R	CGG	0.000708755	0.000756814	0.000759829	0.00072493	0.000813028	0.000787363	0.001071802	0.000920752	-10.46242615	-10.36777331	-10.36203709	-10.42987014	-10.26440808	-10.31068281	-9.86574585	-10.08489971	0.198018071	0.057090508	0.496291243	0.344970436	0.271494254	6.106222613	4.653633263	6.247357874	6.122465688	0.007706492	-0.009501995	0.009963483	0.010753927	0.005449501	F1	TRUE	substitution
249	ATGGACTGGCAAAAGTCCTTAACTTTGATCGTTGCTTTGACTTTGTCTAGAGGTCTGGGTTTGAAAAACGACTTGCCTTGGAAGTTGAAGTCTGACATGATGTTCTTTTCCAGAGTTACTTCTGGTCTGTTGGTCACCAGATCAACCGGTCAAATGAACGTCGTTTTGATGGGTCGTAAGACCTGGGAA	MDWQKSLTLIVALTLSRGLGLKNDLPWKLKSDMMFFSRVTSGLLVTRSTGQMNVVLMGRKTWE	1087	940	1001	596	1339	149	1417	1408	ATT	I	19	L	CTG	0.000708103	0.000758428	0.000744216	0.000794225	0.000745136	0.000803542	0.000950403	0.001188285	-10.46375277	-10.36470048	-10.39199032	-10.29816447	-10.3902083	-10.28133884	-10.0391735	-9.716903476	0.07354447	0.083361636	0.352816815	0.581260989	0.218089226	6.106222613	4.653633263	6.247357874	6.122465688	0.004355939	-0.023631602	0.013876503	-0.005164625	0.032200836	F1	TRUE	substitution
250	ATGGACTGGCAAAAGTCCTTAACTTTGATCGTTGCTTTGACTTTGTCTAGAGGTATTGGTTTGAAAAACGACTTGCCTTGGAAGTTGAAGTCTGACATGATGTTCTTTTCCAGAGTTACTTCTGGTCTGTTGGTCACCAGATCAACCGGTCAAATGAACGTCGTTTTGATGGGTTGTAAGACCTGGGAA	MDWQKSLTLIVALTLSRGIGLKNDLPWKLKSDMMFFSRVTSGLLVTRSTGQMNVVLMGCKTWE	1087	911	905	541	2148	259	1276	1182	CGT	R	59	C	TGT	0.000708103	0.00073503	0.000672843	0.000720932	0.001195334	0.001396761	0.000855832	0.000997552	-10.46375277	-10.40991018	-10.53744259	-10.4378482	-9.708370263	-9.483699077	-10.19038493	-9.969320774	0.755382503	0.926211106	0.347057663	0.468527427	0.611954965	6.106222613	4.653633263	6.247357874	6.122465688	0.036602508	0.053767167	0.13941685	-0.005803606	0.019437849	F1	TRUE	substitution
251	ATGGACTGGCAAAAGTCCTTAACTTTGATCGTTGCTTTGACTTTGTCTAGAGGTATTGGTTTGAAAAACGTGTTGCCTTGGAAGTTGAAGTCTGACATGATGTTCTTTTCCAGAGTTACTTCTGGTCTGTTGGTCACCAGATCAACCGGTCAAATGAACGTCGTTTTGATGGGTCGTAAGACCTGGGAA	MDWQKSLTLIVALTLSRGIGLKNVLPWKLKSDMMFFSRVTSGLLVTRSTGQMNVVLMGRKTWE	1083	874	915	541	1104	161	1079	574	GAC	D	24	V	GTG	0.000705497	0.000705177	0.000680278	0.000720932	0.000614362	0.000868257	0.000723701	0.000484429	-10.46907146	-10.46972796	-10.52158864	-10.4378482	-10.66862408	-10.16959049	-10.43231839	-11.01142817	-0.199552621	0.30013747	0.089270247	-0.573579966	-0.055141187	6.106222613	4.653633263	6.247357874	6.122465688	-0.044518712	-0.054632188	0.046164728	-0.034405236	-0.098543016	F1	TRUE	substitution
252	ATGGACTGGCAAAAGTCCTTAACTTTGATCGTTGCTTTGACTTTGTCTAGAGGTATTGAGTTGAAAAACGACTTGCCTTGGAAGTTGAAGTCTGACATGATGTTCTTTTCCAGAGTTACTTCTGGTCTGTTGGTCACCAGATCAACCGGTCAAATGAACGTCGTTTTGATGGGTCGTAAGACCTGGGAA	MDWQKSLTLIVALTLSRGIELKNDLPWKLKSDMMFFSRVTSGLLVTRSTGQMNVVLMGRKTWE	1083	878	924	543	322	31	294	60	GGT	G	20	E	GAG	0.000705497	0.000708404	0.000686969	0.000723598	0.000179189	0.00016718	0.00019719	5.06E-05	-10.46907146	-10.4631403	-10.50746753	-10.4325246	-12.44623166	-12.54631105	-12.3081252	-14.2694445	-1.9771602	-2.083170757	-1.800657665	-3.836919901	-2.030165479	6.106222613	4.653633263	6.247357874	6.122465688	-0.28262013	-0.256417114	-0.308823146	-0.244093593	-0.467997905	F1	TRUE	substitution
253	ATGGACTGGCAAAAGTCCTTAACTTTGATCGTTGCTTTGACTTTGTCTAGAGGTATTGGTTTGAAAAACGACTTGCCTTGGAAGTTGAAGTCTGACATGATGTTCTTTTCCAGAGTTACTTCTGGTCTGTTGGTCACCAGATCAACCGGTCAAATGGATGTCGTTTTGATGGGTCGTAAGACCTGGGAA	MDWQKSLTLIVALTLSRGIGLKNDLPWKLKSDMMFFSRVTSGLLVTRSTGQMDVVLMGRKTWE	1083	873	954	551	1854	207	1202	1438	AAC	N	53	D	GAT	0.000705497	0.00070437	0.000709273	0.000734258	0.001031727	0.00111633	0.000806199	0.001213603	-10.46907146	-10.47137958	-10.46137112	-10.41142448	-9.920723013	-9.807020408	-10.27657636	-9.686487134	0.548348451	0.664359176	0.184794756	0.724937343	0.606353813	6.106222613	4.653633263	6.247357874	6.122465688	0.039366346	0.030265719	0.100414652	-0.023806749	0.048466972	F1	TRUE	substitution
254	ATGGACTGGCAAAAGTCCTTAACTTTGATCGTTGCTGGTACTTTGTCTAGAGGTATTGGTTTGAAAAACGACTTGCCTTGGAAGTTGAAGTCTGACATGATGTTCTTTTCCAGAGTTACTTCTGGTCTGTTGGTCACCAGATCAACCGGTCAAATGAACGTCGTTTTGATGGGTCGTAAGACCTGGGAA	MDWQKSLTLIVAGTLSRGIGLKNDLPWKLKSDMMFFSRVTSGLLVTRSTGQMNVVLMGRKTWE	1081	801	831	495	1528	235	1596	1329	TTG	L	13	G	GGT	0.000704195	0.000646277	0.000617826	0.000659633	0.000850312	0.001267331	0.001070461	0.001121613	-10.47173818	-10.59555899	-10.66051191	-10.56604827	-10.19971971	-9.623990418	-9.867552607	-9.800209705	0.27201847	0.971568576	0.792959301	0.765838565	0.779398933	6.106222613	4.653633263	6.247357874	6.122465688	0.048383467	-0.001101848	0.146172733	0.043669382	0.053097552	F1	TRUE	substitution
255	ATGGACTGGCAAAAGTCCTTAACTTTGATCGTTGCTTTGACTTTGTCTAGAGGTATTGGTTTGAAAAACGACTTGCCTTGGAAGTTGAAGTCTGACATGATGTTTTTTTCCAGAGTTACTTCTGGTCTGTTGGTCACCAGATCAACCGGTCAAATGAACGTCGTTTTGATGGGTCGTAAGACCTGGGAA	MDWQKSLTLIVALTLSRGIGLKNDLPWKLKSDMMFFSRVTSGLLVTRSTGQMNVVLMGRKTWE	1078	862	872	512	1476	96	977	686	TTC	F	35	F	TTT	0.00070224	0.000695494	0.000648308	0.000682287	0.000821375	0.000517718	0.000655288	0.000578951	-10.47574753	-10.48967337	-10.59103225	-10.51733299	-10.24967154	-10.91554486	-10.57558279	-10.75427033	0.226075993	-0.425871497	0.015449458	-0.236937343	-0.110743942	6.106222613	4.653633263	6.247357874	6.122465688	-0.051513068	-0.006317003	-0.061972514	-0.042595686	-0.060430449	F1	TRUE	silent
256	ATGGACTGGCAAAAGTCCTTAACTTTGATCGTTGCTTTGACTTTGTCTAGAGGTATTGGTTTGAAAAACGACTTGCCTTGGAAGTTGAAGTCTGACATGATGTTCTTTTCCAGAGTTACTTCTGGTCTGTTGGTCACCGAGTCAACCGGTCAAATGAACGTCGTTTTGATGGGTCGTAAGACCTGGGAA	MDWQKSLTLIVALTLSRGIGLKNDLPWKLKSDMMFFSRVTSGLLVTESTGQMNVVLMGRKTWE	1078	926	987	552	2158	130	1585	1879	AGA	R	47	E	GAG	0.00070224	0.000747132	0.000733808	0.000735591	0.001200899	0.000701077	0.001063083	0.001585786	-10.47574753	-10.38634904	-10.4123103	-10.40880853	-9.701669392	-10.47813955	-9.877530418	-9.300585743	0.774078136	-0.091790508	0.534779882	1.108222786	0.654429009	6.106222613	4.653633263	6.247357874	6.122465688	0.035456829	0.055889399	-0.012211976	0.015024259	0.091860147	F1	TRUE	substitution
257	ATGGACTGGCAAAAGTCCTTAACTTTGATCGTTGCTTTGACTTTGTCTAGAGGTATTGGTTTGAAAAACGACTTGCCTTGGAAGTTGAAGTCTGACATGATGTTCTTTTCCAGAGTTACTTCTGGTCTGCCGGTCACCAGATCAACCGGTCAAATGAACGTCGTTTTGATGGGTCGTAAGACCTGGGAA	MDWQKSLTLIVALTLSRGIGLKNDLPWKLKSDMMFFSRVTSGLPVTRSTGQMNVVLMGRKTWE	1078	829	884	560	2157	152	1341	1789	TTG	L	44	P	CCG	0.00070224	0.000668869	0.00065723	0.000746252	0.001200343	0.000819721	0.000899428	0.001509831	-10.47574753	-10.54598914	-10.57131401	-10.38804997	-9.70233808	-10.25257985	-10.11870402	-9.371397422	0.773409448	0.293409284	0.452609994	1.016652546	0.613009721	6.106222613	4.653633263	6.247357874	6.122465688	0.050488037	0.055813493	0.045162581	0.005907473	0.081493139	F1	TRUE	substitution
258	ATGGACTGGCAAAAGTCCTTAACTTTGATCGTTGCTTTGACTTTGTCTAGAGGTATTGGTTTGAAAAACGACTTGCCTTGGAAGTTGAAGTCTGACATGATGTTCTTTTCCAGAGTTACTTCTGGTATTTTGGTCACCAGATCAACCGGTCAAATGAACGTCGTTTTGATGGGTCGTAAGACCTGGGAA	MDWQKSLTLIVALTLSRGIGLKNDLPWKLKSDMMFFSRVTSGILVTRSTGQMNVVLMGRKTWE	1078	877	921	510	1551	144	1156	1055	CTG	L	43	I	ATT	0.00070224	0.000707597	0.000684739	0.000679622	0.000863111	0.000776578	0.000775346	0.00089037	-10.47574753	-10.46478439	-10.51215923	-10.52297955	-10.17816557	-10.33058236	-10.33287186	-10.13330781	0.297581958	0.134202031	0.179287368	0.389671738	0.238434663	6.106222613	4.653633263	6.247357874	6.122465688	0.006155146	0.001799989	0.021449054	-0.024417796	0.010510302	F1	TRUE	substitution
259	ATGGACTGGCAAAAGTCCTTAACTTTGATCGTTGCTTTGACTTTGTCTAGAGGTATTGGTTTGAAAAACGACTTGCCTTGGAAGTTGAAGTCTGACATGATGTTCTTTTCCAGAGTTACTTCTGGTCTGTTGGTCACCAGATCAACCGGTCAAATGAACGTCGTTTTGTTGGGTCGTAAGACCTGGGAA	MDWQKSLTLIVALTLSRGIGLKNDLPWKLKSDMMFFSRVTSGLLVTRSTGQMNVVLLGRKTWE	1073	908	970	571	1664	142	1477	773	ATG	M	57	L	TTG	0.000698983	0.000732609	0.000721169	0.00076091	0.000925994	0.000765792	0.000990646	0.000652375	-10.48245463	-10.41466894	-10.43737564	-10.35998605	-10.07670882	-10.35076025	-9.979343432	-10.58201049	0.405745807	0.063908694	0.458032205	-0.22202444	0.234827251	6.106222613	4.653633263	6.247357874	6.122465688	0.008744052	0.014078196	0.010979035	0.00650907	-0.058742104	F1	TRUE	substitution
260	ATGGACTGGCAAAAGTCCTTAACTTTGATCGTTGCTTTGACTTTGTCTAGAGGTATTGGTTTGAAAAACGACTTGCCTTGGAAGTTGAAGTCTGACATGATGTTCTTTTCCTTGGTTACTTCTGGTCTGTTGGTCACCAGATCAACCGGTCAAATGAACGTCGTTTTGATGGGTCGTAAGACCTGGGAA	MDWQKSLTLIVALTLSRGIGLKNDLPWKLKSDMMFFSLVTSGLLVTRSTGQMNVVLMGRKTWE	1071	840	837	506	1766	141	1369	1340	AGA	R	38	L	TTG	0.00069768	0.000677744	0.000622287	0.000674292	0.000982756	0.000760399	0.000918208	0.001130896	-10.48514623	-10.52697191	-10.65013276	-10.53433941	-9.990878914	-10.36095601	-10.08889081	-9.788317809	0.494267313	0.166015897	0.56124195	0.746021602	0.527754631	6.106222613	4.653633263	6.247357874	6.122465688	0.025157178	0.024126705	0.026187651	0.017960237	0.050854	F1	TRUE	substitution
261	ATGGACTGGCAAAAGTCCTTAACTTTGATCGTTGCTTTGACTTTGTCTAGAGGTATTGGTTTGAAAAACGACTTGCCTTGGAAGTTGAAGTCTGACATGATGTTCTTTTCCAGAGTTACTTCTGGTCTGTTGGTCACCAGATCAACCGGTCAAATGAACGTCGTTTTGATGGGTTTGAAGACCTGGGAA	MDWQKSLTLIVALTLSRGIGLKNDLPWKLKSDMMFFSRVTSGLLVTRSTGQMNVVLMGLKTWE	1070	840	870	477	1822	270	1067	1246	CGT	R	59	L	TTG	0.000697029	0.000677744	0.000646821	0.000635647	0.001013919	0.001456083	0.000715653	0.001051565	-10.48649391	-10.52697191	-10.59434498	-10.61948753	-9.945841297	-9.423691768	-10.44845308	-9.893246741	0.540652612	1.103280141	0.145891901	0.726240788	0.6334467	6.106222613	4.653633263	6.247357874	6.122465688	0.039003334	0.029392127	0.165790845	-0.028123038	0.04861454	F1	TRUE	substitution
262	ATGGACTGGCAAAAGTCCTTAACTTTGATCGTTGCTTTGACTTTGTCTAGGGGTATTGGTTTGAAAAACGACTTGCCTTGGAAGTTGAAGTCTGACATGATGTTCTTTTCCAGAGTTACTTCTGGTCTGTTGGTCACCAGATCAACCGGTCAAATGAACGTCGTTTTGATGGGTCGTAAGACCTGGGAA	MDWQKSLTLIVALTLSRGIGLKNDLPWKLKSDMMFFSRVTSGLLVTRSTGQMNVVLMGRKTWE	1067	916	942	559	1957	173	1673	1334	AGA	R	17	R	AGG	0.000695075	0.000739064	0.000700351	0.000744919	0.001089045	0.000932972	0.001122106	0.001125832	-10.49054453	-10.40201364	-10.47963332	-10.39062851	-9.842720501	-10.06587914	-9.799575813	-9.794792143	0.64782403	0.336134501	0.680057512	0.595836369	0.621830199	6.106222613	4.653633263	6.247357874	6.122465688	0.037704324	0.041557678	0.051526397	0.031142878	0.033850969	F1	TRUE	silent
263	ATGGACTGGCAAAAGTCCTTAACTTTGATCGTTGCTTTGACTTTGTCTAGAGGTATTGGTTTGAAAAACGACTTGCCTCGTAAGTTGAAGTCTGACATGATGTTCTTTTCCAGAGTTACTTCTGGTCTGTTGGTCACCAGATCAACCGGTCAAATGAACGTCGTTTTGATGGGTCGTAAGACCTGGGAA	MDWQKSLTLIVALTLSRGIGLKNDLPRKLKSDMMFFSRVTSGLLVTRSTGQMNVVLMGRKTWE	1066	751	843	484	927	175	366	350	TGG	W	27	R	CGT	0.000694423	0.000605935	0.000626748	0.000644975	0.000515863	0.000943757	0.000245482	0.000295383	-10.49189727	-10.68854833	-10.63982775	-10.59846975	-10.92072301	-10.04929625	-11.9920977	-11.72512398	-0.428825744	0.639252076	-1.352269951	-1.126654234	-0.777739989	6.106222613	4.653633263	6.247357874	6.122465688	-0.120908359	-0.080658101	0.096675011	-0.194344773	-0.161158618	F1	TRUE	substitution
264	ATGGACTGGCAAAAGTCCTTAACTTTGATCGTTGCTTTGACTTTGTCTAGAGGTATTGGTTTGAAAAACGACTTGCCTGCGAAGTTGAAGTCTGACATGATGTTCTTTTCCAGAGTTACTTCTGGTCTGTTGGTCACCAGATCAACCGGTCAAATGAACGTCGTTTTGATGGGTCGTAAGACCTGGGAA	MDWQKSLTLIVALTLSRGIGLKNDLPAKLKSDMMFFSRVTSGLLVTRSTGQMNVVLMGRKTWE	1063	752	888	512	1586	206	1235	1115	TGG	W	27	A	GCG	0.000692469	0.000606742	0.000660204	0.000682287	0.000882588	0.001110937	0.000828333	0.000941007	-10.49596311	-10.68662858	-10.56480071	-10.51733299	-10.14597149	-9.814006838	-10.23750222	-10.0535071	0.349991624	0.872621737	0.327298491	0.463825886	0.406908755	6.106222613	4.653633263	6.247357874	6.122465688	0.013327418	0.007749266	0.131434846	-0.007995895	0.01890557	F1	TRUE	substitution
265	ATGGACTGGCAAAAGTCCTTAACTTTGATCGTTGCTTTGACTTTGTCTAGAGGTATTGGTTTGAAAAACGACTTGCCTTGGAAGTTGAAGTCTGACATGATGTTCTTTTCCAGAGTTACTTCTGGTCTGGTGGTCACCAGATCAACCGGTCAAATGAACGTCGTTTTGATGGGTCGTAAGACCTGGGAA	MDWQKSLTLIVALTLSRGIGLKNDLPWKLKSDMMFFSRVTSGLVVTRSTGQMNVVLMGRKTWE	1063	936	987	570	1193	113	1341	882	TTG	L	44	V	GTG	0.000692469	0.0007552	0.000733808	0.000759578	0.000663889	0.000609398	0.000899428	0.000744366	-10.49596311	-10.37085271	-10.4123103	-10.36251488	-10.55677021	-10.6803284	-10.11870402	-10.39170025	-0.060807104	-0.309475695	0.293606279	-0.029185372	-0.044996238	6.106222613	4.653633263	6.247357874	6.122465688	-0.03789629	-0.038882506	-0.044635647	-0.011734061	-0.036910074	F1	TRUE	substitution
266	ATGGACTGGCAAAAGTCCTTAACTTTGATCGTTGCTTTGACTTTGTCTAGAGGTATTGGTTTGAAAAACGACTTGCCTTGGAAGTTGAAGTCTGACATGATGTTCTTTTCCAGAGTTACTTCTGGTCTGTTGGTCACCAGATGGACCGGTCAAATGAACGTCGTTTTGATGGGTCGTAAGACCTGGGAA	MDWQKSLTLIVALTLSRGIGLKNDLPWKLKSDMMFFSRVTSGLLVTRWTGQMNVVLMGRKTWE	1062	840	882	503	1598	163	1171	732	TCA	S	48	W	TGG	0.000691817	0.000677744	0.000655743	0.000670294	0.000889266	0.000879043	0.000785407	0.000617773	-10.49732094	-10.52697191	-10.57458173	-10.5429184	-10.13509685	-10.15177921	-10.31427218	-10.66063526	0.362224092	0.375192698	0.260309546	-0.11771686	0.311266819	6.106222613	4.653633263	6.247357874	6.122465688	-0.003145258	0.009137833	0.057344019	-0.015428349	-0.046933054	F1	TRUE	substitution
267	ATGGACTGGCAAAAGTCCTTAACTTTGATCGTTGCTTTGACTTTGTCTAGAGGTATTGGTTTGAAAAACGACTTGCCTTGGAAGTTGAAGTCTGACATGATGTTCTTTTCCAGAGTTACTTCTGGTCTGTCGGTCACCAGATCAACCGGTCAAATGAACGTCGTTTTGATGGGTCGTAAGACCTGGGAA	MDWQKSLTLIVALTLSRGIGLKNDLPWKLKSDMMFFSRVTSGLSVTRSTGQMNVVLMGRKTWE	1061	890	880	532	1629	138	1321	1366	TTG	L	44	S	TCG	0.000691166	0.000718086	0.000654256	0.000708939	0.000906517	0.00074422	0.000886014	0.001152839	-10.49868005	-10.4435559	-10.57785686	-10.46205055	-10.10737765	-10.39198291	-10.14038279	-9.760593326	0.391302397	0.051572993	0.437474069	0.701457224	0.414388233	6.106222613	4.653633263	6.247357874	6.122465688	0.010790159	0.012438654	0.009141663	0.004228135	0.0458087	F1	TRUE	substitution
268	ATGGACTGGCAAAAGTCCTTAACTTTGATCGTTGCTTTGACTTTGTCTAGAGGTATTGGTTTGAAAAACGACTTGCCTCGGAAGTTGAAGTCTGACATGATGTTCTTTTCCAGAGTTACTTCTGGTCTGTTGGTCACCAGATCAACCGGTCAAATGAACGTCGTTTTGATGGGTCGTAAGACCTGGGAA	MDWQKSLTLIVALTLSRGIGLKNDLPRKLKSDMMFFSRVTSGLLVTRSTGQMNVVLMGRKTWE	1060	821	893	506	1130	322	432	689	TGG	W	27	R	CGG	0.000690515	0.000662414	0.000663921	0.000674292	0.00062883	0.001736514	0.000289749	0.000581483	-10.50004044	-10.55997902	-10.55670021	-10.53433941	-10.63504148	-9.169590487	-11.75291004	-10.74797492	-0.135001042	1.390388528	-1.196209832	-0.213635511	-0.174318277	6.106222613	4.653633263	6.247357874	6.122465688	-0.052548492	-0.047304622	0.20855493	-0.177029832	-0.057792362	F1	TRUE	substitution
269	ATGGACTGGCAAAAGTCCTTAACTTTGATCGTTGCTTTGACTTTGTCTAGAGGTATTGGTTTGAAAAACGACTTGCCTTGGAAGTTGAAGGCGGACATGATGTTCTTTTCCAGAGTTACTTCTGGTCTGTTGGTCACCAGATCAACCGGTCAAATGAACGTCGTTTTGATGGGTCGTAAGACCTGGGAA	MDWQKSLTLIVALTLSRGIGLKNDLPWKLKADMMFFSRVTSGLLVTRSTGQMNVVLMGRKTWE	1058	835	927	511	1452	95	1199	879	TCT	S	31	A	GCG	0.000689212	0.00067371	0.000689199	0.000680955	0.000808019	0.000512325	0.000804187	0.000741834	-10.50276508	-10.53558504	-10.50279105	-10.5201535	-10.2733228	-10.93065176	-10.2801816	-10.39661574	0.229442276	-0.395066717	0.222609446	0.123537765	0.173073606	6.106222613	4.653633263	6.247357874	6.122465688	-0.019615455	-0.00593488	-0.057384219	-0.019611192	-0.019619717	F1	TRUE	substitution
270	ATGGACTGGCAAAAGTCCTTAACTTTGATCGTTGCTTTGACTTTGTCTAGAGGTATTGGTTTGAAAAACGACTTGCCTTGGAAGTTGAAGTCTGACATGATGTTCTTTTCCAGAGTTACTTTTGGTCTGTTGGTCACCAGATCAACCGGTCAAATGAACGTCGTTTTGATGGGTCGTAAGACCTGGGAA	MDWQKSLTLIVALTLSRGIGLKNDLPWKLKSDMMFFSRVTFGLLVTRSTGQMNVVLMGRKTWE	1058	854	885	490	1216	147	1309	620	TCT	S	41	F	TTT	0.000689212	0.00068904	0.000657973	0.00065297	0.000676688	0.000792756	0.000877965	0.00052325	-10.50276508	-10.50312517	-10.56968293	-10.58069505	-10.52922103	-10.30083502	-10.15354816	-10.90021069	-0.026455949	0.202290147	0.416134768	-0.319515643	0.087917099	6.106222613	4.653633263	6.247357874	6.122465688	-0.016561304	-0.034983138	0.031590611	0.00186053	-0.069779447	F1	TRUE	substitution
271	ATGGACTGGCAAAAGTCCTTAACTTTGATCGTTGCTTTGACTTTGTCTAGAGGTATTGGTTTGAAAAACGACTTGCCTTGGAAGTTGAAGTCTGACATGATGTTCTTTTCCAGAGTTACTTCTGGTCTGTTGGTCACCAGATCAACCGGTCAAATGAACGTCGTTTTGATGGGTAAGAAGACCTGGGAA	MDWQKSLTLIVALTLSRGIGLKNDLPWKLKSDMMFFSRVTSGLLVTRSTGQMNVVLMGKKTWE	1058	824	853	499	1446	244	1282	1323	CGT	R	59	K	AAG	0.000689212	0.000664835	0.000634182	0.000664964	0.00080468	0.001315868	0.000859856	0.001116549	-10.50276508	-10.5547169	-10.62281464	-10.55443698	-10.2792967	-9.569770027	-10.183617	-9.806737748	0.223468375	0.984946872	0.439197646	0.747699232	0.593448439	6.106222613	4.653633263	6.247357874	6.122465688	0.027731649	-0.006613006	0.148165397	0.004419367	0.051043931	F1	TRUE	substitution
272	ATGGACTGGCAAAAGTCCTTAACTTTGATCGTTGCTTTGACTTTGTCTAGAGGTATTGGTTTGAAAAACGACTTGCCTTGGAAGTTGAAGTCTGACATGATGTTCTTTTCCAGAGTTACTTCTGGTCTGTTGGTCACCGTTTCAACCGGTCAAATGAACGTCGTTTTGATGGGTCGTAAGACCTGGGAA	MDWQKSLTLIVALTLSRGIGLKNDLPWKLKSDMMFFSRVTSGLLVTVSTGQMNVVLMGRKTWE	1055	829	877	456	1899	92	1180	994	AGA	R	47	V	GTT	0.000687257	0.000668869	0.000652026	0.000607662	0.001056769	0.000496147	0.000791443	0.000838889	-10.50686171	-10.54598914	-10.58278354	-10.68444297	-9.886124351	-10.97694541	-10.3032264	-10.21923305	0.620737356	-0.430956274	0.279557143	0.465209919	0.372383531	6.106222613	4.653633263	6.247357874	6.122465688	0.002884721	0.038482938	-0.062729879	-0.013292819	0.019062262	F1	TRUE	substitution
273	ATGGACTGGCAAAAGTCCTTAACTTTGATCGTTGCTTTGACTTTGTCTAGAGGTATTGGTTTGAAAAACGACTTGCCTTGGAAGTTGAAGTCTGACATGATGTTCTTTTCCGAGGTTACTTCTGGTCTGTTGGTCACCAGATCAACCGGTCAAATGAACGTCGTTTTGATGGGTCGTAAGACCTGGGAA	MDWQKSLTLIVALTLSRGIGLKNDLPWKLKSDMMFFSEVTSGLLVTRSTGQMNVVLMGRKTWE	1055	826	937	547	1942	175	1458	2094	AGA	R	38	E	GAG	0.000687257	0.000666448	0.000696634	0.000728928	0.001080698	0.000943757	0.000977902	0.001767236	-10.50686171	-10.55121946	-10.48731134	-10.42193596	-9.853821056	-10.04929625	-9.998022539	-9.144289368	0.653040652	0.501923202	0.489288798	1.277646595	0.577481927	6.106222613	4.653633263	6.247357874	6.122465688	0.059185029	0.042149843	0.076220215	0.009977003	0.111041249	F1	TRUE	substitution
274	ATGGACTGGCAAAAGTCCTTAACTTTGATCGTTGCTTTGACTTTGTCTAGAGGTATTGGTTTGAAAAACGACTTGCCTTGGAAGTTGAAGTCTGACATGATGTTCTTTTCCAGAGTTACTTCTGGTCTGTTGGTCACCAGATCAACCCAGCAAATGAACGTCGTTTTGATGGGTCGTAAGACCTGGGAA	MDWQKSLTLIVALTLSRGIGLKNDLPWKLKSDMMFFSRVTSGLLVTRSTQQMNVVLMGRKTWE	1055	899	947	585	1136	153	1242	1147	GGT	G	50	Q	CAG	0.000687257	0.000725347	0.000704069	0.000779567	0.000632169	0.000825114	0.000833028	0.000968013	-10.50686171	-10.42904012	-10.47199596	-10.32504017	-10.62740142	-10.24311952	-10.22934808	-10.01268542	-0.120539714	0.185920599	0.242647874	0.312354753	0.214284236	6.106222613	4.653633263	6.247357874	6.122465688	-0.007815481	-0.045663046	0.029152407	-0.017387919	0.001756958	F1	TRUE	substitution
275	ATGGACTGGCAAAAGTCCTTAACTTTGATCGTTGCTTTGACTTTGTCTAGAGGTATTGGTTTGAAAAACGACTTGCCTTGGAAGTTGAAGTCTGACATGATGTTCTTTTCCAGAGTTTTTTCTGGTCTGTTGGTCACCAGATCAACCGGTCAAATGAACGTCGTTTTGATGGGTCGTAAGACCTGGGAA	MDWQKSLTLIVALTLSRGIGLKNDLPWKLKSDMMFFSRVFSGLLVTRSTGQMNVVLMGRKTWE	1052	794	890	464	288	27	234	45	ACT	T	40	F	TTT	0.000685303	0.000640629	0.000661691	0.000618323	0.000160268	0.000145608	0.000156947	3.80E-05	-10.51097	-10.60822223	-10.56155505	-10.65935199	-12.60722354	-12.74561986	-12.63743282	-14.684482	-2.096253538	-2.137397633	-2.075877775	-4.025130008	-2.116825586	6.106222613	4.653633263	6.247357874	6.122465688	-0.295764747	-0.269935981	-0.316900105	-0.274629388	-0.489305873	F1	TRUE	substitution
276	ATGGACTGGCAAAAGTCCTTAACTTTGATCGTTGCTTTGACTTTGTCTAGAGGTATTGGTTTGAAAAACGACTTGCCTTGGAAGTTGAAGTCTGACTGGATGTTCTTTTCCAGAGTTACTTCTGGTCTGTTGGTCACCAGATCAACCGGTCAAATGAACGTCGTTTTGATGGGTCGTAAGACCTGGGAA	MDWQKSLTLIVALTLSRGIGLKNDLPWKLKSDWMFFSRVTSGLLVTRSTGQMNVVLMGRKTWE	1051	876	979	573	923	79	972	1509	ATG	M	33	W	TGG	0.000684652	0.00070679	0.00072786	0.000763575	0.000513638	0.000426039	0.000651935	0.001273524	-10.51234204	-10.46643037	-10.42405152	-10.35494166	-10.9269617	-11.19672662	-10.58298504	-9.616958004	-0.414619667	-0.73029625	-0.158933515	0.737983653	-0.286776591	6.106222613	4.653633263	6.247357874	6.122465688	-0.070494528	-0.079045499	-0.107315829	-0.061943556	0.049943994	F1	TRUE	substitution
277	ATGGACTGGCAAAAGTCCTTAACTTTGATCGTTGCTTTGACTTTGTCTAGAGGTATTGGTTTGAAAAACGACTTGCCTTGGAAGTTGAAGTCTGACATGATGTTCTTTTCCTGGGTTACTTCTGGTCTGTTGGTCACCAGATCAACCGGTCAAATGAACGTCGTTTTGATGGGTCGTAAGACCTGGGAA	MDWQKSLTLIVALTLSRGIGLKNDLPWKLKSDMMFFSWVTSGLLVTRSTGQMNVVLMGRKTWE	1047	797	856	490	1596	130	1378	883	AGA	R	38	W	TGG	0.000682046	0.00064305	0.000636413	0.00065297	0.000888153	0.000701077	0.000924245	0.00074521	-10.51784326	-10.60278151	-10.61774959	-10.58069505	-10.13690361	-10.47813955	-10.07943737	-10.39006547	0.380939659	0.124641961	0.538312217	0.19062958	0.285784619	6.106222613	4.653633263	6.247357874	6.122465688	0.013339251	0.011262329	0.020025105	0.015416173	-0.012024003	F1	TRUE	substitution
278	ATGGACTGGCAAAAGTCCTTAACTTTGATCGTTGCTTTGACTTTGTCTAGAGGTATTGGTTTGAAAAACGACTTGCCTTGGAAGTTGAAGTCTGACATGATGTTCTTTTCCAGACGGACTTCTGGTCTGTTGGTCACCAGATCAACCGGTCAAATGAACGTCGTTTTGATGGGTCGTAAGACCTGGGAA	MDWQKSLTLIVALTLSRGIGLKNDLPWKLKSDMMFFSRRTSGLLVTRSTGQMNVVLMGRKTWE	1046	924	868	535	273	34	295	84	GTT	V	39	R	CGG	0.000681395	0.000745518	0.000645334	0.000712937	0.000151921	0.000183359	0.000197861	7.09E-05	-10.51922185	-10.38946839	-10.59766534	-10.4539379	-12.6843914	-12.41304452	-12.3032264	-13.78401767	-2.165169546	-2.023576138	-1.705561057	-3.330079767	-2.094372842	6.106222613	4.653633263	6.247357874	6.122465688	-0.288852824	-0.277758974	-0.299946675	-0.233542581	-0.410616642	F1	TRUE	substitution
279	ATGGACTGGCAAAAGTCCTTAACTTTGATCGTTGCTTTGACTTTGTCTAGAGGTATTGGTTTGAAAAACGACTTGCCTTGGAAGTTGAAGTCTGACATGATGTTCTTTTCCAGAGTTACTTCTGGTCTGACGGTCACCAGATCAACCGGTCAAATGAACGTCGTTTTGATGGGTCGTAAGACCTGGGAA	MDWQKSLTLIVALTLSRGIGLKNDLPWKLKSDMMFFSRVTSGLTVTRSTGQMNVVLMGRKTWE	1046	832	907	515	1073	123	1371	1323	TTG	L	44	T	ACG	0.000681395	0.000671289	0.00067433	0.000686285	0.000597111	0.000663327	0.00091955	0.001116549	-10.51922185	-10.54077771	-10.53425783	-10.50890436	-10.70971418	-10.55799286	-10.08678469	-9.806737748	-0.190492326	-0.017215151	0.447473146	0.702166615	0.215128998	6.106222613	4.653633263	6.247357874	6.122465688	0.002116688	-0.053603709	-0.001104161	0.005337537	0.045889013	F1	TRUE	substitution
280	ATGGACTGGCAAAAGTCCTTAACTTTGATCGTTGCTTTGACTTTGTCTAGAGTGATTGGTTTGAAAAACGACTTGCCTTGGAAGTTGAAGTCTGACATGATGTTCTTTTCCAGAGTTACTTCTGGTCTGTTGGTCACCAGATCAACCGGTCAAATGAACGTCGTTTTGATGGGTCGTAAGACCTGGGAA	MDWQKSLTLIVALTLSRVIGLKNDLPWKLKSDMMFFSRVTSGLLVTRSTGQMNVVLMGRKTWE	1046	841	942	494	1573	159	532	530	GGT	G	18	V	GTG	0.000681395	0.000678551	0.000700351	0.000658301	0.000875354	0.000857471	0.00035682	0.000447295	-10.51922185	-10.52525544	-10.47963332	-10.56896575	-10.15784559	-10.18762441	-11.45251511	-11.12648655	0.361376269	0.337631027	-0.972881783	-0.557520791	-0.109944882	6.106222613	4.653633263	6.247357874	6.122465688	-0.043841652	0.009041593	0.051749301	-0.152251484	-0.096724897	F1	TRUE	substitution
281	ATGGACTGGCAAAAGTCCTTAACTTTGATCGTTGCTTTGACTTTGTCTAGAGGTATTGGTTTGAAAAACGACTTGCCTTGGAAGTTGAAGTCTGACATGATGTTCTTTTCCAGAGTTACTTCTGGTCTGTTGGTCACCAGATCAACCGGTCAAATGAACGTCGTTTTGGTTGGTCGTAAGACCTGGGAA	MDWQKSLTLIVALTLSRGIGLKNDLPWKLKSDMMFFSRVTSGLLVTRSTGQMNVVLVGRKTWE	1046	795	809	527	1476	150	1501	674	ATG	M	57	V	GTT	0.000681395	0.000641436	0.00060147	0.000702276	0.000821375	0.000808935	0.001006743	0.000568824	-10.51922185	-10.60640638	-10.69922068	-10.47567383	-10.24967154	-10.27168867	-9.956089281	-10.77973031	0.26955032	0.334717702	0.7431314	-0.304056479	0.302134011	6.106222613	4.653633263	6.247357874	6.122465688	0.018379467	-0.00138202	0.051315368	0.038140954	-0.068029257	F1	TRUE	substitution
282	ATGGACTGGCAAAAGTCCTTAACTTTGATCGTTGCTTTGACTTTGTCTAGAGGTATTGGTTTGAAAAACGACTTGCCTTGGAAGTTGAAGTCTGACATGATGTTCTTTTCCAGAGTTACTTCTGGTCTGTTGGTCACCAGATCAACCATGCAAATGAACGTCGTTTTGATGGGTCGTAAGACCTGGGAA	MDWQKSLTLIVALTLSRGIGLKNDLPWKLKSDMMFFSRVTSGLLVTRSTMQMNVVLMGRKTWE	1045	785	872	540	1372	151	1004	643	GGT	G	50	M	ATG	0.000680743	0.000633368	0.000648308	0.0007196	0.0007635	0.000814328	0.000673398	0.000542661	-10.52060176	-10.62466858	-10.59103225	-10.44051739	-10.35508378	-10.26210263	-10.53625399	-10.84766017	0.165517989	0.362565957	0.05477826	-0.407142779	0.110148125	6.106222613	4.653633263	6.247357874	6.122465688	-0.025711688	-0.013191238	0.055463297	-0.038232138	-0.079700042	F1	TRUE	substitution
283	ATGGACTGGCAAAAGTCCTTAACTTTGATCGTTGCTTTGACTTTGTCTAGAGGTATTGGTTTGAAAAACGACTTGCCTTGGAAGGGTAAGTCTGACATGATGTTCTTTTCCAGAGTTACTTCTGGTCTGTTGGTCACCAGATCAACCGGTCAAATGAACGTCGTTTTGATGGGTCGTAAGACCTGGGAA	MDWQKSLTLIVALTLSRGIGLKNDLPWKGKSDMMFFSRVTSGLLVTRSTGQMNVVLMGRKTWE	1043	782	905	505	1206	213	858	1242	TTG	L	29	G	GGT	0.00067944	0.000630947	0.000672843	0.000672959	0.000671123	0.001148688	0.000575473	0.001048189	-10.52336555	-10.63019263	-10.53744259	-10.53719341	-10.54113435	-9.765797745	-10.76296371	-9.897885636	-0.017768801	0.864394885	-0.225521113	0.639307772	0.310769485	6.106222613	4.653633263	6.247357874	6.122465688	0.002387756	-0.033997018	0.130209476	-0.06933148	0.038772529	F1	TRUE	substitution
284	ATGGACTGGCAAAAGTCCTTAACTTTGATCGTTGCTTTGACTTTGTCTAGAGGTATTGTGTTGAAAAACGACTTGCCTTGGAAGTTGAAGTCTGACATGATGTTCTTTTCCAGAGTTACTTCTGGTCTGTTGGTCACCAGATCAACCGGTCAAATGAACGTCGTTTTGATGGGTCGTAAGACCTGGGAA	MDWQKSLTLIVALTLSRGIVLKNDLPWKLKSDMMFFSRVTSGLLVTRSTGQMNVVLMGRKTWE	1042	941	982	489	281	23	261	52	GGT	G	20	V	GTG	0.000678789	0.000759235	0.00073009	0.000651638	0.000156373	0.000124037	0.000175057	4.39E-05	-10.52474943	-10.36316651	-10.41963736	-10.58364233	-12.64272222	-12.97694541	-12.47989155	-14.47589538	-2.117972792	-2.613778895	-2.060254187	-3.892253046	-2.365875844	6.106222613	4.653633263	6.247357874	6.122465688	-0.330375931	-0.27240144	-0.387855917	-0.272895944	-0.474262376	F1	TRUE	substitution
285	ATGGACTGGCAAAAGTCCTTAACTTTGATCGTTGCTTTGACTTTGTCTAGAGGTATTGGTTTGAAAAACGACTTGCCTTGGAAGTTGAAGTCTGACATGATGTTCTTTTCCAGAGTTACTTCTGGTCTGTTGGTCACCAGATCAACCGGTCAAATGAACGTCGTTTTGATGGGTGCGAAGACCTGGGAA	MDWQKSLTLIVALTLSRGIGLKNDLPWKLKSDMMFFSRVTSGLLVTRSTGQMNVVLMGAKTWE	1042	842	910	506	1865	371	1156	1578	CGT	R	59	A	GCG	0.000678789	0.000679358	0.00067656	0.000674292	0.001037848	0.002000766	0.000775346	0.001331757	-10.52474943	-10.523541	-10.52949384	-10.53433941	-9.912188626	-8.965231988	-10.33287186	-9.552453604	0.612560803	1.558309015	0.196621979	0.981885806	0.797223305	6.106222613	4.653633263	6.247357874	6.122465688	0.057555922	0.037554777	0.233566272	-0.022494513	0.077557066	F1	TRUE	substitution
286	ATGGACTGGCAAAAGTCCTTAACTTTGATCGTTGCTTTGACTTTGTCTAGAGGTATTGGTTTGAAAAACGACTTGCCTTGGAAGTTGAAGTCTGACATGATGTTCTTTTCCAGAGTTACTTCTGGTCTGTCTGTCACCAGATCAACCGGTCAAATGAACGTCGTTTTGATGGGTCGTAAGACCTGGGAA	MDWQKSLTLIVALTLSRGIGLKNDLPWKLKSDMMFFSRVTSGLSVTRSTGQMNVVLMGRKTWE	1041	859	905	488	1409	126	1247	1475	TTG	L	44	S	TCT	0.000678137	0.000693074	0.000672843	0.000650305	0.00078409	0.000679505	0.000836381	0.00124483	-10.52613464	-10.49470311	-10.53744259	-10.58659565	-10.31669264	-10.52322744	-10.22355179	-9.649835855	0.209441993	-0.028524336	0.313890799	0.936759793	0.261666396	6.106222613	4.653633263	6.247357874	6.122465688	-0.005496923	-0.00820521	-0.002788636	-0.009483485	0.072448182	F1	TRUE	substitution
287	ATGGACTGGCAAAAGTCCTTAACTTTGATCGTTGCTTTGACTTTGTCTAGAGGTATTGGTTTGAAAAACGACTTGCCTTGGAAGTTGAAGTCTGACATGATGTTCTTTTCCAGAGTTACTTCTGGTCTGTTGGTCACCAGATCAACCGGTCAAATGAACGTCGTTTTGATGGGTCGTAAGACCTGGGAT	MDWQKSLTLIVALTLSRGIGLKNDLPWKLKSDMMFFSRVTSGLLVTRSTGQMNVVLMGRKTWD	1040	813	856	527	2085	105	1585	1265	GAA	E	63	D	GAT	0.000677486	0.000655959	0.000636413	0.000702276	0.001160276	0.000566254	0.001063083	0.0010676	-10.52752118	-10.57410588	-10.61774959	-10.47567383	-9.751316873	-10.78626185	-9.877530418	-9.871413425	0.776204305	-0.212155963	0.74021917	0.604260409	0.672239789	6.106222613	4.653633263	6.247357874	6.122465688	0.036311264	0.056130751	-0.030140113	0.037817841	0.034804686	F1	TRUE	substitution
288	ATGGACTGGCAAAAGTCCTTAACTTTGATCGTTGCTTTGACTTTGTCTAGAGGTATTGGTTTGAAAAACGACTTGCCTTGGAAGTTGAAGTCTGACATGATGTTCTTTTCCAGAGTTACTTCTGGTCTGTTGGTCACCAGATCAACCGGTCAAATGAACGTCGTTTTGATGTAGCGTAAGACCTGGGAA	MDWQKSLTLIVALTLSRGIGLKNDLPWKLKSDMMFFSRVTSGLLVTRSTGQMNVVLM*RKTWE	1040	797	963	463	316	29	252	121	GGT	G	58	*	TAG	0.000677486	0.00064305	0.000715964	0.00061699	0.00017585	0.000156394	0.00016902	0.000102118	-10.52752118	-10.60278151	-10.44782459	-10.6624646	-12.47336779	-12.64252637	-12.53051762	-13.25747186	-1.945846615	-2.039744857	-2.082693033	-2.595007255	-2.061218945	6.106222613	4.653633263	6.247357874	6.122465688	-0.288870255	-0.252862556	-0.302354965	-0.275385544	-0.327396341	F1	TRUE	stop
289	ATGGACTGGCAAAAGTCCTTAACTTTGATCGTTGCTTTGACTTTGTCTAGAGGTATTGGTTTGAAAAACGACTTGCCTTGGAAGTTGAAGTCTGACATGATGTTCTTTTCCAGAGTTACTTCTGGTCTGTTGGTCACCCGGTCAACCGGTCAAATGAACGTCGTTTTGATGGGTCGTAAGACCTGGGAA	MDWQKSLTLIVALTLSRGIGLKNDLPWKLKSDMMFFSRVTSGLLVTRSTGQMNVVLMGRKTWE	1039	805	850	505	1249	116	1067	801	AGA	R	47	R	CGG	0.000676835	0.000649505	0.000631952	0.000672959	0.000695052	0.000625576	0.000715653	0.000676006	-10.52890905	-10.58837245	-10.62789754	-10.53719341	-10.49059078	-10.64252637	-10.44845308	-10.53067666	0.038318272	-0.054153916	0.179444461	0.006516746	0.022417509	6.106222613	4.653633263	6.247357874	6.122465688	-0.026015333	-0.0276303	-0.006606099	-0.024400367	-0.032868104	F1	TRUE	silent
290	ATGGACTGGCAAAAGTCCTTAACTTTGATCGTTGCTTTGACTTTGTCTAGAGGTATTGGTTTGAAAAACGACTTGCCTTGGAAGTTGAAGTCTGACATGATGTTCTTTTCCAGAGTTACTTCTGGTCTGTTGGTCACCAGAGTTACCGGTCAAATGAACGTCGTTTTGATGGGTCGTAAGACCTGGGAA	MDWQKSLTLIVALTLSRGIGLKNDLPWKLKSDMMFFSRVTSGLLVTRVTGQMNVVLMGRKTWE	1038	852	909	530	1412	164	1196	898	TCA	S	48	V	GTT	0.000676183	0.000687426	0.000675817	0.000706274	0.00078576	0.000884436	0.000802175	0.000757869	-10.53029826	-10.50650781	-10.53108009	-10.46748444	-10.31362417	-10.14295536	-10.28379587	-10.36576346	0.216674095	0.363552446	0.247284221	0.101720976	0.231979158	6.106222613	4.653633263	6.247357874	6.122465688	-0.012128886	-0.007384258	0.055610232	-0.016873514	-0.022089678	F1	TRUE	substitution
291	ATGGACTGGCAAAAGTCCTTAACTTTGATCGTTGCTTTGACTTTGTCTAGAGGTATTGGTTTGAAAAACGACTTGCCTTGGAAGTTGAAGTCTGACTTGATGTTCTTTTCCAGAGTTACTTCTGGTCTGTTGGTCACCAGATCAACCGGTCAAATGAACGTCGTTTTGATGGGTCGTAAGACCTGGGAA	MDWQKSLTLIVALTLSRGIGLKNDLPWKLKSDLMFFSRVTSGLLVTRSTGQMNVVLMGRKTWE	1036	817	887	510	1279	121	1197	1179	ATG	M	33	L	TTG	0.00067488	0.000659187	0.00065946	0.000679622	0.000711747	0.000652541	0.000802845	0.00099502	-10.5330807	-10.56702516	-10.56642628	-10.52297955	-10.45634799	-10.58164413	-10.28259011	-9.972987091	0.076732711	-0.014618969	0.283836174	0.549992457	0.180284442	6.106222613	4.653633263	6.247357874	6.122465688	-0.006767762	-0.023269689	-0.000717466	-0.012818059	0.028660809	F1	TRUE	substitution
292	ATGGACTGGCAAAAGTCCTTAACTTTGATCGTTGCTTTGACTTTGTCTAGAGGTATTGGTTTGAAAAACGACTTGCCTTGGAAGTTGAAGTCTGACATGATGTTCTTTTCCTTTGTTACTTCTGGTCTGTTGGTCACCAGATCAACCGGTCAAATGAACGTCGTTTTGATGGGTCGTAAGACCTGGGAA	MDWQKSLTLIVALTLSRGIGLKNDLPWKLKSDMMFFSFVTSGLLVTRSTGQMNVVLMGRKTWE	1036	815	849	488	1505	99	1364	974	AGA	R	38	F	TTT	0.00067488	0.000657573	0.000631208	0.000650305	0.000837513	0.000533897	0.000914855	0.00082201	-10.5330807	-10.57056118	-10.62959583	-10.58659565	-10.22160077	-10.87115074	-10.09416961	-10.24855713	0.311479934	-0.300589567	0.535426217	0.338038516	0.324759225	6.106222613	4.653633263	6.247357874	6.122465688	0.004021164	0.003377616	-0.04331208	0.01509597	0.004664713	F1	TRUE	substitution
293	ATGGACTGGCAAAAGTCCTTAACTTTGATCGTTGCTTTGACTTTGTCTAGAGGTATTGGTTTGAAAAACGACTTGCCTTGGAAGTTGAAGCAGGACATGATGTTCTTTTCCAGAGTTACTTCTGGTCTGTTGGTCACCAGATCAACCGGTCAAATGAACGTCGTTTTGATGGGTCGTAAGACCTGGGAA	MDWQKSLTLIVALTLSRGIGLKNDLPWKLKQDMMFFSRVTSGLLVTRSTGQMNVVLMGRKTWE	1036	826	865	539	1397	98	1095	1232	TCT	S	31	Q	CAG	0.00067488	0.000666448	0.000643104	0.000718267	0.000777412	0.000528504	0.000734433	0.001039749	-10.5330807	-10.55121946	-10.60266025	-10.44319152	-10.32903224	-10.88579752	-10.41108239	-9.909548554	0.204048467	-0.334578065	0.191577863	0.533642969	0.197813165	6.106222613	4.653633263	6.247357874	6.122465688	-0.015935808	-0.008817455	-0.048374583	-0.02305416	0.026809823	F1	TRUE	substitution
294	ATGGACTGGCAAAAGTCCTTAACTTTGATCGTTGCTTTGACTTTGTCTAGAGGTATTGGTTTGAAAAACGACAAGCCTTGGAAGTTGAAGTCTGACATGATGTTCTTTTCCAGAGTTACTTCTGGTCTGTTGGTCACCAGATCAACCGGTCAAATGAACGTCGTTTTGATGGGTCGTAAGACCTGGGAA	MDWQKSLTLIVALTLSRGIGLKNDKPWKLKSDMMFFSRVTSGLLVTRSTGQMNVVLMGRKTWE	1033	878	890	488	302	19	217	56	TTG	L	25	K	AAG	0.000672926	0.000708404	0.000661691	0.000650305	0.000168059	0.000102465	0.000145545	4.73E-05	-10.53726445	-10.4631403	-10.56155505	-10.58659565	-12.5387438	-13.25257985	-12.74624631	-14.36898017	-2.00147935	-2.789439554	-2.184691262	-3.782384524	-2.487065408	6.106222613	4.653633263	6.247357874	6.122465688	-0.350361216	-0.2591777	-0.414020139	-0.286702294	-0.461823751	F1	TRUE	substitution
295	ATGGACTGGCAAAAGTCCTTAACTTTGATCGTTGCTTTGACTTTGTCTAGAGGTATTGGTTTGAAAAACGACTTGCCTTGGAAGTTGAAGTCTGACATGATGTTCTTTTCCAGAGTTACTTCTGGTTATTTGGTCACCAGATCAACCGGTCAAATGAACGTCGTTTTGATGGGTCGTAAGACCTGGGAA	MDWQKSLTLIVALTLSRGIGLKNDLPWKLKSDMMFFSRVTSGYLVTRSTGQMNVVLMGRKTWE	1032	834	901	507	1687	130	1209	930	CTG	L	43	Y	TAT	0.000672275	0.000672903	0.000669869	0.000675624	0.000938794	0.000701077	0.000810894	0.000784876	-10.53866174	-10.53731385	-10.54383328	-10.53149105	-10.05690428	-10.47813955	-10.26819901	-10.31524819	0.481757453	0.059174301	0.275634265	0.21624286	0.245938562	6.106222613	4.653633263	6.247357874	6.122465688	0.000574816	0.022706649	0.010273859	-0.013728064	-0.009124228	F1	TRUE	substitution
296	ATGGACTGGCAAAAGTCCTTAACTTTGATCGTTGCTCGGACTTTGTCTAGAGGTATTGGTTTGAAAAACGACTTGCCTTGGAAGTTGAAGTCTGACATGATGTTCTTTTCCAGAGTTACTTCTGGTCTGTTGGTCACCAGATCAACCGGTCAAATGAACGTCGTTTTGATGGGTCGTAAGACCTGGGAA	MDWQKSLTLIVARTLSRGIGLKNDLPWKLKSDMMFFSRVTSGLLVTRSTGQMNVVLMGRKTWE	1031	820	927	501	1705	255	1599	1864	TTG	L	13	R	CGG	0.000671623	0.000661607	0.000689199	0.000667629	0.00094881	0.001375189	0.001072473	0.001573127	-10.54006037	-10.56173733	-10.50279105	-10.54866619	-10.04159252	-9.506153928	-9.86484332	-9.31214895	0.498467856	1.055583399	0.637947726	1.236517243	0.846765563	6.106222613	4.653633263	6.247357874	6.122465688	0.06642781	0.024603529	0.158686533	0.026470778	0.106384841	F1	TRUE	substitution
297	ATGGACTGGCAAAAGTCCTTAACTTTGATCGTTGCTTTGACTTTGTCTAGAGGTATTGGTTTGAAAAACGACTTGCCTTGGAAGTTGAAGTCTGACATGATGTTCTTTTCCAGAGTTACTTCTGGTCTGTTGGTCACCAGATCAACCGGTCGGATGAACGTCGTTTTGATGGGTCGTAAGACCTGGGAA	MDWQKSLTLIVALTLSRGIGLKNDLPWKLKSDMMFFSRVTSGLLVTRSTGRMNVVLMGRKTWE	1031	856	966	566	1163	182	1205	1008	CAA	Q	51	R	CGG	0.000671623	0.000690653	0.000718195	0.000754247	0.000647194	0.000981508	0.000808211	0.000850704	-10.54006037	-10.49975044	-10.4433372	-10.37267474	-10.59351316	-9.992712725	-10.27298011	-10.19905517	-0.053452786	0.507037716	0.170357083	0.173619572	0.171988328	6.106222613	4.653633263	6.247357874	6.122465688	-0.019679192	-0.038047681	0.076982009	-0.025408615	-0.013949769	F1	TRUE	substitution
298	ATGGACTGGCAAAAGTCCTTAACTTTGATCGTTGCTTTGACTTTGTCTAGAGGTATTGGTTTGAAAAACGACTTGCCTTGGAAGTTGAAGTCTGACATGATGTTCTTTTCCAGAGTTACTTCTGGTCTGACTGTCACCAGATCAACCGGTCAAATGAACGTCGTTTTGATGGGTCGTAAGACCTGGGAA	MDWQKSLTLIVALTLSRGIGLKNDLPWKLKSDMMFFSRVTSGLTVTRSTGQMNVVLMGRKTWE	1029	799	860	510	1392	110	1209	1190	TTG	L	44	T	ACT	0.00067032	0.000644664	0.000639387	0.000679622	0.00077463	0.000593219	0.000810894	0.001004303	-10.54286172	-10.59916573	-10.61102372	-10.52297955	-10.33420505	-10.71914765	-10.26819901	-9.959589236	0.208656679	-0.119981918	0.342824711	0.563390312	0.275740695	6.106222613	4.653633263	6.247357874	6.122465688	-0.007283804	-0.008294354	-0.016411017	-0.006273254	0.03017763	F1	TRUE	substitution
299	ATGGACTGGCAAAAGTCCTTAACTTTGATCGTTGCTTTGACTTTGTCTAGAGGTATTGGTTTGAAAAACGACTTGCCTTGGAAGTTGAAGTCTGACATGATGTTCTTTTCCAGATGTACTTCTGGTCTGTTGGTCACCAGATCAACCGGTCAAATGAACGTCGTTTTGATGGGTCGTAAGACCTGGGAA	MDWQKSLTLIVALTLSRGIGLKNDLPWKLKSDMMFFSRCTSGLLVTRSTGQMNVVLMGRKTWE	1029	803	861	517	1494	128	1494	1151	GTT	V	39	C	TGT	0.00067032	0.000647891	0.00064013	0.00068895	0.000831392	0.000690291	0.001002048	0.000971389	-10.54286172	-10.59196125	-10.60934715	-10.50331252	-10.23218411	-10.50050737	-9.96283311	-10.00766298	0.310677616	0.091453884	0.646514037	0.495649539	0.403163577	6.106222613	4.653633263	6.247357874	6.122465688	0.018795134	0.003286541	0.015081823	0.027421214	0.022508445	F1	TRUE	substitution
300	ATGGACTGGCAAAAGTCCTTAACTTTGATCGTTGCTTTGACTTTGTCTAGAGGTATTGGTTTGAAAAACGACTTGCCTTGGAAGTTGAAGTCTGACATGATGTTCTTTTCCAGAGTTACTTCTGGTCTGTTGGTCACCTATTCAACCGGTCAAATGAACGTCGTTTTGATGGGTCGTAAGACCTGGGAA	MDWQKSLTLIVALTLSRGIGLKNDLPWKLKSDMMFFSRVTSGLLVTYSTGQMNVVLMGRKTWE	1025	838	898	450	1688	70	1153	877	AGA	R	47	Y	TAT	0.000667715	0.00067613	0.000667639	0.000599667	0.00093935	0.000377503	0.000773334	0.000740146	-10.5484808	-10.53041099	-10.54864494	-10.70355179	-10.05604935	-11.37122435	-10.33662075	-10.39990206	0.492431444	-0.840813355	0.212024194	0.303649732	0.257836963	6.106222613	4.653633263	6.247357874	6.122465688	-0.0100071	0.023918306	-0.123777079	-0.02078563	0.00077143	F1	TRUE	substitution
301	ATGGACTGGCAAAAGTCCTTAACTTTGATCGTTGCTTTGACTTTGTCTAGAGGTATTGGTTTGAAAAACGACTTGCCTTGGAAGTTGAAGTCTGACATGATGTTCTTTTCCAGAGTTACTTCTGGTCTGTTGGTCACCAGTTCAACCGGTCAAATGAACGTCGTTTTGATGGGTCGTAAGACCTGGGAA	MDWQKSLTLIVALTLSRGIGLKNDLPWKLKSDMMFFSRVTSGLLVTSSTGQMNVVLMGRKTWE	1022	798	876	496	1352	137	1219	1381	AGA	R	47	S	AGT	0.00066576	0.000643857	0.000651282	0.000660966	0.00075237	0.000738827	0.000817601	0.001165498	-10.55270951	-10.60097249	-10.58442951	-10.56313668	-10.3762691	-10.40247528	-10.25631513	-9.74483749	0.176440405	0.198497209	0.328114382	0.818299185	0.263305795	6.106222613	4.653633263	6.247357874	6.122465688	0.011560145	-0.011951381	0.031025662	-0.007905372	0.059036815	F1	TRUE	substitution
302	ATGGACTGGCAAAAGTCCTTAACTTTGATCGTTGCTTTGACTTTGTCTAGAGGTATTGGTTTGAAAAACGACTTGCCTTGGAAGTTGAAGTGGGACATGATGTTCTTTTCCAGAGTTACTTCTGGTCTGTTGGTCACCAGATCAACCGGTCAAATGAACGTCGTTTTGATGGGTCGTAAGACCTGGGAA	MDWQKSLTLIVALTLSRGIGLKNDLPWKLKWDMMFFSRVTSGLLVTRSTGQMNVVLMGRKTWE	1022	771	816	467	1007	77	997	531	TCT	S	31	W	TGG	0.00066576	0.000622072	0.000606674	0.000622321	0.000560382	0.000415253	0.000668703	0.000448139	-10.55270951	-10.65063038	-10.68679123	-10.65005425	-10.80130057	-11.23372082	-10.54634785	-11.12376704	-0.248591063	-0.583090447	0.140443384	-0.473712798	-0.361151931	6.106222613	4.653633263	6.247357874	6.122465688	-0.072794335	-0.060198781	-0.085389889	-0.028727554	-0.087236682	F1	TRUE	substitution
303	ATGGACTGGCAAAAGTCCTTAACTTTGATCGTTGCTTTGACTTTGTCTAGAGGTATTGGTTTGAAAAACGACTTGCCTATGAAGTTGAAGTCTGACATGATGTTCTTTTCCAGAGTTACTTCTGGTCTGTTGGTCACCAGATCAACCGGTCAAATGAACGTCGTTTTGATGGGTCGTAAGACCTGGGAA	MDWQKSLTLIVALTLSRGIGLKNDLPMKLKSDMMFFSRVTSGLLVTRSTGQMNVVLMGRKTWE	1022	795	820	472	1148	183	1000	786	TGG	W	27	M	ATG	0.00066576	0.000641436	0.000609648	0.000628984	0.000638847	0.000986901	0.000670715	0.000663347	-10.55270951	-10.60640638	-10.67973647	-10.63468994	-10.61224161	-9.984807527	-10.54201326	-10.55794959	-0.059532105	0.62159885	0.137723216	0.076740344	0.10723178	6.106222613	4.653633263	6.247357874	6.122465688	-0.026973593	-0.038737774	0.094045607	-0.029029358	-0.024917828	F1	TRUE	substitution
304	ATGGACTGGCAAAAGTCCTTAACTTTGATCGTTGCTTTGACTTTGTCTAGAGGTATTGGTTTGAAAAACGACTTGCCTTGGAAGTTGAAGTCTGACATGATGTTCTTTACGAGAGTTACTTCTGGTCTGTTGGTCACCAGATCAACCGGTCAAATGAACGTCGTTTTGATGGGTCGTAAGACCTGGGAA	MDWQKSLTLIVALTLSRGIGLKNDLPWKLKSDMMFFTRVTSGLLVTRSTGQMNVVLMGRKTWE	1021	812	851	548	1365	116	1219	961	TCC	S	37	T	ACG	0.000665109	0.000655153	0.000632695	0.000730261	0.000759605	0.000625576	0.000817601	0.000811038	-10.55412184	-10.57588151	-10.62620125	-10.4193009	-10.36246331	-10.64252637	-10.25631513	-10.26794247	0.191658535	-0.06664486	0.36988612	0.151358429	0.171508482	6.106222613	4.653633263	6.247357874	6.122465688	-0.009345245	-0.010223897	-0.008466594	-0.003270778	-0.016470036	F1	TRUE	substitution
305	ATGGACTGGCAAAAGTCCTTAACTTTGATCGTTGCTTTGACTTTGTCTAGAGGTATTGGTTTGAAAAACGACTTGCCTTGGAAGTTGAGTTCTGACATGATGTTCTTTTCCAGAGTTACTTCTGGTCTGTTGGTCACCAGATCAACCGGTCAAATGAACGTCGTTTTGATGGGTCGTAAGACCTGGGAA	MDWQKSLTLIVALTLSRGIGLKNDLPWKLSSDMMFFSRVTSGLLVTRSTGQMNVVLMGRKTWE	1018	821	871	498	1134	115	1293	1069	AAG	K	30	S	AGT	0.000663155	0.000662414	0.000647565	0.000663631	0.000631056	0.000620183	0.000867234	0.000902185	-10.55836714	-10.55997902	-10.59268767	-10.55733105	-10.62994362	-10.65501731	-10.17129098	-10.11428896	-0.071576471	-0.095038299	0.421396682	0.443042097	0.174910105	6.106222613	4.653633263	6.247357874	6.122465688	-0.005125692	-0.040104989	-0.012695727	0.002444342	0.01655256	F1	TRUE	substitution
306	ATGGACTGGCAAAAGTCCTTAACTTTGATCGTTGCTTTGACTTTGTCTAGAGGTATTGGTTTGAAAAACGACTTGCCTTGGAAGTTGAAGTCTGACATGATGTTCTTTTCCAGAGTTACTTCTGGTCTGTTGGTCACCAGATCAACCGGTCAAATGAACGTCGTTTTGATGGTGCGTAAGACCTGGGAA	MDWQKSLTLIVALTLSRGIGLKNDLPWKLKSDMMFFSRVTSGLLVTRSTGQMNVVLMVRKTWE	1017	852	844	475	292	27	233	33	GGT	G	58	V	GTG	0.000662503	0.000687426	0.000627491	0.000632981	0.000162494	0.000145608	0.000156277	2.79E-05	-10.55978503	-10.50650781	-10.63811739	-10.62554928	-12.58732398	-12.74561986	-12.6436114	-15.13194098	-2.027538955	-2.239112056	-2.005494013	-4.506391693	-2.133325506	6.106222613	4.653633263	6.247357874	6.122465688	-0.299435248	-0.262135853	-0.332050217	-0.266820278	-0.543791304	F1	TRUE	substitution
307	ATGGACTGGCAAAAGTCCTTAACTTTGATCGTTGCTTTGACTTTGTCTAGAGGTATTGGTTTGAAAAACGACTTGCCTTGGAAGTTGAAGTCTGACATGATGTTCTTTTCCAGAGTTACTTCTGGTCTGTTGGTCTAGAGATCAACCGGTCAAATGAACGTCGTTTTGATGGGTCGTAAGACCTGGGAA	MDWQKSLTLIVALTLSRGIGLKNDLPWKLKSDMMFFSRVTSGLLV*RSTGQMNVVLMGRKTWE	1014	807	809	499	350	38	324	90	ACC	T	46	*	TAG	0.000660549	0.000651118	0.00060147	0.000664964	0.00019477	0.00020493	0.000217312	7.60E-05	-10.56404705	-10.58479256	-10.69922068	-10.55443698	-12.32593743	-12.25257985	-12.16794754	-13.684482	-1.761890375	-1.667787288	-1.468726858	-3.130045018	-1.714838832	6.106222613	4.653633263	6.247357874	6.122465688	-0.239466794	-0.231980784	-0.246952804	-0.20726572	-0.387969962	F1	TRUE	stop
308	ATGGACTGGCAAGGGTCCTTAACTTTGATCGTTGCTTTGACTTTGTCTAGAGGTATTGGTTTGAAAAACGACTTGCCTTGGAAGTTGAAGTCTGACATGATGTTCTTTTCCAGAGTTACTTCTGGTCTGTTGGTCACCAGATCAACCGGTCAAATGAACGTCGTTTTGATGGGTCGTAAGACCTGGGAA	MDWQGSLTLIVALTLSRGIGLKNDLPWKLKSDMMFFSRVTSGLLVTRSTGQMNVVLMGRKTWE	1013	855	896	557	1882	188	1956	1607	AAG	K	5	G	GGG	0.000659897	0.000689847	0.000666152	0.000742254	0.001047309	0.001013865	0.001311918	0.001356231	-10.56547053	-10.50143682	-10.55186165	-10.39579947	-9.899097629	-9.945918513	-9.574106888	-9.526180881	0.666372904	0.555518304	0.977754764	0.869618587	0.767995746	6.106222613	4.653633263	6.247357874	6.122465688	0.064509699	0.043663252	0.084203073	0.064172522	0.064846876	F1	TRUE	substitution
309	ATGGACTGGCAAAAGTCCTTAACTTTGATCGTTGCTTTGACTTTGTCTAGAGGTATTGGTTTGAAAAACGACTTGCCTTGGAAGTTGAAGTCTGACATGATGTTCTTTTCCAGAGTTACTTCTGGTCTGTTGGTCACCAGATCAACCTAGCAAATGAACGTCGTTTTGATGGGTCGTAAGACCTGGGAA	MDWQKSLTLIVALTLSRGIGLKNDLPWKLKSDMMFFSRVTSGLLVTRST*QMNVVLMGRKTWE	1010	791	833	450	360	27	240	156	GGT	G	50	*	TAG	0.000657943	0.000638209	0.000619313	0.000599667	0.000200335	0.000145608	0.000160972	0.000131657	-10.56974941	-10.61368354	-10.65704389	-10.70355179	-12.28529544	-12.74561986	-12.60090695	-12.89093288	-1.715546032	-2.13193632	-1.943863059	-2.187381081	-2.03789969	6.106222613	4.653633263	6.247357874	6.122465688	-0.270614878	-0.226720011	-0.316086656	-0.259982296	-0.281247461	F1	TRUE	stop
310	ATGGACTGGCAAAAGTCCTTAACTTTGATCGTTGCTTTGACTTTGTCTAGAGGTATTGGTTTGAAAAACGACTTGCCTTGGAAGTTGAAGTCTGACATGATGTTCTTTTCCAGAGTTACTTCTGGTAGTTTGGTCACCAGATCAACCGGTCAAATGAACGTCGTTTTGATGGGTCGTAAGACCTGGGAA	MDWQKSLTLIVALTLSRGIGLKNDLPWKLKSDMMFFSRVTSGSLVTRSTGQMNVVLMGRKTWE	1009	829	895	472	1147	140	1195	1373	CTG	L	43	S	AGT	0.000657292	0.000668869	0.000665408	0.000628984	0.000638291	0.000755006	0.000801504	0.001158747	-10.57117853	-10.54598914	-10.5534727	-10.63468994	-10.61349887	-10.37122435	-10.28500264	-9.753219184	-0.042320333	0.174764787	0.268470062	0.881470752	0.221617425	6.106222613	4.653633263	6.247357874	6.122465688	0.00648392	-0.036783982	0.027490777	-0.014522936	0.066188703	F1	TRUE	substitution
311	ATGGACTGGCAAAAGTCCTTAACTTTGATCGCGGCTTTGACTTTGTCTAGAGGTATTGGTTTGAAAAACGACTTGCCTTGGAAGTTGAAGTCTGACATGATGTTCTTTTCCAGAGTTACTTCTGGTCTGTTGGTCACCAGATCAACCGGTCAAATGAACGTCGTTTTGATGGGTCGTAAGACCTGGGAA	MDWQKSLTLIAALTLSRGIGLKNDLPWKLKSDMMFFSRVTSGLLVTRSTGQMNVVLMGRKTWE	1009	820	939	477	1337	172	1251	1005	GTT	V	11	A	GCG	0.000657292	0.000661607	0.000698121	0.000635647	0.000744023	0.000927579	0.000839064	0.000848172	-10.57117853	-10.56173733	-10.48423523	-10.61948753	-10.39236479	-10.07424261	-10.21893147	-10.20335531	0.178813741	0.487494717	0.265303758	0.416132221	0.340717989	6.106222613	4.653633263	6.247357874	6.122465688	0.00091201	-0.011681972	0.074071127	-0.014874239	0.013505992	F1	TRUE	substitution
312	ATGGACTGGCAAAAGTCCTTAACTTTGATCTGGGCTTTGACTTTGTCTAGAGGTATTGGTTTGAAAAACGACTTGCCTTGGAAGTTGAAGTCTGACATGATGTTCTTTTCCAGAGTTACTTCTGGTCTGTTGGTCACCAGATCAACCGGTCAAATGAACGTCGTTTTGATGGGTCGTAAGACCTGGGAA	MDWQKSLTLIWALTLSRGIGLKNDLPWKLKSDMMFFSRVTSGLLVTRSTGQMNVVLMGRKTWE	1007	796	845	505	426	51	261	146	GTT	V	11	W	TGG	0.000655989	0.000642243	0.000628235	0.000672959	0.000237063	0.000275038	0.000175057	0.000123217	-10.57404102	-10.60459281	-10.63640904	-10.53719341	-12.04243892	-11.82808202	-12.47989155	-12.98651054	-1.468397898	-1.223489217	-1.843482503	-2.449317128	-1.655940201	6.106222613	4.653633263	6.247357874	6.122465688	-0.223755023	-0.198665018	-0.180775704	-0.248845028	-0.310902218	F1	TRUE	substitution
313	ATGGACTGGCAAAAGTCCTTAACTTTGATCGTTGCTTTGACTTTGTCTAGAGGTATTGGTTTGAAAAACGACTTGCCTTGGAAGTTGAAGTCTGACATGAGGTTCTTTTCCAGAGTTACTTCTGGTCTGTTGGTCACCAGATCAACCGGTCAAATGAACGTCGTTTTGATGGGTCGTAAGACCTGGGAA	MDWQKSLTLIVALTLSRGIGLKNDLPWKLKSDMRFFSRVTSGLLVTRSTGQMNVVLMGRKTWE	1007	833	865	484	1289	145	1220	818	ATG	M	34	R	AGG	0.000655989	0.000672096	0.000643104	0.000644975	0.000717312	0.00078197	0.000818272	0.000690353	-10.57404102	-10.53904474	-10.60266025	-10.59846975	-10.44511199	-10.32059828	-10.25513211	-10.50037806	0.12892903	0.218446467	0.347528141	0.098091687	0.173687748	6.106222613	4.653633263	6.247357874	6.122465688	-0.011548018	-0.01734463	0.033997055	-0.005751406	-0.022500563	F1	TRUE	substitution
314	ATGGACTGGCAAAAGTCCTTAACTTTGATCGTTGCTTTGACTTTGTCTAGAGGTATTGGTTTGAAAAACGACTTGCCTTGGAAGTTGAAGTCTGACATGATGTTCTTTTCCAGAGTTACTTCTGGTCTGTTGGTCACCAGATCAACCGGTCAAATGAACGTCGTTTTGATGGGTCGTAAGACCTGGTGT	MDWQKSLTLIVALTLSRGIGLKNDLPWKLKSDMMFFSRVTSGLLVTRSTGQMNVVLMGRKTWC	1007	854	911	534	1227	178	1284	466	GAA	E	63	C	TGT	0.000655989	0.00068904	0.000677304	0.000711604	0.00068281	0.000959936	0.000861198	0.000393282	-10.57404102	-10.50312517	-10.52790933	-10.45663705	-10.51622901	-10.02477393	-10.18136806	-11.31214895	0.057812015	0.478351233	0.346541275	-0.855511896	0.202176645	6.106222613	4.653633263	6.247357874	6.122465688	-0.015639185	-0.02541747	0.072709228	-0.0058609	-0.130461582	F1	TRUE	substitution
315	ATGGACTGGCAAAAGTCCTTAACTTTGATCGTTGCTTTGACTTTGTCTAGAGGTATTGGTTTGAAAAACGACTTGCCTTGGAAGTTGAAGTCTGACATGATGTTCTTTTCCAGAGTTACTTCTGGTCTGTTGGTCACCAGATCAACCGGTCAAATGAACGTCGTTTTGATGGTTCGTAAGACCTGGGAA	MDWQKSLTLIVALTLSRGIGLKNDLPWKLKSDMMFFSRVTSGLLVTRSTGQMNVVLMVRKTWE	1005	846	865	481	262	31	217	32	GGT	G	58	V	GTT	0.000654686	0.000682585	0.000643104	0.000640977	0.0001458	0.00016718	0.000145545	2.70E-05	-10.5769092	-10.51670357	-10.60266025	-10.6074399	-12.74372554	-12.54631105	-12.74624631	-15.17633509	-2.166816335	-2.029607481	-2.143586059	-4.568895193	-2.155201197	6.106222613	4.653633263	6.247357874	6.122465688	-0.291493341	-0.277945909	-0.300845028	-0.282141653	-0.550867558	F1	TRUE	substitution
316	ATGGACTGGCAAAAGTCCTTAACTTTGATCGTTGCTTTGACTTTGTCTAGAGGTATGGGTTTGAAAAACGACTTGCCTTGGAAGTTGAAGTCTGACATGATGTTCTTTTCCAGAGTTACTTCTGGTCTGTTGGTCACCAGATCAACCGGTCAAATGAACGTCGTTTTGATGGGTCGTAAGACCTGGGAA	MDWQKSLTLIVALTLSRGMGLKNDLPWKLKSDMMFFSRVTSGLLVTRSTGQMNVVLMGRKTWE	1004	842	931	534	1647	93	1295	1391	ATT	I	19	M	ATG	0.000654035	0.000679358	0.000692173	0.000711604	0.000916534	0.00050154	0.000868575	0.001173938	-10.57834544	-10.523541	-10.49657922	-10.45663705	-10.0915237	-10.96134855	-10.16906116	-9.73442839	0.486821735	-0.43780755	0.327518056	0.722208664	0.407169896	6.106222613	4.653633263	6.247357874	6.122465688	0.007654993	0.023281521	-0.06375036	-0.007971534	0.048158048	F1	TRUE	substitution
317	ATGGACTGGCAAAAGTCCTTAACTTTGATCGTTGCTTTGACTTTGTCTAGAGGTATTGGTTTGAAAAACGACTTGCCTTGGAAGTTGAAGTCTGACATGATGTTCTTTTCCAGAGTTACTTCTGGTCTGTTGGTCACCAGATCAACCGGTCAAATGAACGTCGTTTTGATGGGTCGTAAGACCTGGAAG	MDWQKSLTLIVALTLSRGIGLKNDLPWKLKSDMMFFSRVTSGLLVTRSTGQMNVVLMGRKTWK	1000	789	784	500	1114	263	1191	552	GAA	E	63	K	AAG	0.000651429	0.000636595	0.000582883	0.000666296	0.000619927	0.001418333	0.000798821	0.000465862	-10.58410471	-10.61733594	-10.74450673	-10.5515487	-10.65561502	-9.461588376	-10.28983985	-11.06781064	-0.071510318	1.155747561	0.454666885	-0.516261937	0.191578284	6.106222613	4.653633263	6.247357874	6.122465688	-0.016980897	-0.04009748	0.173605738	0.006135686	-0.092053829	F1	TRUE	substitution
318	ATGGACTGGCAAAAGTCCTTAACTTTGATCGTTGCTTTGACTTTGTCTAGAGGTATTGGTTTGAAAAACGACTTGCCTTGGAAGTTGAAGTCTGACATGATGTTCTTTTCCAGAGTTTTGTCTGGTCTGTTGGTCACCAGATCAACCGGTCAAATGAACGTCGTTTTGATGGGTCGTAAGACCTGGGAA	MDWQKSLTLIVALTLSRGIGLKNDLPWKLKSDMMFFSRVLSGLLVTRSTGQMNVVLMGRKTWE	1000	805	869	491	262	34	191	50	ACT	T	40	L	TTG	0.000651429	0.000649505	0.000646078	0.000654303	0.0001458	0.000183359	0.000128106	4.22E-05	-10.58410471	-10.58837245	-10.59600421	-10.57775377	-12.74372554	-12.41304452	-12.93036872	-14.5324789	-2.159620833	-1.82467207	-2.334364508	-3.954725133	-2.246992671	6.106222613	4.653633263	6.247357874	6.122465688	-0.29021886	-0.277129113	-0.270320405	-0.303308608	-0.481335074	F1	TRUE	substitution
319	ATGGACTGGCAAAAGTCCTTAACTTTGATCGTTGCTTTGACTTTGTCTAGAGGTATTGGTTTGAAAAACGACTTGCCTTGGAAGTTGAAGTCTGACATGATGTTCTTTTCCAGAGTTACTTCTGGTCTGTTGGTCACCTGTTCAACCGGTCAAATGAACGTCGTTTTGATGGGTCGTAAGACCTGGGAA	MDWQKSLTLIVALTLSRGIGLKNDLPWKLKSDMMFFSRVTSGLLVTCSTGQMNVVLMGRKTWE	1000	733	901	518	1087	99	1096	1097	AGA	R	47	C	TGT	0.000651429	0.000591412	0.000669869	0.000690283	0.000604901	0.000533897	0.000735103	0.000925816	-10.58410471	-10.72354804	-10.54383328	-10.5005247	-10.69101232	-10.87115074	-10.40976546	-10.07698728	-0.10690761	-0.147602706	0.134067818	0.423537414	0.013580104	6.106222613	4.653633263	6.247357874	6.122465688	-0.024979995	-0.0441156	-0.020525065	-0.029434926	0.014344362	F1	TRUE	substitution
320	ATGGACTGGCAAAAGTCCTTAACTTTGATCGTTGCTTTGACTTTGTCTAGAGGTATTGGTTTGAAAAACGACTTGCCTTGGAAGTTGAAGTCTGACATGATGTTCTTTTCCGTGGTTACTTCTGGTCTGTTGGTCACCAGATCAACCGGTCAAATGAACGTCGTTTTGATGGGTCGTAAGACCTGGGAA	MDWQKSLTLIVALTLSRGIGLKNDLPWKLKSDMMFFSVVTSGLLVTRSTGQMNVVLMGRKTWE	999	818	882	514	1534	144	1507	1332	AGA	R	38	V	GTG	0.000650777	0.000659994	0.000655743	0.000684952	0.000853651	0.000776578	0.001010767	0.001124145	-10.58554812	-10.56526039	-10.57458173	-10.51170844	-10.19406577	-10.33058236	-9.950333842	-9.796956727	0.391482349	0.23467803	0.624247887	0.714751709	0.507865118	6.106222613	4.653633263	6.247357874	6.122465688	0.03068274	0.012459081	0.036414706	0.024950775	0.047313819	F1	TRUE	substitution
321	ATGGACTGGCAAAAGTCCTTAACTTTGATCGTTGCTTTGACTTTGTCTAGAGGTATTGGTTTGAAAAACGACTTGCCTTGGAAGTTGAAGAAGGACATGATGTTCTTTTCCAGAGTTACTTCTGGTCTGTTGGTCACCAGATCAACCGGTCAAATGAACGTCGTTTTGATGGGTCGTAAGACCTGGGAA	MDWQKSLTLIVALTLSRGIGLKNDLPWKLKKDMMFFSRVTSGLLVTRSTGQMNVVLMGRKTWE	999	796	789	469	1351	140	1118	888	TCT	S	31	K	AAG	0.000650777	0.000642243	0.0005866	0.000624986	0.000751814	0.000755006	0.000749859	0.00074943	-10.58554812	-10.60459281	-10.73533508	-10.64388887	-10.37733658	-10.37122435	-10.38109307	-10.38191923	0.208211541	0.233368458	0.354242014	0.261969645	0.247669052	6.106222613	4.653633263	6.247357874	6.122465688	-0.004476913	-0.008344884	0.036219649	-0.005006499	-0.003947328	F1	TRUE	substitution
322	ATGGACTGGCAAAAGTCCTTAACTTTGATCGTTGCTTTGACTTTGTCTAGAGGTATTGGTTTGAAAAACGACTTGCCTTGGAAGTTGAAGTCTGACATGATGTTCTTTTCCAGAGTTACTTCTGGTCTGTTGGTCACCAGATCAACCGGTCAAATGAACGTCGTTTTGATGCTGCGTAAGACCTGGGAA	MDWQKSLTLIVALTLSRGIGLKNDLPWKLKSDMMFFSRVTSGLLVTRSTGQMNVVLMLRKTWE	999	819	933	475	285	32	187	46	GGT	G	58	L	CTG	0.000650777	0.0006608	0.00069366	0.000632981	0.000158599	0.000172573	0.000125424	3.88E-05	-10.58554812	-10.56349779	-10.4934833	-10.62554928	-12.62233043	-12.50050737	-12.96090308	-14.65277314	-2.036782309	-1.93700958	-2.46741978	-4.027223856	-2.252101044	6.106222613	4.653633263	6.247357874	6.122465688	-0.302561975	-0.263185111	-0.287052799	-0.318071151	-0.489542925	F1	TRUE	substitution
323	ATGGACTGGCAAAAGTCCTTAACTTTGATCGTTGCTTTGACTTTGTCTAGAGGTATTGGTTTGAAAAACGACTTGCCTTGGAAGTTGAAGTCTGACATGATGTTCTTTTCCAGAGTTACTTCTGGTCTGTTGGTCACCCGTTCAACCGGTCAAATGAACGTCGTTTTGATGGGTCGTAAGACCTGGGAA	MDWQKSLTLIVALTLSRGIGLKNDLPWKLKSDMMFFSRVTSGLLVTRSTGQMNVVLMGRKTWE	997	847	898	530	1600	127	1267	1002	AGA	R	47	R	CGT	0.000649475	0.000683392	0.000667639	0.000706274	0.000890379	0.000684898	0.000849795	0.00084564	-10.5884393	-10.51499927	-10.54864494	-10.46748444	-10.13329235	-10.51182268	-10.20059673	-10.2076683	0.455146945	0.003176589	0.348048206	0.259816135	0.30393217	6.106222613	4.653633263	6.247357874	6.122465688	-0.001128998	0.019685961	0.001933138	-0.005693705	-0.004191135	F1	TRUE	silent
324	ATGGACTGGCAAAAGTCCTTAACTTTGATCGTTGCTTTGACTTTGTCTAGAGGTATTGGTTTGAAAAACGACTTGCCTTGGAAGTTGAAGTCTGACATGATGTTCTTTTCCAGAGTTACTTCTGGTCTGTTGGTCACCAGATCAACCGGTCAAATGAACGTCGTTTTTATGGGTCGTAAGACCTGGGAA	MDWQKSLTLIVALTLSRGIGLKNDLPWKLKSDMMFFSRVTSGLLVTRSTGQMNVVFMGRKTWE	997	753	860	477	1549	118	1199	960	TTG	L	56	F	TTT	0.000649475	0.000607549	0.000639387	0.000635647	0.000861998	0.000636362	0.000804187	0.000810194	-10.5884393	-10.68471137	-10.61102372	-10.61948753	-10.18002711	-10.61786432	-10.2801816	-10.2694445	0.408412184	0.066847057	0.330842125	0.350043031	0.340442578	6.106222613	4.653633263	6.247357874	6.122465688	0.008720243	0.014380869	0.011416697	-0.007602727	0.006023789	F1	TRUE	substitution
325	ATGGACTGGCAAAAGTCCTTAACTTTGATCGTTGCTTTGACTTTGTCTAGAGGTATTGGTTTGAAAAACGACTTGCCTTGGAAGTTGAAGTCTGACATGATGTTCTTTTCCAGAGTTACTTCTGGTCTGTTGGTCACCAGATCAACCGGTCAAATGAAGGTCGTTTTGATGGGTCGTAAGACCTGGGAA	MDWQKSLTLIVALTLSRGIGLKNDLPWKLKSDMMFFSRVTSGLLVTRSTGQMKVVLMGRKTWE	995	835	854	450	676	39	352	117	AAC	N	53	K	AAG	0.000648172	0.00067371	0.000634926	0.000599667	0.000376185	0.000210323	0.000236092	9.87E-05	-10.59133628	-10.53558504	-10.62112431	-10.70355179	-11.3762691	-12.21510515	-12.04836592	-13.30597037	-0.784932829	-1.679520107	-1.42724161	-2.602418581	-1.553380858	6.106222613	4.653633263	6.247357874	6.122465688	-0.225681645	-0.121081557	-0.248700378	-0.202662912	-0.328235405	F1	TRUE	substitution
326	ATGGACTGGCAAAAGTCCTTAACTTTGATCGTTGCTTTGACTTTGTCTAGAGGTATTGGTTTGAAAAACGACTTGCCTTGGAAGTTGAAGTCTGACATGATGTTCTTTTCCAGAGTTACTTCTGGTCTGTTGGTCACCAGATCAACCGGTCAAATGAACGTCGTTTTGATGGGTCGTCTGACCTGGGAA	MDWQKSLTLIVALTLSRGIGLKNDLPWKLKSDMMFFSRVTSGLLVTRSTGQMNVVLMGRLTWE	993	819	845	470	1628	204	1261	658	AAG	K	60	L	CTG	0.000646869	0.0006608	0.000628235	0.000626318	0.000905961	0.001100152	0.000845771	0.000555321	-10.59423908	-10.56349779	-10.63640904	-10.64081604	-10.10826356	-9.828082023	-10.20744498	-10.81439132	0.485975526	0.735415762	0.42896406	-0.173575282	0.457469793	6.106222613	4.653633263	6.247357874	6.122465688	0.013234705	0.023185464	0.110998355	0.003283946	-0.053256994	F1	TRUE	substitution
327	ATGGACTGGCAAAAGTCCTTAACTTTGATCGTTGCTTTGACTTTGTCTAGAGGTATTGGTTTGAAAAACGACTTGCCTTGGAAGTTGAAGTCTGACATGATGTTCTTTTCCAGAGTTACTTCTGGTCTGTTGGTCACCAGATCAACCGGTCAAATGAACTCGGTTTTGATGGGTCGTAAGACCTGGGAA	MDWQKSLTLIVALTLSRGIGLKNDLPWKLKSDMMFFSRVTSGLLVTRSTGQMNSVLMGRKTWE	992	817	796	487	922	158	1023	357	GTC	V	54	S	TCG	0.000646217	0.000659187	0.000591804	0.000648973	0.000513081	0.000852078	0.000686141	0.000301291	-10.59569268	-10.56702516	-10.72259195	-10.58955502	-10.9285256	-10.19672662	-10.50920711	-11.69655483	-0.33283292	0.370298542	0.21338484	-1.106999807	-0.05972404	6.106222613	4.653633263	6.247357874	6.122465688	-0.045198076	-0.069761486	0.056615046	-0.020634666	-0.158933467	F1	TRUE	substitution
328	ATGGACTGGCAAAAGTCCTTAACTTTGATCGTTGCTGTGACTTTGTCTAGAGGTATTGGTTTGAAAAACGACTTGCCTTGGAAGTTGAAGTCTGACATGATGTTCTTTTCCAGAGTTACTTCTGGTCTGTTGGTCACCAGATCAACCGGTCAAATGAACGTCGTTTTGATGGGTCGTAAGACCTGGGAA	MDWQKSLTLIVAVTLSRGIGLKNDLPWKLKSDMMFFSRVTSGLLVTRSTGQMNVVLMGRKTWE	991	790	836	532	2035	182	1561	1859	TTG	L	13	V	GTG	0.000645566	0.000637402	0.000621543	0.000708939	0.001132451	0.000981508	0.001046986	0.001568907	-10.59714774	-10.61550858	-10.65185744	-10.46205055	-9.786335462	-9.992712725	-9.899542721	-9.31602404	0.810812282	0.622795859	0.752314721	1.146026511	0.781563501	6.106222613	4.653633263	6.247357874	6.122465688	0.077141585	0.060059272	0.094223898	0.039159848	0.096140048	F1	TRUE	substitution
329	ATGGACTGGCAAAAGTCCTTAACTTTGATCGTTGCTTTGACTTTGTCTAGAGGTATTGGTTTGAAAAACGACTTGCCTTGGAAGTTGAAGTCTGACATGATGTTCTTTTCCAGAGTTACTTCTGGTCTGTTGGTCACCAGATCAACCGGTCAAATGACGGTCGTTTTGATGGGTCGTAAGACCTGGGAA	MDWQKSLTLIVALTLSRGIGLKNDLPWKLKSDMMFFSRVTSGLLVTRSTGQMTVVLMGRKTWE	991	763	834	505	2050	105	1052	841	AAC	N	53	T	ACG	0.000645566	0.000615617	0.000620056	0.000672959	0.001140798	0.000566254	0.000705592	0.000709764	-10.59714774	-10.66567818	-10.655313	-10.53719341	-9.775740347	-10.78626185	-10.46887855	-10.4603731	0.821407397	-0.120583667	0.186434447	0.076820304	0.131627375	6.106222613	4.653633263	6.247357874	6.122465688	-0.020062735	0.061261975	-0.016500646	-0.023624824	-0.024908776	F1	TRUE	substitution
330	ATGGACTGGCAAAAGTCCTTAACTTTGATCGTTGCTTTGACTTTGTCTAGAGGTATTGGTTTGAAAAACGACTTGCCTTGGAAGTTGAAGTCTGACATGATGTTCTTTTCCAGAGTTACTTCTGGTCTGTTGGTCACCAGATCAACCGGTCAAATGAACGTCGTTTTGATGTCGCGTAAGACCTGGGAA	MDWQKSLTLIVALTLSRGIGLKNDLPWKLKSDMMFFSRVTSGLLVTRSTGQMNVVLMSRKTWE	990	806	902	456	1093	312	453	898	GGT	G	58	S	TCG	0.000644915	0.000650312	0.000670613	0.000607662	0.00060824	0.001682585	0.000303834	0.000757869	-10.59860428	-10.5865814	-10.54223295	-10.68444297	-10.68307086	-9.215105146	-11.6844303	-10.36576346	-0.08446658	1.371476252	-1.142197352	0.318679512	0.117106466	6.106222613	4.653633263	6.247357874	6.122465688	-0.0195476	-0.041568209	0.205737994	-0.171037123	0.002473008	F1	TRUE	substitution
331	ATGGACTGGCAAAAGTCCTTAACTTTGATCGTTGCTTTGACTTTGTCTAGAGGTATTGGTTTGAAAAACGACTTGCCTTGGAAGTTGAAGTCTGACATGATGTTCTTTTCCAGAGTTACTTCTGGTCTGTTGGTCACCAGATCAACCGGTCAAATGAACGTCGTTTTGATGGGTTAGAAGACCTGGGAA	MDWQKSLTLIVALTLSRGIGLKNDLPWKLKSDMMFFSRVTSGLLVTRSTGQMNVVLMG*KTWE	989	789	856	463	338	27	265	171	CGT	R	59	*	TAG	0.000644263	0.000636595	0.000636413	0.00061699	0.000188093	0.000145608	0.000177739	0.000144316	-10.60006228	-10.61733594	-10.61774959	-10.6624646	-12.3762691	-12.74561986	-12.45794899	-12.75848258	-1.776206825	-2.128283926	-1.840199406	-2.096017977	-1.968108692	6.106222613	4.653633263	6.247357874	6.122465688	-0.259692335	-0.233605914	-0.315542641	-0.248480767	-0.270903903	F1	TRUE	stop
332	ATGGACTGGCAAAAGTCCTTAACTTTGATCGTTGCTTTGACTTTGTCTAGAGGTATTGGTTTGAAAAACGACTTGCCTTGGAAGTTGAAGTCTGACATGATGTTCTTTTCCATGGTTACTTCTGGTCTGTTGGTCACCAGATCAACCGGTCAAATGAACGTCGTTTTGATGGGTCGTAAGACCTGGGAA	MDWQKSLTLIVALTLSRGIGLKNDLPWKLKSDMMFFSMVTSGLLVTRSTGQMNVVLMGRKTWE	987	841	805	462	1971	120	1298	1138	AGA	R	38	M	ATG	0.00064296	0.000678551	0.000598496	0.000615658	0.001096836	0.000647148	0.000870588	0.000960418	-10.60298272	-10.52525544	-10.7063716	-10.66558394	-9.83243648	-10.59361677	-10.16572288	-10.02405025	0.770546236	-0.068361333	0.540648726	0.641533692	0.591091209	6.106222613	4.653633263	6.247357874	6.122465688	0.027349972	0.055488476	-0.008722258	0.01567541	0.039024534	F1	TRUE	substitution
333	ATGGACTGGCAAAAGTCCTTAACTTTGATCGTTGCTTTGACTTTGTCTAGAGGTATTGGTTTGAAAAACGACTTGCCTTGGAAGTTGAAGTCTGACATGATGTTCTTTTCCAGAGTTACTTCTGGTCTGTTGGTCACCAGATCAACCGGTTGTATGAACGTCGTTTTGATGGGTCGTAAGACCTGGGAA	MDWQKSLTLIVALTLSRGIGLKNDLPWKLKSDMMFFSRVTSGLLVTRSTGCMNVVLMGRKTWE	987	748	814	505	1331	167	1313	852	CAA	Q	51	C	TGT	0.00064296	0.000603515	0.000605187	0.000672959	0.000740684	0.000900614	0.000880648	0.000719047	-10.60298272	-10.69432297	-10.69033159	-10.53719341	-10.39885369	-10.11680307	-10.14914634	-10.44162547	0.204129031	0.577519894	0.541185248	0.095567934	0.372657139	6.106222613	4.653633263	6.247357874	6.122465688	0.003463314	-0.00880831	0.087480155	0.015734937	-0.022786286	F1	TRUE	substitution
334	ATGGACTGGCAAAAGTCCTTAACTTTGATCGTTGCTTTGACTTTGTCTAGAGGTATTGGTTTGAAAAACGACTTGCCTTGGAAGTTGAAGTCTGACATGATGTTCTTTTCCAGAGTTACTTCTGGTCTGTTGGTCACCAGATCAACCGGTCAAATGAACGTCGTTTTGATGTCTCGTAAGACCTGGGAA	MDWQKSLTLIVALTLSRGIGLKNDLPWKLKSDMMFFSRVTSGLLVTRSTGQMNVVLMSRKTWE	985	798	875	485	1125	209	484	741	GGT	G	58	S	TCT	0.000641657	0.000643857	0.000650539	0.000646307	0.000626048	0.001127116	0.000324626	0.000625369	-10.60590908	-10.60097249	-10.58607737	-10.59549205	-10.64143926	-9.793148233	-11.58893431	-10.64300536	-0.035530179	0.807824258	-1.002856938	-0.047513314	-0.041521746	6.106222613	4.653633263	6.247357874	6.122465688	-0.037499123	-0.036013198	0.121783421	-0.155577241	-0.038985048	F1	TRUE	substitution
335	ATGGACTGGCAAAAGTCCTTAACTTTGATCGTTGCTTTGACTTTGTCTAGAGGTATTGGTTTGAAAAACGACTTGCCTTGGAAGTTGAAGTCTGACATGATGTTCTTTTCCAGAGTTACTTCTGGTCTGTTGGTCACCAGATCAACCGGTCAAATGATGGTCGTTTTGATGGGTCGTAAGACCTGGGAA	MDWQKSLTLIVALTLSRGIGLKNDLPWKLKSDMMFFSRVTSGLLVTRSTGQMMVVLMGRKTWE	985	732	855	539	1310	123	932	764	AAC	N	53	M	ATG	0.000641657	0.000590605	0.000635669	0.000718267	0.000728998	0.000663327	0.000625106	0.00064478	-10.60590908	-10.72551759	-10.61943596	-10.44319152	-10.42179744	-10.55799286	-10.6436114	-10.59890627	0.184111632	0.167524729	-0.024175434	-0.155714744	0.071674647	6.106222613	4.653633263	6.247357874	6.122465688	-0.029036334	-0.011080583	0.026412388	-0.046992086	-0.051234936	F1	TRUE	substitution
336	ATGGACTGGCAAAAGTCCTTAACTTTGATCGTTGCTTTGACTTTGTCTAGAGGTATTGGTTTGAAAAACGACTTGCCTTGGAAGTTGAAGTCTGACGGGATGTTCTTTTCCAGAGTTACTTCTGGTCTGTTGGTCACCAGATCAACCGGTCAAATGAACGTCGTTTTGATGGGTCGTAAGACCTGGGAA	MDWQKSLTLIVALTLSRGIGLKNDLPWKLKSDGMFFSRVTSGLLVTRSTGQMNVVLMGRKTWE	984	732	845	482	1161	84	1064	976	ATG	M	33	G	GGG	0.000641006	0.000590605	0.000628235	0.00064231	0.000646081	0.000453004	0.00071364	0.000823698	-10.60737449	-10.72551759	-10.63640904	-10.60444365	-10.59599628	-11.10818994	-10.45251511	-10.24559776	0.011378201	-0.382672354	0.183893936	0.358845892	0.097636068	6.106222613	4.653633263	6.247357874	6.122465688	-0.027297547	-0.030688399	-0.055538109	-0.023906695	0.007020393	F1	TRUE	substitution
337	ATGGACTGGCAAAAGTCCTTAACTTTGATCGTTGCTTTGACTTTGTCTAGAGGTATTGGTTTGAAAAACGACTTGCCTTGGAAGTTGAAGTCTGACATGATGTTCTTTTCCAGAGTTACTTCTGGTCTGTTGGTCACCAGATCAACCGGTCAAATGAACGTCGTTTTGATGGGTCGGAAGACCTGGGAA	MDWQKSLTLIVALTLSRGIGLKNDLPWKLKSDMMFFSRVTSGLLVTRSTGQMNVVLMGRKTWE	984	778	871	468	1366	139	1284	935	CGT	R	59	R	CGG	0.000641006	0.00062772	0.000647565	0.000623653	0.000760161	0.000749613	0.000861198	0.000789095	-10.60737449	-10.63759108	-10.59268767	-10.64696827	-10.36140677	-10.38156629	-10.18136806	-10.30751254	0.245967713	0.25602479	0.41131961	0.339455726	0.297740258	6.106222613	4.653633263	6.247357874	6.122465688	0.003075723	-0.004058997	0.039594253	0.001326286	0.00482516	F1	TRUE	silent
338	ATGGACTGGCAAAAGTCCTTAACTTTGATCGTTGCTTTGACTTTGTCTAGAGGTATTGGTTTGAAAAACGACTTGCCTTGGAAGTTGAAGCTGGACATGATGTTCTTTTCCAGAGTTACTTCTGGTCTGTTGGTCACCAGATCAACCGGTCAAATGAACGTCGTTTTGATGGGTCGTAAGACCTGGGAA	MDWQKSLTLIVALTLSRGIGLKNDLPWKLKLDMMFFSRVTSGLLVTRSTGQMNVVLMGRKTWE	983	799	834	503	1496	95	942	580	TCT	S	31	L	CTG	0.000640355	0.000644664	0.000620056	0.000670294	0.000832505	0.000512325	0.000631813	0.000489492	-10.60884138	-10.59916573	-10.655313	-10.5429184	-10.23025408	-10.93065176	-10.62821429	-10.996426	0.378587303	-0.331486023	0.027098707	-0.453507609	-0.152193658	6.106222613	4.653633263	6.247357874	6.122465688	-0.044608614	0.010995301	-0.047914031	-0.041303197	-0.084949177	F1	TRUE	substitution
339	ATGGACTGGCAAAAGTCCTTAACTTTGATCGTTGCTTTGACTTTGTCTAGAGGTATTGGTTTGAAAAACGACTTGCCTTGGAAGTTGAAGTCTGACATGATGTTCTTTTCCAGAGTTGTGTCTGGTCTGTTGGTCACCAGATCAACCGGTCAAATGAACGTCGTTTTGATGGGTCGTAAGACCTGGGAA	MDWQKSLTLIVALTLSRGIGLKNDLPWKLKSDMMFFSRVVSGLLVTRSTGQMNVVLMGRKTWE	983	759	810	431	1569	99	423	314	ACT	T	40	V	GTG	0.000640355	0.00061239	0.000602213	0.000574347	0.000873128	0.000533897	0.000283712	0.000265001	-10.60884138	-10.67326135	-10.69743848	-10.76578893	-10.1615189	-10.87115074	-11.78328369	-11.88171435	0.44732248	-0.197889393	-1.085845213	-1.115925419	-0.641867303	6.106222613	4.653633263	6.247357874	6.122465688	-0.093979556	0.018797767	-0.028015143	-0.164784828	-0.159943968	F1	TRUE	substitution
340	ATGGACTGGCAAAAGTCCTTAACTTTGATCGTTGCTTTGACTTTGTCTAGAGGTATTGGTTTGAAAAACGACTTGCCTTGGAAGTTGAAGTCTGACATGATGTTCTTTGGTAGAGTTACTTCTGGTCTGTTGGTCACCAGATCAACCGGTCAAATGAACGTCGTTTTGATGGGTCGTAAGACCTGGGAA	MDWQKSLTLIVALTLSRGIGLKNDLPWKLKSDMMFFGRVTSGLLVTRSTGQMNVVLMGRKTWE	983	790	913	497	1592	122	1338	835	TCC	S	37	G	GGT	0.000640355	0.000637402	0.000678791	0.000662298	0.000885927	0.000657934	0.000897416	0.0007047	-10.60884138	-10.61550858	-10.52474552	-10.56023094	-10.14052392	-10.56977003	-10.12193514	-10.47070271	0.468317464	0.045738556	0.402810382	0.089528237	0.246169309	6.106222613	4.653633263	6.247357874	6.122465688	0.004327411	0.021181011	0.008272638	0.000382183	-0.023470063	F1	TRUE	substitution
341	ATGGACTGGCAAAAGTCCTTAACTTTGATCGTTGCTTTGACTTTGTCTAGAGGTATTGGTTTGAAAAACGACTTGCCTTGGAAGTTGAAGTCTGACATGATGTTCTTTTCCTCGGTTACTTCTGGTCTGTTGGTCACCAGATCAACCGGTCAAATGAACGTCGTTTTGATGGGTCGTAAGACCTGGGAA	MDWQKSLTLIVALTLSRGIGLKNDLPWKLKSDMMFFSSVTSGLLVTRSTGQMNVVLMGRKTWE	983	784	862	510	1470	143	1608	1410	AGA	R	38	S	TCG	0.000640355	0.000632561	0.000640874	0.000679622	0.000818036	0.000771185	0.001078509	0.001189973	-10.60884138	-10.62650758	-10.60767252	-10.52297955	-10.2555481	-10.34063603	-9.856745852	-9.714855647	0.353293283	0.285871555	0.750926663	0.808123902	0.552109973	6.106222613	4.653633263	6.247357874	6.122465688	0.041522849	0.008124054	0.044039855	0.039005842	0.057884833	F1	TRUE	substitution
342	ATGGACTGGCAAAAGTCCTTAACTTTGATCGTTGCTTTGACTTTGTCTAGAGGTATTGGTTTGAAAAACGACTTGCCTTGGAAGTTGAAGTCTGACATGATGTTCTTTTCCAGAGTTACTTCTGGTCTGTTGGTCACCAGATCAACCGGTCAAATGAACGTCGTTTTGATGGGTCGTAGGACCTGGGAA	MDWQKSLTLIVALTLSRGIGLKNDLPWKLKSDMMFFSRVTSGLLVTRSTGQMNVVLMGRRTWE	983	840	874	479	1644	155	1519	922	AAG	K	60	R	AGG	0.000640355	0.000677744	0.000649795	0.000638312	0.000914865	0.000835899	0.001018816	0.000778124	-10.60884138	-10.52697191	-10.5877271	-10.61345114	-10.09415396	-10.22438296	-9.938891389	-10.32771215	0.514687427	0.302588949	0.648835716	0.285738986	0.408638188	6.106222613	4.653633263	6.247357874	6.122465688	0.027061749	0.026444692	0.04652987	0.027678805	-0.001256312	F1	TRUE	substitution
343	ATGGACTGGCAAAAGGTGTTAACTTTGATCGTTGCTTTGACTTTGTCTAGAGGTATTGGTTTGAAAAACGACTTGCCTTGGAAGTTGAAGTCTGACATGATGTTCTTTTCCAGAGTTACTTCTGGTCTGTTGGTCACCAGATCAACCGGTCAAATGAACGTCGTTTTGATGGGTCGTAAGACCTGGGAA	MDWQKVLTLIVALTLSRGIGLKNDLPWKLKSDMMFFSRVTSGLLVTRSTGQMNVVLMGRKTWE	978	824	799	434	908	190	702	226	TCC	S	6	V	GTG	0.000637097	0.000664835	0.000594035	0.000578345	0.00050529	0.001024651	0.000470842	0.000190733	-10.61619834	-10.5547169	-10.71716488	-10.75578175	-10.95060005	-9.930651757	-11.05247032	-12.35615613	-0.334401718	0.624065143	-0.335305441	-1.600374379	-0.33485358	6.106222613	4.653633263	6.247357874	6.122465688	-0.075725834	-0.069939568	0.094412955	-0.081512101	-0.214790242	F1	TRUE	substitution
344	ATGGACTGGCAAAAGTCCTTAACTTTGATCGTTGCTTTGACTTTGTCTAGAGGTATTGGTTTGAAAAACGACTTGCCTTGGAAGTTGAAGTCTGACATGATGTTCTTTTCCAGAGTTACTTCTGGTCTGTTGGTCACCAGATCAACCGGTCAAATGAGGGTCGTTTTGATGGGTCGTAAGACCTGGGAA	MDWQKSLTLIVALTLSRGIGLKNDLPWKLKSDMMFFSRVTSGLLVTRSTGQMRVVLMGRKTWE	977	747	803	485	642	28	364	100	AAC	N	53	R	AGG	0.000636446	0.000602708	0.000597009	0.000646307	0.000357265	0.000151001	0.00024414	8.44E-05	-10.61767424	-10.69625299	-10.7099604	-10.59549205	-11.45071905	-12.69315244	-12.0000029	-13.5324789	-0.833044815	-1.996899449	-1.290042506	-2.936986856	-1.643470978	6.106222613	4.653633263	6.247357874	6.122465688	-0.241706929	-0.126542984	-0.295973248	-0.18744061	-0.366113127	F1	TRUE	substitution
345	ATGGACTGGCAAAAGTCCTTAACTTTGATCGTTGCTTTGACTTTGTCTAGAGGTATTGGTTTGAAAAACGACTTGCCTTGGAAGTTGAAGTCTGACATGATGTTCTTTTCCAGAGTTACTTCTGGTCTGTTGGTCACCAGATCAACCGGTCAAATGAACGTCGTTTTGATGGGTCGTAAGACCTGGAGG	MDWQKSLTLIVALTLSRGIGLKNDLPWKLKSDMMFFSRVTSGLLVTRSTGQMNVVLMGRKTWR	977	826	865	488	1188	304	1319	555	GAA	E	63	R	AGG	0.000636446	0.000666448	0.000643104	0.000650305	0.000661107	0.001639442	0.000884673	0.000468394	-10.61767424	-10.55121946	-10.60266025	-10.58659565	-10.56282942	-9.252579852	-10.14256869	-11.05999113	0.054844819	1.298639604	0.460091558	-0.473395485	0.257468188	6.106222613	4.653633263	6.247357874	6.122465688	-0.009508367	-0.025754291	0.194889155	0.006737556	-0.087200758	F1	TRUE	substitution
346	ATGGACTGGCAAAAGTCCTTAACTTTGATCGTTGCTTTGACTTTGTCTAGAGGTATTGGTTTGAAAAACGACTTGCCTTGGAAGTTGAAGTCTGACATGATGTTCTTTTCCAGAGTTACTTCTGGTCTGTTGGTCACCTTGTCAACCGGTCAAATGAACGTCGTTTTGATGGGTCGTAAGACCTGGGAA	MDWQKSLTLIVALTLSRGIGLKNDLPWKLKSDMMFFSRVTSGLLVTLSTGQMNVVLMGRKTWE	976	778	888	482	1280	126	1194	1316	AGA	R	47	L	TTG	0.000635795	0.00062772	0.000660204	0.00064231	0.000712303	0.000679505	0.000800833	0.001110641	-10.61915165	-10.63759108	-10.56480071	-10.60444365	-10.45522045	-10.52322744	-10.28621042	-9.814391321	0.163931207	0.11436364	0.278590286	0.790052329	0.221260747	6.106222613	4.653633263	6.247357874	6.122465688	0.002561407	-0.013371361	0.018494175	-0.013400092	0.055838883	F1	TRUE	substitution
347	ATGGACTGGCAAAAGTCCTTAACTTTGATCGTTGCTTTGACTTTGTCTAGAGGTATTGGTTTGAAAAACGACTTGCCTTGGAAGTTGAAGTCTGACATGATGTTCTTTTCCAGAGTTACTTCTGGTCTGTTGGTCACCAGATCAACCGGTCAAATGAACGTCGTTTTGTATGGTCGTAAGACCTGGGAA	MDWQKSLTLIVALTLSRGIGLKNDLPWKLKSDMMFFSRVTSGLLVTRSTGQMNVVLYGRKTWE	976	776	817	462	1521	98	1517	672	ATG	M	57	Y	TAT	0.000635795	0.000626106	0.000607417	0.000615658	0.000846417	0.000528504	0.001017474	0.000567136	-10.61915165	-10.64130458	-10.68502431	-10.66558394	-10.2063441	-10.88579752	-9.940792173	-10.78401767	0.41280755	-0.244492936	0.744232133	-0.118433728	0.147186911	6.106222613	4.653633263	6.247357874	6.122465688	-0.010038408	0.014879809	-0.034956626	0.038263081	-0.047014213	F1	TRUE	substitution
348	ATGGACTGGCAAAAGTCCTTAACTTTGATCGTTGCTTTGACTTTGTCTAGAGGTATTGGTTTGAAAAACGGGTTGCCTTGGAAGTTGAAGTCTGACATGATGTTCTTTTCCAGAGTTACTTCTGGTCTGTTGGTCACCAGATCAACCGGTCAAATGAACGTCGTTTTGATGGGTCGTAAGACCTGGGAA	MDWQKSLTLIVALTLSRGIGLKNGLPWKLKSDMMFFSRVTSGLLVTRSTGQMNVVLMGRKTWE	975	751	760	406	1023	121	999	748	GAC	D	24	G	GGG	0.000635143	0.000605935	0.000565039	0.000541033	0.000569286	0.000652541	0.000670044	0.000631276	-10.62063058	-10.68854833	-10.78936097	-10.85199707	-10.77855811	-10.58164413	-10.54345668	-10.62944063	-0.157927529	0.106904202	0.245904291	0.222556434	0.164730318	6.106222613	4.653633263	6.247357874	6.122465688	-0.012718032	-0.04990712	0.01738311	-0.017026618	-0.008409445	F1	TRUE	substitution
349	ATGGACTGGCAAAAGTCCTTAACTTTGATCGTTGCTTTGACTTTGTCTAGAGGTATTGGTTTGAAAAACGACTTGCCTTGGAAGTTGAAGTCTGACATGATGTTCTTTTCCCGGGTTACTTCTGGTCTGTTGGTCACCAGATCAACCGGTCAAATGAACGTCGTTTTGATGGGTCGTAAGACCTGGGAA	MDWQKSLTLIVALTLSRGIGLKNDLPWKLKSDMMFFSRVTSGLLVTRSTGQMNVVLMGRKTWE	973	756	907	491	2179	146	1454	1339	AGA	R	38	R	CGG	0.00063384	0.00060997	0.00067433	0.000654303	0.001212585	0.000787363	0.000975219	0.001130052	-10.623593	-10.678975	-10.53425783	-10.57775377	-9.68769806	-10.31068281	-10.00198599	-9.789394849	0.935894936	0.368292197	0.532271845	0.788358922	0.660315383	6.106222613	4.653633263	6.247357874	6.122465688	0.055981686	0.074258015	0.056316206	0.014745991	0.055647166	F1	TRUE	silent
350	ATGGACTGGCAAAAGTCCTTAACTTTGATCGTTGCTTTGACTTTGTCTAGAGGTATTGGTTTGAAAAACGACTTGCCTTGGAAGTTGAAGTCTGACATGATGTTCTTTTCCCTGGTTACTTCTGGTCTGTTGGTCACCAGATCAACCGGTCAAATGAACGTCGTTTTGATGGGTCGTAAGACCTGGGAA	MDWQKSLTLIVALTLSRGIGLKNDLPWKLKSDMMFFSLVTSGLLVTRSTGQMNVVLMGRKTWE	973	760	802	495	1666	152	1191	1342	AGA	R	38	L	CTG	0.00063384	0.000613197	0.000596265	0.000659633	0.000927107	0.000819721	0.000798821	0.001132584	-10.623593	-10.67136182	-10.71175815	-10.56604827	-10.07497586	-10.25257985	-10.28983985	-9.786166138	0.54861714	0.418781967	0.421918303	0.779882132	0.485267721	6.106222613	4.653633263	6.247357874	6.122465688	0.042491848	0.030296219	0.063836533	0.002502216	0.054687477	F1	TRUE	substitution
351	ATGGACTGGCAAAAGTCCTTAACTTTGATCGTTGCTTTGACTTTGTCTAGAGGTATTGGTTTGAAAAACGACTTGCCTTGGAAGTTGAAGTCTGACATGATGTTCTTTTCCAGAGTTACTTCTGGTCTGTTGGTCACCAGAGGTACCGGTCAAATGAACGTCGTTTTGATGGGTCGTAAGACCTGGGAA	MDWQKSLTLIVALTLSRGIGLKNDLPWKLKSDMMFFSRVTSGLLVTRGTGQMNVVLMGRKTWE	972	786	820	465	2102	119	1472	1307	TCA	S	48	G	GGT	0.000633189	0.000634175	0.000609648	0.000619655	0.001169736	0.000641755	0.000987292	0.001103046	-10.62507649	-10.62283192	-10.67973647	-10.65624608	-9.739601587	-10.6056896	-9.984235587	-9.824291669	0.8854749	0.017142323	0.695500888	0.831954411	0.763727649	6.106222613	4.653633263	6.247357874	6.122465688	0.046719551	0.068534591	0.0040133	0.032856327	0.060582774	F1	TRUE	substitution
352	ATGGACTGGCAAAAGTCCTTAACTTTGATCGTTGCTTTGACTTTGTCTAGAGGTATTGGTTTGAAAAACGACTTGCCTTGGAAGTTGAAGTCTGACATGATGTTCTTTTCCAGAGTTACTTCTGGTCTGTTGGTCACCAGATCAACCGGTCAAATGAACGTCGTTTTGATGGGTCGTAAGACCTGGGCG	MDWQKSLTLIVALTLSRGIGLKNDLPWKLKSDMMFFSRVTSGLLVTRSTGQMNVVLMGRKTWA	971	755	888	445	1325	239	1213	485	GAA	E	63	A	GCG	0.000632537	0.000609163	0.000660204	0.000593004	0.000737345	0.001288903	0.000813577	0.000409317	-10.62656151	-10.68088459	-10.56480071	-10.71967146	-10.4053719	-9.599640557	-10.26343371	-11.25449416	0.221189609	1.081244036	0.301367	-0.534822698	0.261278304	6.106222613	4.653633263	6.247357874	6.122465688	-0.008872343	-0.00687168	0.162508622	-0.010873006	-0.094155162	F1	TRUE	substitution
353	ATGGACTGGCAAAAGTCCTTAACTTTGATCGTTGCTTTGACTTTGTCTAGAGGTATTGGTTTGAAAAACGACTTGGCTTGGAAGTTGAAGTCTGACATGATGTTCTTTTCCAGAGTTACTTCTGGTCTGTTGGTCACCAGATCAACCGGTCAAATGAACGTCGTTTTGATGGGTCGTAAGACCTGGGAA	MDWQKSLTLIVALTLSRGIGLKNDLAWKLKSDMMFFSRVTSGLLVTRSTGQMNVVLMGRKTWE	971	727	888	424	597	92	987	491	CCT	P	26	A	GCT	0.000632537	0.000586571	0.000660204	0.000565019	0.000332223	0.000496147	0.000661995	0.000414381	-10.62656151	-10.73540587	-10.56480071	-10.78941253	-11.55556142	-10.97694541	-10.56089127	-11.23675588	-0.928999914	-0.241539536	0.003909439	-0.447343349	-0.344441443	6.106222613	4.653633263	6.247357874	6.122465688	-0.064063677	-0.137435316	-0.034516724	-0.043876057	-0.084251298	F1	TRUE	substitution
354	ATGGACTGGCAAAAGTCCTTAACTTTGATCGTTGCTTTGACTTTGTCTAGAGGTATTGGTTTGAAAAACGACTTGCCTTGGAAGTTGCTGTCTGACATGATGTTCTTTTCCAGAGTTACTTCTGGTCTGTTGGTCACCAGATCAACCGGTCAAATGAACGTCGTTTTGATGGGTCGTAAGACCTGGGAA	MDWQKSLTLIVALTLSRGIGLKNDLPWKLLSDMMFFSRVTSGLLVTRSTGQMNVVLMGRKTWE	971	747	833	440	1083	107	1069	647	AAG	K	30	L	CTG	0.000632537	0.000602708	0.000619313	0.000586341	0.000602675	0.00057704	0.000716994	0.000546037	-10.62656151	-10.69625299	-10.65704389	-10.73597327	-10.69633101	-10.75904038	-10.44575141	-10.83871319	-0.069769508	-0.062787385	0.211292484	-0.10273992	-0.066278446	6.106222613	4.653633263	6.247357874	6.122465688	-0.030383343	-0.039899872	-0.007892033	-0.020866814	-0.045237458	F1	TRUE	substitution
355	ATGGACTGGCAAAAGTCCTTAACTTTGATCGTTGCTTTGACTTTGTCTAGAGGTATTGGTTTGAAAAACGACTTGCCTTGGAAGTTGAAGTCTGACATGATGTTCTTTTCCAGAGTTACTTCTGGTCTGTTGGTCACCAGATCAACCGGTCAAATGAACGTCGTTTGTATGGGTCGTAAGACCTGGGAA	MDWQKSLTLIVALTLSRGIGLKNDLPWKLKSDMMFFSRVTSGLLVTRSTGQMNVVCMGRKTWE	967	740	826	503	1492	153	1320	723	TTG	L	56	C	TGT	0.000629932	0.00059706	0.000614109	0.000670294	0.000830279	0.000825114	0.000885343	0.000610178	-10.63251691	-10.70983597	-10.6692186	-10.5429184	-10.23411672	-10.24311952	-10.14147533	-10.67848326	0.39840019	0.466716444	0.527743274	-0.135564862	0.432558317	6.106222613	4.653633263	6.247357874	6.122465688	0.013743952	0.013244359	0.070976255	0.014243544	-0.048953692	F1	TRUE	substitution
356	ATGGACTGGCAAAAGTCCTTAACTTTGATCGTTGCTTTGACTGGGTCTAGAGGTATTGGTTTGAAAAACGACTTGCCTTGGAAGTTGAAGTCTGACATGATGTTCTTTTCCAGAGTTACTTCTGGTCTGTTGGTCACCAGATCAACCGGTCAAATGAACGTCGTTTTGATGGGTCGTAAGACCTGGGAA	MDWQKSLTLIVALTGSRGIGLKNDLPWKLKSDMMFFSRVTSGLLVTRSTGQMNVVLMGRKTWE	967	805	804	490	1383	145	1593	1943	TTG	L	15	G	GGG	0.000629932	0.000649505	0.000597752	0.00065297	0.000769622	0.00078197	0.001068448	0.001639799	-10.63251691	-10.58837245	-10.70816488	-10.58069505	-10.3435631	-10.32059828	-9.870266992	-9.252264909	0.288953811	0.267774179	0.837897892	1.328430138	0.563425851	6.106222613	4.653633263	6.247357874	6.122465688	0.044999818	0.000820566	0.041344296	0.048655339	0.116790643	F1	TRUE	substitution
357	ATGGACTGGCAAAAGTCCTTAACTTTGATCGTTGCTTTGACTTTGTCTAGAGGTATTGGTTTGAAAAACGACTTGCCTTGGAAGTTGCCGTCTGACATGATGTTCTTTTCCAGAGTTACTTCTGGTCTGTTGGTCACCAGATCAACCGGTCAAATGAACGTCGTTTTGATGGGTCGTAAGACCTGGGAA	MDWQKSLTLIVALTLSRGIGLKNDLPWKLPSDMMFFSRVTSGLLVTRSTGQMNVVLMGRKTWE	967	777	854	496	1458	88	1089	1209	AAG	K	30	P	CCG	0.000629932	0.000626913	0.000634926	0.000660966	0.000811358	0.000474575	0.000730408	0.001020338	-10.63251691	-10.63944664	-10.62112431	-10.56313668	-10.26737354	-11.04107575	-10.4190093	-9.936736565	0.365143375	-0.401629108	0.20211501	0.62640011	0.283629192	6.106222613	4.653633263	6.247357874	6.122465688	-0.006207922	0.009469215	-0.05836167	-0.021885059	0.037311205	F1	TRUE	substitution
358	ATGGACTGGCAAAAGTCCTTAACTTTGATCGTTGCTTTGACTTTGTCTAGAGGTATTGGTTTGAAAAACGACTTGCCTTGGAAGTTGAAGTCTGACATGATGTTCTTTTCCAGATAGACTTCTGGTCTGTTGGTCACCAGATCAACCGGTCAAATGAACGTCGTTTTGATGGGTCGTAAGACCTGGGAA	MDWQKSLTLIVALTLSRGIGLKNDLPWKLKSDMMFFSR*TSGLLVTRSTGQMNVVLMGRKTWE	967	794	845	466	267	30	278	120	GTT	V	39	*	TAG	0.000629932	0.000640629	0.000628235	0.000620988	0.000148582	0.000161787	0.000186459	0.000101274	-10.63251691	-10.60822223	-10.63640904	-10.65314684	-12.71645261	-12.59361677	-12.38885647	-13.2694445	-2.083935698	-1.98539454	-1.752447427	-2.616297658	-2.034665119	6.106222613	4.653633263	6.247357874	6.122465688	-0.281398671	-0.268537723	-0.29425962	-0.238744645	-0.329806707	F1	TRUE	stop
359	ATGGACTGGCAAAAGTCCTTAACTTTGATCGTTGCTTTGACTTTGTCTAGAGGTATTGGTTTGAAAAACGACTTGGTGTGGAAGTTGAAGTCTGACATGATGTTCTTTTCCAGAGTTACTTCTGGTCTGTTGGTCACCAGATCAACCGGTCAAATGAACGTCGTTTTGATGGGTCGTAAGACCTGGGAA	MDWQKSLTLIVALTLSRGIGLKNDLVWKLKSDMMFFSRVTSGLLVTRSTGQMNVVLMGRKTWE	967	755	790	477	840	134	880	660	CCT	P	26	V	GTG	0.000629932	0.000609163	0.000587344	0.000635647	0.000467449	0.000722649	0.000590229	0.000557009	-10.63251691	-10.68088459	-10.73350773	-10.61948753	-11.06290302	-10.43441817	-10.72643783	-10.81001288	-0.430386112	0.246466418	0.007069902	-0.190525351	-0.091727725	6.106222613	4.653633263	6.247357874	6.122465688	-0.049350688	-0.080835226	0.038170557	-0.043525402	-0.055175974	F1	TRUE	substitution
360	ATGGACTGGCAAAAGTCCTTAACTTTGATCGTTGCTTTGACTTTGTCTAGAGGTATTGGTTTGAAAAACGACTTGCCTTGGAAGTTGAAGTCTGACATGATGTTCTTTTCCAGAGTTACTTCTGGTCTGTTGGTCACCAGATCAACCGGTCAAATGAACGTCGTTTTGATGGGTGCTAAGACCTGGGAA	MDWQKSLTLIVALTLSRGIGLKNDLPWKLKSDMMFFSRVTSGLLVTRSTGQMNVVLMGAKTWE	966	882	873	462	1985	262	1148	1155	CGT	R	59	A	GCT	0.00062928	0.000711631	0.000649052	0.000615658	0.001104627	0.00141294	0.00076998	0.000974765	-10.63400961	-10.45658258	-10.58937873	-10.66558394	-9.822225249	-9.467084363	-10.34289062	-10.00265796	0.811784363	0.989498218	0.246488114	0.662925986	0.737355174	6.106222613	4.653633263	6.247357874	6.122465688	0.050808026	0.060169617	0.148843309	-0.016961843	0.041446435	F1	TRUE	substitution
361	ATGGACTGGCAAAAGTCCTTAACTTTGATCGTTGCTTTGACTTTGTCTAGACGGATTGGTTTGAAAAACGACTTGCCTTGGAAGTTGAAGTCTGACATGATGTTCTTTTCCAGAGTTACTTCTGGTCTGTTGGTCACCAGATCAACCGGTCAAATGAACGTCGTTTTGATGGGTCGTAAGACCTGGGAA	MDWQKSLTLIVALTLSRRIGLKNDLPWKLKSDMMFFSRVTSGLLVTRSTGQMNVVLMGRKTWE	965	803	821	465	1203	283	969	1085	GGT	G	18	R	CGG	0.000628629	0.000647891	0.000610391	0.000619655	0.000669454	0.001526191	0.000649922	0.000915688	-10.63550386	-10.59196125	-10.67797816	-10.65624608	-10.54472761	-9.355849122	-10.58744469	-10.09285577	0.090776245	1.236112127	0.090533475	0.563390312	0.327083279	6.106222613	4.653633263	6.247357874	6.122465688	0.004251046	-0.021675539	0.185575842	-0.034265081	0.03017763	F1	TRUE	substitution
362	ATGGACTGGCAAAAGTCCTTAACTTTGATCGTTGCTTTGACTTTGTCTAGAGGTATTGGTTTGAAAAACGACTTGCCTTGGAAGTTGAAGTCTGACATGATGTTCTTTTCCAGAGTTACTTCTGGTCTGTTGGTCACCAGATCAACCGGTCAAATGAACGTCGTTTTGATGGGTCGTAAGACCTGGGTT	MDWQKSLTLIVALTLSRGIGLKNDLPWKLKSDMMFFSRVTSGLLVTRSTGQMNVVLMGRKTWV	963	752	834	479	1218	202	1147	375	GAA	E	63	V	GTT	0.000627326	0.000606742	0.000620056	0.000638312	0.000677801	0.001089366	0.00076931	0.000316482	-10.638497	-10.68662858	-10.655313	-10.61345114	-10.52685012	-9.842295882	-10.34414787	-11.62558831	0.11164688	0.844332693	0.311165134	-1.012137169	0.211406007	6.106222613	4.653633263	6.247357874	6.122465688	-0.014546155	-0.019306411	0.127221262	-0.009785898	-0.148193713	F1	TRUE	substitution
363	ATGGACTGGCAAAAGTCCTTAACTTTGATCGTTGCTTTGACTTTGTCTAGAGGTATTGGTTTGAAAAACGACTTGCCTTGGAAGTTGAAGTCTGACATGATGTTCTTTTCCAGAGTTACTTCTGGTCTGAATGTCACCAGATCAACCGGTCAAATGAACGTCGTTTTGATGGGTCGTAAGACCTGGGAA	MDWQKSLTLIVALTLSRGIGLKNDLPWKLKSDMMFFSRVTSGLNVTRSTGQMNVVLMGRKTWE	963	874	841	470	1565	90	1250	1575	TTG	L	44	N	AAT	0.000627326	0.000705177	0.000625261	0.000626318	0.000870902	0.000485361	0.000838393	0.001329225	-10.638497	-10.46972796	-10.64325458	-10.64081604	-10.1652016	-11.00865427	-10.22008516	-9.555198981	0.473295404	-0.538926311	0.42316942	1.085617058	0.448232412	6.106222613	4.653633263	6.247357874	6.122465688	0.012193554	0.021746081	-0.07881175	0.002641028	0.089300868	F1	TRUE	substitution
364	ATGGACTGGCAAAAGTCCTTAACTTTGATCGTTGCTTTGACTTTGTCTAGAGGTATTGGTTTGAAAAACGACTTGCCTTGGAAGTTGAAGTCTGACATGATGTTCTTTTCCAGAGTTACTTCTGGTCATTTGGTCACCAGATCAACCGGTCAAATGAACGTCGTTTTGATGGGTCGTAAGACCTGGGAA	MDWQKSLTLIVALTLSRGIGLKNDLPWKLKSDMMFFSRVTSGHLVTRSTGQMNVVLMGRKTWE	962	772	900	496	1663	147	1324	1390	CTG	L	43	H	CAT	0.000626675	0.000622879	0.000669126	0.000660966	0.000925438	0.000792756	0.000888026	0.001173094	-10.63999591	-10.64876039	-10.54543538	-10.56313668	-10.07757609	-10.30083502	-10.13711014	-9.735465927	0.562419819	0.347925369	0.408325247	0.827670748	0.485372533	6.106222613	4.653633263	6.247357874	6.122465688	0.042572823	0.031863029	0.053282618	0.00099406	0.060097804	F1	TRUE	substitution
365	ATGGACTGGCAAAAGTCCTTAACTTTGATCCGGGCTTTGACTTTGTCTAGAGGTATTGGTTTGAAAAACGACTTGCCTTGGAAGTTGAAGTCTGACATGATGTTCTTTTCCAGAGTTACTTCTGGTCTGTTGGTCACCAGATCAACCGGTCAAATGAACGTCGTTTTGATGGGTCGTAAGACCTGGGAA	MDWQKSLTLIRALTLSRGIGLKNDLPWKLKSDMMFFSRVTSGLLVTRSTGQMNVVLMGRKTWE	960	770	801	502	266	26	269	52	GTT	V	11	R	CGG	0.000625372	0.000621265	0.000595522	0.000668961	0.000148026	0.000140215	0.000180422	4.39E-05	-10.6429984	-10.65250279	-10.71355814	-10.54578943	-12.72186611	-12.80006765	-12.43633518	-14.47589538	-2.07886771	-2.147564856	-1.722777039	-3.930105945	-2.113216283	6.106222613	4.653633263	6.247357874	6.122465688	-0.293188459	-0.267962431	-0.318414488	-0.235452702	-0.478547844	F1	TRUE	substitution
366	ATGGACTGGCAAAAGTCCTTAACTTTGATCGTTGCTTTGACTTTGTCTAGAGGTATTGGTTTGAAAAACGACTTGCCTTGGAAGTTGAAGTCTGACATGATGTTCTTTTCCAGAGTTACTTCTGGTCTGTTGGTCTATAGATCAACCGGTCAAATGAACGTCGTTTTGATGGGTCGTAAGACCTGGGAA	MDWQKSLTLIVALTLSRGIGLKNDLPWKLKSDMMFFSRVTSGLLVYRSTGQMNVVLMGRKTWE	960	742	801	470	1276	151	1309	935	ACC	T	46	Y	TAT	0.000625372	0.000598674	0.000595522	0.000626318	0.000710077	0.000814328	0.000877965	0.000789095	-10.6429984	-10.70594205	-10.71355814	-10.64081604	-10.45973593	-10.26210263	-10.15354816	-10.30751254	0.183262468	0.443839425	0.560009981	0.333303499	0.388571462	6.106222613	4.653633263	6.247357874	6.122465688	0.010976097	-0.011176975	0.067568779	0.01782355	0.004128644	F1	TRUE	substitution
367	ATGGACTGGCAAAAGTCCTTAACTTTGATCGTTGCTTTGACTTTGTCTAGAGGTATTGGTTTGAAAAACGACCTGCCTTGGAAGTTGAAGTCTGACATGATGTTCTTTTCCAGAGTTACTTCTGGTCTGTTGGTCACCAGATCAACCGGTCAAATGAACGTCGTTTTGATGGGTCGTAAGACCTGGGAA	MDWQKSLTLIVALTLSRGIGLKNDLPWKLKSDMMFFSRVTSGLLVTRSTGQMNVVLMGRKTWE	959	811	788	502	1215	98	1376	1270	TTG	L	25	L	CTG	0.00062472	0.000654346	0.000585857	0.000668961	0.000676132	0.000528504	0.000922903	0.00107182	-10.64450199	-10.57765932	-10.73716475	-10.54578943	-10.53040794	-10.88579752	-10.08153279	-9.865722313	0.114094043	-0.308138198	0.655631966	0.680067119	0.384863005	6.106222613	4.653633263	6.247357874	6.122465688	0.004702115	-0.019028622	-0.04443643	0.028432852	0.043387047	F1	TRUE	silent
368	ATGGACTGGCAAAAGTCCTTAACTTTGATCGTTGCTTTGACTTTGTCTAGAGGTATTGGTTTGAAAAACGACTTGCCTTGGAAGTTGAAGTCTGACATGATGTTCTTTTCCAGAGTTACTTCTGGTCTGTTGGTCACCAGATCAACCGGTCAAATGAACGTCGTTTTGATGGGTCGTAAGACCTGGATG	MDWQKSLTLIVALTLSRGIGLKNDLPWKLKSDMMFFSRVTSGLLVTRSTGQMNVVLMGRKTWM	959	787	843	463	1351	132	1234	511	GAA	E	63	M	ATG	0.00062472	0.000634982	0.000626748	0.00061699	0.000751814	0.000711863	0.000827662	0.00043126	-10.64450199	-10.6209976	-10.63982775	-10.6624646	-10.37733658	-10.45611325	-10.23867086	-11.17915561	0.267165404	0.164884356	0.401156889	-0.516691011	0.21602488	6.106222613	4.653633263	6.247357874	6.122465688	-0.000727008	-0.001652743	0.026019111	0.000198728	-0.092102406	F1	TRUE	substitution
369	ATGGACTGGCAAAAGTCCTTAACTTTGATCGTTGCTTTGACTTGGTCTAGAGGTATTGGTTTGAAAAACGACTTGCCTTGGAAGTTGAAGTCTGACATGATGTTCTTTTCCAGAGTTACTTCTGGTCTGTTGGTCACCAGATCAACCGGTCAAATGAACGTCGTTTTGATGGGTCGTAAGACCTGGGAA	MDWQKSLTLIVALTWSRGIGLKNDLPWKLKSDMMFFSRVTSGLLVTRSTGQMNVVLMGRKTWE	959	779	873	492	1159	111	1414	1173	TTG	L	15	W	TGG	0.00062472	0.000628527	0.000649052	0.000655635	0.000644968	0.000598612	0.000948391	0.000989956	-10.64450199	-10.63573791	-10.58937873	-10.57481848	-10.59848369	-10.7060915	-10.04223114	-9.980347796	0.046018296	-0.07035359	0.547147592	0.594470684	0.296582944	6.106222613	4.653633263	6.247357874	6.122465688	0.003688731	-0.026756232	-0.009019	0.016396462	0.033696355	F1	TRUE	substitution
370	ATGGACTGGCAAAAGTCCTTAACTTTGATCGTTGCTTTGACTTTGTCTAGAGGTATTGGTTTGAAAAACGACTTGCCTTGGAAGTTGAAGTCTGACATGATGTTCTTTTCCAGAGTTACTTCTGGTCTGTTGGTCACCAGATCAACCTCTCAAATGAACGTCGTTTTGATGGGTCGTAAGACCTGGGAA	MDWQKSLTLIVALTLSRGIGLKNDLPWKLKSDMMFFSRVTSGLLVTRSTSQMNVVLMGRKTWE	958	786	874	499	1476	163	1196	671	GGT	G	50	S	TCT	0.000624069	0.000634175	0.000649795	0.000664964	0.000821375	0.000879043	0.000802175	0.000566292	-10.64600715	-10.62283192	-10.5877271	-10.55443698	-10.24967154	-10.15177921	-10.28379587	-10.78616614	0.39633561	0.471052714	0.303931236	-0.231729158	0.350133423	6.106222613	4.653633263	6.247357874	6.122465688	0.001210748	0.013009999	0.071622132	-0.010588503	-0.059840811	F1	TRUE	substitution
371	ATGGACTGGCAAAAGTCCTTAACTTTGATCGTTGCTTTGACTTTGTCTAGAGGTATTGGTTTGAAAAACGACTTGCCTTGGAAGTTGAAGTCTGACATGATGTTCTTTTCCAGAGTTACTTCTGGTCTGTTGGTCGGGAGATCAACCGGTCAAATGAACGTCGTTTTGATGGGTCGTAAGACCTGGGAA	MDWQKSLTLIVALTLSRGIGLKNDLPWKLKSDMMFFSRVTSGLLVGRSTGQMNVVLMGRKTWE	958	764	842	479	1658	140	1445	1421	ACC	T	46	G	GGG	0.000624069	0.000616424	0.000626004	0.000638312	0.000922656	0.000755006	0.000969183	0.001199256	-10.64600715	-10.6637886	-10.64154015	-10.61345114	-10.08192025	-10.37122435	-10.01094377	-9.703644255	0.564086895	0.292564251	0.630596386	0.909806885	0.59734164	6.106222613	4.653633263	6.247357874	6.122465688	0.038544491	0.032052267	0.045036716	0.025655143	0.069396743	F1	TRUE	substitution
372	ATGGACTGGCAAAAGTCCTTAACTTTGATCGTTGCTTTGACTTTGTCTAGAGGTATTGGTTTGAAAAACGACTTGCCTTGGAAGTTGAAGTCTGACATGATGTTCTTTTCCAGAGTTACTTCTGGTCTGTTGGTCTCGAGATCAACCGGTCAAATGAACGTCGTTTTGATGGGTCGTAAGACCTGGGAA	MDWQKSLTLIVALTLSRGIGLKNDLPWKLKSDMMFFSRVTSGLLVSRSTGQMNVVLMGRKTWE	958	822	856	438	1414	145	1237	1235	ACC	T	46	S	TCG	0.000624069	0.000663221	0.000636413	0.000583675	0.000786873	0.00078197	0.000829674	0.001042281	-10.64600715	-10.55822284	-10.61774959	-10.74254593	-10.31158214	-10.32059828	-10.23516776	-9.906039768	0.334425009	0.237624568	0.38258183	0.836506158	0.358503419	6.106222613	4.653633263	6.247357874	6.122465688	0.021417905	0.005982224	0.036853586	-0.001862184	0.061098094	F1	TRUE	substitution
373	ATGGACTGGCAAAAGTCCTTAACTTTGATCGTTGCTTTGACTTTGTCTAGAGGTATTGGTTTGAAAAACGACTTGCCTTGGAAGTTGAAGTCTGACATGATGTTCTTTTCCAGAGTTACTTCTGGTCTGTTGGTCACCAGATCAACCTATCAAATGAACGTCGTTTTGATGGGTCGTAAGACCTGGGAA	MDWQKSLTLIVALTLSRGIGLKNDLPWKLKSDMMFFSRVTSGLLVTRSTYQMNVVLMGRKTWE	956	743	749	437	942	93	1083	687	GGT	G	50	Y	TAT	0.000622766	0.000599481	0.000556861	0.000582343	0.000524211	0.00050154	0.000726384	0.000579795	-10.64902218	-10.70399903	-10.81039467	-10.74584352	-10.89756529	-10.96134855	-10.42698002	-10.75216881	-0.248543109	-0.257349528	0.38341465	-0.00632529	-0.127434199	6.106222613	4.653633263	6.247357874	6.122465688	-0.035596791	-0.060193337	-0.036871583	-0.001769782	-0.034321998	F1	TRUE	substitution
374	ATGGACTGGCAAAAGTCCTTAACTTTGATCGTTGCTTTGACTTTGTCTAGAGGTATTGGTTTGAAAAACGACTTGCCTTGGAAGTTGAAGTCTGACATGATGCTTTTTTCCAGAGTTACTTCTGGTCTGTTGGTCACCAGATCAACCGGTCAAATGAACGTCGTTTTGATGGGTCGTAAGACCTGGGAA	MDWQKSLTLIVALTLSRGIGLKNDLPWKLKSDMMLFSRVTSGLLVTRSTGQMNVVLMGRKTWE	955	828	911	432	778	107	965	741	TTC	F	35	L	CTT	0.000622115	0.000668062	0.000677304	0.00057568	0.000432947	0.00057704	0.00064724	0.000625369	-10.65053207	-10.54773047	-10.52790933	-10.76244548	-11.1735222	-10.75904038	-10.59341241	-10.64300536	-0.522990128	-0.211309909	-0.06550308	0.119440121	-0.138406495	6.106222613	4.653633263	6.247357874	6.122465688	-0.040795751	-0.09134716	-0.030014096	-0.051577407	-0.020083627	F1	TRUE	substitution
375	ATGGACTGGCAAAAGTCCTTAACTTTGATCGTTGCTTTGACTTTGTCTAGAGGTATTGGTTTGAAAAACGACTTGCCTTGGAAGTTGAAGTCTGACATGATGTTCTTTTCCAGAGTTACTTCTGGTCTGTTGGTCACCGCGTCAACCGGTCAAATGAACGTCGTTTTGATGGGTCGTAAGACCTGGGAA	MDWQKSLTLIVALTLSRGIGLKNDLPWKLKSDMMFFSRVTSGLLVTASTGQMNVVLMGRKTWE	955	748	846	446	1668	106	1188	1141	AGA	R	47	A	GCG	0.000622115	0.000603515	0.000628978	0.000594336	0.00092822	0.000571647	0.000796809	0.00096295	-10.65053207	-10.69432297	-10.63470272	-10.71643309	-10.07324497	-10.77258691	-10.29347842	-10.02025202	0.5772871	-0.078263943	0.341224299	0.696181067	0.4592557	6.106222613	4.653633263	6.247357874	6.122465688	0.013549933	0.033550687	-0.010197228	-0.00645082	0.045211367	F1	TRUE	substitution
376	ATGGACTGGCAAAAGTCCTTAACTTTGATCGTTGCTTTGACTTTGTCTAGAGGTATTGGTTTGAAAAACGACTTGCCTTGGAAGTTGAAGTCTGACATGATGTTCTTTTCTAGAGTTACTTCTGGTCTGTTGGTCACCAGATCAACCGGTCAAATGAACGTCGTTTTGATGGGTCGTAAGACCTGGGAA	MDWQKSLTLIVALTLSRGIGLKNDLPWKLKSDMMFFSRVTSGLLVTRSTGQMNVVLMGRKTWE	953	757	879	449	1377	117	1117	792	TCC	S	37	S	TCT	0.000620812	0.000610776	0.000653513	0.000598334	0.000766283	0.000630969	0.000749188	0.00066841	-10.65355659	-10.67706794	-10.57949722	-10.70676135	-10.3498357	-10.63014265	-10.38238407	-10.54697847	0.30372089	0.046925291	0.197113147	0.159782876	0.178448011	6.106222613	4.653633263	6.247357874	6.122465688	-0.006509712	0.002496849	0.0084494	-0.022440018	-0.015516273	F1	TRUE	silent
377	ATGGACTGGCAAAAGTCCTTAACTTTGATCGTTGCTTTGACTTTGTCTAGAGGTATTGGTTTGAAAAACGACTTGCCTTGGAAGTTGAAGTCTGACATGATGTTCTTTTCCAGAGTTACTTCTGGTCTGTTGGTCACCAGATCAACCGGTCAAATGAACGTCGTTTTGATTGGTCGTAAGACCTGGGAA	MDWQKSLTLIVALTLSRGIGLKNDLPWKLKSDMMFFSRVTSGLLVTRSTGQMNVVLIGRKTWE	953	735	830	433	1518	129	1235	714	ATG	M	57	I	ATT	0.000620812	0.000593026	0.000617082	0.000577013	0.000844747	0.000695684	0.000828333	0.000602582	-10.65355659	-10.71961699	-10.66224905	-10.75910977	-10.20919247	-10.48928011	-10.23750222	-10.69655483	0.444364121	0.230336878	0.424746831	0.06255494	0.327541854	6.106222613	4.653633263	6.247357874	6.122465688	0.010638996	0.01846195	0.035768102	0.002816042	-0.026523811	F1	TRUE	substitution
378	ATGGACTGGCAAAAGTCCTTAACTTTGATCGTTGCTTTGACTTTGTCTTTGGGTATTGGTTTGAAAAACGACTTGCCTTGGAAGTTGAAGTCTGACATGATGTTCTTTTCCAGAGTTACTTCTGGTCTGTTGGTCACCAGATCAACCGGTCAAATGAACGTCGTTTTGATGGGTCGTAAGACCTGGGAA	MDWQKSLTLIVALTLSLGIGLKNDLPWKLKSDMMFFSRVTSGLLVTRSTGQMNVVLMGRKTWE	952	757	826	486	1447	144	1409	902	AGA	R	17	L	TTG	0.00062016	0.000610776	0.000614109	0.00064764	0.000805237	0.000776578	0.000945037	0.000761245	-10.65507123	-10.67706794	-10.6692186	-10.59252048	-10.27829933	-10.33058236	-10.04734165	-10.35935147	0.376771893	0.346485573	0.621876956	0.233169011	0.361628733	6.106222613	4.653633263	6.247357874	6.122465688	0.017738472	0.010789225	0.053068164	0.024687719	-0.007207955	F1	TRUE	substitution
379	ATGGACTGGCAAAAGTCCTTAACTTTGATCGTTGCTTTGACTTTGTCTAGAGGTATTAGGTTGAAAAACGACTTGCCTTGGAAGTTGAAGTCTGACATGATGTTCTTTTCCAGAGTTACTTCTGGTCTGTTGGTCACCAGATCAACCGGTCAAATGAACGTCGTTTTGATGGGTCGTAAGACCTGGGAA	MDWQKSLTLIVALTLSRGIRLKNDLPWKLKSDMMFFSRVTSGLLVTRSTGQMNVVLMGRKTWE	951	821	854	432	378	42	273	114	GGT	G	20	R	AGG	0.000619509	0.000662414	0.000634926	0.00057568	0.000210352	0.000226502	0.000183105	9.62E-05	-10.65658746	-10.55997902	-10.62112431	-10.76244548	-12.21490612	-12.10818994	-12.4150404	-13.34344508	-1.558318657	-1.548210927	-1.793916088	-2.580999597	-1.676117372	6.106222613	4.653633263	6.247357874	6.122465688	-0.236243906	-0.208872363	-0.2291422	-0.243345612	-0.325810482	F1	TRUE	substitution
380	ATGGACTGGCAAAAGTCCTTAACTTTGATCGTTGCTTTGACTTTGTCTGTGGGTATTGGTTTGAAAAACGACTTGCCTTGGAAGTTGAAGTCTGACATGATGTTCTTTTCCAGAGTTACTTCTGGTCTGTTGGTCACCAGATCAACCGGTCAAATGAACGTCGTTTTGATGGGTCGTAAGACCTGGGAA	MDWQKSLTLIVALTLSVGIGLKNDLPWKLKSDMMFFSRVTSGLLVTRSTGQMNVVLMGRKTWE	949	783	797	493	1726	186	1497	593	AGA	R	17	V	GTG	0.000618206	0.000631754	0.000592548	0.000656968	0.000960497	0.001003079	0.00100406	0.000500464	-10.65962471	-10.62834893	-10.72078066	-10.57188915	-10.02393179	-9.961348554	-9.959939037	-10.9644468	0.635692922	0.667000376	0.760841623	-0.392557651	0.651346649	6.106222613	4.653633263	6.247357874	6.122465688	0.040143264	0.040180617	0.100808052	0.040105911	-0.078048805	F1	TRUE	substitution
381	ATGGACTGGCAAAAGTCCTTAACTTTGATCGTTGCTTTGACTTTGTCTAGAGGTATTGGTTTGAAAAACGACTTGCCTTGGAAGTTGAAGTCTGACATGATGTTCTTTTCCAGAGTTACTTCTGGTCTGTTGGTCACCAGATCAACCGGTCAAATGAACGTCGTTTTGATGGGTCGTAAGACCTGGACG	MDWQKSLTLIVALTLSRGIGLKNDLPWKLKSDMMFFSRVTSGLLVTRSTGQMNVVLMGRKTWT	948	822	829	494	1257	206	1167	410	GAA	E	63	T	ACG	0.000617555	0.000663221	0.000616339	0.000658301	0.000699504	0.001110937	0.000782724	0.00034602	-10.66114574	-10.55822284	-10.66398828	-10.56896575	-10.48137961	-9.814006838	-10.3192087	-11.49685499	0.179766135	0.744216005	0.344779585	-0.927889241	0.26227286	6.106222613	4.653633263	6.247357874	6.122465688	-0.008815111	-0.011573861	0.112309129	-0.00605636	-0.138655691	F1	TRUE	substitution
382	ATGGACTGGCAAAAGTCCTTAACTTTGATCGTTGCTTTGACTTTGTCTAGAGGTATTGGTTTGAAAAACGACTTGCCTTGGAAGTTGAAGTCTGACATGATGTTCTTTTCCAGAGTTACTTCTGGTCTGTTGGTCACCAGATCAACCGGTCAAATGGAGGTCGTTTTGATGGGTCGTAAGACCTGGGAA	MDWQKSLTLIVALTLSRGIGLKNDLPWKLKSDMMFFSRVTSGLLVTRSTGQMEVVLMGRKTWE	946	745	779	445	1439	79	695	372	AAC	N	53	E	GAG	0.000616252	0.000601094	0.000579165	0.000593004	0.000800785	0.000426039	0.000466147	0.00031395	-10.66419262	-10.70012081	-10.75373706	-10.71967146	-10.28629766	-11.19672662	-11.06692838	-11.63717628	0.377894953	-0.496605805	-0.313191319	-0.917504824	-0.404898562	6.106222613	4.653633263	6.247357874	6.122465688	-0.075783372	0.010916709	-0.072508215	-0.079058529	-0.137480033	F1	TRUE	substitution
383	ATGGACTGGGGGAAGTCCTTAACTTTGATCGTTGCTTTGACTTTGTCTAGAGGTATTGGTTTGAAAAACGACTTGCCTTGGAAGTTGAAGTCTGACATGATGTTCTTTTCCAGAGTTACTTCTGGTCTGTTGGTCACCAGATCAACCGGTCAAATGAACGTCGTTTTGATGGGTCGTAAGACCTGGGAA	MDWGKSLTLIVALTLSRGIGLKNDLPWKLKSDMMFFSRVTSGLLVTRSTGQMNVVLMGRKTWE	945	733	790	472	2151	105	1306	1923	CAA	Q	4	G	GGG	0.0006156	0.000591412	0.000587344	0.000628984	0.001197004	0.000566254	0.000875953	0.00162292	-10.66571847	-10.72354804	-10.73350773	-10.63468994	-9.706356732	-10.78626185	-10.15685836	-9.267192047	0.95936174	-0.062713809	0.57664937	1.367497889	0.768005555	6.106222613	4.653633263	6.247357874	6.122465688	0.048295772	0.076921847	-0.007881074	0.019669698	0.121213649	F1	TRUE	substitution
384	ATGGACTGGCAAAAGTCCTTAACTTTGATCGTTGCTTTGACTTTGTCTAGAGGTATTGGTTTGAAAAACGACTTGCCTTGGAAGTTGAAGTCTGACATGCGGTTCTTTTCCAGAGTTACTTCTGGTCTGTTGGTCACCAGATCAACCGGTCAAATGAACGTCGTTTTGATGGGTCGTAAGACCTGGGAA	MDWQKSLTLIVALTLSRGIGLKNDLPWKLKSDMRFFSRVTSGLLVTRSTGQMNVVLMGRKTWE	944	765	799	439	1359	138	1086	832	ATG	M	34	R	CGG	0.000614949	0.000617231	0.000594035	0.000585008	0.000756266	0.00074422	0.000728396	0.000702168	-10.66724594	-10.66190149	-10.71716488	-10.73925586	-10.3688188	-10.39198291	-10.42298916	-10.47589538	0.298427141	0.269918581	0.294175726	0.26336048	0.282047154	6.106222613	4.653633263	6.247357874	6.122465688	-0.000946968	0.00189593	0.041663699	-0.011670881	-0.003789866	F1	TRUE	substitution
385	ATGGACTGGCAAAAGTCCTTAACTTTGATCGTTGCTTTGACTTTGTCTAGAGGTATTGGTTTGAAAAACGACTTGCCTTGGAAGTTGAAGTCTGACATGATGTTCTTTTCCAGAGTTACTTCTGGTCTGTTGGTCACCAGATCACCTGGTCAAATGAACGTCGTTTTGATGGGTCGTAAGACCTGGGAA	MDWQKSLTLIVALTLSRGIGLKNDLPWKLKSDMMFFSRVTSGLLVTRSPGQMNVVLMGRKTWE	943	686	779	445	674	52	576	381	ACC	T	49	P	CCT	0.000614297	0.000553491	0.000579165	0.000593004	0.000375072	0.000280431	0.000386332	0.000321546	-10.66877503	-10.81915266	-10.75373706	-10.71967146	-11.38054376	-11.80006765	-11.33787254	-11.60268791	-0.71176873	-0.980914986	-0.584135485	-0.883016447	-0.797392589	6.106222613	4.653633263	6.247357874	6.122465688	-0.123175909	-0.112776342	-0.144644871	-0.109119907	-0.133575475	F1	TRUE	substitution
386	ATGGACTGGCAAAAGTCCTTAACTTTGATCGTTGCTTTGACTTTGTCTAGAGGTATTGGTTTGAAAAACGACTTGCCTTGGAAGTTGAAGTCTGACATGATGTTCTTTTCCAGAGTTACTTCTGGTCTGTTGGTCACCAGATCAACCGGTCAAATGAACGTCGTTTTGATGGGTCGTCCGACCTGGGAA	MDWQKSLTLIVALTLSRGIGLKNDLPWKLKSDMMFFSRVTSGLLVTRSTGQMNVVLMGRPTWE	943	685	792	425	1102	280	529	661	AAG	K	60	P	CCG	0.000614297	0.000552684	0.000588831	0.000566352	0.000613249	0.001510012	0.000354808	0.000557853	-10.66877503	-10.82125725	-10.72985995	-10.78601395	-10.67124003	-9.371224348	-11.46067363	-10.80782863	-0.002465002	1.450032901	-0.730813677	-0.021814678	-0.01213984	6.106222613	4.653633263	6.247357874	6.122465688	-0.034167709	-0.032259809	0.217438812	-0.125393918	-0.03607561	F1	TRUE	substitution
387	ATGGACTGGCAAAAGTCCTTAACTTTGATCGTTGCTTTGACTTTGTCTAGAGGTATTGGTTTGAAAAACGACTTGCCTTGGAAGTTGAAGTCTGACATGATGTTCTTTTCCAGAGTTACTTCTGGTCTGTTGGTCACCAGATCAACCGGTCAAATGTGTGTCGTTTTGATGGGTCGTAAGACCTGGGAA	MDWQKSLTLIVALTLSRGIGLKNDLPWKLKSDMMFFSRVTSGLLVTRSTGQMCVVLMGRKTWE	941	747	818	494	1117	74	840	831	AAC	N	53	C	TGT	0.000612995	0.000602708	0.000608161	0.000658301	0.000621596	0.000399075	0.0005634	0.000701324	-10.67183808	-10.69625299	-10.68325954	-10.56896575	-10.65173507	-11.291054	-10.79355203	-10.47763043	0.020103007	-0.594801005	-0.110292484	0.091335326	-0.045094738	6.106222613	4.653633263	6.247357874	6.122465688	-0.043122408	-0.029698003	-0.087134147	-0.056546812	-0.023265476	F1	TRUE	substitution
388	ATGGACTGGCAAAAGTCCTTAACTTTGATCGTTGCTTTGACTTTGTCTAGAGGTATTGGTTTGAAAAACGACTTGCCTTGGAAGTTGAAGTCTGACATGATGTTCTTTTCCAGAGTTACTTCTGGTCTGTTGGTCACCACGTCAACCGGTCAAATGAACGTCGTTTTGATGGGTCGTAAGACCTGGGAA	MDWQKSLTLIVALTLSRGIGLKNDLPWKLKSDMMFFSRVTSGLLVTTSTGQMNVVLMGRKTWE	940	782	835	470	1465	120	1131	1259	AGA	R	47	T	ACG	0.000612343	0.000630947	0.0006208	0.000626318	0.000815254	0.000647148	0.000758578	0.001062536	-10.67337204	-10.63019263	-10.65358419	-10.64081604	-10.26046359	-10.59361677	-10.36441433	-9.878272527	0.412908452	0.03657586	0.289169858	0.762543512	0.351039155	6.106222613	4.653633263	6.247357874	6.122465688	0.01089957	0.014891263	0.006907877	-0.012226284	0.052724507	F1	TRUE	substitution
389	ATGGACTGGCAAAAGTCCTTAACTTTGATCGTTGCTTTGACTTTGTCTAGAGGTATTGGTTTGAAAAACGACTTGTGTTGGAAGTTGAAGTCTGACATGATGTTCTTTTCCAGAGTTACTTCTGGTCTGTTGGTCACCAGATCAACCGGTCAAATGAACGTCGTTTTGATGGGTCGTAAGACCTGGGAA	MDWQKSLTLIVALTLSRGIGLKNDLCWKLKSDMMFFSRVTSGLLVTRSTGQMNVVLMGRKTWE	936	672	819	462	1037	116	829	560	CCT	P	26	C	TGT	0.000609737	0.000542195	0.000608904	0.000615658	0.000577077	0.000625576	0.000556022	0.000472613	-10.67952427	-10.8489	-10.68149693	-10.66558394	-10.75894836	-10.64252637	-10.81256925	-11.04705208	-0.079424091	0.206373634	-0.131072319	-0.381468133	-0.105248205	6.106222613	4.653633263	6.247357874	6.122465688	-0.049924077	-0.040995811	0.032198836	-0.058852344	-0.076793319	F1	TRUE	substitution
390	ATGGACTGGCAAAAGTCCTTAACTTTGATCGTTGCTTTGACTTTGTCTAGAGGTATTGGTCGGAAAAACGACTTGCCTTGGAAGTTGAAGTCTGACATGATGTTCTTTTCCAGAGTTACTTCTGGTCTGTTGGTCACCAGATCAACCGGTCAAATGAACGTCGTTTTGATGGGTCGTAAGACCTGGGAA	MDWQKSLTLIVALTLSRGIGRKNDLPWKLKSDMMFFSRVTSGLLVTRSTGQMNVVLMGRKTWE	936	754	849	462	1318	121	1119	1188	TTG	L	21	R	CGG	0.000609737	0.000608356	0.000631208	0.000615658	0.00073345	0.000652541	0.00075053	0.001002615	-10.67952427	-10.68279671	-10.62959583	-10.66558394	-10.41301389	-10.58164413	-10.37980322	-9.962015974	0.266510385	0.101152586	0.249792609	0.703567971	0.258151497	6.106222613	4.653633263	6.247357874	6.122465688	0.007399662	-0.001727097	0.016526421	-0.016595208	0.046047666	F1	TRUE	substitution
391	ATGGACTGGCAAAAGTCCTTAACTTTGATCGTTGCTTTGACTTTGTCTAGAGGTATTGGTTTGAAAAACGACCCGCCTTGGAAGTTGAAGTCTGACATGATGTTCTTTTCCAGAGTTACTTCTGGTCTGTTGGTCACCAGATCAACCGGTCAAATGAACGTCGTTTTGATGGGTCGTAAGACCTGGGAA	MDWQKSLTLIVALTLSRGIGLKNDPPWKLKSDMMFFSRVTSGLLVTRSTGQMNVVLMGRKTWE	935	642	735	448	1393	203	730	1466	TTG	L	25	P	CCG	0.000609086	0.00051799	0.000546453	0.000597001	0.000775186	0.001094759	0.000489622	0.001237234	-10.68106644	-10.91478794	-10.83761613	-10.70997806	-10.333169	-9.835171448	-10.99604489	-9.658665706	0.347897438	1.079616492	-0.158428755	1.051312357	0.699604897	6.106222613	4.653633263	6.247357874	6.122465688	0.046464325	0.007511545	0.162266203	-0.061887553	0.085417105	F1	TRUE	substitution
392	ATGGACTGGCAAAAGTCCTTAACTTTGATCGTTGCTTTGACTTTGTCTAGAGGTATTGGTTTGAAAAACGACTTGCCTTGGAAGTTGAAGTCTGACATGATGTTCTTTGTGAGAGTTACTTCTGGTCTGTTGGTCACCAGATCAACCGGTCAAATGAACGTCGTTTTGATGGGTCGTAAGACCTGGGAA	MDWQKSLTLIVALTLSRGIGLKNDLPWKLKSDMMFFVRVTSGLLVTRSTGQMNVVLMGRKTWE	933	742	825	421	948	113	1240	798	TCC	S	37	V	GTG	0.000607783	0.000598674	0.000613365	0.000561021	0.00052755	0.000609398	0.000831686	0.000673474	-10.68415572	-10.70594205	-10.67096627	-10.79965656	-10.88840529	-10.6803284	-10.23167314	-10.53609016	-0.204249572	0.025613648	0.439293127	0.263566404	0.144590026	6.106222613	4.653633263	6.247357874	6.122465688	0.000331704	-0.055165362	0.005275083	0.00442996	-0.003766553	F1	TRUE	substitution
393	ATGGACTGGCAAAAGTCCTTAGGTTTGATCGTTGCTTTGACTTTGTCTAGAGGTATTGGTTTGAAAAACGACTTGCCTTGGAAGTTGAAGTCTGACATGATGTTCTTTTCCAGAGTTACTTCTGGTCTGTTGGTCACCAGATCAACCGGTCAAATGAACGTCGTTTTGATGGGTCGTAAGACCTGGGAA	MDWQKSLGLIVALTLSRGIGLKNDLPWKLKSDMMFFSRVTSGLLVTRSTGQMNVVLMGRKTWE	932	691	751	443	1226	127	1075	429	ACT	T	8	G	GGT	0.000607132	0.000557525	0.000558348	0.000590338	0.000682253	0.000684898	0.000721018	0.000362056	-10.68570285	-10.80867553	-10.80654748	-10.7261701	-10.51740528	-10.51182268	-10.4376766	-11.43150126	0.168297569	0.296852848	0.368870878	-0.70533116	0.232575208	6.106222613	4.653633263	6.247357874	6.122465688	-0.008129567	-0.012875714	0.045675492	-0.00338342	-0.113459061	F1	TRUE	substitution
394	ATGGACTGGCAAAAGTCCTTAACTTTGATCGTTGCTTTGACTTTGTCTAGAGGTATTGGTTTGAAAAACGACTTGCCTTGGAAGTTGAAGTCTGACATGATGTTCTTTTCCAGAGTTACTTCTGGTCTGTTGGTCACCAGATCAACCGGTCAAATGAACGTCGTTTTGAAGGGTCGTAAGACCTGGGAA	MDWQKSLTLIVALTLSRGIGLKNDLPWKLKSDMMFFSRVTSGLLVTRSTGQMNVVLKGRKTWE	932	709	797	419	237	26	185	41	ATG	M	57	K	AAG	0.000607132	0.000572048	0.000592548	0.000558356	0.000131887	0.000140215	0.000124082	3.46E-05	-10.68570285	-10.77157561	-10.72078066	-10.80652655	-12.88840529	-12.80006765	-12.97641608	-14.81878309	-2.202702446	-2.028492037	-2.255635422	-4.012256538	-2.229168934	6.106222613	4.653633263	6.247357874	6.122465688	-0.297626233	-0.282019517	-0.300678886	-0.294573581	-0.487848419	F1	TRUE	substitution
395	ATGGACTGGCAAAAGTCCTTAACTTTGATCGTTGCTTTGACTTTGTCTAGAGGTATTGGTTTGAAAAACGACTTGCCTTGGAAGTTGAAGTCTGACATGATGTTCTTTTCCAGAGTTACTTCTGGTCTGTTGGTCACCAGATCAACCGGTCAAATGAACGTCGTTTTGATGGGTCGTACTACCTGGGAA	MDWQKSLTLIVALTLSRGIGLKNDLPWKLKSDMMFFSRVTSGLLVTRSTGQMNVVLMGRTTWE	932	755	826	474	1483	196	1241	778	AAG	K	60	T	ACT	0.000607132	0.000609163	0.000614109	0.000631649	0.00082527	0.001057008	0.000832357	0.000656595	-10.68570285	-10.68088459	-10.6692186	-10.62858974	-10.24284566	-9.885797521	-10.23051014	-10.57270875	0.442857188	0.795087072	0.43870846	0.055880987	0.440782824	6.106222613	4.653633263	6.247357874	6.122465688	0.011327991	0.01829089	0.119886249	0.004365091	-0.027279394	F1	TRUE	substitution
396	ATGGACTGGCAAAAGTCCTTAACTTTGATCGTTGCTTTGACTTTGTCTAGAGGTATTGGTTTGAAAAACGACTTGCCTTGGAAGTTGAAGTCTGACATGATGTTCTTTTCCAGAGTTACTTCTGGTCTGTTGGTCACCAGATCAACCGGTCAAATGAACGTCGTTTTGGTGGGTCGTAAGACCTGGGAA	MDWQKSLTLIVALTLSRGIGLKNDLPWKLKSDMMFFSRVTSGLLVTRSTGQMNVVLVGRKTWE	930	736	763	423	1219	140	1171	546	ATG	M	57	V	GTG	0.000605829	0.000593833	0.00056727	0.000563687	0.000678358	0.000755006	0.000785407	0.000460798	-10.68880208	-10.71765547	-10.78367733	-10.79281913	-10.52566613	-10.37122435	-10.31427218	-11.08357795	0.163135954	0.346431123	0.469405145	-0.290758821	0.254783539	6.106222613	4.653633263	6.247357874	6.122465688	-0.002845366	-0.013461634	0.053060053	0.007770902	-0.06652378	F1	TRUE	substitution
397	ATGGACTGGCAAAAGTCCTTAACTTTGATCGTTGCTTTGACTTTGTCTAGAGGTATTGGTTTGAAAAACGACTTGCCTTGGAAGTTGAAGTCTGACATGATGTTCTTTTCCAGAGTTACTTCTGGTCTGTTGGTCACCAGATCAACCGGTCAAATGAACGTCGTTTTGATGATTCGTAAGACCTGGGAA	MDWQKSLTLIVALTLSRGIGLKNDLPWKLKSDMMFFSRVTSGLLVTRSTGQMNVVLMIRKTWE	928	773	833	489	253	29	195	28	GGT	G	58	I	ATT	0.000604526	0.000623686	0.000619313	0.000651638	0.000140791	0.000156394	0.000130789	2.36E-05	-10.691908	-10.64689282	-10.65704389	-10.58364233	-12.79415497	-12.64252637	-12.90046723	-15.36898017	-2.102246971	-1.995633547	-2.24342334	-4.785337842	-2.172835156	6.106222613	4.653633263	6.247357874	6.122465688	-0.29450167	-0.270616325	-0.295784695	-0.293218645	-0.575371838	F1	TRUE	substitution
398	ATGGACTGGCAAAAGTCCTTAACTTTGATCGTTGCTTTGACTTTGTCTAGAGGTATTGGTGTTAAAAACGACTTGCCTTGGAAGTTGAAGTCTGACATGATGTTCTTTTCCAGAGTTACTTCTGGTCTGTTGGTCACCAGATCAACCGGTCAAATGAACGTCGTTTTGATGGGTCGTAAGACCTGGGAA	MDWQKSLTLIVALTLSRGIGVKNDLPWKLKSDMMFFSRVTSGLLVTRSTGQMNVVLMGRKTWE	927	750	828	487	1582	109	1044	787	TTG	L	21	V	GTT	0.000603875	0.000605129	0.000615596	0.000648973	0.000880363	0.000587826	0.000700226	0.000664191	-10.69346346	-10.69047064	-10.66572962	-10.58955502	-10.14961466	-10.73232304	-10.47989155	-10.55611527	0.543848806	-0.041852399	0.18583807	0.033439755	0.109638912	6.106222613	4.653633263	6.247357874	6.122465688	-0.014232405	0.029754943	-0.004773818	-0.023690993	-0.029820049	F1	TRUE	substitution
399	ATGGACTGGCAAAAGTCCTTAACTTTGATCGTTGCTTTGACTTTGTCTAGAGGTATTGGTTTGAAAAACGACTTGCCTTGGAAGTTGAAGTCTGACATGATGTTCTTTTCCAGAGTTACTTCTGGTAATTTGGTCACCAGATCAACCGGTCAAATGAACGTCGTTTTGATGGGTCGTAAGACCTGGGAA	MDWQKSLTLIVALTLSRGIGLKNDLPWKLKSDMMFFSRVTSGNLVTRSTGQMNVVLMGRKTWE	927	771	826	475	1479	130	1333	1444	CTG	L	43	N	AAT	0.000603875	0.000622072	0.000614109	0.000632981	0.000823044	0.000701077	0.000894063	0.001218667	-10.69346346	-10.65063038	-10.6692186	-10.62554928	-10.2467422	-10.47813955	-10.12733648	-9.680480068	0.446721258	0.172490825	0.541882125	0.945069215	0.494301692	6.106222613	4.653633263	6.247357874	6.122465688	0.022940798	0.01872952	0.027152076	0.015812256	0.073388923	F1	TRUE	substitution
400	ATGGACTGGCAAAAGTCCTTAACTTTGATCGTTGCTTTGACTTTGTCTAGAGGTATTGGTTTGAAAAACGACTTGCCTTGGAAGTTGAAGTCTGACATGATGTTCTTTTCCAGAGTTACTTCTGGTCTGTTGGTCACCAGATCAACCTCGCAAATGAACGTCGTTTTGATGGGTCGTAAGACCTGGGAA	MDWQKSLTLIVALTLSRGIGLKNDLPWKLKSDMMFFSRVTSGLLVTRSTSQMNVVLMGRKTWE	927	795	862	503	1550	118	1295	746	GGT	G	50	S	TCG	0.000603875	0.000641436	0.000640874	0.000670294	0.000862555	0.000636362	0.000868575	0.000629588	-10.69346346	-10.60640638	-10.60767252	-10.5429184	-10.17909604	-10.61786432	-10.16906116	-10.63330327	0.514367421	-0.011457939	0.438611355	-0.090384878	0.213576708	6.106222613	4.653633263	6.247357874	6.122465688	0.002053839	0.026408366	-0.000246638	0.004354317	-0.043838698	F1	TRUE	substitution
401	ATGGACTGGCAAAAGTCCTTAACTTTGATCGTTGCTTTGACTTTGTCTAGAGGTATTGGTTTGAAAAACGACTTGCCTTGGAAGTTGAAGTCTGACATGATGTTCTTTTCCAGAGTTACTTCTGGTCTGTTGGTCAGGAGATCAACCGGTCAAATGAACGTCGTTTTGATGGGTCGTAAGACCTGGGAA	MDWQKSLTLIVALTLSRGIGLKNDLPWKLKSDMMFFSRVTSGLLVRRSTGQMNVVLMGRKTWE	926	725	783	466	1104	120	1349	775	ACC	T	46	R	AGG	0.000603223	0.000584958	0.000582139	0.000620988	0.000614362	0.000647148	0.000904794	0.000654063	-10.69502061	-10.73938024	-10.74634808	-10.65314684	-10.66862408	-10.59361677	-10.11012291	-10.57828259	0.026396523	0.145763473	0.636225167	0.074864247	0.11031386	6.106222613	4.653633263	6.247357874	6.122465688	-0.000979563	-0.028983596	0.023171102	0.026279659	-0.025130228	F1	TRUE	substitution
402	ATGGACTGGCAAAAGTCCTTAACTTTGATCGTTGCTTTGACTTTGTCTAGAGGTATTGGTTTGAAAAACGACTTGCCTTGGAAGTTGAAGTCTGACATGATGTTCTTTTCCAGAGTTACTTCTGGTCTGTTGGTCACCAGATCAACCGGTCAAATGAACGTCGTTTTGATGGGTCGTAAGACCTGGGAG	MDWQKSLTLIVALTLSRGIGLKNDLPWKLKSDMMFFSRVTSGLLVTRSTGQMNVVLMGRKTWE	925	778	849	496	1885	157	1399	1276	GAA	E	63	E	GAG	0.000602572	0.00062772	0.000631208	0.000660966	0.001048978	0.000846685	0.00093833	0.001076883	-10.69657944	-10.63759108	-10.62959583	-10.56313668	-9.896799733	-10.20588662	-10.0576173	-9.858922481	0.799779702	0.431704466	0.571978535	0.704214194	0.638096365	6.106222613	4.653633263	6.247357874	6.122465688	0.052463869	0.05880691	0.065761307	0.019151466	0.046120827	F1	TRUE	silent
403	ATGGACTGGCAAAAGTCCTTAACTTTGATCGTTGCTTTGACTTTGTCTAGAGGTATTGGTTTGAAAAACGACTTGCCTTGGAAGTTGAAGTCTGACATGATGTTCTTTTCCAGAGTTACTTCTGGTCTGTTGGTCACCAGATCAACCGGTCAAATGAACGTCGTTTTGATGCTTCGTAAGACCTGGGAA	MDWQKSLTLIVALTLSRGIGLKNDLPWKLKSDMMFFSRVTSGLLVTRSTGQMNVVLMLRKTWE	925	710	782	401	214	11	189	38	GGT	G	58	L	CTT	0.000602572	0.000572855	0.000581396	0.00053437	0.000119088	5.93E-05	0.000126765	3.21E-05	-10.69657944	-10.76954221	-10.74819178	-10.86987456	-13.03568155	-14.04107575	-12.94555512	-14.92840758	-2.339102119	-3.271533534	-2.197363342	-4.058533022	-2.805317827	6.106222613	4.653633263	6.247357874	6.122465688	-0.391664879	-0.297502911	-0.485826846	-0.288108267	-0.493087553	F1	TRUE	substitution
404	ATGGACTGGCAAAAGTCCTTAACTTTGATCGTTGCTTTGACTTTGTCTAGAGGTATTGGTTTGAAAAACGACTTGCCTTGGAAGTTGAAGTCTGACATGATGTTCTTTTCCAGAGTTACTATTGGTCTGTTGGTCACCAGATCAACCGGTCAAATGAACGTCGTTTTGATGGGTCGTAAGACCTGGGAA	MDWQKSLTLIVALTLSRGIGLKNDLPWKLKSDMMFFSRVTIGLLVTRSTGQMNVVLMGRKTWE	924	707	820	417	1243	87	1053	524	TCT	S	41	I	ATT	0.00060192	0.000570435	0.000609648	0.000555691	0.000691713	0.000469182	0.000706263	0.000442231	-10.69813995	-10.77565102	-10.67973647	-10.81342941	-10.49753796	-11.05756387	-10.46750782	-11.14291209	0.200601989	-0.281912847	0.212228653	-0.329482681	-0.040655429	6.106222613	4.653633263	6.247357874	6.122465688	-0.030646587	-0.009208682	-0.040530229	-0.020762946	-0.070907852	F1	TRUE	substitution
405	ATGGACTGGCAAAAGTCCTTAACTTTGATCGTTGCTTTGACTTTGTCTAGAGGTACGGGTTTGAAAAACGACTTGCCTTGGAAGTTGAAGTCTGACATGATGTTCTTTTCCAGAGTTACTTCTGGTCTGTTGGTCACCAGATCAACCGGTCAAATGAACGTCGTTTTGATGGGTCGTAAGACCTGGGAA	MDWQKSLTLIVALTLSRGTGLKNDLPWKLKSDMMFFSRVTSGLLVTRSTGQMNVVLMGRKTWE	924	739	833	467	1085	182	1069	1378	ATT	I	19	T	ACG	0.00060192	0.000596253	0.000619313	0.000622321	0.000603788	0.000981508	0.000716994	0.001162966	-10.69813995	-10.71178687	-10.65704389	-10.65005425	-10.69366921	-9.992712725	-10.44575141	-9.747974922	0.004470736	0.719074148	0.211292484	0.902079324	0.465183316	6.106222613	4.653633263	6.247357874	6.122465688	0.023827531	-0.031472499	0.108564312	-0.020866814	0.068521877	F1	TRUE	substitution
406	ATGGACTGGCAAAAGTCCTTAACTTTGATCGTTGCTTTGACTTTGTCTAGAGGTATTGGTTTGAAAAACGACTTGCCTTGGAAGTTGAAGTCTGACATGATGTTCTTTTCCAGAGTTACTTCTGGTCTGTTGGTCACCAGATCAACCAGTCAAATGAACGTCGTTTTGATGGGTCGTAAGACCTGGGAA	MDWQKSLTLIVALTLSRGIGLKNDLPWKLKSDMMFFSRVTSGLLVTRSTSQMNVVLMGRKTWE	922	725	794	534	1207	160	1406	1015	GGT	G	50	S	AGT	0.000600617	0.000584958	0.000590317	0.000711604	0.00067168	0.000862864	0.000943025	0.000856612	-10.70126605	-10.73938024	-10.72622138	-10.45663705	-10.53993858	-10.17857927	-10.05041666	-10.18907108	0.16132747	0.560800972	0.675804713	0.267565972	0.414183472	6.106222613	4.653633263	6.247357874	6.122465688	0.01367864	-0.013666924	0.084989913	0.030671028	-0.003313747	F1	TRUE	substitution
407	ATGGACTGGCAAAAGTCCTTAACTTTGATCGTTGCTTTGACTTTGTCTAGAGGTATTGGTTTGAAAAACGACTTGCCTTGGAAGAGGAAGTCTGACATGATGTTCTTTTCCAGAGTTACTTCTGGTCTGTTGGTCACCAGATCAACCGGTCAAATGAACGTCGTTTTGATGGGTCGTAAGACCTGGGAA	MDWQKSLTLIVALTLSRGIGLKNDLPWKRKSDMMFFSRVTSGLLVTRSTGQMNVVLMGRKTWE	921	772	796	456	1144	270	433	539	TTG	L	29	R	AGG	0.000599966	0.000622879	0.000591804	0.000607662	0.000636621	0.001456083	0.000290419	0.00045489	-10.70283164	-10.64876039	-10.72259195	-10.68444297	-10.6172772	-9.423691768	-11.74957433	-11.10219363	0.08555444	1.225068622	-1.026982375	-0.41775066	-0.16609811	6.106222613	4.653633263	6.247357874	6.122465688	-0.051584645	-0.022268291	0.183930939	-0.158253969	-0.080900999	F1	TRUE	substitution
408	ATGGACTGGCAAAAGTCCTTAACTTTGATCGTTGCTTTGACTTTGTCTAGAGGTATTGGTTTGAAAAACGACTTGCCTTGGAAGTTGAAGTCTGACATGATGTTCTTTTCCAGAAGGACTTCTGGTCTGTTGGTCACCAGATCAACCGGTCAAATGAACGTCGTTTTGATGGGTCGTAAGACCTGGGAA	MDWQKSLTLIVALTLSRGIGLKNDLPWKLKSDMMFFSRRTSGLLVTRSTGQMNVVLMGRKTWE	921	729	790	417	312	26	207	42	GTT	V	39	R	AGG	0.000599966	0.000588185	0.000587344	0.000555691	0.000173624	0.000140215	0.000138838	3.54E-05	-10.70283164	-10.73144242	-10.73350773	-10.81342941	-12.49174632	-12.80006765	-12.81431059	-14.78401767	-1.788914678	-2.068625224	-2.080802854	-3.97058826	-2.074714039	6.106222613	4.653633263	6.247357874	6.122465688	-0.290916226	-0.235048445	-0.306656625	-0.275175828	-0.483130998	F1	TRUE	substitution
409	ATGGACTGGCAAAAGTCCTTAACTTTGATCGTTGCTTTGACTTTGTCTAGAGGTATTGGTTTGAAAAACGACTTGCCTTGGAAGTTGAAGTCTGACATGATGTTCTTTTCCAGAGTTACTTCTGGTCTGTTGGTCACCAGATCAACCGGTCAAATGAACGTCGTTTTGATGGGTCGTTTTACCTGGGAA	MDWQKSLTLIVALTLSRGIGLKNDLPWKLKSDMMFFSRVTSGLLVTRSTGQMNVVLMGRFTWE	921	806	829	447	1292	154	1177	718	AAG	K	60	F	TTT	0.000599966	0.000650312	0.000616339	0.000595669	0.000718981	0.000830507	0.000789431	0.000605958	-10.70283164	-10.5865814	-10.66398828	-10.71320196	-10.44175819	-10.23372082	-10.30689894	-10.68849506	0.261073458	0.352860574	0.357089345	0.024706904	0.306967016	6.106222613	4.653633263	6.247357874	6.122465688	-0.003517428	-0.00234427	0.054017704	-0.004690586	-0.030808728	F1	TRUE	substitution
410	ATGGACTGGCAAAGGTCCTTAACTTTGATCGTTGCTTTGACTTTGTCTAGAGGTATTGGTTTGAAAAACGACTTGCCTTGGAAGTTGAAGTCTGACATGATGTTCTTTTCCAGAGTTACTTCTGGTCTGTTGGTCACCAGATCAACCGGTCAAATGAACGTCGTTTTGATGGGTCGTAAGACCTGGGAA	MDWQRSLTLIVALTLSRGIGLKNDLPWKLKSDMMFFSRVTSGLLVTRSTGQMNVVLMGRKTWE	919	702	763	469	1566	92	1357	1275	AAG	K	5	R	AGG	0.000598663	0.0005664	0.00056727	0.000624986	0.000871459	0.000496147	0.00091016	0.001076039	-10.70596794	-10.78589021	-10.78367733	-10.64388887	-10.16428004	-10.97694541	-10.10159254	-9.860053563	0.541687896	-0.191055202	0.68208479	0.78383531	0.611886343	6.106222613	4.653633263	6.247357874	6.122465688	0.030438726	0.029509647	-0.026997207	0.031367805	0.055135031	F1	TRUE	substitution
411	ATGGACTGGCAAAAGTCCTTAACTTTGATCGTTGCTTTGACTTTGTCTAGAGGTATTGGTTTGAAAAACGACTTGCCTTGGAAGTTGAAGTCTGACATGATGTTCTTTTCCAGAGTTACTTCTGGTCTGTTGGTCACCGGTTCAACCGGTCAAATGAACGTCGTTTTGATGGGTCGTAAGACCTGGGAA	MDWQKSLTLIVALTLSRGIGLKNDLPWKLKSDMMFFSRVTSGLLVTGSTGQMNVVLMGRKTWE	919	758	809	467	1275	94	1302	1228	AGA	R	47	G	GGT	0.000598663	0.000611583	0.00060147	0.000622321	0.000709521	0.000506933	0.00087327	0.001036374	-10.70596794	-10.67516339	-10.69922068	-10.65005425	-10.46086701	-10.94591851	-10.16128381	-9.914240249	0.24510093	-0.270755125	0.537936872	0.735813997	0.391518901	6.106222613	4.653633263	6.247357874	6.122465688	0.00560857	-0.004157389	-0.038868314	0.015374529	0.049698359	F1	TRUE	substitution
412	ATGGACTGGCAAAAGTCCTTAACTTTGATCGTTGCTTTGACTTTGTCTAGAGGTATTGGTTTGAAAAACGACTTGCCTGTTAAGTTGAAGTCTGACATGATGTTCTTTTCCAGAGTTACTTCTGGTCTGTTGGTCACCAGATCAACCGGTCAAATGAACGTCGTTTTGATGGGTCGTAAGACCTGGGAA	MDWQKSLTLIVALTLSRGIGLKNDLPVKLKSDMMFFSRVTSGLLVTRSTGQMNVVLMGRKTWE	918	746	801	478	1123	181	948	773	TGG	W	27	V	GTT	0.000598012	0.000601901	0.000595522	0.000636979	0.000624935	0.000976115	0.000635837	0.000652375	-10.70753865	-10.69818561	-10.71355814	-10.61646618	-10.64400633	-10.00066148	-10.61905429	-10.58201049	0.063532319	0.697524129	0.094503848	0.034455687	0.079018083	6.106222613	4.653633263	6.247357874	6.122465688	-0.027236581	-0.02476813	0.105354489	-0.033824566	-0.029705032	F1	TRUE	substitution
413	ATGGACTGGCAAAAGTCCTTAACTTTGATCGTTGCTTTGACTTTGTCTAGAGGTATTGGTTTGAAAAACGACTTGCCTTGGAAGTTGAAGTCTGACATGATGTTCTTTTCCAGAGTTACTTCTGGTCTGTTGGTCACCAGATCAACCGGTCAAATGGCGGTCGTTTTGATGGGTCGTAAGACCTGGGAA	MDWQKSLTLIVALTLSRGIGLKNDLPWKLKSDMMFFSRVTSGLLVTRSTGQMAVVLMGRKTWE	918	662	740	431	1166	74	768	490	AAC	N	53	A	GCG	0.000598012	0.000534127	0.00055017	0.000574347	0.000648864	0.000399075	0.000515109	0.000413537	-10.70753865	-10.87053002	-10.82783511	-10.76578893	-10.58979647	-11.291054	-10.92283504	-11.23969716	0.117742179	-0.420523979	-0.094999929	-0.473908229	-0.257761954	6.106222613	4.653633263	6.247357874	6.122465688	-0.058013055	-0.018614504	-0.061176015	-0.054850096	-0.087258807	F1	TRUE	substitution
414	ATGGACTGGCAAAAGTCCTTAACTTTGATCGTTGCTTTGACTTTGTCTAGAGGTATTGGTTTGAAAAACGACTTGCCTTGGAAGTTGAAGTCTGACATGATGTTCTTTTCCAGAGTTACTTCTTGGCTGTTGGTCACCAGATCAACCGGTCAAATGAACGTCGTTTTGATGGGTCGTAAGACCTGGGAA	MDWQKSLTLIVALTLSRGIGLKNDLPWKLKSDMMFFSRVTSWLLVTRSTGQMNVVLMGRKTWE	918	732	763	414	1680	149	586	293	GGT	G	42	W	TGG	0.000598012	0.000590605	0.00056727	0.000551693	0.000934898	0.000803542	0.000393039	0.000247278	-10.70753865	-10.72551759	-10.78367733	-10.82384603	-10.06290302	-10.28133884	-11.31304069	-11.98157824	0.644635624	0.444178744	-0.529363361	-1.157732212	-0.042592309	6.106222613	4.653633263	6.247357874	6.122465688	-0.030923584	0.041195747	0.06761932	-0.103042915	-0.164677071	F1	TRUE	substitution
415	ATGGACTGGCAAAAGTCCTTAACTTTGATCGTTGCTTTGACTTTGTCTAGAGGTATTGGTTTGAAAAACGACTTGCCTTGGAAGTTGCGTTCTGACATGATGTTCTTTTCCAGAGTTACTTCTGGTCTGTTGGTCACCAGATCAACCGGTCAAATGAACGTCGTTTTGATGGGTCGTAAGACCTGGGAA	MDWQKSLTLIVALTLSRGIGLKNDLPWKLRSDMMFFSRVTSGLLVTRSTGQMNVVLMGRKTWE	917	773	771	402	1074	111	1078	666	AAG	K	30	R	CGT	0.00059736	0.000623686	0.000573218	0.000535702	0.000597667	0.000598612	0.00072303	0.000562072	-10.70911107	-10.64689282	-10.76862952	-10.86628129	-10.70837026	-10.7060915	-10.43365608	-10.79695673	0.000740804	-0.059198676	0.334973444	0.069324567	0.035032686	6.106222613	4.653633263	6.247357874	6.122465688	-0.01655745	-0.031895902	-0.007357503	-0.007144356	-0.025757396	F1	TRUE	substitution
416	ATGGACTGGCAAAAGTCCTTAACTTTGATCGTTGCTTTGACTTTGTCTAGAGGTATTGGTTTGAAAAACGACTTGCCTTGGAAGTTGAAGTCTGACATGATGTTCTTTTCCAGAGTTACTTCTGGTTTGTTGGTCACCAGATCAACCGGTCAAATGAACGTCGTTTTGATGGGTCGTAAGACCTGGGAA	MDWQKSLTLIVALTLSRGIGLKNDLPWKLKSDMMFFSRVTSGLLVTRSTGQMNVVLMGRKTWE	916	774	754	456	1238	121	1332	974	CTG	L	43	L	TTG	0.000596709	0.000624493	0.000560579	0.000607662	0.000688931	0.000652541	0.000893392	0.00082201	-10.7106852	-10.64502767	-10.80079586	-10.68444297	-10.50335294	-10.58164413	-10.12841918	-10.24855713	0.207332261	0.063383543	0.672376685	0.435885839	0.32160905	6.106222613	4.653633263	6.247357874	6.122465688	0.013321594	-0.008444696	0.010900815	0.030290687	0.015742373	F1	TRUE	silent
417	ATGGACTGGCAAAAGTCCTTAACTTTGATCGTTGCTTTGACTTTGTCTAGAGGTATTGGTTTGAAAAACGACTTGCCTTGGAAGTTGAAGTCTGACATGATGTTCTTTTCCAGAGTTACTTCTGGTCTGTTGGTCACCAGATCAACCGGTCAAATGAACGTCGTTTTGATGGGTCGTATTACCTGGGAA	MDWQKSLTLIVALTLSRGIGLKNDLPWKLKSDMMFFSRVTSGLLVTRSTGQMNVVLMGRITWE	915	748	824	485	1187	121	1108	668	AAG	K	60	I	ATT	0.000596057	0.000603515	0.000612622	0.000646307	0.00066055	0.000652541	0.000743152	0.00056376	-10.71226106	-10.69432297	-10.67271605	-10.59549205	-10.56404432	-10.58164413	-10.39405538	-10.7926308	0.148216736	0.112678839	0.27866067	-0.197138753	0.130447788	6.106222613	4.653633263	6.247357874	6.122465688	-0.014273736	-0.015155188	0.018243228	-0.013392283	-0.055924702	F1	TRUE	substitution
418	ATGGACTGGCAAAAGTCCTTAACTTTGATCGTTGCTTTGACTTTGTCTAGAGGTATTGGTTTGAAAAACGACTTGCCTTGGAAGTTGAAGTCTGACATGATGTTCTTTTCCAGAGTTACTTCTGGTCTGTTGGTCACCAGATCAACCGGTCAAATGAACGTCGTTTTGATGGGTCGTCGTACCTGGGAA	MDWQKSLTLIVALTLSRGIGLKNDLPWKLKSDMMFFSRVTSGLLVTRSTGQMNVVLMGRRTWE	915	731	830	508	1211	160	1225	984	AAG	K	60	R	CGT	0.000596057	0.000589799	0.000617082	0.000676957	0.000673906	0.000862864	0.000821625	0.000830449	-10.71226106	-10.72748983	-10.66224905	-10.5286483	-10.53516539	-10.17857927	-10.24923151	-10.23382059	0.177095666	0.548910561	0.413017539	0.29482771	0.353922624	6.106222613	4.653633263	6.247357874	6.122465688	0.000643664	-0.011876999	0.083218866	0.001514672	-0.000227344	F1	TRUE	substitution
419	ATGGACTGGCAAAAGTCCTTAACTTTGATCGTTGCTTTGACTTTGTCTAGAGGTATTGGTTTGAAAAACGGTTTGCCTTGGAAGTTGAAGTCTGACATGATGTTCTTTTCCAGAGTTACTTCTGGTCTGTTGGTCACCAGATCAACCGGTCAAATGAACGTCGTTTTGATGGGTCGTAAGACCTGGGAA	MDWQKSLTLIVALTLSRGIGLKNGLPWKLKSDMMFFSRVTSGLLVTRSTGQMNVVLMGRKTWE	913	698	761	445	702	70	904	581	GAC	D	24	G	GGT	0.000594755	0.000563173	0.000565783	0.000593004	0.000390654	0.000377503	0.000606326	0.000490336	-10.71541794	-10.7941342	-10.78746393	-10.71967146	-11.32182132	-11.37122435	-10.68761858	-10.99394074	-0.60640338	-0.577090147	0.09984535	-0.274269281	-0.425679714	6.106222613	4.653633263	6.247357874	6.122465688	-0.074576548	-0.100815806	-0.084496159	-0.033231924	-0.064656937	F1	TRUE	substitution
420	ATGGACTGGCAAAAGTCCTTAACTTTGATCGTTGCTTTGACTTTGTCTAGAGGTATTGGTTTGAAAAACGACTTGCCTTGGAAGTTGAAGTCTGACATGATGTTCTTTTCCAGAGTTACTTCTGGTCCTTTGGTCACCAGATCAACCGGTCAAATGAACGTCGTTTTGATGGGTCGTAAGACCTGGGAA	MDWQKSLTLIVALTLSRGIGLKNDLPWKLKSDMMFFSRVTSGPLVTRSTGQMNVVLMGRKTWE	911	803	826	493	1649	120	1301	1658	CTG	L	43	P	CCT	0.000593452	0.000647891	0.000614109	0.000656968	0.000917647	0.000647148	0.0008726	0.001399273	-10.71858175	-10.59196125	-10.6692186	-10.57188915	-10.08977286	-10.59361677	-10.1623923	-9.481106803	0.628808889	-0.00165552	0.506826306	1.090782346	0.567817598	6.106222613	4.653633263	6.247357874	6.122465688	0.025660987	0.039399177	0.001213408	0.011922797	0.08988565	F1	TRUE	substitution
421	ATGGACTGGCAAAAGTCCTTAACTTTGATCGTTGCTTTGACTTTGTCTAGAGGTATTGGTTTGAAAAACGACTTGCCTTGGAAGTTGAAGTCTGACATGATGTTCTTTTCCAGAGTTACTTCTGGTCTGTTGGTCACCAGAATGACCGGTCAAATGAACGTCGTTTTGATGGGTCGTAAGACCTGGGAA	MDWQKSLTLIVALTLSRGIGLKNDLPWKLKSDMMFFSRVTSGLLVTRMTGQMNVVLMGRKTWE	911	705	841	413	1363	164	1263	974	TCA	S	48	M	ATG	0.000593452	0.000568821	0.000625261	0.000550361	0.000758492	0.000884436	0.000847113	0.00082201	-10.71858175	-10.77973798	-10.64325458	-10.82733501	-10.36457869	-10.14295536	-10.20515862	-10.24855713	0.354003053	0.636782619	0.438095965	0.578777882	0.508436923	6.106222613	4.653633263	6.247357874	6.122465688	0.020062169	0.008204623	0.096307192	0.004297135	0.031919714	F1	TRUE	substitution
422	ATGGACTGGCAAAAGTCCTTAACTTTGATCGTTGCTTTGACTTTGTCTAGAGGTATTGGTTTGAAAAACGACTTGCCTTGGAAGTTGAAGTCTGACATGATGTTCTTTTCCAGAGTTACTTCTGGTCTGTTGGTCACCAGATCAACCGGTCAAATGAACGTCGTTTCGATGGGTCGTAAGACCTGGGAA	MDWQKSLTLIVALTLSRGIGLKNDLPWKLKSDMMFFSRVTSGLLVTRSTGQMNVVSMGRKTWE	910	707	816	420	376	47	323	60	TTG	L	56	S	TCG	0.0005928	0.000570435	0.000606674	0.000559689	0.000209239	0.000253466	0.000216641	5.06E-05	-10.72016626	-10.77565102	-10.68679123	-10.80308747	-12.22255969	-11.94591851	-12.17240719	-14.2694445	-1.502393434	-1.170267491	-1.485615956	-3.466357031	-1.494004695	6.106222613	4.653633263	6.247357874	6.122465688	-0.205831795	-0.202524018	-0.172848459	-0.209139573	-0.4260451	F1	TRUE	substitution
423	ATGGACTGGCAAAAGTCCTTAACTTTGATCGTTGCTTTGACTTTGTCTAGAGGTATTGGTTTGAAAAACGACTTGCCTTGGAAGTTGAAGGCTGACATGATGTTCTTTTCCAGAGTTACTTCTGGTCTGTTGGTCACCAGATCAACCGGTCAAATGAACGTCGTTTTGATGGGTCGTAAGACCTGGGAA	MDWQKSLTLIVALTLSRGIGLKNDLPWKLKADMMFFSRVTSGLLVTRSTGQMNVVLMGRKTWE	909	724	758	463	1482	91	1076	733	TCT	S	31	A	GCT	0.000592149	0.000584151	0.000563552	0.00061699	0.000824714	0.000490754	0.000721689	0.000618617	-10.72175251	-10.74137154	-10.79316254	-10.6624646	-10.24381881	-10.99271272	-10.43633518	-10.65866571	0.477933698	-0.251341185	0.356827356	0.003798896	0.180313126	6.106222613	4.653633263	6.247357874	6.122465688	-0.018947728	0.022272596	-0.035976655	-0.004719654	-0.033175802	F1	TRUE	substitution
424	ATGGACTGGCAAAAGTCCTTAACTTTGATCGTTGCTTTGACTTTGTCTAGAGGTATTGGTTTGAAAAACGACTTGCCTTGGAAGTTGAAGTCTGACATGATGTTCTTTTCCAGAGTTATTTCTGGTCTGTTGGTCACCAGATCAACCGGTCAAATGAACGTCGTTTTGATGGGTCGTAAGACCTGGGAA	MDWQKSLTLIVALTLSRGIGLKNDLPWKLKSDMMFFSRVISGLLVTRSTGQMNVVLMGRKTWE	907	755	786	455	224	26	220	50	ACT	T	40	I	ATT	0.000590846	0.000609163	0.00058437	0.00060633	0.000124653	0.000140215	0.000147557	4.22E-05	-10.72493025	-10.68088459	-10.74083107	-10.68761025	-12.96979362	-12.80006765	-12.72643783	-14.5324789	-2.244863369	-2.119183054	-1.985606758	-3.844868654	-2.182023211	6.106222613	4.653633263	6.247357874	6.122465688	-0.300496249	-0.28680541	-0.314187089	-0.264613778	-0.468897813	F1	TRUE	substitution
425	ATGGACTGGCAAAAGTCCTTAACTTTGATCGTTGCTTTGACTTTGTCTAGAGGTATTGGTTTGAAAAACGACTTGCCTTGGAAGTTGAAGTCTGACATGATGTTCTTTTCCCGTGTTACTTCTGGTCTGTTGGTCACCAGATCAACCGGTCAAATGAACGTCGTTTTGATGGGTCGTAAGACCTGGGAA	MDWQKSLTLIVALTLSRGIGLKNDLPWKLKSDMMFFSRVTSGLLVTRSTGQMNVVLMGRKTWE	906	774	758	458	1347	175	1329	1035	AGA	R	38	R	CGT	0.000590195	0.000624493	0.000563552	0.000610327	0.000749588	0.000943757	0.00089138	0.000873491	-10.72652175	-10.64502767	-10.79316254	-10.6781292	-10.38161441	-10.04929625	-10.13167215	-10.16092004	0.344907345	0.595731418	0.661490382	0.517209155	0.556470286	6.106222613	4.653633263	6.247357874	6.122465688	0.027016068	0.007172125	0.090192717	0.029082846	0.024949289	F1	TRUE	silent
426	ATGGACTGGCAAAAGTCCTTAACTTTGATCGTTGCTTTGACTTTGTCTAGAGGTATTGGTTTGAAAAACGACTTGCCTTGGAAGTTGAAGTCTGACATGATGTTCTTTTCCAGAGTTACTTCTGGTACTTTGGTCACCAGATCAACCGGTCAAATGAACGTCGTTTTGATGGGTCGTAAGACCTGGGAA	MDWQKSLTLIVALTLSRGIGLKNDLPWKLKSDMMFFSRVTSGTLVTRSTGQMNVVLMGRKTWE	905	789	772	382	1025	123	1184	1048	CTG	L	43	T	ACT	0.000589543	0.000636595	0.000573961	0.00050905	0.000570399	0.000663327	0.000794126	0.000884462	-10.72811501	-10.61733594	-10.76675954	-10.93990416	-10.77574035	-10.55799286	-10.29834418	-10.14291209	-0.047625338	0.059343077	0.46841536	0.796992065	0.263879218	6.106222613	4.653633263	6.247357874	6.122465688	0.008980042	-0.037386179	0.010298998	0.007661085	0.056624556	F1	TRUE	substitution
427	ATGGACTGGCAAAAGTCCTTAACTTTGATCGTTGCTTTGACTTTGTCTAGAGGTCTTGGTTTGAAAAACGACTTGCCTTGGAAGTTGAAGTCTGACATGATGTTCTTTTCCAGAGTTACTTCTGGTCTGTTGGTCACCAGATCAACCGGTCAAATGAACGTCGTTTTGATGGGTCGTAAGACCTGGGAA	MDWQKSLTLIVALTLSRGLGLKNDLPWKLKSDMMFFSRVTSGLLVTRSTGQMNVVLMGRKTWE	904	728	805	417	1211	120	1229	847	ATT	I	19	L	CTT	0.000588892	0.000587378	0.000598496	0.000555691	0.000673906	0.000647148	0.000824308	0.000714828	-10.72971003	-10.73342279	-10.7063716	-10.81342941	-10.53516539	-10.59361677	-10.24452834	-10.45011694	0.194544637	0.139806017	0.461843259	0.363312477	0.278928557	6.106222613	4.653633263	6.247357874	6.122465688	0.00722899	-0.009896281	0.022283754	0.006931908	0.007526072	F1	TRUE	substitution
428	ATGGACTGGCAAAAGTCCTTAACTTTGATCGTTGCTTTGACTTTGTCTAGAGGTATTGGTTTGAAAAACGACTTGCCTTGGAAGTTGAAGTCTGACATGATGTTCTTTTCCAGAGTTACTTCTGGTCTGTTGGTCACTAGATCAACCGGTCAAATGAACGTCGTTTTGATGGGTCGTAAGACCTGGGAA	MDWQKSLTLIVALTLSRGIGLKNDLPWKLKSDMMFFSRVTSGLLVTRSTGQMNVVLMGRKTWE	902	730	752	420	1561	117	1263	1070	ACC	T	46	T	ACT	0.000587589	0.000588992	0.000559092	0.000559689	0.000868676	0.000630969	0.000847113	0.000903029	-10.73290537	-10.72946477	-10.80462772	-10.80308747	-10.16889372	-10.63014265	-10.20515862	-10.11294001	0.564011648	0.099322128	0.599469103	0.690147455	0.581740376	6.106222613	4.653633263	6.247357874	6.122465688	0.027122641	0.032043725	0.016253779	0.022201557	0.044528279	F1	TRUE	silent
429	ATGGACTGGCAAAAGTCCTTAACTTTGATCGTTGCTTTGACTTTGTCTAGAGGTATTGGTTTGAAAAACGACTTGCCTTGGAAGTTGAAGTCTGACATGATGTTCTTTTCCAGAGTTACTTCTGGTCTGTTGGTCACCAGATCAACCGGTCAAATGAACGTCGTTTTGATGGGTCGTAAGACCTGGCAG	MDWQKSLTLIVALTLSRGIGLKNDLPWKLKSDMMFFSRVTSGLLVTRSTGQMNVVLMGRKTWQ	901	695	723	480	1081	162	1245	642	GAA	E	63	Q	CAG	0.000586937	0.000560752	0.000537531	0.000639644	0.000601563	0.00087365	0.00083504	0.000541817	-10.7345057	-10.80034826	-10.86136474	-10.61044239	-10.69899773	-10.16065736	-10.22586752	-10.84990561	0.035507962	0.639690897	0.635497221	-0.239463217	0.335502591	6.106222613	4.653633263	6.247357874	6.122465688	-0.000875209	-0.027949312	0.096740372	0.026198893	-0.060716413	F1	TRUE	substitution
430	ATGGACTGGCAAAAGTCCTTAACTTTGATCGTTGCTTTGACTTTGTCTAGAGGTATTGGTTTGAAAAACGACTTGCCTTGGAAGTTGCAGTCTGACATGATGTTCTTTTCCAGAGTTACTTCTGGTCTGTTGGTCACCAGATCAACCGGTCAAATGAACGTCGTTTTGATGGGTCGTAAGACCTGGGAA	MDWQKSLTLIVALTLSRGIGLKNDLPWKLQSDMMFFSRVTSGLLVTRSTGQMNVVLMGRKTWE	900	699	785	421	1048	75	1150	630	AAG	K	30	Q	CAG	0.000586286	0.00056398	0.000583626	0.000561021	0.000583198	0.000404467	0.000771322	0.00053169	-10.7361078	-10.79206878	-10.74266773	-10.79965656	-10.74372554	-11.27168867	-10.3403794	-10.87712708	-0.00761774	-0.479619893	0.402288333	-0.077470514	-0.042544127	6.106222613	4.653633263	6.247357874	6.122465688	-0.037610668	-0.032844721	-0.069978205	0.000324262	-0.042376615	F1	TRUE	substitution
431	ATGGACTGGCAAAAGTCCTTAACTTTGATCGTTGCTTTGACTTTGTCTAGAGGTATTGGTTTGAAAAACGACTTGCCTTGGAAGTTGAAGTCTGACATGATGTTCTTTTCCAGAGTTACTTCTGGTCTGTTGGTCACCAGATCGACCGGTCAAATGAACGTCGTTTTGATGGGTCGTAAGACCTGGGAA	MDWQKSLTLIVALTLSRGIGLKNDLPWKLKSDMMFFSRVTSGLLVTRSTGQMNVVLMGRKTWE	900	731	793	414	1568	154	1329	1125	TCA	S	48	S	TCG	0.000586286	0.000589799	0.000589574	0.000551693	0.000872572	0.000830507	0.00089138	0.000949446	-10.7361078	-10.72748983	-10.72803952	-10.82384603	-10.1624387	-10.23372082	-10.13167215	-10.04062581	0.573669103	0.493769007	0.596367365	0.78322022	0.585018234	6.106222613	4.653633263	6.247357874	6.122465688	0.044102692	0.03313999	0.075005667	0.021857418	0.055065394	F1	TRUE	silent
432	ATGGACTGGCAAAAGTCCTTAACTTTGATCGTTGCTTTGACTGAGTCTAGAGGTATTGGTTTGAAAAACGACTTGCCTTGGAAGTTGAAGTCTGACATGATGTTCTTTTCCAGAGTTACTTCTGGTCTGTTGGTCACCAGATCAACCGGTCAAATGAACGTCGTTTTGATGGGTCGTAAGACCTGGGAA	MDWQKSLTLIVALTESRGIGLKNDLPWKLKSDMMFFSRVTSGLLVTRSTGQMNVVLMGRKTWE	899	722	759	446	1215	109	1198	1344	TTG	L	15	E	GAG	0.000585635	0.000582537	0.000564296	0.000594336	0.000676132	0.000587826	0.000803516	0.001134272	-10.73771169	-10.7453624	-10.7912605	-10.71643309	-10.53040794	-10.73232304	-10.28138535	-9.784017672	0.207303743	0.01303936	0.509875149	0.932415414	0.358589446	6.106222613	4.653633263	6.247357874	6.122465688	0.007831621	-0.008447933	0.003402174	0.012261068	0.071956339	F1	TRUE	substitution
433	ATGGACTGGCAAAAGTCCTTAACTTTGATCGTTGCTTTGACTTTGTCTAGAGGTATTGGTTTGAAAAACGACTTGCCTGGGAAGTTGAAGTCTGACATGATGTTCTTTTCCAGAGTTACTTCTGGTCTGTTGGTCACCAGATCAACCGGTCAAATGAACGTCGTTTTGATGGGTCGTAAGACCTGGGAA	MDWQKSLTLIVALTLSRGIGLKNDLPGKLKSDMMFFSRVTSGLLVTRSTGQMNVVLMGRKTWE	899	690	701	446	1001	195	937	1134	TGG	W	27	G	GGG	0.000585635	0.000556718	0.000521174	0.000594336	0.000557044	0.001051615	0.00062846	0.000957042	-10.73771169	-10.81076488	-10.90594594	-10.71643309	-10.80992228	-9.893177051	-10.63589231	-10.02913017	-0.072210597	0.917587824	0.270053635	0.687302916	0.478678275	6.106222613	4.653633263	6.247357874	6.122465688	0.0149295	-0.040176972	0.138132433	-0.014347238	0.044206238	F1	TRUE	substitution
434	ATGGACTGGCAAAAGTCCTTAACTTTGATCAGGGCTTTGACTTTGTCTAGAGGTATTGGTTTGAAAAACGACTTGCCTTGGAAGTTGAAGTCTGACATGATGTTCTTTTCCAGAGTTACTTCTGGTCTGTTGGTCACCAGATCAACCGGTCAAATGAACGTCGTTTTGATGGGTCGTAAGACCTGGGAA	MDWQKSLTLIRALTLSRGIGLKNDLPWKLKSDMMFFSRVTSGLLVTRSTGQMNVVLMGRKTWE	898	716	729	437	244	18	189	42	GTT	V	11	R	AGG	0.000584983	0.000577696	0.000541992	0.000582343	0.000135783	9.71E-05	0.000126765	3.54E-05	-10.73931736	-10.75740165	-10.84944157	-10.74584352	-12.8464112	-13.33058236	-12.94555512	-14.78401767	-2.107093847	-2.573180714	-2.096113549	-4.038174156	-2.340137281	6.106222613	4.653633263	6.247357874	6.122465688	-0.329341738	-0.271166518	-0.381808919	-0.276874557	-0.490782649	F1	TRUE	substitution
435	ATGGACTGGCAAAAGTCCTTAACTTTGATCGTTGCTTTGACTTTGTCTAGAGGTATTGGTTTGAAAAACGACTTGCCTCTGAAGTTGAAGTCTGACATGATGTTCTTTTCCAGAGTTACTTCTGGTCTGTTGGTCACCAGATCAACCGGTCAAATGAACGTCGTTTTGATGGGTCGTAAGACCTGGGAA	MDWQKSLTLIVALTLSRGIGLKNDLPLKLKSDMMFFSRVTSGLLVTRSTGQMNVVLMGRKTWE	898	735	767	420	934	170	1097	1003	TGG	W	27	L	CTG	0.000584983	0.000593026	0.000570244	0.000559689	0.000519759	0.000916793	0.000735774	0.000846484	-10.73931736	-10.71961699	-10.77613381	-10.80308747	-10.9098698	-10.09111643	-10.40844973	-10.2062292	-0.170552445	0.628500558	0.367684074	0.596858264	0.482271169	6.106222613	4.653633263	6.247357874	6.122465688	0.015225783	-0.051340236	0.095073599	-0.003515096	0.033966662	F1	TRUE	substitution
436	ATGGACTGGAGGAAGTCCTTAACTTTGATCGTTGCTTTGACTTTGTCTAGAGGTATTGGTTTGAAAAACGACTTGCCTTGGAAGTTGAAGTCTGACATGATGTTCTTTTCCAGAGTTACTTCTGGTCTGTTGGTCACCAGATCAACCGGTCAAATGAACGTCGTTTTGATGGGTCGTAAGACCTGGGAA	MDWRKSLTLIVALTLSRGIGLKNDLPWKLKSDMMFFSRVTSGLLVTRSTGQMNVVLMGRKTWE	898	695	724	431	919	116	1066	593	CAA	Q	4	R	AGG	0.000584983	0.000560752	0.000538274	0.000574347	0.000511412	0.000625576	0.000714982	0.000500464	-10.73931736	-10.80034826	-10.85937069	-10.76578893	-10.93322749	-10.64252637	-10.44980582	-10.9644468	-0.193910134	0.157821889	0.409564867	-0.198657873	-0.018044122	6.106222613	4.653633263	6.247357874	6.122465688	-0.026430042	-0.053991681	0.024967174	0.001131597	-0.056096688	F1	TRUE	substitution
437	ATGGACTGGCAAAAGTCCTTAACTTTGATCGTTGCTTTGACTTTGTCTAGAGGTATTGGTTTGAAAAACGACTTGCCTTGGAAGTTGAAGTCTGACATGATGTTCTTTTCCAGAGTTACTTCTGGTCTGTTGGTCACCAGATCAACCGGTCAAATGCTGGTCGTTTTGATGGGTCGTAAGACCTGGGAA	MDWQKSLTLIVALTLSRGIGLKNDLPWKLKSDMMFFSRVTSGLLVTRSTGQMLVVLMGRKTWE	897	724	786	434	194	17	165	39	AAC	N	53	L	CTG	0.000584332	0.000584151	0.00058437	0.000578345	0.000107958	9.17E-05	0.000110668	3.29E-05	-10.74092482	-10.74137154	-10.74083107	-10.75578175	-13.1772357	-13.41304452	-13.14147533	-14.89093288	-2.436310883	-2.671672984	-2.400644257	-4.135151122	-2.553991933	6.106222613	4.653633263	6.247357874	6.122465688	-0.353570738	-0.308537553	-0.396479099	-0.310662376	-0.501761774	F1	TRUE	substitution
438	ATGGACTGGCAAAAGTCCTTAACTTTGATCGTTGCTTTGACTTTGTCTAGAGGTATTGGTTTGAAAAACGACTTGCCTTGGAAGTTGAAGTCTGACATGATGTTCTTTTCCAGAGTTACTTCTGGTCTGTTGGTCACCAGATCAACCGGTCAAATGTATGTCGTTTTGATGGGTCGTAAGACCTGGGAA	MDWQKSLTLIVALTLSRGIGLKNDLPWKLKSDMMFFSRVTSGLLVTRSTGQMYVVLMGRKTWE	897	735	772	477	1350	99	729	357	AAC	N	53	Y	TAT	0.000584332	0.000593026	0.000573961	0.000635647	0.000751258	0.000533897	0.000488951	0.000301291	-10.74092482	-10.71961699	-10.76675954	-10.61948753	-10.37840485	-10.87115074	-10.99802254	-11.69655483	0.362519967	-0.151533758	-0.231263002	-1.077067301	-0.19139838	6.106222613	4.653633263	6.247357874	6.122465688	-0.045539565	0.00917142	-0.021110586	-0.069968545	-0.155544696	F1	TRUE	substitution
439	ATGGACTGGCAAAAGTCCTTAACTTTGATCGTTGCTTTGACTTTGTCTAGAGGTATTGGTTTGAAAAACGACTTGCCTTGGAAGTTGAAGTCTGACATGATGTTCTTTTCCAGAGTTACTTCTGGTCTGTTGGTCACCAGATCAACCGGTCAAATGAACGTCGTTTTGTAGGGTCGTAAGACCTGGGAA	MDWQKSLTLIVALTLSRGIGLKNDLPWKLKSDMMFFSRVTSGLLVTRSTGQMNVVL*GRKTWE	897	757	717	406	256	31	212	135	ATG	M	57	*	TAG	0.000584332	0.000610776	0.00053307	0.000541033	0.000142461	0.00016718	0.000142192	0.000113934	-10.74092482	-10.67706794	-10.87338727	-10.85199707	-12.77714854	-12.54631105	-12.77987709	-13.0995195	-2.036223725	-1.869243118	-1.906489823	-2.247522429	-1.971356774	6.106222613	4.653633263	6.247357874	6.122465688	-0.270040428	-0.263121704	-0.276959152	-0.255835718	-0.288056287	F1	TRUE	stop
440	ATGGACTGGCAAAAGTCCTTAACTTTGATCGTTGCTTTGACTTTGTCTAGAGGTATTGGTTTGAAAAACGACTTGCCTTGGAAGTTGAAGTCTGACATGATGTTCTTTTCCAGAGTTACTTCTTTGCTGTTGGTCACCAGATCAACCGGTCAAATGAACGTCGTTTTGATGGGTCGTAAGACCTGGGAA	MDWQKSLTLIVALTLSRGIGLKNDLPWKLKSDMMFFSRVTSLLLVTRSTGQMNVVLMGRKTWE	895	689	764	426	806	87	925	334	GGT	G	42	L	TTG	0.000583029	0.000555911	0.000568013	0.000567684	0.000448529	0.000469182	0.000620411	0.00028188	-10.74414512	-10.81285725	-10.78178775	-10.78262337	-11.12251251	-11.05756387	-10.65448799	-11.7926308	-0.378367394	-0.244706615	0.127299759	-1.010007437	-0.311537004	6.106222613	4.653633263	6.247357874	6.122465688	-0.05495939	-0.074930327	-0.034988453	-0.030185845	-0.147952599	F1	TRUE	substitution
441	ATGGACTGGCAAAAGTCCTTAACTTTGATCGTTGCTTTGACTTTGTCTAGAGGTATTGGTTTGAAAAACGACTTGCCTTGGAAGTTGAAGTCTGACATGATGTTCTTTTCCAGAGTTACTTCTGGTCTGTTGGTCACCAGATCAACCGGTCAAATGAACGTCGTTTTGATGGGTCTTAAGACCTGGGAA	MDWQKSLTLIVALTLSRGIGLKNDLPWKLKSDMMFFSRVTSGLLVTRSTGQMNVVLMGLKTWE	895	709	755	452	1528	264	1147	1234	CGT	R	59	L	CTT	0.000583029	0.000572048	0.000561322	0.000602332	0.000850312	0.001423726	0.00076931	0.001041437	-10.74414512	-10.77157561	-10.79888374	-10.69715402	-10.19971971	-9.456113246	-10.34414787	-9.907208415	0.544425406	1.315462364	0.454735873	0.789945608	0.667185507	6.106222613	4.653633263	6.247357874	6.122465688	0.042823598	0.029820395	0.197394863	0.00614334	0.0558268	F1	TRUE	substitution
442	ATGGACTGGCAAAAGTCCTTAACTTTGATCGTTGCTTTGACTTTGTCTAGAGGTATTGGTTTGAAAAACGACTTGCCTTGGAAGTTGAAGTCTGACATGATGTTCTTTTCCAGAGTTACTTCTGGTGTTTTGGTCACCAGATCAACCGGTCAAATGAACGTCGTTTTGATGGGTCGTAAGACCTGGGAA	MDWQKSLTLIVALTLSRGIGLKNDLPWKLKSDMMFFSRVTSGVLVTRSTGQMNVVLMGRKTWE	895	752	774	411	1716	93	1073	787	CTG	L	43	V	GTT	0.000583029	0.000606742	0.000575448	0.000547695	0.000954932	0.00050154	0.000719677	0.000664191	-10.74414512	-10.68662858	-10.76302682	-10.8343384	-10.0323147	-10.96134855	-10.44036318	-10.55611527	0.711830415	-0.274719979	0.322663636	0.278223133	0.300443384	6.106222613	4.653633263	6.247357874	6.122465688	-0.005308672	0.048823356	-0.039458869	-0.008510134	-0.00210721	F1	TRUE	substitution
443	ATGGACTGGCAAAAGTCCTTAACTTTGATCGTTGCTTTGACTTTGTCTAGAGGTATTGGTTTGAAAAACGACTTGCCTTGGAAGTTGAAGTCTGACATGATGTTCTTTTCCAGAGTTACTTCTGGTCTGTTGGTCACCAGATCAACCGGTCAAATGGGTGTCGTTTTGATGGGTCGTAAGACCTGGGAA	MDWQKSLTLIVALTLSRGIGLKNDLPWKLKSDMMFFSRVTSGLLVTRSTGQMGVVLMGRKTWE	894	688	764	449	1146	92	1035	501	AAC	N	53	G	GGT	0.000582377	0.000555105	0.000568013	0.000598334	0.000637734	0.000496147	0.00069419	0.00042282	-10.74575797	-10.81495267	-10.78178775	-10.70676135	-10.61475721	-10.97694541	-10.49238249	-11.2076683	0.131000757	-0.161992737	0.289405256	-0.50090695	-0.01549599	6.106222613	4.653633263	6.247357874	6.122465688	-0.019888941	-0.017109458	-0.022668425	-0.012200167	-0.090315433	F1	TRUE	substitution
444	ATGGACTGGCAAAAGTCCTTAACTTTGATCGTTGCTTTGACTTTGTCTCGGGGTATTGGTTTGAAAAACGACTTGCCTTGGAAGTTGAAGTCTGACATGATGTTCTTTTCCAGAGTTACTTCTGGTCTGTTGGTCACCAGATCAACCGGTCAAATGAACGTCGTTTTGATGGGTCGTAAGACCTGGGAA	MDWQKSLTLIVALTLSRGIGLKNDLPWKLKSDMMFFSRVTSGLLVTRSTGQMNVVLMGRKTWE	893	761	749	428	1551	136	1187	995	AGA	R	17	R	CGG	0.000581726	0.000614004	0.000556861	0.00057035	0.000863111	0.000733434	0.000796138	0.000839733	-10.74737263	-10.66946478	-10.81039467	-10.775866	-10.17816557	-10.41304452	-10.29469332	-10.21778238	0.569207056	0.25642026	0.515701342	0.55808362	0.536892481	6.106222613	4.653633263	6.247357874	6.122465688	0.031105161	0.032633481	0.039653158	0.012907486	0.02957684	F1	TRUE	silent
445	ATGGACTGGCAAAAGTCCTTAACTTTGATCGTTGCTTTGACTTTGTCTAGAGGTATTGGTTTGAAAAACGACTTGCCTTGGAAGTTGAAGTCTGACATGATGTTCTTTTCCAGAGTTACTTCTGGTCTGTTGGTCACCAGATCAACCGGTCAAATGAACGTCGTTTTGATGGGTCGTAAGACCTGGCGT	MDWQKSLTLIVALTLSRGIGLKNDLPWKLKSDMMFFSRVTSGLLVTRSTGQMNVVLMGRKTWR	893	725	828	479	1348	291	945	422	GAA	E	63	R	CGT	0.000581726	0.000584958	0.000615596	0.000638312	0.000750145	0.001569334	0.000633825	0.000356148	-10.74737263	-10.73938024	-10.66572962	-10.61345114	-10.38054376	-9.315632022	-10.62362702	-11.45523591	0.366828866	1.42374822	0.042102593	-0.841784766	0.204465729	6.106222613	4.653633263	6.247357874	6.122465688	-0.014988983	0.009660544	0.213523774	-0.039638509	-0.128907482	F1	TRUE	substitution
446	ATGGACTGGCAAAAGTCCTTAACTTTGATCGAGGCTTTGACTTTGTCTAGAGGTATTGGTTTGAAAAACGACTTGCCTTGGAAGTTGAAGTCTGACATGATGTTCTTTTCCAGAGTTACTTCTGGTCTGTTGGTCACCAGATCAACCGGTCAAATGAACGTCGTTTTGATGGGTCGTAAGACCTGGGAA	MDWQKSLTLIEALTLSRGIGLKNDLPWKLKSDMMFFSRVTSGLLVTRSTGQMNVVLMGRKTWE	891	697	773	435	1877	152	655	1265	GTT	V	11	E	GAG	0.000580423	0.000562366	0.000574705	0.000579678	0.001044526	0.000819721	0.000439318	0.0010676	-10.75060737	-10.79620258	-10.76489197	-10.75246139	-9.902935606	-10.25257985	-11.15244645	-9.871413425	0.847671763	0.543622729	-0.387554476	0.88104797	0.695647246	6.106222613	4.653633263	6.247357874	6.122465688	0.065192105	0.064243372	0.082431256	-0.087309155	0.066140839	F1	TRUE	substitution
447	ATGGACTGGCAAAAGTCCTTAACTTTGATCGTTGCTTTGACTTTGTCTAGAGGTATTGGTTTGAAAAACGACTTGCCTTGGAAGTTGAAGTCTGACATGATGTTCTTTTCCCCGGTTACTTCTGGTCTGTTGGTCACCAGATCAACCGGTCAAATGAACGTCGTTTTGATGGGTCGTAAGACCTGGGAA	MDWQKSLTLIVALTLSRGIGLKNDLPWKLKSDMMFFSPVTSGLLVTRSTGQMNVVLMGRKTWE	890	709	837	465	1134	91	504	496	AGA	R	38	P	CCG	0.000579772	0.000572048	0.000622287	0.000619655	0.000631056	0.000490754	0.00033804	0.0004186	-10.75222747	-10.77157561	-10.65013276	-10.65624608	-10.62994362	-10.99271272	-11.53051762	-11.22213878	0.122283849	-0.221137115	-0.880384858	-0.565892704	-0.39351491	6.106222613	4.653633263	6.247357874	6.122465688	-0.064575273	-0.018098957	-0.031477834	-0.141988909	-0.097672713	F1	TRUE	substitution
448	ATGGACTGGCAAAAGTCCTTAACTTTGATCGTTGCTTTGACTTTGTCTAGAGGTATTGGTTTGAAAAACGACTTGCCTTGGAAGTTGAAGTCTGACATGATGTTCTTTTCCAGAGTTACTTCTGGTCTGTTGGTCACCAGATCAACCGGTCAAATGAACGTCGTTTTGATGGGTCAGAAGACCTGGGAA	MDWQKSLTLIVALTLSRGIGLKNDLPWKLKSDMMFFSRVTSGLLVTRSTGQMNVVLMGQKTWE	889	786	788	459	1565	258	903	1512	CGT	R	59	Q	CAG	0.00057912	0.000634175	0.000585857	0.00061166	0.000870902	0.001391368	0.000605655	0.001276056	-10.75384938	-10.62283192	-10.73716475	-10.67498264	-10.1652016	-9.48928011	-10.68921537	-9.61409267	0.588647783	1.133551815	0.047949389	1.060889972	0.824768877	6.106222613	4.653633263	6.247357874	6.122465688	0.060670858	0.034840293	0.170299736	-0.038989804	0.086501423	F1	TRUE	substitution
449	ATGGACTGGCAAAAGTCCTTAACTTTGATCGTTGCTTTGACTTTGTCTAGAGGTATTGGTTTGAAAAACGACTTGCCTTGGAAGTTGAAGTCTGACATGATGTTCTTTTCCAGAGTTACTTCTGGTCTGTTGGTCACCAGATCAACCGGTCAAATGAACGTCGTTTTGATGGGTCGTAAGCGTTGGGAA	MDWQKSLTLIVALTLSRGIGLKNDLPWKLKSDMMFFSRVTSGLLVTRSTGQMNVVLMGRKRWE	889	719	803	407	190	23	164	30	ACC	T	61	R	CGT	0.00057912	0.000580117	0.000597009	0.000542365	0.000105733	0.000124037	0.000109997	2.53E-05	-10.75384938	-10.75136947	-10.7099604	-10.848448	-13.20729293	-12.97694541	-13.15024554	-15.2694445	-2.453443551	-2.225575943	-2.440285142	-4.420996498	-2.446864346	6.106222613	4.653633263	6.247357874	6.122465688	-0.322547298	-0.310482366	-0.330034046	-0.31506055	-0.534123395	F1	TRUE	substitution
450	ATGGACTGGCAAAAGTCCTTAACTTTGATCGTTGCTTTGACTTTGTCTAGAGGTATTGGTTTGAAAAACGACTTGCCTTGGAAGTTGAAGTCTGACATGATGTTCTTTTCCAGAGTTACTTCTGGTCTGTTGGTCACCAGATCAACCGGTCAAATGAACGTCGTTTTGATGGGTCGTGCGACCTGGGAA	MDWQKSLTLIVALTLSRGIGLKNDLPWKLKSDMMFFSRVTSGLLVTRSTGQMNVVLMGRATWE	888	690	821	426	1419	231	1396	982	AAG	K	60	A	GCG	0.000578469	0.000556718	0.000610391	0.000567684	0.000789655	0.00124576	0.000936318	0.000828761	-10.75547312	-10.81076488	-10.67797816	-10.78262337	-10.30648967	-9.648758324	-10.06071432	-10.23675588	0.448983457	1.162006552	0.617263846	0.545867485	0.581565665	6.106222613	4.653633263	6.247357874	6.122465688	0.026184849	0.018986313	0.174537999	0.024175892	0.028193806	F1	TRUE	substitution
451	ATGGACTGGCAAAAGTCCTTAACTTTGATCGTTGCTTTGACTTTGTCTAGAGGTATTGGTTTGAAAAACGACTTGCCTTGGAAGTTGAAGTCTGACATGATGTTCTTTTCCATTGTTACTTCTGGTCTGTTGGTCACCAGATCAACCGGTCAAATGAACGTCGTTTTGATGGGTCGTAAGACCTGGGAA	MDWQKSLTLIVALTLSRGIGLKNDLPWKLKSDMMFFSIVTSGLLVTRSTGQMNVVLMGRKTWE	888	733	771	448	1521	92	1150	856	AGA	R	38	I	ATT	0.000578469	0.000591412	0.000573218	0.000597001	0.000846417	0.000496147	0.000771322	0.000722423	-10.75547312	-10.72354804	-10.76862952	-10.70997806	-10.2063441	-10.97694541	-10.3403794	-10.43486811	0.549129021	-0.25339737	0.428250127	0.275109955	0.351680041	6.106222613	4.653633263	6.247357874	6.122465688	0.000372535	0.030354326	-0.036282919	0.003204735	-0.002459664	F1	TRUE	substitution
452	ATGGACTGGCAAAAGTCCTTAACTTTGATCGTTGCTTTGACTTTGTCTAGAGGTATTGGTTTGAAAAACGACTTGCCTTGGAAGTTGAAGTCTGACATGATGTTCTTTTCCAGAGTTACTTCTGGTCTGTTGGTCACCAGATCAACCGGTCAAATGAACGTCGTTTTGATGGGTCGTGATACCTGGGAA	MDWQKSLTLIVALTLSRGIGLKNDLPWKLKSDMMFFSRVTSGLLVTRSTGQMNVVLMGRDTWE	887	733	791	464	2170	484	773	2147	AAG	K	60	D	GAT	0.000577817	0.000591412	0.000588087	0.000618323	0.001207577	0.002610163	0.000518462	0.001811966	-10.7570987	-10.72354804	-10.73168269	-10.65935199	-9.693669214	-8.581644128	-10.91347294	-9.108228619	1.063429483	2.141903911	-0.181790249	1.551123372	1.307276427	6.106222613	4.653633263	6.247357874	6.122465688	0.11536883	0.088735085	0.320491291	-0.064479521	0.142002575	F1	TRUE	substitution
453	ATGGACTGGCAAAAGTCCTTAACTTTGATCGTTGCTTTGACTTTGTCTAGAGGTATTGGTTTGAAAAACGACTTGTTTTGGAAGTTGAAGTCTGACATGATGTTCTTTTCCAGAGTTACTTCTGGTCTGTTGGTCACCAGATCAACCGGTCAAATGAACGTCGTTTTGATGGGTCGTAAGACCTGGGAA	MDWQKSLTLIVALTLSRGIGLKNDLFWKLKSDMMFFSRVTSGLLVTRSTGQMNVVLMGRKTWE	887	735	760	375	376	34	190	155	CCT	P	26	F	TTT	0.000577817	0.000593026	0.000565039	0.000499722	0.000209239	0.000183359	0.000127436	0.000130813	-10.7570987	-10.71961699	-10.78936097	-10.9665862	-12.22255969	-12.41304452	-12.93794193	-12.90021069	-1.465460993	-1.693427537	-2.148580969	-1.933624489	-1.813526013	6.106222613	4.653633263	6.247357874	6.122465688	-0.251645293	-0.198331636	-0.250771856	-0.28269584	-0.252518731	F1	TRUE	substitution
454	ATGGACTGGCAAAAGTCCTTAACTTTGATCGTTGCTTTGACTTTGTCTAGAGGTATTGGTTTGAAAAACGACTTGGGTTGGAAGTTGAAGTCTGACATGATGTTCTTTTCCAGAGTTACTTCTGGTCTGTTGGTCACCAGATCAACCGGTCAAATGAACGTCGTTTTGATGGGTCGTAAGACCTGGGAA	MDWQKSLTLIVALTLSRGIGLKNDLGWKLKSDMMFFSRVTSGLLVTRSTGQMNVVLMGRKTWE	886	695	779	391	705	173	771	546	CCT	P	26	G	GGT	0.000577166	0.000560752	0.000579165	0.000521044	0.000392323	0.000932972	0.000517121	0.000460798	-10.7587261	-10.80034826	-10.75373706	-10.90630819	-11.31566909	-10.06587914	-10.91721049	-11.08357795	-0.556942992	0.734469122	-0.163473437	-0.177269765	-0.170371601	6.106222613	4.653633263	6.247357874	6.122465688	-0.058061261	-0.095201316	0.110857355	-0.062447262	-0.05367526	F1	TRUE	substitution
455	ATGGACTGGCAAAAGTCCTTAACTTTGATCGTTGCTTTGACTTTGTCTAGAGGTATTGGTTTGAAAAACGACTTGCCTTGGAAGTTGAAGTCTGACATGATGTTCTTTTCCAGAGTTACTTCGGGTCTGTTGGTCACCAGATCAACCGGTCAAATGAACGTCGTTTTGATGGGTCGTAAGACCTGGGAA	MDWQKSLTLIVALTLSRGIGLKNDLPWKLKSDMMFFSRVTSGLLVTRSTGQMNVVLMGRKTWE	886	766	764	483	1243	84	1114	924	TCT	S	41	S	TCG	0.000577166	0.000618038	0.000568013	0.000643642	0.000691713	0.000453004	0.000747176	0.000779812	-10.7587261	-10.66001684	-10.78178775	-10.60145361	-10.49753796	-11.10818994	-10.38626403	-10.32458605	0.261188142	-0.448173097	0.39552372	0.276867554	0.269027848	6.106222613	4.653633263	6.247357874	6.122465688	-0.002295966	-0.002331251	-0.065294283	-0.000426275	-0.00226068	F1	TRUE	silent
456	ATGGACTGGCAAAAGTCCTTAACTTTGATCGTTGCTTTGACTTTGTCTAGAGGTATTGGTTTGAAAAACGACTTGCCTTGGAAGTTGAAGTCTGACATGATGTTCTTTTCCAGAGTTACTTCTGGTCTGTTGGTCGGTAGATCAACCGGTCAAATGAACGTCGTTTTGATGGGTCGTAAGACCTGGGAA	MDWQKSLTLIVALTLSRGIGLKNDLPWKLKSDMMFFSRVTSGLLVGRSTGQMNVVLMGRKTWE	884	749	802	445	1368	140	1238	1055	ACC	T	46	G	GGT	0.000575863	0.000604322	0.000596265	0.000593004	0.000761274	0.000755006	0.000830345	0.00089037	-10.76198643	-10.69239552	-10.71175815	-10.71967146	-10.35929603	-10.37122435	-10.23400194	-10.13330781	0.402690405	0.32117117	0.477756204	0.586363649	0.440223305	6.106222613	4.653633263	6.247357874	6.122465688	0.023254945	0.013731362	0.049297646	0.008697456	0.032778527	F1	TRUE	substitution
457	ATGGACTGGCAAAAGTCCTTAACTTTGATCGTTGCTTTGACTTTGTCTAGAGGTATTGGTTTGAAAAACGACTTGCCTTGGAAGTTGAAGTCTGACATGATGTTCTTTTCCAGAGTTACTTCTGGTCTGTTGCGTACCAGATCAACCGGTCAAATGAACGTCGTTTTGATGGGTCGTAAGACCTGGGAA	MDWQKSLTLIVALTLSRGIGLKNDLPWKLKSDMMFFSRVTSGLLRTRSTGQMNVVLMGRKTWE	884	709	799	474	1474	193	1348	1120	GTC	V	45	R	CGT	0.000575863	0.000572048	0.000594035	0.000631649	0.000820262	0.00104083	0.000904123	0.000945227	-10.76198643	-10.77157561	-10.71716488	-10.62858974	-10.25162773	-9.908050328	-10.11119276	-10.04705208	0.510358699	0.863525282	0.605972119	0.581537659	0.593754889	6.106222613	4.653633263	6.247357874	6.122465688	0.029092738	0.025953317	0.130079951	0.02292307	0.032232159	F1	TRUE	substitution
458	ATGGACTGGCAAAAGTCCTTAACTTTGATCGTTGCTTTGACTTTGTCTAGAGGTATTGGTTTGAAAAACGACTTGCCTTGGAAGTTGAAGTCTGACATGATGTTCTTTTCCAGAGTTACTTCTGGTCTGTTGGTCACCAGATCAACCGGTCAAATGAACGTCGTTTTGATGGGTTTTAAGACCTGGGAA	MDWQKSLTLIVALTLSRGIGLKNDLPWKLKSDMMFFSRVTSGLLVTRSTGQMNVVLMGFKTWE	881	770	793	420	1047	218	941	1151	CGT	R	59	F	TTT	0.000573909	0.000621265	0.000589574	0.000559689	0.000582642	0.001175652	0.000631142	0.000971389	-10.76689078	-10.65250279	-10.72803952	-10.80308747	-10.74510281	-9.73232304	-10.62974663	-10.00766298	0.021787968	0.920179751	0.098292888	0.795424492	0.44685869	6.106222613	4.653633263	6.247357874	6.122465688	0.013470175	-0.029506735	0.138518494	-0.03340417	0.056447085	F1	TRUE	substitution
459	ATGGACTGGCAAAAGTCCTTAACTTTGATCGTTGCTTTGACTTTGTCTAGAGGTATTGGTTTGAAAAACGACTTGCCTAGGAAGTTGAAGTCTGACATGATGTTCTTTTCCAGAGTTACTTCTGGTCTGTTGGTCACCAGATCAACCGGTCAAATGAACGTCGTTTTGATGGGTCGTAAGACCTGGGAA	MDWQKSLTLIVALTLSRGIGLKNDLPRKLKSDMMFFSRVTSGLLVTRSTGQMNVVLMGRKTWE	881	717	748	425	723	88	286	208	TGG	W	27	R	AGG	0.000573909	0.000578503	0.000556118	0.000566352	0.00040234	0.000474575	0.000191824	0.000175542	-10.76689078	-10.75538812	-10.81232211	-10.78601395	-11.2792967	-11.04107575	-12.34792621	-12.47589538	-0.512405922	-0.285687628	-1.535604092	-1.689881422	-1.024005007	6.106222613	4.653633263	6.247357874	6.122465688	-0.152415737	-0.090145695	-0.041092473	-0.214685779	-0.224923669	F1	TRUE	substitution
460	ATGGACTGGCAAAAGTCCTTAACTTTGATCGTTGCTTTGACTTTGTCTAGAGGTATTGGTTTGAAAAACGACTTGCCTTGGAAGTTGAAGTCTGACATGATGTTCTTTTCCAGAGTTACTTCTGGTCTGTTGGTCACCAGATCAACCGGTCAAATGAACCTTGTTTTGATGGGTCGTAAGACCTGGGAA	MDWQKSLTLIVALTLSRGIGLKNDLPWKLKSDMMFFSRVTSGLLVTRSTGQMNLVLMGRKTWE	881	690	755	428	1190	116	1074	407	GTC	V	54	L	CTT	0.000573909	0.000556718	0.000561322	0.00057035	0.00066222	0.000625576	0.000720348	0.000343489	-10.76689078	-10.81076488	-10.79888374	-10.775866	-10.56040268	-10.64252637	-10.43901927	-11.50745011	0.206488099	0.168238505	0.359864475	-0.731584111	0.187363302	6.106222613	4.653633263	6.247357874	6.122465688	-0.006461603	-0.008540521	0.026518703	-0.004382684	-0.116431255	F1	TRUE	substitution
461	ATGGACTGGCAAAAGTCCTTAACTTTGATCGTTGCTTTGACTTTGTCTAGAGGTATTGGTTTGAAAAACGACTTGCCTTGGAAGTTGAAGTCTGACATGATGTTCTTTCCGAGAGTTACTTCTGGTCTGTTGGTCACCAGATCAACCGGTCAAATGAACGTCGTTTTGATGGGTCGTAAGACCTGGGAA	MDWQKSLTLIVALTLSRGIGLKNDLPWKLKSDMMFFPRVTSGLLVTRSTGQMNVVLMGRKTWE	881	716	795	438	1421	175	1299	1093	TCC	S	37	P	CCG	0.000573909	0.000577696	0.000591061	0.000583675	0.000790768	0.000943757	0.000871258	0.00092244	-10.76689078	-10.75740165	-10.72440552	-10.74254593	-10.3044577	-10.04929625	-10.16461183	-10.08225741	0.46243308	0.708105396	0.559793696	0.660288517	0.610041107	6.106222613	4.653633263	6.247357874	6.122465688	0.030830441	0.020513045	0.106930543	0.017799553	0.041147838	F1	TRUE	substitution
462	ATGGACTGGCAAAAGTCCTTAACTTTGATCGTTGCTTTGACTTTGTCTAGAGGTATTGGTTTGAAAAACGACTTGCCTTGGAAGTTGAAGTCTGACATGATGTTCTTTTCCAGAGTTACTTCTGGTCTGGATGTCACCAGATCAACCGGTCAAATGAACGTCGTTTTGATGGGTCGTAAGACCTGGGAA	MDWQKSLTLIVALTLSRGIGLKNDLPWKLKSDMMFFSRVTSGLDVTRSTGQMNVVLMGRKTWE	881	748	816	450	1545	109	1329	2164	TTG	L	44	D	GAT	0.000573909	0.000603515	0.000606674	0.000599667	0.000859772	0.000587826	0.00089138	0.001826313	-10.76689078	-10.69432297	-10.68679123	-10.70355179	-10.18375742	-10.73232304	-10.13167215	-9.096850311	0.583133364	-0.038000073	0.555119078	1.606701484	0.569126221	6.106222613	4.653633263	6.247357874	6.122465688	0.025747613	0.034214325	-0.004200024	0.017280902	0.14829478	F1	TRUE	substitution
463	ATGGACTGGCAAAAGTCCTTAACTTTGATCGTTGCTTTGACTTTGTCTAGAGGTATTGGTTTGAAAAACGACTTGCCTTGGAAGTTGAAGTCTTGGATGATGTTCTTTTCCAGAGTTACTTCTGGTCTGTTGGTCACCAGATCAACCGGTCAAATGAACGTCGTTTTGATGGGTCGTAAGACCTGGGAA	MDWQKSLTLIVALTLSRGIGLKNDLPWKLKSWMMFFSRVTSGLLVTRSTGQMNVVLMGRKTWE	881	715	683	384	231	23	184	27	GAC	D	32	W	TGG	0.000573909	0.000576889	0.000507792	0.000511715	0.000128549	0.000124037	0.000123411	2.28E-05	-10.76689078	-10.759418	-10.94347481	-10.93237048	-12.9253995	-12.97694541	-12.98423559	-15.42144759	-2.158508718	-2.217527414	-2.040760781	-4.489077107	-2.188018066	6.106222613	4.653633263	6.247357874	6.122465688	-0.302919055	-0.277002871	-0.328835238	-0.270733142	-0.541831055	F1	TRUE	substitution
464	ATGGACTGGCAAAAGTCCTTAACTTTGATCGTTGCTTTGACTTTGTCTAGAGGTATTGGTTTGAAAAACGACTTGCCTTGGAAGTTGAAGTCTGACATGATGTTCTTTTCCAGAGTTACTTCTGGTCTGTTGGTCACCAGATCAACCGGTCAAATGTTTGTCGTTTTGATGGGTCGTAAGACCTGGGAA	MDWQKSLTLIVALTLSRGIGLKNDLPWKLKSDMMFFSRVTSGLLVTRSTGQMFVVLMGRKTWE	881	717	797	427	838	47	377	200	AAC	N	53	F	TTT	0.000573909	0.000578503	0.000592548	0.000569017	0.000466336	0.000253466	0.000252859	0.00016879	-10.76689078	-10.75538812	-10.72078066	-10.77924073	-11.06634211	-11.94591851	-11.94937683	-12.5324789	-0.299451326	-1.190530395	-1.22859617	-1.753238179	-1.209563282	6.106222613	4.653633263	6.247357874	6.122465688	-0.17824484	-0.065972178	-0.175866569	-0.180623111	-0.232096523	F1	TRUE	substitution
465	ATGGACTGGCAAAAGTCCTTAACTTTGATCGTTGCTTTGACTTTGTCTAGAGGTATTGGTTTGAAAAACGACTTGCCTTGGAAGTTGAAGTTGGACATGATGTTCTTTTCCAGAGTTACTTCTGGTCTGTTGGTCACCAGATCAACCGGTCAAATGAACGTCGTTTTGATGGGTCGTAAGACCTGGGAA	MDWQKSLTLIVALTLSRGIGLKNDLPWKLKLDMMFFSRVTSGLLVTRSTGQMNVVLMGRKTWE	880	643	717	383	713	56	804	419	TCT	S	31	L	TTG	0.000573257	0.000518797	0.00053307	0.000510383	0.000396775	0.000302002	0.000539255	0.000353616	-10.76852928	-10.9125425	-10.87338727	-10.9361324	-11.29939027	-11.69315244	-10.85674585	-11.46552866	-0.530860997	-0.780609943	0.016641414	-0.529396257	-0.530128627	6.106222613	4.653633263	6.247357874	6.122465688	-0.092890718	-0.092240621	-0.11480993	-0.042463438	-0.093540814	F1	TRUE	substitution
466	ATGGACTGGCAAAAGTCCTTAACTTTGATCGTTGCTTTGACTTTGTCTAGAGGTATTGGTTTGAAAAACGACTTGCCTTGGAAGTTGAAGTCTGACATGATGTTCTTTTCCAGAGTTACTTTGGGTCTGTTGGTCACCAGATCAACCGGTCAAATGAACGTCGTTTTGATGGGTCGTAAGACCTGGGAA	MDWQKSLTLIVALTLSRGIGLKNDLPWKLKSDMMFFSRVTLGLLVTRSTGQMNVVLMGRKTWE	880	709	762	463	1062	152	1053	510	TCT	S	41	L	TTG	0.000573257	0.000572048	0.000566526	0.00061699	0.000590989	0.000819721	0.000706263	0.000430416	-10.76852928	-10.77157561	-10.78556939	-10.6624646	-10.72458049	-10.25257985	-10.46750782	-11.18198166	0.043948787	0.518995758	0.318061565	-0.519517055	0.181005176	6.106222613	4.653633263	6.247357874	6.122465688	-0.018005944	-0.026991152	0.07876313	-0.009020736	-0.092422353	F1	TRUE	substitution
467	ATGGACTGGCAAAAGTCCTTAACTTTGATCGTTGCTTTGACTTTGTCTAGAGGTATTGGTTTGAAAAACGACTTGCCTTGGAAGTTGAAGTCTGACATGATGTTCTTTTCCAGAGTTACTTCTGGTCCGTTGGTCACCAGATCAACCGGTCAAATGAACGTCGTTTTGATGGGTCGTAAGACCTGGGAA	MDWQKSLTLIVALTLSRGIGLKNDLPWKLKSDMMFFSRVTSGPLVTRSTGQMNVVLMGRKTWE	880	664	754	399	1757	118	1167	1397	CTG	L	43	P	CCG	0.000573257	0.000535741	0.000560579	0.000531704	0.000977748	0.000636362	0.000782724	0.001179001	-10.76852928	-10.866178	-10.80079586	-10.87708805	-9.998250065	-10.61786432	-10.3192087	-9.728218789	0.770279212	0.24831368	0.481587164	1.14886926	0.625933188	6.106222613	4.653633263	6.247357874	6.122465688	0.046951934	0.055458165	0.038445703	0.009122503	0.096461886	F1	TRUE	substitution
468	ATGGACTGGCAAAAGTCCTTAACTTTGATCGTTGCTTTGACTTTGTCTAGAGGTGTGGGTTTGAAAAACGACTTGCCTTGGAAGTTGAAGTCTGACATGATGTTCTTTTCCAGAGTTACTTCTGGTCTGTTGGTCACCAGATCAACCGGTCAAATGAACGTCGTTTTGATGGGTCGTAAGACCTGGGAA	MDWQKSLTLIVALTLSRGVGLKNDLPWKLKSDMMFFSRVTSGLLVTRSTGQMNVVLMGRKTWE	879	680	754	433	1412	182	953	1068	ATT	I	19	V	GTG	0.000572606	0.00054865	0.000560579	0.000577013	0.00078576	0.000981508	0.000639191	0.000901341	-10.77016964	-10.83182649	-10.80079586	-10.75910977	-10.31362417	-9.992712725	-10.61146514	-10.11563916	0.456545468	0.839113766	0.189330722	0.643470608	0.550008038	6.106222613	4.653633263	6.247357874	6.122465688	0.029544267	0.019844714	0.126443916	-0.023303481	0.039243819	F1	TRUE	substitution
469	ATGGACTGGCAAAAGTCCTTAACTTTGATCGTTGCTTTGACTTTGTCTAGAGGTATTGGTTTGAAAAACGACTTGCCTTGGAAGTTGAAGTCTGACATGATGTTCTTTTCCAGAGTTACTTCTGGTCTGTTGGTCACCAGATCAACCGGTCAAATGAACGTCGTTTTGATGGGTCGTACGACCTGGGAA	MDWQKSLTLIVALTLSRGIGLKNDLPWKLKSDMMFFSRVTSGLLVTRSTGQMNVVLMGRTTWE	879	696	709	521	1277	153	1391	908	AAG	K	60	T	ACG	0.000572606	0.000561559	0.000527122	0.000694281	0.000710634	0.000825114	0.000932964	0.000766309	-10.77016964	-10.79827393	-10.88957476	-10.49219342	-10.45860573	-10.24311952	-10.06589084	-10.34978661	0.311563904	0.555154409	0.823683918	0.142406816	0.433359156	6.106222613	4.653633263	6.247357874	6.122465688	0.02523272	0.003387148	0.084148871	0.047078293	-0.017483482	F1	TRUE	substitution
470	ATGGACTGGCAAAAGTCCTTAACTTTGATCGTTGCTTTGACTTTGTCTAGAGGTATTGGTTTGAAAAACGACTTGGGGTGGAAGTTGAAGTCTGACATGATGTTCTTTTCCAGAGTTACTTCTGGTCTGTTGGTCACCAGATCAACCGGTCAAATGAACGTCGTTTTGATGGGTCGTAAGACCTGGGAA	MDWQKSLTLIVALTLSRGIGLKNDLGWKLKSDMMFFSRVTSGLLVTRSTGQMNVVLMGRKTWE	878	731	746	415	906	119	714	577	CCT	P	26	G	GGG	0.000571955	0.000589799	0.000554631	0.000553026	0.000504177	0.000641755	0.00047889	0.000486961	-10.77181186	-10.72748983	-10.81618475	-10.82036546	-10.9537813	-10.6056896	-11.02801728	-11.00390759	-0.18196944	0.121800229	-0.211832525	-0.183542126	-0.182755783	6.106222613	4.653633263	6.247357874	6.122465688	-0.053510806	-0.052636235	0.019601837	-0.067812725	-0.054385378	F1	TRUE	substitution
471	ATGGACTGGCAAAAGTCCTTAACTTTGATCGTTGCTTTGACTTTGTCTAGAGGTATTGGTTTGAAAAACGACTTGCCTTGGAAGTTGAAGTCTGACATGATGTTCTTTTCCAGAGTTACTTCTGGTCTGTTGGTCACCAGATCAACCGGTCAAATGAACGTCGTTTTGATGATGCGTAAGACCTGGGAA	MDWQKSLTLIVALTLSRGIGLKNDLPWKLKSDMMFFSRVTSGLLVTRSTGQMNVVLMMRKTWE	878	696	751	421	266	25	171	47	GGT	G	58	M	ATG	0.000571955	0.000561559	0.000558348	0.000561021	0.000148026	0.000134822	0.000114692	3.97E-05	-10.77181186	-10.79827393	-10.80654748	-10.79965656	-12.72186611	-12.85665118	-13.08994503	-14.62174624	-1.950054244	-2.058377244	-2.283397551	-3.82208968	-2.170887398	6.106222613	4.653633263	6.247357874	6.122465688	-0.301392007	-0.253340185	-0.305130213	-0.297653801	-0.46631892	F1	TRUE	substitution
472	ATGGACTGGCAAAAGTCCTTAACTTTGATCGTTGCTTTGACTTTGTCTAGAGGTATTGGTTTGAAAAACGACTTGCCTTGGAAGTTGAAGTCTGCGATGATGTTCTTTTCCAGAGTTACTTCTGGTCTGTTGGTCACCAGATCAACCGGTCAAATGAACGTCGTTTTGATGGGTCGTAAGACCTGGGAA	MDWQKSLTLIVALTLSRGIGLKNDLPWKLKSAMMFFSRVTSGLLVTRSTGQMNVVLMGRKTWE	877	793	813	433	286	22	203	49	GAC	D	32	A	GCG	0.000571303	0.000639823	0.000604443	0.000577013	0.000159155	0.000118644	0.000136155	4.14E-05	-10.77345596	-10.61004037	-10.69210503	-10.75910977	-12.6172772	-13.04107575	-12.84246163	-14.56162525	-1.843821246	-2.431035375	-2.150356594	-3.802515479	-2.290695984	6.106222613	4.653633263	6.247357874	6.122465688	-0.321764784	-0.241281158	-0.360636722	-0.282892847	-0.464102852	F1	TRUE	substitution
473	ATGGACTGGCAAAAGTCCTTAACTTTGATCGTTGCTTTGACTTTGTCTAGAGGTATTGGTTTGAAAAACGACTTGCCTTGGAAGTTGAAGTCTGACATGATGTTCTTTTCCAGAGTTACTTCTGGTCTGTTGGTCACCAGATCAACCGGTCAAATGAACGTCGTTTTGATGGGTCGTAAGGTGTGGGAA	MDWQKSLTLIVALTLSRGIGLKNDLPWKLKSDMMFFSRVTSGLLVTRSTGQMNVVLMGRKVWE	877	645	789	421	1525	231	701	1186	ACC	T	61	V	GTG	0.000571303	0.000520411	0.0005866	0.000561021	0.000848643	0.00124576	0.000470171	0.001000928	-10.77345596	-10.90806208	-10.73533508	-10.79965656	-10.20255501	-9.648758324	-11.05452691	-9.9644468	0.570900945	1.259303753	-0.319191825	0.835209763	0.703055354	6.106222613	4.653633263	6.247357874	6.122465688	0.046888544	0.032825763	0.189030177	-0.079724288	0.060951324	F1	TRUE	substitution
474	ATGGACTGGCAAAAGTCCTTAACTTTGATCGTTGCTTTGACTTTGTCTAGAGGTATTGGTTTGAAAAACGACTTGCCTTGGAAGTTGAAGGGTGACATGATGTTCTTTTCCAGAGTTACTTCTGGTCTGTTGGTCACCAGATCAACCGGTCAAATGAACGTCGTTTTGATGGGTCGTAAGACCTGGGAA	MDWQKSLTLIVALTLSRGIGLKNDLPWKLKGDMMFFSRVTSGLLVTRSTGQMNVVLMGRKTWE	876	734	820	436	914	108	991	1102	TCT	S	31	G	GGT	0.000570652	0.000592219	0.000609648	0.00058101	0.000508629	0.000582433	0.000664678	0.000930036	-10.77510193	-10.72158117	-10.67973647	-10.74914866	-10.94109819	-10.74561986	-10.5550563	-10.07042659	-0.165996255	-0.024038689	0.124680179	0.678722075	0.050320745	6.106222613	4.653633263	6.247357874	6.122465688	-0.016298499	-0.050823041	-0.00212051	-0.030476488	0.043234769	F1	TRUE	substitution
475	ATGGACTGGCAAAAGTCCTTAACTTTGATCGTTGCTTTGACTTCGTCTAGAGGTATTGGTTTGAAAAACGACTTGCCTTGGAAGTTGAAGTCTGACATGATGTTCTTTTCCAGAGTTACTTCTGGTCTGTTGGTCACCAGATCAACCGGTCAAATGAACGTCGTTTTGATGGGTCGTAAGACCTGGGAA	MDWQKSLTLIVALTSSRGIGLKNDLPWKLKSDMMFFSRVTSGLLVTRSTGQMNVVLMGRKTWE	876	670	718	441	1832	148	1332	1759	TTG	L	15	S	TCG	0.000570652	0.000540582	0.000533814	0.000587673	0.001019484	0.000798149	0.000893392	0.001484512	-10.77510193	-10.85320014	-10.87137654	-10.73269814	-9.937944753	-10.291054	-10.12841918	-9.395795327	0.837157178	0.562146142	0.742957364	1.336902813	0.790057271	6.106222613	4.653633263	6.247357874	6.122465688	0.074120041	0.06304981	0.085190273	0.038121645	0.117749866	F1	TRUE	substitution
476	ATGGACTGGCAAAAGTCCTTAACTTTGATCGTTGCTTTGACTTTGTCTAGAGGTATTGGTTTGAAAAACGACTTGGTTTGGAAGTTGAAGTCTGACATGATGTTCTTTTCCAGAGTTACTTCTGGTCTGTTGGTCACCAGATCAACCGGTCAAATGAACGTCGTTTTGATGGGTCGTAAGACCTGGGAA	MDWQKSLTLIVALTLSRGIGLKNDLVWKLKSDMMFFSRVTSGLLVTRSTGQMNVVLMGRKTWE	875	721	798	447	642	99	971	576	CCT	P	26	V	GTT	0.00057	0.00058173	0.000593291	0.000595669	0.000357265	0.000533897	0.000651264	0.000486117	-10.77674978	-10.74736198	-10.71897164	-10.71320196	-11.45071905	-10.87115074	-10.58447006	-11.00641009	-0.67396927	-0.123788767	0.13450158	-0.293208129	-0.208498448	6.106222613	4.653633263	6.247357874	6.122465688	-0.048093937	-0.108485541	-0.016978038	-0.029386799	-0.066801075	F1	TRUE	substitution
477	ATGGACTGGCAAAAGTCCTTAACTTTGATCGTTGCTTTGACTTTGTCTAGAGGTGTTGGTTTGAAAAACGACTTGCCTTGGAAGTTGAAGTCTGACATGATGTTCTTTTCCAGAGTTACTTCTGGTCTGTTGGTCACCAGATCAACCGGTCAAATGAACGTCGTTTTGATGGGTCGTAAGACCTGGGAA	MDWQKSLTLIVALTLSRGVGLKNDLPWKLKSDMMFFSRVTSGLLVTRSTGQMNVVLMGRKTWE	875	699	789	432	1136	127	1224	1007	ATT	I	19	V	GTT	0.00057	0.00056398	0.0005866	0.00057568	0.000632169	0.000684898	0.000820955	0.00084986	-10.77674978	-10.79206878	-10.73533508	-10.76244548	-10.62740142	-10.51182268	-10.2504097	-10.20048713	0.149348362	0.280246103	0.484925384	0.561958357	0.382585744	6.106222613	4.653633263	6.247357874	6.122465688	0.019754197	-0.015026731	0.043201958	0.00949288	0.030015513	F1	TRUE	substitution
478	ATGGACTGGCAAAAGTCCTTAACTTTGATCGTTGCTTTGACTTTGTCTAGAGGTATTGGTTTGAAAAACGACTTGCCTTGGAAGTTGAAGTCTGACATGATGTTCTTTTCCAGAGTTACTTCTGGTCTGTTGGTCACCAGATCAACCGGTCAAATGAACGTCGTTTTGATGGGTATGAAGACCTGGGAA	MDWQKSLTLIVALTLSRGIGLKNDLPWKLKSDMMFFSRVTSGLLVTRSTGQMNVVLMGMKTWE	873	705	734	428	1178	273	990	895	CGT	R	59	M	ATG	0.000568697	0.000568821	0.000545709	0.00057035	0.000655542	0.001472262	0.000664008	0.000755337	-10.78005115	-10.77973798	-10.83958032	-10.775866	-10.57502472	-9.407750224	-10.55651283	-10.37059122	0.20502643	1.371987755	0.283067493	0.405274777	0.344171135	6.106222613	4.653633263	6.247357874	6.122465688	0.001785169	-0.008706442	0.205814181	-0.012903344	0.012276781	F1	TRUE	substitution
479	ATGGACTGGCAAAAGTCCTTAACTTTGATCGTTGCTTTGACTTTGTCTAGAGGTATTGGTTTGAAAAACGACTTGCCTTGGAAGTTGAAGTCTGACATGATGTTCTTTTCCAGAGTTACTTCTGGTCTGTTGGTCACCAGATCAACCGGTCAAATGAACGTCGTTTTGATGGAGCGTAAGACCTGGGAA	MDWQKSLTLIVALTLSRGIGLKNDLPWKLKSDMMFFSRVTSGLLVTRSTGQMNVVLMERKTWE	873	655	773	381	201	13	173	34	GGT	G	58	E	GAG	0.000568697	0.000528479	0.000574705	0.000507718	0.000111854	7.01E-05	0.000116034	2.87E-05	-10.78005115	-10.88586633	-10.76489197	-10.9436858	-13.12609685	-13.80006765	-13.07316932	-15.08887225	-2.346045703	-2.914201316	-2.308277345	-4.145186455	-2.63012351	6.106222613	4.653633263	6.247357874	6.122465688	-0.36650866	-0.298291111	-0.432603095	-0.300414226	-0.502897911	F1	TRUE	substitution
480	ATGGACTGGCAAAAGTCCTTAACTTTGATCGTTGCTTTGACTTTGTCTAGAGGTATTGGTTTGAAAAACGACTTGCCTTGGAAGTTGAAGTCTGACATGATGTATTTTTCCAGAGTTACTTCTGGTCTGTTGGTCACCAGATCAACCGGTCAAATGAACGTCGTTTTGATGGGTCGTAAGACCTGGGAA	MDWQKSLTLIVALTLSRGIGLKNDLPWKLKSDMMYFSRVTSGLLVTRSTGQMNVVLMGRKTWE	872	667	743	462	778	58	786	497	TTC	F	35	Y	TAT	0.000568046	0.000538161	0.0005524	0.000615658	0.000432947	0.000312788	0.000527182	0.000419444	-10.78170467	-10.85967448	-10.82199817	-10.66558394	-11.1735222	-11.64252637	-10.88941204	-11.21923305	-0.39181753	-0.782851894	-0.067413867	-0.553649109	-0.472733319	6.106222613	4.653633263	6.247357874	6.122465688	-0.086371844	-0.076457117	-0.115143863	-0.05178941	-0.09628657	F1	TRUE	substitution
481	ATGGACTGGCAAAAGTCCTTAACTTTGATCGTTGCTTTGACTTTGTCTAGAGGTATTGGTTTGAAAAACGACTTGCCTTGGAAGTTGAAGTCTGACATGATGTTCTTTTCCAGAGTTACTTCTGGTCTGTTGGTCACCAGATCAACCGGTCAAATGAACGTCGTTTTGATGGGTCGTAAGACCTGGTCG	MDWQKSLTLIVALTLSRGIGLKNDLPWKLKSDMMFFSRVTSGLLVTRSTGQMNVVLMGRKTWS	871	676	766	429	1201	153	1096	545	GAA	E	63	S	TCG	0.000567395	0.000545423	0.0005695	0.000571682	0.000668341	0.000825114	0.000735103	0.000459954	-10.78336008	-10.84033799	-10.77801599	-10.77249915	-10.54712811	-10.24311952	-10.40976546	-11.08622267	0.236231977	0.597218468	0.368250532	-0.313723527	0.302241255	6.106222613	4.653633263	6.247357874	6.122465688	-0.004308198	-0.005164148	0.090414209	-0.003452248	-0.0691237	F1	TRUE	substitution
482	ATGGACTGGCAAAAGTCCTTAACTTTGATCGTTGCTTTGACTTTGTCTAGAGGTATTGGTTTGAAAAACGACTTGCCTTGGAAGTTGAAGTCTGACATGATGTTCTTTTCCAGAGTTACTTCTGGTCTGTTGGTCACCAGATCAACCGGTCAAATGAACGTCGTTATGATGGGTCGTAAGACCTGGGAA	MDWQKSLTLIVALTLSRGIGLKNDLPWKLKSDMMFFSRVTSGLLVTRSTGQMNVVMMGRKTWE	871	675	692	405	1169	147	1073	905	TTG	L	56	M	ATG	0.000567395	0.000544616	0.000514483	0.0005397	0.000650533	0.000792756	0.000719677	0.000763777	-10.78336008	-10.84247373	-10.92458835	-10.85555489	-10.58608933	-10.30083502	-10.44036318	-10.35456111	0.197270756	0.541638715	0.484225164	0.500993775	0.49260947	6.106222613	4.653633263	6.247357874	6.122465688	0.016264338	-0.009586826	0.082135742	0.00941519	0.023113486	F1	TRUE	substitution
483	ATGGACTGGCAAAAGTCCTTAACTTTGATCGTTGCTTTGACTTTGTCTAGAGGTATTGGTTTGAAAAACGACTTGCCTTGGAAGTTGAAGTCTGACATGATGTTCTTTTCCAGAGTTACTTCTGGTCTGTTGGTCACCAGATCAACCCCGCAAATGAACGTCGTTTTGATGGGTCGTAAGACCTGGGAA	MDWQKSLTLIVALTLSRGIGLKNDLPWKLKSDMMFFSRVTSGLLVTRSTPQMNVVLMGRKTWE	871	713	768	485	1211	101	1007	707	GGT	G	50	P	CCG	0.000567395	0.000575276	0.000570987	0.000646307	0.000673906	0.000544683	0.00067541	0.000596674	-10.78336008	-10.76345916	-10.77425407	-10.59549205	-10.53516539	-10.84229588	-10.53194958	-10.71076869	0.248194691	-0.078836722	0.242304498	-0.115276641	0.081733888	6.106222613	4.653633263	6.247357874	6.122465688	-0.013854279	-0.003806201	-0.010282542	-0.017426017	-0.046656787	F1	TRUE	substitution
484	ATGGACTGGCAAAAGTCCTTAACTTTGATCGTTGCTTTGACTTTGTCTAGAGGTATTGGTTTGAAAAACGACTTGCCTTGGAAGTTGAAGTCGGACATGATGTTCTTTTCCAGAGTTACTTCTGGTCTGTTGGTCACCAGATCAACCGGTCAAATGAACGTCGTTTTGATGGGTCGTAAGACCTGGGAA	MDWQKSLTLIVALTLSRGIGLKNDLPWKLKSDMMFFSRVTSGLLVTRSTGQMNVVLMGRKTWE	870	691	782	447	1467	90	1167	832	TCT	S	31	S	TCG	0.000566743	0.000557525	0.000581396	0.000595669	0.000816367	0.000485361	0.000782724	0.000702168	-10.7850174	-10.80867553	-10.74819178	-10.71320196	-10.25849539	-11.00865427	-10.3192087	-10.47589538	0.526522015	-0.199978742	0.42898308	0.237306588	0.333144834	6.106222613	4.653633263	6.247357874	6.122465688	-0.001726734	0.027788094	-0.028326346	0.003286056	-0.006739525	F1	TRUE	silent
485	ATGGACTGGCAAAAGTCCTTAACTTTGATCGTTGCTTTGACTTTGTCTAGAGGTATTGGTTTGAAAAACGACTTGCCTTGGAAGTTGAAGTCTGACATGATGTTCTTTTCCAGAGTTACTTCTGGTCTGTTGGTCGCGAGATCAACCGGTCAAATGAACGTCGTTTTGATGGGTCGTAAGACCTGGGAA	MDWQKSLTLIVALTLSRGIGLKNDLPWKLKSDMMFFSRVTSGLLVARSTGQMNVVLMGRKTWE	869	753	751	428	832	100	1181	983	ACC	T	46	A	GCG	0.000566092	0.000607549	0.000558348	0.00057035	0.000462997	0.00053929	0.000792114	0.000829605	-10.78667662	-10.68471137	-10.80654748	-10.775866	-11.07670882	-10.85665118	-10.30200429	-10.23528749	-0.290032199	-0.171939803	0.504543183	0.540578511	0.16630169	6.106222613	4.653633263	6.247357874	6.122465688	-0.006240266	-0.064902967	-0.024150016	0.011669484	0.027595021	F1	TRUE	substitution
486	ATGGACTGGCAAAAGTCCTTAACTTTGATCGTTGCTTTGACTTTGTCTAGAGGTATTGGTTTGAAAAACGACTTGCCTTGGAAGTTGAAGTCTGACATGATGTTCTTTTCCAGAGTTACTTCTGGTCTGTTGGTCACCAGATCAACCGGTCAAATGAACGTCGTTTTGATGGGTCGTGCTACCTGGGAA	MDWQKSLTLIVALTLSRGIGLKNDLPWKLKSDMMFFSRVTSGLLVTRSTGQMNVVLMGRATWE	867	685	731	382	1185	104	1222	889	AAG	K	60	A	GCT	0.000564789	0.000552684	0.000543479	0.00050905	0.000659437	0.000560862	0.000819613	0.000750274	-10.79000081	-10.82125725	-10.84548898	-10.93990416	-10.5664772	-10.80006765	-10.25276897	-10.38029549	0.22352361	0.021189602	0.592720005	0.559608672	0.391566141	6.106222613	4.653633263	6.247357874	6.122465688	0.013034437	-0.006606736	0.004616132	0.021452742	0.029749497	F1	TRUE	substitution
487	ATGGACTGGCAAAAGTCCTTAACTTTGATCGTTGCTTTGACTTTGTCTAGAGGTATTGGTTTGAAAAACGACTTGCCTTGGAAGTTGAAGTCTGACATGATGTTCTTTTCCAGAGTTACTTCTGGTCTGTTGGTCACCAGATCAACCGGTCAAATGAACGTCGTTTTGATGACTCGTAAGACCTGGGAA	MDWQKSLTLIVALTLSRGIGLKNDLPWKLKSDMMFFSRVTSGLLVTRSTGQMNVVLMTRKTWE	867	727	774	451	720	82	291	198	GGT	G	58	T	ACT	0.000564789	0.000586571	0.000575448	0.000600999	0.000400671	0.000442218	0.000195178	0.000167103	-10.79000081	-10.73540587	-10.76302682	-10.70034936	-11.28529544	-11.14295536	-12.3229222	-12.54697847	-0.495294637	-0.407549487	-1.559895382	-1.846629112	-1.02759501	6.106222613	4.653633263	6.247357874	6.122465688	-0.152792109	-0.08820331	-0.059243496	-0.217380908	-0.242669659	F1	TRUE	substitution
488	ATGGACTGGCAAAAGTCCTTAACTTTGATCGTTGCTTTGACTTTGTCTAGAGGTATTGGTTTGAAAAACGACTTGCCTTGGAAGTTGAAGTCTCAGATGATGTTCTTTTCCAGAGTTACTTCTGGTCTGTTGGTCACCAGATCAACCGGTCAAATGAACGTCGTTTTGATGGGTCGTAAGACCTGGGAA	MDWQKSLTLIVALTLSRGIGLKNDLPWKLKSQMMFFSRVTSGLLVTRSTGQMNVVLMGRKTWE	866	705	734	395	249	18	175	40	GAC	D	32	Q	CAG	0.000564137	0.000568821	0.000545709	0.000526374	0.000138565	9.71E-05	0.000117375	3.38E-05	-10.79166578	-10.77973798	-10.83958032	-10.89162414	-12.81714661	-13.33058236	-13.05658643	-14.854407	-2.025480833	-2.550844384	-2.21700611	-3.962782857	-2.383925247	6.106222613	4.653633263	6.247357874	6.122465688	-0.334384809	-0.261902226	-0.378481977	-0.290287641	-0.482247319	F1	TRUE	substitution
489	ATGGACTGGCAAAAGTCCTTAACTTTGATCGTTGCTTTGACTTTGTCTAGAGGTATTGGTTTGAAAAACGACTTGCCTTGGAAGTTGAAGTCTGACATGATGTTCTTTTCCAGAGTTACTTCTGGTCTGTTGGTCACCAGATCAACCGGTCAAATGAACGTCGTTTTGATGGGTCGTTGGACCTGGGAA	MDWQKSLTLIVALTLSRGIGLKNDLPWKLKSDMMFFSRVTSGLLVTRSTGQMNVVLMGRWTWE	863	703	760	451	1209	253	1063	685	AAG	K	60	W	TGG	0.000562183	0.000567207	0.000565039	0.000600999	0.000672793	0.001364404	0.00071297	0.000578107	-10.79667224	-10.78383655	-10.78936097	-10.70034936	-10.53755001	-9.51751379	-10.45387166	-10.75637492	0.25912223	1.266322757	0.335489304	-0.056025554	0.297305767	6.106222613	4.653633263	6.247357874	6.122465688	-0.004826442	-0.002565763	0.19007564	-0.007087121	-0.039948751	F1	TRUE	substitution
490	ATGGACTGGCAAAAGTCCTTAACTTTGATCGTTGCTTTGACTTTGTCTAGAGGTATTGGTTTGAAAAACGACTTGCCTTGGAAGTTGAAGTCTGACATGATGTTCTTTTCCAGAGTTACTTCTGGTCTGTTGGTCACCAGAAGTACCGGTCAAATGAACGTCGTTTTGATGGGTCGTAAGACCTGGGAA	MDWQKSLTLIVALTLSRGIGLKNDLPWKLKSDMMFFSRVTSGLLVTRSTGQMNVVLMGRKTWE	862	711	762	444	1489	131	1182	1085	TCA	S	48	S	AGT	0.000561532	0.000573662	0.000566526	0.000591671	0.000828609	0.00070647	0.000792785	0.000915688	-10.79834493	-10.76751168	-10.78556939	-10.72291712	-10.2370205	-10.46708436	-10.30078322	-10.09285577	0.561324429	0.300427314	0.484786164	0.630061352	0.523055297	6.106222613	4.653633263	6.247357874	6.122465688	0.034732197	0.031738686	0.0462079	0.009477433	0.037725707	F1	TRUE	silent
491	ATGGACTGGCAAAAGTCCTTAACTTTGATCGTTGCTTTGACTTTGTCTAGAGGTATTGGTTTGAAAAACGACTTGCCTTGGAAGTTGAAGTCTGACATGATGTTCTTTTCCAGAGTTACTTCTGGTCTGTTGGTCACCAGATCAACCGGTCAAATGAACGTGGTTTTGATGGGTCGTAAGACCTGGGAA	MDWQKSLTLIVALTLSRGIGLKNDLPWKLKSDMMFFSRVTSGLLVTRSTGQMNVVLMGRKTWE	862	677	745	424	1524	133	1326	939	GTC	V	54	V	GTG	0.000561532	0.000546229	0.000553887	0.000565019	0.000848086	0.000717256	0.000889368	0.000792471	-10.79834493	-10.8382054	-10.81811996	-10.78941253	-10.20350135	-10.44522493	-10.13493248	-10.30135375	0.594843578	0.392980474	0.683187476	0.488058784	0.541451181	6.106222613	4.653633263	6.247357874	6.122465688	0.033516879	0.035543608	0.059993464	0.031490149	0.021649067	F1	TRUE	silent
492	ATGGACTGGCAAAAGTCCTTAACTTTGATCGTTGCTTTGACTTTGTCTAGAGGTATTGGTTTGAAAAACGACTTGCCTTGGAAGTTGAAGTCTGACATGATGTTCTTTTCCAGAGTTACTTCTGGTCTGTTGGTCTCTAGATCAACCGGTCAAATGAACGTCGTTTTGATGGGTCGTAAGACCTGGGAA	MDWQKSLTLIVALTLSRGIGLKNDLPWKLKSDMMFFSRVTSGLLVSRSTGQMNVVLMGRKTWE	861	732	799	467	1342	137	1392	990	ACC	T	46	S	TCT	0.00056088	0.000590605	0.000594035	0.000622321	0.000746806	0.000738827	0.000933635	0.000835513	-10.80001956	-10.72551759	-10.71716488	-10.65005425	-10.38697959	-10.40247528	-10.06485405	-10.22505038	0.413039979	0.323042307	0.652310834	0.425003866	0.419021922	6.106222613	4.653633263	6.247357874	6.122465688	0.021485282	0.014906193	0.049576347	0.028064371	0.014510384	F1	TRUE	substitution
493	ATGGACTGGCAAAAGTCCTTAACTTTGATCGTTGCTTTGACTTTGTCTAGAGGTATTGGTTTGAAAAACGACTTGCCTTGGAAGTTGAAGTCTGACATGATGTTCTTTTCCAGAGTTACTTCTGGTCTGTTGGTCACCAGATAGACCGGTCAAATGAACGTCGTTTTGATGGGTCGTAAGACCTGGGAA	MDWQKSLTLIVALTLSRGIGLKNDLPWKLKSDMMFFSRVTSGLLVTR*TGQMNVVLMGRKTWE	858	681	719	399	299	25	224	67	TCA	S	48	*	TAG	0.000558926	0.000549457	0.000534557	0.000531704	0.00016639	0.000134822	0.00015024	5.65E-05	-10.80505515	-10.82970644	-10.86936861	-10.87708805	-12.55314687	-12.85665118	-12.70044262	-14.1102459	-1.748091714	-2.026944736	-1.831074007	-3.233157855	-1.929009372	6.106222613	4.653633263	6.247357874	6.122465688	-0.273958359	-0.230414431	-0.300448419	-0.2474683	-0.399643751	F1	TRUE	stop
494	ATGGACTGGCAAAAGTCCTTAACTTTGATCGTTGCTTTGACTTTGTCTAGAGGTATTGGTTTGAAAAACGACTTGCAGTGGAAGTTGAAGTCTGACATGATGTTCTTTTCCAGAGTTACTTCTGGTCTGTTGGTCACCAGATCAACCGGTCAAATGAACGTCGTTTTGATGGGTCGTAAGACCTGGGAA	MDWQKSLTLIVALTLSRGIGLKNDLQWKLKSDMMFFSRVTSGLLVTRSTGQMNVVLMGRKTWE	858	639	825	425	1007	117	734	519	CCT	P	26	Q	CAG	0.000558926	0.00051557	0.000613365	0.000566352	0.000560382	0.000630969	0.000492305	0.000438011	-10.80505515	-10.92154531	-10.67096627	-10.78601395	-10.80130057	-10.63014265	-10.98816129	-11.15674437	0.00375458	0.291402661	-0.317195025	-0.370730412	-0.156720222	6.106222613	4.653633263	6.247357874	6.122465688	-0.053565728	-0.031553793	0.0448637	-0.079502742	-0.075577662	F1	TRUE	substitution
495	ATGGACTGGCAAAAGTCCTTAACTTTGATCGTTGCTTTGACTTTGTCTAGAGGTATTGGTTTGAAAAACGACTTGCCTTGGAAGTTGAAGTCTGACATGATGTTCTTTTCCAGAGTTACTTCTGGTCTGCAGGTCACCAGATCAACCGGTCAAATGAACGTCGTTTTGATGGGTCGTAAGACCTGGGAA	MDWQKSLTLIVALTLSRGIGLKNDLPWKLKSDMMFFSRVTSGLQVTRSTGQMNVVLMGRKTWE	858	678	789	447	1571	125	1083	1028	TTG	L	44	Q	CAG	0.000558926	0.000547036	0.0005866	0.000595669	0.000874241	0.000674112	0.000726384	0.000867583	-10.80505515	-10.83607596	-10.73533508	-10.71320196	-10.15968108	-10.53472308	-10.42698002	-10.17071055	0.645374078	0.301352883	0.308355069	0.542491419	0.425423244	6.106222613	4.653633263	6.247357874	6.122465688	0.034545581	0.041279572	0.046345761	-0.010097676	0.027811589	F1	TRUE	substitution
496	ATGGACTGGCAAAAGTCCTTAACTTTGATCGTTGCTTTGACTTTGTCTAGAGGTATTGGTTTGAAAAACGACTTGCCTTGGAAGTTGAAGTCTGACATGATGTTCTTTTCCAGAGTTACTTCTGGTCTGTTGGTCACCAGACAGACCGGTCAAATGAACGTCGTTTTGATGGGTCGTAAGACCTGGGAA	MDWQKSLTLIVALTLSRGIGLKNDLPWKLKSDMMFFSRVTSGLLVTRQTGQMNVVLMGRKTWE	858	760	751	483	1494	138	1321	1103	TCA	S	48	Q	CAG	0.000558926	0.000613197	0.000558348	0.000643642	0.000831392	0.00074422	0.000886014	0.000930879	-10.80505515	-10.67136182	-10.80654748	-10.60145361	-10.23218411	-10.39198291	-10.14038279	-10.06911802	0.572871045	0.27937891	0.666164685	0.532335588	0.552603316	6.106222613	4.653633263	6.247357874	6.122465688	0.031325431	0.033049399	0.043072792	0.029601462	0.026661809	F1	TRUE	substitution
497	ATGGACTGGCAAAAGTCCTTAACTTTGATCGTTGCTTTGACTTTGTCTAGAGGTATTGGTTTGAAAAACGACTTGCCTTGGAAGTTGAAGTCTGACATGATGTTCTTTTCCAGAGTTACTTCTTATCTGTTGGTCACCAGATCAACCGGTCAAATGAACGTCGTTTTGATGGGTCGTAAGACCTGGGAA	MDWQKSLTLIVALTLSRGIGLKNDLPWKLKSDMMFFSRVTSYLLVTRSTGQMNVVLMGRKTWE	857	733	822	459	982	101	1054	424	GGT	G	42	Y	TAT	0.000558275	0.000591412	0.000611135	0.00061166	0.00054647	0.000544683	0.000706933	0.000357836	-10.8067376	-10.72354804	-10.67622199	-10.67498264	-10.83756933	-10.84229588	-10.46613839	-11.44841464	-0.03083173	-0.118747844	0.210083599	-0.773431998	-0.074789787	6.106222613	4.653633263	6.247357874	6.122465688	-0.028240397	-0.035479855	-0.016227205	-0.02100094	-0.121169011	F1	TRUE	substitution
498	ATGGACTGGCAAAAGTCCTTAACTTTGATCGTTGCTTTGACTTTGTCTAGAGGTATTGGTTTGAAAAACGACTTGCCTTGGAAGTTGAAGTCTGACATGATGTTCTTTTCCAGAGTTACTTCTGGTCTGTTGGTCACCAGATCAACCGGTCAAATGAACGTCGTTTTGATGTTGCGTAAGACCTGGGAA	MDWQKSLTLIVALTLSRGIGLKNDLPWKLKSDMMFFSRVTSGLLVTRSTGQMNVVLMLRKTWE	856	744	833	434	218	28	187	26	GGT	G	58	L	TTG	0.000557623	0.000600288	0.000619313	0.000578345	0.000121314	0.000151001	0.000125424	2.19E-05	-10.808422	-10.70205862	-10.65704389	-10.75578175	-13.00896422	-12.69315244	-12.96090308	-15.47589538	-2.200542212	-1.991093827	-2.303859194	-4.720113623	-2.252200703	6.106222613	4.653633263	6.247357874	6.122465688	-0.297516272	-0.281774298	-0.295108515	-0.29992403	-0.567987561	F1	TRUE	substitution
499	ATGGACTGGCAAAAGTCCTTAACTTTGATCGTTGCTTTGACTTTGTCTAGAGGTATTGGTTTGAAAAACGACTTGCCTTGGAAGTTGAAGTCTGACATGGTGTTCTTTTCCAGAGTTACTTCTGGTCTGTTGGTCACCAGATCAACCGGTCAAATGAACGTCGTTTTGATGGGTCGTAAGACCTGGGAA	MDWQKSLTLIVALTLSRGIGLKNDLPWKLKSDMVFFSRVTSGLLVTRSTGQMNVVLMGRKTWE	855	665	737	434	1376	79	1066	1209	ATG	M	34	V	GTG	0.000556972	0.000536547	0.00054794	0.000578345	0.000765726	0.000426039	0.000714982	0.001020338	-10.81010838	-10.8640069	-10.83369577	-10.75578175	-10.35088379	-11.19672662	-10.44980582	-9.936736565	0.459224595	-0.33271972	0.383889945	0.819045188	0.42155727	6.106222613	4.653633263	6.247357874	6.122465688	0.009215893	0.020148835	-0.048097787	-0.001717048	0.059121272	F1	TRUE	substitution
500	ATGGACTGGCAAAAGTCCTTAACTTTGATCGTTGCTTTGACTTTGTCTAGAGGTATTGGTTTGAAAAACGACTTGCCTTGGAAGTTGAAGTCTGACATGATGTTCTTTTCCAGAGTTACTTCTGGTCTGTTGGTCACCAGATCAACCGGTCAAATGAACCCGGTTTTGATGGGTCGTAAGACCTGGGAA	MDWQKSLTLIVALTLSRGIGLKNDLPWKLKSDMMFFSRVTSGLLVTRSTGQMNPVLMGRKTWE	855	675	708	422	830	72	578	124	GTC	V	54	P	CCG	0.000556972	0.000544616	0.000526379	0.000562354	0.000461884	0.000388289	0.000387673	0.00010465	-10.81010838	-10.84247373	-10.89161102	-10.7962338	-11.08018102	-11.33058236	-11.33287186	-13.22213878	-0.270072634	-0.488108629	-0.441260836	-2.425904987	-0.464684733	6.106222613	4.653633263	6.247357874	6.122465688	-0.082255241	-0.062637259	-0.071242581	-0.0932679	-0.308251642	F1	TRUE	substitution
501	ATGGACTGGCAAAAGTCCTTAACTTTGATCGTTGCTTTGACTTTGTCTAGAGGTATTGGTTTGAAAAACGACTTGAAGTGGAAGTTGAAGTCTGACATGATGTTCTTTTCCAGAGTTACTTCTGGTCTGTTGGTCACCAGATCAACCGGTCAAATGAACGTCGTTTTGATGGGTCGTAAGACCTGGGAA	MDWQKSLTLIVALTLSRGIGLKNDLKWKLKSDMMFFSRVTSGLLVTRSTGQMNVVLMGRKTWE	854	637	684	392	810	215	348	292	CCT	P	26	K	AAG	0.00055632	0.000513956	0.000508535	0.000522376	0.000450755	0.001159473	0.000233409	0.000246434	-10.81179673	-10.92606786	-10.94136406	-10.90262314	-11.11537044	-9.752314515	-12.06485405	-11.98651054	-0.303573712	1.173753349	-1.123489988	-1.083887394	-0.693730553	6.106222613	4.653633263	6.247357874	6.122465688	-0.111378477	-0.06644013	0.176287656	-0.168961533	-0.156316824	F1	TRUE	substitution
502	ATGGACTGGCAAAAGTCCTTAACTTTGATCGTTGCTTTGACTTTGTCTATGGGTATTGGTTTGAAAAACGACTTGCCTTGGAAGTTGAAGTCTGACATGATGTTCTTTTCCAGAGTTACTTCTGGTCTGTTGGTCACCAGATCAACCGGTCAAATGAACGTCGTTTTGATGGGTCGTAAGACCTGGGAA	MDWQKSLTLIVALTLSMGIGLKNDLPWKLKSDMMFFSRVTSGLLVTRSTGQMNVVLMGRKTWE	854	649	721	382	1468	92	1207	714	AGA	R	17	M	ATG	0.00055632	0.000523638	0.000536044	0.00050905	0.000816923	0.000496147	0.000809553	0.000602582	-10.81179673	-10.89914276	-10.86536113	-10.93990416	-10.25751229	-10.97694541	-10.27058758	-10.69655483	0.554284443	-0.07780265	0.594773543	0.243349327	0.398816885	6.106222613	4.653633263	6.247357874	6.122465688	0.00781259	0.030939543	-0.010128519	0.021680583	-0.006055404	F1	TRUE	substitution
503	ATGGACTGGCAAAAGTCCTTAACTTTGATCGTTGCTTTGACTTTGTCTAGAGGTATTGGTTTGAAAAACGACTTGGATTGGAAGTTGAAGTCTGACATGATGTTCTTTTCCAGAGTTACTTCTGGTCTGTTGGTCACCAGATCAACCGGTCAAATGAACGTCGTTTTGATGGGTCGTAAGACCTGGGAA	MDWQKSLTLIVALTLSRGIGLKNDLDWKLKSDMMFFSRVTSGLLVTRSTGQMNVVLMGRKTWE	854	647	686	392	693	89	301	184	CCT	P	26	D	GAT	0.00055632	0.000522024	0.000510022	0.000522376	0.000385646	0.000479968	0.000201885	0.000155287	-10.81179673	-10.90359552	-10.93715181	-10.90262314	-11.340437	-11.02477393	-12.27417787	-12.65277314	-0.528640268	-0.121178409	-1.337026058	-1.750149997	-0.932833163	6.106222613	4.653633263	6.247357874	6.122465688	-0.142320996	-0.091988535	-0.016589232	-0.192653456	-0.231746899	F1	TRUE	substitution
504	ATGGACTGGCAAAAGTCCTTAACTTTGATCGTTGCTTTGACTGTGTCTAGAGGTATTGGTTTGAAAAACGACTTGCCTTGGAAGTTGAAGTCTGACATGATGTTCTTTTCCAGAGTTACTTCTGGTCTGTTGGTCACCAGATCAACCGGTCAAATGAACGTCGTTTTGATGGGTCGTAAGACCTGGGAA	MDWQKSLTLIVALTVSRGIGLKNDLPWKLKSDMMFFSRVTSGLLVTRSTGQMNVVLMGRKTWE	853	680	705	421	1668	94	1292	1048	TTG	L	15	V	GTG	0.000555669	0.00054865	0.000524148	0.000561021	0.00092822	0.000506933	0.000866563	0.000884462	-10.81348706	-10.83182649	-10.89773713	-10.79965656	-10.07324497	-10.94591851	-10.17240719	-10.14291209	0.740242092	-0.114092023	0.725329939	0.65674447	0.691037204	6.106222613	4.653633263	6.247357874	6.122465688	0.038456238	0.052048505	-0.015533732	0.036165874	0.040746603	F1	TRUE	substitution
505	ATGGACTGGCAAAAGTCCTTAACTTTGATCGTTGCTTTGACTTTGTCTAGAGGTATTGGTTTGAAAAACGACTTGCGTTGGAAGTTGAAGTCTGACATGATGTTCTTTTCCAGAGTTACTTCTGGTCTGTTGGTCACCAGATCAACCGGTCAAATGAACGTCGTTTTGATGGGTCGTAAGACCTGGGAA	MDWQKSLTLIVALTLSRGIGLKNDLRWKLKSDMMFFSRVTSGLLVTRSTGQMNVVLMGRKTWE	853	687	787	410	999	197	589	594	CCT	P	26	R	CGT	0.000555669	0.000554298	0.000585113	0.000546363	0.000555931	0.001062401	0.000395051	0.000501308	-10.81348706	-10.81705114	-10.73899675	-10.83785289	-10.81280767	-9.878455546	-11.30567372	-10.96201597	0.000679386	0.938595593	-0.56667697	-0.124163088	-0.061741851	6.106222613	4.653633263	6.247357874	6.122465688	-0.039782864	-0.031902874	0.141261489	-0.107182877	-0.047662855	F1	TRUE	substitution
506	ATGGACTGGCAAAAGTCCTTAACTTTGATCGTTGCTTTGACTTTGTCTAGAGGTATTGGTTTGAAAAACGACTTGCCTTGGAAGTTGAAGTCTGACATGATGTTCTTTTCCAGAGTTACTTCTGGTCTGTTGGTCACCAGACTGACCGGTCAAATGAACGTCGTTTTGATGGGTCGTAAGACCTGGGAA	MDWQKSLTLIVALTLSRGIGLKNDLPWKLKSDMMFFSRVTSGLLVTRLTGQMNVVLMGRKTWE	852	674	769	418	1404	147	1093	735	TCA	S	48	L	CTG	0.000555017	0.000543809	0.000571731	0.000557024	0.000781308	0.000792756	0.000733091	0.000620305	-10.81517937	-10.84461265	-10.77237679	-10.80997385	-10.32182132	-10.30083502	-10.41371986	-10.65473465	0.49335805	0.543777626	0.358656929	0.155239199	0.426007489	6.106222613	4.653633263	6.247357874	6.122465688	0.009753414	0.02402349	0.082454327	-0.004516662	-0.01603068	F1	TRUE	substitution
507	ATGGACTGGCAAAAGTCCTTAACTTTGATCGTTGCTTTGACTTTGTCTAGAGGTATTGGTTTGAAAAACTTTTTGCCTTGGAAGTTGAAGTCTGACATGATGTTCTTTTCCAGAGTTACTTCTGGTCTGTTGGTCACCAGATCAACCGGTCAAATGAACGTCGTTTTGATGGGTCGTAAGACCTGGGAA	MDWQKSLTLIVALTLSRGIGLKNFLPWKLKSDMMFFSRVTSGLLVTRSTGQMNVVLMGRKTWE	852	638	725	381	711	179	876	515	GAC	D	24	F	TTT	0.000555017	0.000514763	0.000539018	0.000507718	0.000395662	0.000965329	0.000587546	0.000434635	-10.81517937	-10.92380481	-10.85737939	-10.9436858	-11.30344279	-10.01669159	-10.73301048	-11.16790647	-0.488263421	0.907113225	0.124368906	-0.224220674	-0.049925884	6.106222613	4.653633263	6.247357874	6.122465688	-0.044750886	-0.087405162	0.136572268	-0.030511024	-0.058990748	F1	TRUE	substitution
508	ATGGACTGGCAAAAGTCCTTAACTTTGATCGTTGCTTTGACTTTGTCTAGAGGTATTGGTTTGAAAAACGACTTGCCTTGGAAGTTGAAGTCTGACATGATGTTCTTTTCCAGAGTTACTTCTGGTCTGTTGGTCACCAGATCAACCGGTCAAATGAACGTCGTTTTGATGGGTCCTAAGACCTGGGAA	MDWQKSLTLIVALTLSRGIGLKNDLPWKLKSDMMFFSRVTSGLLVTRSTGQMNVVLMGPKTWE	852	682	683	412	1237	114	314	407	CGT	R	59	P	CCT	0.000555017	0.000550264	0.000507792	0.000549028	0.000688374	0.000614791	0.000210604	0.000343489	-10.81517937	-10.8275895	-10.94347481	-10.83083246	-10.50451876	-10.66761735	-12.21317679	-11.50745011	0.310660614	0.159972147	-1.269701988	-0.676617652	-0.258322752	6.106222613	4.653633263	6.247357874	6.122465688	-0.053461843	0.003284611	0.025287449	-0.18518382	-0.110208297	F1	TRUE	substitution
509	ATGGACTGGCAAAAGTCCTTAACTTTGATCGTTGCTTTGACTTTGTCTAGAGGTATTGGTTTGAAAAACGACTTGCCTTGGAAGTTGAAGTCTGACATGATGTTCTTTTCCAGAGTTACTTCTGGTCTGTTGGTCCCGAGATCAACCGGTCAAATGAACGTCGTTTTGATGGGTCGTAAGACCTGGGAA	MDWQKSLTLIVALTLSRGIGLKNDLPWKLKSDMMFFSRVTSGLLVPRSTGQMNVVLMGRKTWE	851	730	767	413	1484	142	1379	1225	ACC	T	46	P	CCG	0.000554366	0.000588992	0.000570244	0.000550361	0.000825827	0.000765792	0.000924916	0.001033842	-10.81687367	-10.72946477	-10.77613381	-10.82733501	-10.24187316	-10.35076025	-10.0783908	-9.917769061	0.575000505	0.378704528	0.697743005	0.909565954	0.636371755	6.106222613	4.653633263	6.247357874	6.122465688	0.045579111	0.033291124	0.057867097	0.033105091	0.069369466	F1	TRUE	substitution
510	ATGGACTGGCAAAAGTCCTTAACTTTGATCGTTGCTTTGACTTTGTCTAGAGGTATTGGTTTGAAAAACGACTTGCTGTGGAAGTTGAAGTCTGACATGATGTTCTTTTCCAGAGTTACTTCTGGTCTGTTGGTCACCAGATCAACCGGTCAAATGAACGTCGTTTTGATGGGTCGTAAGACCTGGGAA	MDWQKSLTLIVALTLSRGIGLKNDLLWKLKSDMMFFSRVTSGLLVTRSTGQMNVVLMGRKTWE	850	672	711	422	629	93	303	187	CCT	P	26	L	CTG	0.000553715	0.000542195	0.000528609	0.000562354	0.00035003	0.00050154	0.000203227	0.000157819	-10.81856996	-10.8489	-10.88551082	-10.7962338	-11.48023233	-10.96134855	-12.26462356	-12.62944063	-0.661662374	-0.11244855	-1.379112735	-1.833206838	-1.020387555	6.106222613	4.653633263	6.247357874	6.122465688	-0.152205759	-0.107088525	-0.015288941	-0.197322992	-0.241150074	F1	TRUE	substitution
511	ATGGACTGGCAAAAGTCCTTAACTTTGATCGTTGCTTTGACTTTGTCTAGAGGTATTGGTTTGAAAAACGACTTGCCTTGGAAGTTGGTTTCTGACATGATGTTCTTTTCCAGAGTTACTTCTGGTCTGTTGGTCACCAGATCAACCGGTCAAATGAACGTCGTTTTGATGGGTCGTAAGACCTGGGAA	MDWQKSLTLIVALTLSRGIGLKNDLPWKLVSDMMFFSRVTSGLLVTRSTGQMNVVLMGRKTWE	850	711	708	415	1127	106	1072	826	AAG	K	30	V	GTT	0.000553715	0.000573662	0.000526379	0.000553026	0.000627161	0.000571647	0.000719006	0.000697105	-10.81856996	-10.76751168	-10.89161102	-10.82036546	-10.63887674	-10.77258691	-10.44170835	-10.48633712	0.179693219	-0.005075233	0.449902672	0.334028336	0.256860778	6.106222613	4.653633263	6.247357874	6.122465688	0.002457378	-0.011582138	0.00070405	0.005607094	0.004210705	F1	TRUE	substitution
512	ATGGACTGGCAAAAGTCCTTAACTTTGATCGTTGCTTTGACTTTGTCTAGAGGTATTGGTTTGAAAAACGACTTGCCTTGGAAGTTGAAGTCTGACATGATGTTCTTTTCCAGAGTTACTTCTGGTTGGTTGGTCACCAGATCAACCGGTCAAATGAACGTCGTTTTGATGGGTCGTAAGACCTGGGAA	MDWQKSLTLIVALTLSRGIGLKNDLPWKLKSDMMFFSRVTSGWLVTRSTGQMNVVLMGRKTWE	849	706	819	442	1185	107	1153	713	CTG	L	43	W	TGG	0.000553063	0.000569628	0.000608904	0.000589006	0.000659437	0.00057704	0.000773334	0.000601738	-10.82026825	-10.77769305	-10.68149693	-10.72943043	-10.5664772	-10.75904038	-10.33662075	-10.69857683	0.25379105	0.018652675	0.344876187	0.030853598	0.142322324	6.106222613	4.653633263	6.247357874	6.122465688	-0.004608287	-0.003170931	0.004238263	-0.006045642	-0.030112838	F1	TRUE	substitution
513	ATGGACTGGCAAAAGTCCTTAACTTTGATCGTTGCTTTGACTTTGTCTAGAGGTATTGGTTTGAAAAACGACTTGCCTTGGAAGTTGAAGTCTGACATGATGTTCTTTTCCAGAGTTACTTCTGGTCTGTTGGTCACCAGATCAACCGGTCAAATGAACGTCGTTTTGTTTGGTCGTAAGACCTGGGAA	MDWQKSLTLIVALTLSRGIGLKNDLPWKLKSDMMFFSRVTSGLLVTRSTGQMNVVLFGRKTWE	849	708	800	426	972	188	1133	629	ATG	M	57	F	TTT	0.000553063	0.000571241	0.000594778	0.000567684	0.000540905	0.001013865	0.00075992	0.000530846	-10.82026825	-10.77361188	-10.71536038	-10.78262337	-10.85233604	-9.945918513	-10.3618654	-10.87941889	-0.03206779	0.827693363	0.353494987	-0.096795522	0.160713598	6.106222613	4.653633263	6.247357874	6.122465688	-0.020354774	-0.035620166	0.124742875	-0.005089382	-0.044564471	F1	TRUE	substitution
514	ATGGACTGGCAAAAGTCCTTAACTTTGATCGTTGCTTTGACTTTGTCTAGAGGTATTGGTTTGAAAAACGACTTGCCTTGGAAGTTGAAGTCTGACATGATGTTCTTTTCCAGAGTTACTTCTGGTCTGTTGGTCACCAGATCAACCGGTACTATGAACGTCGTTTTGATGGGTCGTAAGACCTGGGAA	MDWQKSLTLIVALTLSRGIGLKNDLPWKLKSDMMFFSRVTSGLLVTRSTGTMNVVLMGRKTWE	849	682	774	456	1082	104	1099	902	CAA	Q	51	T	ACT	0.000553063	0.000550264	0.000575448	0.000607662	0.000602119	0.000560862	0.000737115	0.000761245	-10.82026825	-10.8275895	-10.76302682	-10.68444297	-10.69766376	-10.80006765	-10.40582187	-10.35935147	0.12260449	0.027521851	0.357204946	0.3250915	0.223847995	6.106222613	4.653633263	6.247357874	6.122465688	-0.000739414	-0.018062559	0.005559305	-0.00467776	0.003198933	F1	TRUE	substitution
515	ATGGACTGGCAAAAGTCCTTAACTTTGATCGTTGCTTTGACTTTGTCTACGGGTATTGGTTTGAAAAACGACTTGCCTTGGAAGTTGAAGTCTGACATGATGTTCTTTTCCAGAGTTACTTCTGGTCTGTTGGTCACCAGATCAACCGGTCAAATGAACGTCGTTTTGATGGGTCGTAAGACCTGGGAA	MDWQKSLTLIVALTLSTGIGLKNDLPWKLKSDMMFFSRVTSGLLVTRSTGQMNVVLMGRKTWE	848	681	699	413	1575	118	1227	710	AGA	R	17	T	ACG	0.000552412	0.000549457	0.000519688	0.000550361	0.000876467	0.000636362	0.000822967	0.000599206	-10.82196854	-10.82970644	-10.91006793	-10.82733501	-10.15601243	-10.61786432	-10.24687801	-10.70465988	0.665956108	0.211842123	0.663189919	0.122675134	0.437516021	6.106222613	4.653633263	6.247357874	6.122465688	0.031142383	0.043615939	0.033013354	0.029271411	-0.019717379	F1	TRUE	substitution
516	ATGGACTGGCAAAAGTCCTTAACTTTGATCGTTGCTTTGACTTTGTCTAGAGGTATTGGTTTGAAAAACGACTTGCCTTGGAAGTTGAAGTCTGACATGATGTTCTTTTCCAGAGTTACTTCTGGTCTGTTGGTCTTTAGATCAACCGGTCAAATGAACGTCGTTTTGATGGGTCGTAAGACCTGGGAA	MDWQKSLTLIVALTLSRGIGLKNDLPWKLKSDMMFFSRVTSGLLVFRSTGQMNVVLMGRKTWE	848	687	722	434	1298	100	999	719	ACC	T	46	F	TTT	0.000552412	0.000554298	0.000536787	0.000578345	0.00072232	0.00053929	0.000670044	0.000606802	-10.82196854	-10.81705114	-10.86336155	-10.75578175	-10.43507387	-10.85665118	-10.54345668	-10.68648713	0.386894663	-0.039600037	0.319904872	0.069294619	0.194599746	6.106222613	4.653633263	6.247357874	6.122465688	-0.006627277	0.01193831	-0.004438334	-0.00881622	-0.025760786	F1	TRUE	substitution
517	ATGGACTGGCAAAAGTCCTTAACTTTGATCGTTGCTTTGACTTTGTCTAGAGGTATTGGTTTGAAAAACGACTTGCCTTGGAAGTTGAAGTCTGACATGATGTTCTTTTCCAGAGTTACTTCTGGTCTGTTGGTCACCAGATCAACCGGTCAAATGCATGTCGTTTTGATGGGTCGTAAGACCTGGGAA	MDWQKSLTLIVALTLSRGIGLKNDLPWKLKSDMMFFSRVTSGLLVTRSTGQMHVVLMGRKTWE	848	644	710	403	766	64	763	476	AAC	N	53	H	CAT	0.000552412	0.000519604	0.000527866	0.000537035	0.000426269	0.000345146	0.000511755	0.000401721	-10.82196854	-10.91030055	-10.88754136	-10.86269696	-11.19594796	-11.50050737	-10.9322583	-11.28151733	-0.373979423	-0.590206816	-0.044716936	-0.418820374	-0.396399899	6.106222613	4.653633263	6.247357874	6.122465688	-0.077727166	-0.074432227	-0.086449854	-0.049271175	-0.081022106	F1	TRUE	substitution
518	ATGGACTGGCAAAAGTCCTTAACTTTGATCGTTGCTTTGACTTTGTCTAGAGGTATTGGTTTGAAAAACGACTTGCCTTGGAAGTTGAAGTCTGACATGATGTTCTTTTCCAGAGTTACTTCTGGTCTGTTGGTCACCAGATCAACCGGTCAAATGAACGTCGTTTTGATGAGGCGTAAGACCTGGGAA	MDWQKSLTLIVALTLSRGIGLKNDLPWKLKSDMMFFSRVTSGLLVTRSTGQMNVVLMRRKTWE	846	648	654	400	223	21	154	29	GGT	G	58	R	AGG	0.000551109	0.000522831	0.000486231	0.000533037	0.000124097	0.000113251	0.00010329	2.45E-05	-10.82537514	-10.90136742	-11.00606975	-10.8734768	-12.97624864	-13.10818994	-13.241011	-15.3183541	-2.150873503	-2.206822518	-2.234941254	-4.444877304	-2.220881886	6.106222613	4.653633263	6.247357874	6.122465688	-0.309759162	-0.276136161	-0.32724077	-0.292277553	-0.53682703	F1	TRUE	substitution
519	ATGGACTGGCAAAAGTCCTTAACTTTGATCGTTGCTTTGACTTTGTCTAGAGGTATTGGTTTGAAAAACGACTTGCCTTGGAAGTTGAAGTCTGACATGATGTTCTTTTCCAGAGTTACTTCTGGTCTGTTGGTCACCCCGTCAACCGGTCAAATGAACGTCGTTTTGATGGGTCGTAAGACCTGGGAA	MDWQKSLTLIVALTLSRGIGLKNDLPWKLKSDMMFFSRVTSGLLVTPSTGQMNVVLMGRKTWE	846	717	809	454	1581	114	1066	1250	AGA	R	47	P	CCG	0.000551109	0.000578503	0.00060147	0.000604997	0.000879806	0.000614791	0.000714982	0.00105494	-10.82537514	-10.75538812	-10.69922068	-10.6907845	-10.15052689	-10.66761735	-10.44980582	-9.888622715	0.674848249	0.087770767	0.249414862	0.802161783	0.462131555	6.106222613	4.653633263	6.247357874	6.122465688	0.029579281	0.04462533	0.014533232	-0.016637119	0.057209839	F1	TRUE	substitution
520	ATGGACTGGCAAAAGTCCTTAACTTTGATCGTTGCTTTGACTTTGTCTAGAGGTATTGGTTTGAAAAACGACTTGCCTTGGAAGTTGAAGTCTGACATGATGTTCTTTTCCAGAGATACTTCTGGTCTGTTGGTCACCAGATCAACCGGTCAAATGAACGTCGTTTTGATGGGTCGTAAGACCTGGGAA	MDWQKSLTLIVALTLSRGIGLKNDLPWKLKSDMMFFSRDTSGLLVTRSTGQMNVVLMGRKTWE	846	647	709	392	426	22	204	66	GTT	V	39	D	GAT	0.000551109	0.000522024	0.000527122	0.000522376	0.000237063	0.000118644	0.000136826	5.57E-05	-10.82537514	-10.90359552	-10.88957476	-10.90262314	-12.04243892	-13.04107575	-12.8353722	-14.13194098	-1.217063783	-2.137480221	-1.945797444	-3.229317834	-2.041638833	6.106222613	4.653633263	6.247357874	6.122465688	-0.288554662	-0.170134854	-0.316912406	-0.260196917	-0.399209008	F1	TRUE	substitution
521	ATGGACTGGCAAAAGTCCTTAACTTTGATCGTTGCTTTGACTTTGTCTAGAGGTGCGGGTTTGAAAAACGACTTGCCTTGGAAGTTGAAGTCTGACATGATGTTCTTTTCCAGAGTTACTTCTGGTCTGTTGGTCACCAGATCAACCGGTCAAATGAACGTCGTTTTGATGGGTCGTAAGACCTGGGAA	MDWQKSLTLIVALTLSRGAGLKNDLPWKLKSDMMFFSRVTSGLLVTRSTGQMNVVLMGRKTWE	846	665	728	386	1151	152	981	1111	ATT	I	19	A	GCG	0.000551109	0.000536547	0.000541248	0.000514381	0.000640517	0.000819721	0.000657971	0.000937631	-10.82537514	-10.8640069	-10.85142193	-10.92487595	-10.60847642	-10.25257985	-10.56968822	-10.05869199	0.216898715	0.611427045	0.281733717	0.866183955	0.446580381	6.106222613	4.653633263	6.247357874	6.122465688	0.028549634	-0.007358761	0.092530541	-0.013051327	0.064458028	F1	TRUE	substitution
522	ATGGACTGGCAAAAGTCCTTAACTTTGATCGTTGCTTTGACTTTGTCTAGAGGTATTGGTTTGAAAAACGACTTGCCTTGGAAGTTGAAGTCTGACATGATGTTCTTTTCCAGAGTTACTTCTGGTCTGTTGGTCACCAGATCAACCGGTCAAATGAACGTCGTTTTGATGGGTCGTAAGCATTGGGAA	MDWQKSLTLIVALTLSRGIGLKNDLPWKLKSDMMFFSRVTSGLLVTRSTGQMNVVLMGRKHWE	846	755	792	443	202	21	188	30	ACC	T	61	H	CAT	0.000551109	0.000609163	0.000588831	0.000590338	0.00011241	0.000113251	0.000126094	2.53E-05	-10.82537514	-10.68088459	-10.72985995	-10.7261701	-13.11893706	-13.10818994	-12.95320869	-15.2694445	-2.293561921	-2.42730535	-2.223348737	-4.543274402	-2.360433635	6.106222613	4.653633263	6.247357874	6.122465688	-0.326207282	-0.29233342	-0.360081143	-0.290991358	-0.547966933	F1	TRUE	substitution
523	ATGGACTGGCAAAAGTCCTTAACTTTGATCGTTGCTTTGACTTTGTCTAGAGGTATTGGTTTGAAAAACGACTTGCCTAATAAGTTGAAGTCTGACATGATGTTCTTTTCCAGAGTTACTTCTGGTCTGTTGGTCACCAGATCAACCGGTCAAATGAACGTCGTTTTGATGGGTCGTAAGACCTGGGAA	MDWQKSLTLIVALTLSRGIGLKNDLPNKLKSDMMFFSRVTSGLLVTRSTGQMNVVLMGRKTWE	845	683	676	388	526	51	227	129	TGG	W	27	N	AAT	0.000550457	0.00055107	0.000502588	0.000517046	0.000292712	0.000275038	0.000152252	0.00010887	-10.82708146	-10.82547566	-10.95833714	-10.91742014	-11.73822955	-11.82808202	-12.68124906	-13.16510784	-0.911148092	-1.002606364	-1.722911918	-2.247687696	-1.362759141	6.106222613	4.653633263	6.247357874	6.122465688	-0.191671708	-0.135408868	-0.147875748	-0.235467667	-0.288074998	F1	TRUE	substitution
524	ATGGACTGGCAAAAGTCCTTAACTTTGATCGTTGCTTTGACTTTGTCTAGAGGTATTGGTTTGAAAAACGACTTGCCTTGGAAGTTGAAGTCTGACATGATGTTCTTTTCCAGAGTTACTTCTGGTCTGTTGGTCACCAGATCAACCGGTGATATGAACGTCGTTTTGATGGGTCGTAAGACCTGGGAA	MDWQKSLTLIVALTLSRGIGLKNDLPWKLKSDMMFFSRVTSGLLVTRSTGDMNVVLMGRKTWE	843	666	689	411	1279	134	1057	906	CAA	Q	51	D	GAT	0.000549155	0.000537354	0.000512253	0.000547695	0.000711747	0.000722649	0.000708945	0.000764621	-10.83050017	-10.86183906	-10.9308564	-10.8343384	-10.45634799	-10.43441817	-10.46203788	-10.35296785	0.374152178	0.427420885	0.46881852	0.481370547	0.448119703	6.106222613	4.653633263	6.247357874	6.122465688	0.015691858	0.010491849	0.065123278	0.007705816	0.020891867	F1	TRUE	substitution
525	ATGGACTGGTGGAAGTCCTTAACTTTGATCGTTGCTTTGACTTTGTCTAGAGGTATTGGTTTGAAAAACGACTTGCCTTGGAAGTTGAAGTCTGACATGATGTTCTTTTCCAGAGTTACTTCTGGTCTGTTGGTCACCAGATCAACCGGTCAAATGAACGTCGTTTTGATGGGTCGTAAGACCTGGGAA	MDWWKSLTLIVALTLSRGIGLKNDLPWKLKSDMMFFSRVTSGLLVTRSTGQMNVVLMGRKTWE	843	672	728	404	1475	153	1029	890	CAA	Q	4	W	TGG	0.000549155	0.000542195	0.000541248	0.000538367	0.000820818	0.000825114	0.000690165	0.000751118	-10.83050017	-10.8489	-10.85142193	-10.8591215	-10.2506493	-10.24311952	-10.50077028	-10.37867357	0.579850868	0.605780482	0.350651658	0.480447934	0.530149401	6.106222613	4.653633263	6.247357874	6.122465688	0.027314563	0.033841713	0.0916895	-0.005404851	0.020787414	F1	TRUE	substitution
526	ATGGACTGGCAAAAGTCCTTAACTTTGATCGTTGCTTTGACTTTGTCTAGAGGTATTGGTTTGAAAAACGACTTGCCTTGGAAGTTGAAGTCTGACATGTGGTTCTTTTCCAGAGTTACTTCTGGTCTGTTGGTCACCAGATCAACCGGTCAAATGAACGTCGTTTTGATGGGTCGTAAGACCTGGGAA	MDWQKSLTLIVALTLSRGIGLKNDLPWKLKSDMWFFSRVTSGLLVTRSTGQMNVVLMGRKTWE	842	735	805	409	1165	104	1126	672	ATG	M	34	W	TGG	0.000548503	0.000593026	0.000598496	0.00054503	0.000648307	0.000560862	0.000755225	0.000567136	-10.83221257	-10.71961699	-10.7063716	-10.84137595	-10.5910343	-10.80006765	-10.37080643	-10.78401767	0.241178266	-0.08045066	0.33556517	0.057358281	0.149268274	6.106222613	4.653633263	6.247357874	6.122465688	-0.008800819	-0.00460267	-0.010522934	-0.007078703	-0.027112144	F1	TRUE	substitution
527	ATGGACTGGCAAAAGTCCTTAACTTTGATCGTTGCTTTGACTTTGTCTAGAGGTATTGGTTTGAAAAACGACTTGGAGTGGAAGTTGAAGTCTGACATGATGTTCTTTTCCAGAGTTACTTCTGGTCTGTTGGTCACCAGATCAACCGGTCAAATGAACGTCGTTTTGATGGGTCGTAAGACCTGGGAA	MDWQKSLTLIVALTLSRGIGLKNDLEWKLKSDMMFFSRVTSGLLVTRSTGQMNVVLMGRKTWE	841	769	706	425	924	127	446	488	CCT	P	26	E	GAG	0.000547852	0.000620459	0.000524892	0.000566352	0.000514194	0.000684898	0.000299139	0.000411849	-10.833927	-10.65437764	-10.8956922	-10.78601395	-10.9253995	-10.51182268	-11.70689764	-11.24559776	-0.091472499	0.142554961	-0.811205442	-0.459583802	-0.275528151	6.106222613	4.653633263	6.247357874	6.122465688	-0.064000285	-0.042363485	0.022693203	-0.134313421	-0.085637086	F1	TRUE	substitution
528	ATGGACTGGCAAAAGGGTTTAACTTTGATCGTTGCTTTGACTTTGTCTAGAGGTATTGGTTTGAAAAACGACTTGCCTTGGAAGTTGAAGTCTGACATGATGTTCTTTTCCAGAGTTACTTCTGGTCTGTTGGTCACCAGATCAACCGGTCAAATGAACGTCGTTTTGATGGGTCGTAAGACCTGGGAA	MDWQKGLTLIVALTLSRGIGLKNDLPWKLKSDMMFFSRVTSGLLVTRSTGQMNVVLMGRKTWE	841	652	666	394	1120	148	1000	690	TCC	S	6	G	GGT	0.000547852	0.000526058	0.000495153	0.000525041	0.000623265	0.000798149	0.000670715	0.000582327	-10.833927	-10.89248927	-10.97983821	-10.89528117	-10.64786552	-10.291054	-10.54201326	-10.74588254	0.186061476	0.601435273	0.437824949	0.149398623	0.311943213	6.106222613	4.653633263	6.247357874	6.122465688	-0.00329609	-0.010859246	0.091042292	0.004267065	-0.016691913	F1	TRUE	substitution
529	ATGGACTGGCAAAAGTCCTTAACTTTGATCGTTGCTTTGACTTTGTCTAGAGGTATTGGTTTGAAAAACGACTTGCCTTGGAAGTTGAAGTCTGACATGATGTTCTTTTCCAGAGTTATGTCTGGTCTGTTGGTCACCAGATCAACCGGTCAAATGAACGTCGTTTTGATGGGTCGTAAGACCTGGGAA	MDWQKSLTLIVALTLSRGIGLKNDLPWKLKSDMMFFSRVMSGLLVTRSTGQMNVVLMGRKTWE	839	701	726	424	199	22	236	49	ACT	T	40	M	ATG	0.000546549	0.000565594	0.000539761	0.000565019	0.000110741	0.000118644	0.000158289	4.14E-05	-10.83736199	-10.78794679	-10.85539084	-10.78941253	-13.14052392	-13.04107575	-12.62515449	-14.56162525	-2.30316193	-2.253128954	-1.769763657	-3.772212719	-2.278145442	6.106222613	4.653633263	6.247357874	6.122465688	-0.313780582	-0.293423164	-0.334137999	-0.240665889	-0.460672163	F1	TRUE	substitution
530	ATGGACTGGCAAAAGTTGTTAACTTTGATCGTTGCTTTGACTTTGTCTAGAGGTATTGGTTTGAAAAACGACTTGCCTTGGAAGTTGAAGTCTGACATGATGTTCTTTTCCAGAGTTACTTCTGGTCTGTTGGTCACCAGATCAACCGGTCAAATGAACGTCGTTTTGATGGGTCGTAAGACCTGGGAA	MDWQKLLTLIVALTLSRGIGLKNDLPWKLKSDMMFFSRVTSGLLVTRSTGQMNVVLMGRKTWE	839	657	685	391	726	166	451	87	TCC	S	6	L	TTG	0.000546549	0.000530093	0.000509279	0.000521044	0.00040401	0.000895221	0.000302492	7.34E-05	-10.83736199	-10.88146787	-10.9392564	-10.90630819	-11.2733228	-10.12546793	-11.69081392	-13.7333916	-0.435960813	0.755999933	-0.751557523	-2.82708341	-0.593759168	6.106222613	4.653633263	6.247357874	6.122465688	-0.104581747	-0.081468037	0.114064316	-0.127695458	-0.353670548	F1	TRUE	substitution
531	ATGGACTGGCAAAAGTCCTTAACTTTGATCGTTGCTTTGACTTTGTCTAGAGGTATTGGTTTGAAAAACGACTTGCCTTGGAAGTGGAAGTCTGACATGATGTTCTTTTCCAGAGTTACTTCTGGTCTGTTGGTCACCAGATCAACCGGTCAAATGAACGTCGTTTTGATGGGTCGTAAGACCTGGGAA	MDWQKSLTLIVALTLSRGIGLKNDLPWKWKSDMMFFSRVTSGLLVTRSTGQMNVVLMGRKTWE	838	674	705	408	1013	112	690	700	TTG	L	29	W	TGG	0.000545897	0.000543809	0.000524148	0.000543698	0.000563721	0.000604005	0.000462793	0.000590767	-10.83908256	-10.84461265	-10.89773713	-10.84490764	-10.79273008	-10.69315244	-11.07734499	-10.72512398	0.046352475	0.151460203	-0.179607864	0.119783661	0.083068068	6.106222613	4.653633263	6.247357874	6.122465688	-0.023381516	-0.026718298	0.024019616	-0.064237384	-0.020044734	F1	TRUE	substitution
532	ATGGACTGGCAAAAGTCCTTAACTTTGATCGTTGCTTTGACTTTGTCTAGAGGTTCGGGTTTGAAAAACGACTTGCCTTGGAAGTTGAAGTCTGACATGATGTTCTTTTCCAGAGTTACTTCTGGTCTGTTGGTCACCAGATCAACCGGTCAAATGAACGTCGTTTTGATGGGTCGTAAGACCTGGGAA	MDWQKSLTLIVALTLSRGSGLKNDLPWKLKSDMMFFSRVTSGLLVTRSTGQMNVVLMGRKTWE	838	655	639	406	932	235	720	1023	ATT	I	19	S	TCG	0.000545897	0.000528479	0.000475079	0.000541033	0.000518646	0.001267331	0.000482915	0.000863363	-10.83908256	-10.88586633	-11.03954445	-10.85199707	-10.9129624	-9.623990418	-11.01594445	-10.17774466	-0.073879839	1.261875912	0.023600007	0.674252404	0.348926205	6.106222613	4.653633263	6.247357874	6.122465688	0.001181143	-0.040366456	0.189413294	-0.041691379	0.042728741	F1	TRUE	substitution
533	ATGGACTGGCAAAAGTCCTTAACTTTGATCGTTGCTTTGACTTTGTCTAGAGGTATTGGTTTGAAAAACGACTTGCCTTGGAAGTTGAAGTCTGACATGATGTTCTTTTCCAGAGTTACTTCTGGTCTGTTGGTCACCAGATCAACCGGTCAAATGAACGTCGTTTCTATGGGTCGTAAGACCTGGGAA	MDWQKSLTLIVALTLSRGIGLKNDLPWKLKSDMMFFSRVTSGLLVTRSTGQMNVVSMGRKTWE	838	680	636	418	411	37	272	41	TTG	L	56	S	TCT	0.000545897	0.00054865	0.000472849	0.000557024	0.000228716	0.000199537	0.000182434	3.46E-05	-10.83908256	-10.83182649	-11.04633362	-10.80997385	-12.09415396	-12.291054	-12.4203347	-14.81878309	-1.2550714	-1.459227509	-1.374001083	-4.008809236	-1.416614296	6.106222613	4.653633263	6.247357874	6.122465688	-0.206322096	-0.174449285	-0.21588834	-0.196755852	-0.487458137	F1	TRUE	substitution
534	ATGGACTGGCAAAAGTCCTTAACTTTGATCGTTGCTTTGACTTTGTCTAGAGGTATTGGTGCGAAAAACGACTTGCCTTGGAAGTTGAAGTCTGACATGATGTTCTTTTCCAGAGTTACTTCTGGTCTGTTGGTCACCAGATCAACCGGTCAAATGAACGTCGTTTTGATGGGTCGTAAGACCTGGGAA	MDWQKSLTLIVALTLSRGIGAKNDLPWKLKSDMMFFSRVTSGLLVTRSTGQMNVVLMGRKTWE	837	639	711	406	950	87	1122	611	TTG	L	21	A	GCG	0.000545246	0.00051557	0.000528609	0.000541033	0.000528663	0.000469182	0.000752542	0.000515655	-10.84080518	-10.92154531	-10.88551082	-10.85199707	-10.88536484	-11.05756387	-10.37594058	-10.92130652	-0.04455966	-0.136018563	0.509570242	-0.069309456	-0.056934558	6.106222613	4.653633263	6.247357874	6.122465688	-0.027918907	-0.037038179	-0.018799636	0.012227238	-0.041452671	F1	TRUE	substitution
535	ATGGACTGGCAAAAGTCCTTAACTTTGATCGTTGCTTTGACTTTGTCTAGAGGTATTGGTTTGAAAAACGACTTGCCTTGGAAGTTGAAGTCTGACATGATGTTCTTTTCCAGAGTTACTTCTGGTCTGTTGGTCACCAGATCAACCGGTCAAATGTAGGTCGTTTTGATGGGTCGTAAGACCTGGGAA	MDWQKSLTLIVALTLSRGIGLKNDLPWKLKSDMMFFSRVTSGLLVTRSTGQM*VVLMGRKTWE	837	671	725	463	243	32	199	69	AAC	N	53	*	TAG	0.000545246	0.000541388	0.000539018	0.00061699	0.000135226	0.000172573	0.000133472	5.82E-05	-10.84080518	-10.85104847	-10.85737939	-10.6624646	-12.85233604	-12.50050737	-12.87117292	-14.06781064	-2.011530859	-1.649458894	-2.013793533	-3.405346035	-2.012662196	6.106222613	4.653633263	6.247357874	6.122465688	-0.264029905	-0.260318696	-0.244222835	-0.267741114	-0.419137817	F1	TRUE	stop
536	ATGGACTGGCAAAAGTCCTTAACTTTGATCGTTGCTTTGACTTTGTCTAGAGGTATTGGTTTGAAAAACGACTTGAGGTGGAAGTTGAAGTCTGACATGATGTTCTTTTCCAGAGTTACTTCTGGTCTGTTGGTCACCAGATCAACCGGTCAAATGAACGTCGTTTTGATGGGTCGTAAGACCTGGGAA	MDWQKSLTLIVALTLSRGIGLKNDLRWKLKSDMMFFSRVTSGLLVTRSTGQMNVVLMGRKTWE	837	675	703	368	1274	146	486	734	CCT	P	26	R	AGG	0.000545246	0.000544616	0.000522661	0.000490394	0.000708965	0.000787363	0.000325967	0.000619461	-10.84080518	-10.84247373	-10.9018357	-10.99377103	-10.46199898	-10.31068281	-11.58298504	-10.65669884	0.378806199	0.531790929	-0.681149344	0.337072188	0.357939194	6.106222613	4.653633263	6.247357874	6.122465688	0.00778773	0.011020149	0.080668939	-0.119883638	0.004555311	F1	TRUE	substitution
537	ATGGACTGGCAAAAGTCCTTAACTTTGATCGTTGCTTTGACTTTGTCTAGAGGTATTGGTTTGAAAAACGACTTGCCTTGGAAGTTGAAGTCTGACATGATGTTCTTTTCCAGAGTTACTTCTGGTCTGTTGGTCCAGAGATCAACCGGTCAAATGAACGTCGTTTTGATGGGTCGTAAGACCTGGGAA	MDWQKSLTLIVALTLSRGIGLKNDLPWKLKSDMMFFSRVTSGLLVQRSTGQMNVVLMGRKTWE	837	681	689	407	1238	106	1101	793	ACC	T	46	Q	CAG	0.000545246	0.000549457	0.000512253	0.000542365	0.000688931	0.000571647	0.000738457	0.000669254	-10.84080518	-10.82970644	-10.9308564	-10.848448	-10.50335294	-10.77258691	-10.40319879	-10.54515804	0.337452236	0.057119528	0.527657612	0.303289963	0.320371099	6.106222613	4.653633263	6.247357874	6.122465688	0.008146832	0.006325859	0.009967806	0.01423404	0.000730699	F1	TRUE	substitution
538	ATGGACTGGCAAAAGTCCTTAACTTTGATCGTTGCTTTGACTTTGTCTAGAGGTATTGGTTTGAAAAACGACTTGCTTTGGAAGTTGAAGTCTGACATGATGTTCTTTTCCAGAGTTACTTCTGGTCTGTTGGTCACCAGATCAACCGGTCAAATGAACGTCGTTTTGATGGGTCGTAAGACCTGGGAA	MDWQKSLTLIVALTLSRGIGLKNDLLWKLKSDMMFFSRVTSGLLVTRSTGQMNVVLMGRKTWE	836	686	706	400	762	87	258	186	CCT	P	26	L	CTT	0.000544595	0.000553491	0.000524892	0.000533037	0.000424043	0.000469182	0.000173044	0.000156975	-10.84252986	-10.81915266	-10.8956922	-10.8734768	-11.20350135	-11.05756387	-12.49657029	-12.63717628	-0.360971495	-0.238411208	-1.600878087	-1.763699488	-0.980924791	6.106222613	4.653633263	6.247357874	6.122465688	-0.147441796	-0.072955633	-0.034050767	-0.221927958	-0.233280887	F1	TRUE	substitution
539	ATGGACTGGCAAAAGTCCTTAACTTTGATCGTTGCTTTGACTTTGTCTAGAGGTATTGCGTTGAAAAACGACTTGCCTTGGAAGTTGAAGTCTGACATGATGTTCTTTTCCAGAGTTACTTCTGGTCTGTTGGTCACCAGATCAACCGGTCAAATGAACGTCGTTTTGATGGGTCGTAAGACCTGGGAA	MDWQKSLTLIVALTLSRGIALKNDLPWKLKSDMMFFSRVTSGLLVTRSTGQMNVVLMGRKTWE	836	692	728	436	1156	155	1169	1127	GGT	G	20	A	GCG	0.000544595	0.000558332	0.000541248	0.00058101	0.000643299	0.000835899	0.000784065	0.000951134	-10.84252986	-10.8065892	-10.85142193	-10.74914866	-10.60222286	-10.22438296	-10.31673833	-10.03806329	0.240307	0.58220624	0.534683606	0.711085367	0.558444923	6.106222613	4.653633263	6.247357874	6.122465688	0.030956158	-0.004701572	0.088178175	0.015013577	0.046898738	F1	TRUE	substitution
540	ATGGACTGGCAAAAGTCCTTAACTTTGATCGTTGCTTTGACTTTGTCTAGAGGTATTGGTTTGAAAAACGACTTGCCTTGGAAGTTGAAGTCTGACATGATGTTCTTTTCCAGAGTTACTTCTGGTCTGTTGGTCACCAGATCAACCGGTCAAATGAACGTCGTTTTGATGGGTACGAAGACCTGGGAA	MDWQKSLTLIVALTLSRGIGLKNDLPWKLKSDMMFFSRVTSGLLVTRSTGQMNVVLMGTKTWE	835	648	723	396	1197	225	912	623	CGT	R	59	T	ACG	0.000543943	0.000522831	0.000537531	0.000527707	0.000666115	0.001213402	0.000611692	0.000525782	-10.8442566	-10.90136742	-10.86136474	-10.88797637	-10.5519411	-9.686726174	-10.67490753	-10.89324674	0.292315499	1.21464125	0.186457208	-0.005270376	0.239386354	6.106222613	4.653633263	6.247357874	6.122465688	-0.011210066	0.001202167	0.182377807	-0.023622299	-0.034202568	F1	TRUE	substitution
541	ATGGACTGGCAAAAGTCCTTAACTTTGATCGTTGCTTTGACTTTGTCTAGAGGTATTGGTTTGAAAAACGACTTGCCTTGGAAGTTGAAGTCTGACATGATGTTCTTTTCCACGGTTACTTCTGGTCTGTTGGTCACCAGATCAACCGGTCAAATGAACGTCGTTTTGATGGGTCGTAAGACCTGGGAA	MDWQKSLTLIVALTLSRGIGLKNDLPWKLKSDMMFFSTVTSGLLVTRSTGQMNVVLMGRKTWE	835	610	724	401	2040	92	1097	1299	AGA	R	38	T	ACG	0.000543943	0.000492171	0.000538274	0.00053437	0.001135234	0.000496147	0.000735774	0.001096294	-10.8442566	-10.98855199	-10.85937069	-10.86987456	-9.782795104	-10.97694541	-10.40844973	-9.833149379	1.061461499	0.011606585	0.450920955	1.03672518	0.743823067	6.106222613	4.653633263	6.247357874	6.122465688	0.044742855	0.08851169	0.003188765	0.005720073	0.083765636	F1	TRUE	substitution
542	ATGGACTGGCAAAAGTCCTTAACTTTGATCGTTGCTTTGACTTTGTCTAGAGGTATTGGTTTGAAAAACGACTTGCCTTGGAAGTTGAAGTCTGACATGATGTTCTTTTCCAGAGTTACTTCTGGTCTGTTGGTCACCCTGTCAACCGGTCAAATGAACGTCGTTTTGATGGGTCGTAAGACCTGGGAA	MDWQKSLTLIVALTLSRGIGLKNDLPWKLKSDMMFFSRVTSGLLVTLSTGQMNVVLMGRKTWE	834	707	720	440	1022	99	861	1219	AGA	R	47	L	CTG	0.000543292	0.000570435	0.0005353	0.000586341	0.00056873	0.000533897	0.000577485	0.001028778	-10.84598542	-10.77565102	-10.86736348	-10.73597327	-10.77996906	-10.87115074	-10.75792812	-9.924852684	0.066016357	-0.095499723	0.109435362	0.811120588	0.08772586	6.106222613	4.653633263	6.247357874	6.122465688	-0.018625305	-0.024486155	-0.012764455	-0.032167908	0.058224099	F1	TRUE	substitution
543	ATGGACTGGCAAAAGTCCTTAACTTTGATCGTTGCTTTGACTTTGTCTAGAGGTATTGGTTTGAAAAACGACTTGCCTTGGAAGTTGAAGGTTGACATGATGTTCTTTTCCAGAGTTACTTCTGGTCTGTTGGTCACCAGATCAACCGGTCAAATGAACGTCGTTTTGATGGGTCGTAAGACCTGGGAA	MDWQKSLTLIVALTLSRGIGLKNDLPWKLKVDMMFFSRVTSGLLVTRSTGQMNVVLMGRKTWE	834	648	648	380	901	61	695	397	TCT	S	31	V	GTT	0.000543292	0.000522831	0.00048177	0.000506385	0.000501395	0.000328967	0.000466147	0.000335049	-10.84598542	-10.90136742	-11.01936657	-10.94747738	-10.96176525	-11.56977003	-11.06692838	-11.5433399	-0.115779828	-0.668402603	-0.047561804	-0.59586252	-0.355821174	6.106222613	4.653633263	6.247357874	6.122465688	-0.073841869	-0.045122728	-0.098096924	-0.049586814	-0.101065708	F1	TRUE	substitution
544	ATGGACTGGCAAAAGTCCTTAACTTTGATCGTTGCTTTGACTTTGTCTAGAGGTATTGGTTTGAAAAACGACTTGCCTTGGAAGTTGAAGTCTGACATGATGTTCTTTTCCAGAGTTACTTCTGGTCTGTTGGTCACCAGATCAACCGGTCAAATGAACGTCGTTTTGATGGGTCGTAAGACCTGGAGT	MDWQKSLTLIVALTLSRGIGLKNDLPWKLKSDMMFFSRVTSGLLVTRSTGQMNVVLMGRKTWS	833	638	693	415	654	179	1082	411	GAA	E	63	S	AGT	0.00054264	0.000514763	0.000515227	0.000553026	0.000363943	0.000965329	0.000725713	0.000346864	-10.84771631	-10.92380481	-10.92250503	-10.82036546	-11.42400172	-10.01669159	-10.42831276	-11.49334051	-0.57628541	0.907113225	0.494192273	-0.672975051	-0.041046569	6.106222613	4.653633263	6.247357874	6.122465688	-0.043437961	-0.097396968	0.136572268	0.010521045	-0.109795905	F1	TRUE	substitution
545	ATGGACTGGCAAAAGTCCTTAACTTTGATCGTTGCTTTGACTTTGTCTAGAGGTATTGGTTTGAAAAACGACTTGCCTTGGAAGTTGAAGTCTGACATGATGTTCTTTTCCAGAGTTACTTCTGGTCTGTTGGTCACCAGATCAACCGGTCAAATGAACGTCGTTTAGATGGGTCGTAAGACCTGGGAA	MDWQKSLTLIVALTLSRGIGLKNDLPWKLKSDMMFFSRVTSGLLVTRSTGQMNVV*MGRKTWE	833	663	674	373	292	23	234	48	TTG	L	56	*	TAG	0.00054264	0.000534934	0.000501101	0.000497057	0.000162494	0.000124037	0.000156947	4.05E-05	-10.84771631	-10.86835237	-10.96261179	-10.97430117	-12.58732398	-12.97694541	-12.63743282	-14.59137259	-1.739607677	-2.108593042	-1.67482103	-3.617071428	-1.924100359	6.106222613	4.653633263	6.247357874	6.122465688	-0.271370847	-0.229451366	-0.312609732	-0.230131961	-0.443108039	F1	TRUE	stop
546	ATGGACTGGCAAAAGTCCTTAACTTTGATCGTTGCTTTGACTTTGTCTAGAGGTATTGGTTTGAAAAACGACTTGCCTTGGAAGTTGAAGTCTGACATGATGTTCTTTTCCAGAGTTACTTCTGGTCTGTTGGTCACCAGATCAACCGGTCAAATGGGGGTCGTTTTGATGGGTCGTAAGACCTGGGAA	MDWQKSLTLIVALTLSRGIGLKNDLPWKLKSDMMFFSRVTSGLLVTRSTGQMGVVLMGRKTWE	832	673	734	387	1039	91	874	554	AAC	N	53	G	GGG	0.000541989	0.000543002	0.000545709	0.000515713	0.00057819	0.000490754	0.000586205	0.00046755	-10.84944927	-10.84675473	-10.83958032	-10.92114323	-10.7561686	-10.99271272	-10.73630807	-11.06259293	0.09328067	-0.145957993	0.103272248	-0.141449699	-0.024084514	6.106222613	4.653633263	6.247357874	6.122465688	-0.027121479	-0.021391249	-0.020280089	-0.032851708	-0.049619937	F1	TRUE	substitution
547	ATGGACTGGCAAAAGTCCTTAACTTTGATCGTTGCTTTGACTTTGTCTAGAGGTGGTGGTTTGAAAAACGACTTGCCTTGGAAGTTGAAGTCTGACATGATGTTCTTTTCCAGAGTTACTTCTGGTCTGTTGGTCACCAGATCAACCGGTCAAATGAACGTCGTTTTGATGGGTCGTAAGACCTGGGAA	MDWQKSLTLIVALTLSRGGGLKNDLPWKLKSDMMFFSRVTSGLLVTRSTGQMNVVLMGRKTWE	831	682	715	460	1107	174	1027	1408	ATT	I	19	G	GGT	0.000541337	0.000550264	0.000531583	0.000612993	0.000616031	0.000938365	0.000688824	0.001188285	-10.85118432	-10.8275895	-10.87741714	-10.67184293	-10.66470903	-10.05756387	-10.50357708	-9.716903476	0.18647529	0.770025629	0.373840066	0.954939459	0.571932847	6.106222613	4.653633263	6.247357874	6.122465688	0.035837142	-0.010812272	0.116153409	-0.002832086	0.07450637	F1	TRUE	substitution
548	ATGGACTGGCAAAAGTCCTTAACTTTGATCGTTGCTTTGACTTTGTCTAGAGGTATTGGTTTGAAAAACGACTTGCCTTGGAAGTTGAAGTCTGACATGATGTTCTTTTCCAGAGTTACTTCTGGTCTGTTGGTCGTTAGATCAACCGGTCAAATGAACGTCGTTTTGATGGGTCGTAAGACCTGGGAA	MDWQKSLTLIVALTLSRGIGLKNDLPWKLKSDMMFFSRVTSGLLVVRSTGQMNVVLMGRKTWE	831	640	713	394	1290	82	1014	725	ACC	T	46	V	GTT	0.000541337	0.000516376	0.000530096	0.000525041	0.000717868	0.000442218	0.000680105	0.000611865	-10.85118432	-10.91928933	-10.88145831	-10.89528117	-10.44399319	-11.14295536	-10.52195561	-10.67449791	0.407191133	-0.223666028	0.359502702	0.220783257	0.290142979	6.106222613	4.653633263	6.247357874	6.122465688	-0.006516508	0.014242262	-0.031854509	-0.004422823	-0.008610193	F1	TRUE	substitution
549	ATGGACTGGCAAAAGTCCTTAACTTTGATCGTTGCTTTGACTTTGTCTAGAGGTATTGGTTTGAAAAACGACTTGCCTTGGAAGTTGAAGTCTGACATGATGTTCTTTTCCAGAATGACTTCTGGTCTGTTGGTCACCAGATCAACCGGTCAAATGAACGTCGTTTTGATGGGTCGTAAGACCTGGGAA	MDWQKSLTLIVALTLSRGIGLKNDLPWKLKSDMMFFSRMTSGLLVTRSTGQMNVVLMGRKTWE	830	674	739	413	1186	123	1421	1148	GTT	V	39	M	ATG	0.000540686	0.000543809	0.000549426	0.000550361	0.000659994	0.000663327	0.000953086	0.000968857	-10.85292146	-10.84461265	-10.82978602	-10.82733501	-10.56526025	-10.55799286	-10.0351067	-10.01142817	0.287661218	0.286619786	0.794679316	0.815906846	0.541170267	6.106222613	4.653633263	6.247357874	6.122465688	0.044005761	0.000673837	0.044151302	0.043860219	0.058765969	F1	TRUE	substitution
550	ATGGACTGGCAAAAGTCCTTAACTTTGATCGTTGCTTTGACTTTGTCTAGAGGTATTGGTTTGAAAAACGACTTGCCTTGGAAGTTGAAGTCTGACATGATGTTCGGGTCCAGAGTTACTTCTGGTCTGTTGGTCACCAGATCAACCGGTCAAATGAACGTCGTTTTGATGGGTCGTAAGACCTGGGAA	MDWQKSLTLIVALTLSRGIGLKNDLPWKLKSDMMFGSRVTSGLLVTRSTGQMNVVLMGRKTWE	830	687	749	405	295	21	160	46	TTT	F	36	G	GGG	0.000540686	0.000554298	0.000556861	0.0005397	0.000164164	0.000113251	0.000107314	3.88E-05	-10.85292146	-10.81705114	-10.81039467	-10.85555489	-12.5725774	-13.10818994	-13.18586945	-14.65277314	-1.719655932	-2.291138804	-2.375474782	-3.797218251	-2.333306793	6.106222613	4.653633263	6.247357874	6.122465688	-0.323834642	-0.227186546	-0.339799473	-0.307869812	-0.463503133	F1	TRUE	substitution
551	ATGGACTGGCAAAAGTCCTTAACTTTGATCGTTGCTTTGACTTTGTCTAAGGGTATTGGTTTGAAAAACGACTTGCCTTGGAAGTTGAAGTCTGACATGATGTTCTTTTCCAGAGTTACTTCTGGTCTGTTGGTCACCAGATCAACCGGTCAAATGAACGTCGTTTTGATGGGTCGTAAGACCTGGGAA	MDWQKSLTLIVALTLSKGIGLKNDLPWKLKSDMMFFSRVTSGLLVTRSTGQMNVVLMGRKTWE	829	702	751	441	1038	101	1075	963	AGA	R	17	K	AAG	0.000540035	0.0005664	0.000558348	0.000587673	0.000577634	0.000544683	0.000721018	0.000812726	-10.8546607	-10.78589021	-10.80654748	-10.73269814	-10.75755781	-10.84229588	-10.4376766	-10.26494311	0.097102887	-0.056405676	0.368870878	0.467755033	0.232986882	6.106222613	4.653633263	6.247357874	6.122465688	-0.005162456	-0.020957371	-0.006941493	-0.00338342	0.019350404	F1	TRUE	substitution
552	ATGGACTGGCAAAAGTCCTTAACTTTGATCGTTGCTTTGACTTTGTCTAGAGGTATTGGTTTGAAAAACGACTTGCCTTGGAAGTTGAAGTCTGACATGATGTTCTTTATGAGAGTTACTTCTGGTCTGTTGGTCACCAGATCAACCGGTCAAATGAACGTCGTTTTGATGGGTCGTAAGACCTGGGAA	MDWQKSLTLIVALTLSRGIGLKNDLPWKLKSDMMFFMRVTSGLLVTRSTGQMNVVLMGRKTWE	828	759	763	482	1118	159	983	669	TCC	S	37	M	ATG	0.000539383	0.00061239	0.00056727	0.00064231	0.000622153	0.000857471	0.000659313	0.000564604	-10.85640203	-10.67326135	-10.78367733	-10.60444365	-10.65044407	-10.18762441	-10.56674994	-10.79047269	0.205957965	0.485636942	0.216927391	-0.186029044	0.211442678	6.106222613	4.653633263	6.247357874	6.122465688	-0.014421159	-0.008600699	0.073794416	-0.020241619	-0.054666931	F1	TRUE	substitution
553	ATGGACTGGCAAAAGTCCTTAACTTTGATCGTTGCTTTGACTTTGTCTAGAGGTATTGGTTTGAAAAACGACTTGCCTTGGAAGTTGAAGTCTGACATGATGTTCTTTTCCAGAGTTACTTCTGGTCTGTTGGTCACCAGATCAACCGGTCAAATGAACGTCGTTGCTATGGGTCGTAAGACCTGGGAA	MDWQKSLTLIVALTLSRGIGLKNDLPWKLKSDMMFFSRVTSGLLVTRSTGQMNVVAMGRKTWE	828	661	691	387	704	159	1057	298	TTG	L	56	A	GCT	0.000539383	0.00053332	0.00051374	0.000515713	0.000391767	0.000857471	0.000708945	0.000251498	-10.85640203	-10.87271097	-10.92667467	-10.92114323	-11.31771692	-10.18762441	-10.46203788	-11.95716657	-0.461314889	0.685086556	0.464636792	-1.036023345	0.001660952	6.106222613	4.653633263	6.247357874	6.122465688	-0.038552125	-0.084346102	0.103501944	0.007241852	-0.150897957	F1	TRUE	substitution
554	ATGGACTGGCAAAAGTCCTTAACTTTGATCGTTGCTTTGACTTTGTCTAGAGGTATTGGTTTGAAAAACGACTTGCCTTGGAAGTTGAAGTCTGACAGGATGTTCTTTTCCAGAGTTACTTCTGGTCTGTTGGTCACCAGATCAACCGGTCAAATGAACGTCGTTTTGATGGGTCGTAAGACCTGGGAA	MDWQKSLTLIVALTLSRGIGLKNDLPWKLKSDRMFFSRVTSGLLVTRSTGQMNVVLMGRKTWE	827	678	722	423	1274	109	800	634	ATG	M	33	R	AGG	0.000538732	0.000547036	0.000536787	0.000563687	0.000708965	0.000587826	0.000536572	0.000535066	-10.85814547	-10.83607596	-10.86336155	-10.79281913	-10.46199898	-10.73232304	-10.86394135	-10.86799606	0.396146493	0.103752924	-0.000579806	-0.075176932	0.051586559	6.106222613	4.653633263	6.247357874	6.122465688	-0.014564209	0.012988531	0.016913735	-0.04437414	-0.04211695	F1	TRUE	substitution
555	ATGGACTGGCAAAAGTCCTTAACTTTGATCGTTGCTTTGACTTTGTCTAGAGGTATTGGTTTGAAAAACGACTTGCCTTGGAAGTTGAAGCGTGACATGATGTTCTTTTCCAGAGTTACTTCTGGTCTGTTGGTCACCAGATCAACCGGTCAAATGAACGTCGTTTTGATGGGTCGTAAGACCTGGGAA	MDWQKSLTLIVALTLSRGIGLKNDLPWKLKRDMMFFSRVTSGLLVTRSTGQMNVVLMGRKTWE	826	637	692	419	1144	115	823	801	TCT	S	31	R	CGT	0.00053808	0.000513956	0.000514483	0.000558356	0.000636621	0.000620183	0.000551998	0.000676006	-10.85989102	-10.92606786	-10.92458835	-10.80652655	-10.6172772	-10.65501731	-10.82304892	-10.53067666	0.242613815	0.271050551	0.101539424	0.27584989	0.256832183	6.106222613	4.653633263	6.247357874	6.122465688	-0.003407804	-0.004439714	0.041832303	-0.033043966	-0.002375894	F1	TRUE	substitution
556	ATGGACTGGCAAAAGTCCTTAACTTTGATCGTTGCTTTGACTTTGTCTAGAGGTATTGGTTTGAAAAACGACTTGCCTTGGAAGTTGAAGTCTGACATGATGTTCTTTTCCAGAGTTACTTCTGGTCTGTTGGTCATTAGATCAACCGGTCAAATGAACGTCGTTTTGATGGGTCGTAAGACCTGGGAA	MDWQKSLTLIVALTLSRGIGLKNDLPWKLKSDMMFFSRVTSGLLVIRSTGQMNVVLMGRKTWE	826	709	721	441	1297	103	1161	893	ACC	T	46	I	ATT	0.00053808	0.000572048	0.000536044	0.000587673	0.000721764	0.000555469	0.0007787	0.000753649	-10.85989102	-10.77157561	-10.86536113	-10.73269814	-10.43618578	-10.81400684	-10.32664529	-10.37381873	0.423705243	-0.042431228	0.538715839	0.358879411	0.391292327	6.106222613	4.653633263	6.247357874	6.122465688	0.011242572	0.016116859	-0.004860033	0.015460955	0.007024188	F1	TRUE	substitution
557	ATGGACTGGCAAAAGTCCTTAACTTTGATCGTTGCTTTGACTTTGTCTAGAGGTATTGGTTTGAAAAACGACTTGCCTTGGAAGTTGAAGTCTGACATGATGTTCTTTTCCAGAGTTACTTCTGGTCTGCGTGTCACCAGATCAACCGGTCAAATGAACGTCGTTTTGATGGGTCGTAAGACCTGGGAA	MDWQKSLTLIVALTLSRGIGLKNDLPWKLKSDMMFFSRVTSGLRVTRSTGQMNVVLMGRKTWE	825	612	710	403	890	78	953	657	TTG	L	44	R	CGT	0.000537429	0.000493785	0.000527866	0.000537035	0.000495273	0.000420646	0.000639191	0.000554477	-10.86163868	-10.98382958	-10.88754136	-10.86269696	-10.97948702	-11.21510515	-10.61146514	-10.81658553	-0.117848334	-0.231275562	0.276076221	0.046111423	-0.035868455	6.106222613	4.653633263	6.247357874	6.122465688	-0.030686687	-0.045357535	-0.03298793	-0.013679029	-0.028385443	F1	TRUE	substitution
558	ATGGACTGGCAAAAGTCCTTAACTTTGATCGTTGCTTTGACTTTGTCTAGAGGTATTGGTTTGAAAAACGACTTGCCTCAGAAGTTGAAGTCTGACATGATGTTCTTTTCCAGAGTTACTTCTGGTCTGTTGGTCACCAGATCAACCGGTCAAATGAACGTCGTTTTGATGGGTCGTAAGACCTGGGAA	MDWQKSLTLIVALTLSRGIGLKNDLPQKLKSDMMFFSRVTSGLLVTRSTGQMNVVLMGRKTWE	824	652	718	386	1509	287	640	1344	TGG	W	27	Q	CAG	0.000536777	0.000526058	0.000533814	0.000514381	0.000839739	0.001547762	0.000429257	0.001134272	-10.86338846	-10.89248927	-10.87137654	-10.92487595	-10.21777145	-9.335600438	-11.18586945	-9.784017672	0.645617013	1.556888834	-0.314492908	1.140858277	0.893237645	6.106222613	4.653633263	6.247357874	6.122465688	0.068431041	0.041307149	0.23335474	-0.079202941	0.095554933	F1	TRUE	substitution
559	ATGGACTGGCAAAAGTCCTTAACTTTGATCGTTGCTTTGACTAAGTCTAGAGGTATTGGTTTGAAAAACGACTTGCCTTGGAAGTTGAAGTCTGACATGATGTTCTTTTCCAGAGTTACTTCTGGTCTGTTGGTCACCAGATCAACCGGTCAAATGAACGTCGTTTTGATGGGTCGTAAGACCTGGGAA	MDWQKSLTLIVALTKSRGIGLKNDLPWKLKSDMMFFSRVTSGLLVTRSTGQMNVVLMGRKTWE	824	704	749	446	1545	138	1181	1057	TTG	L	15	K	AAG	0.000536777	0.000568014	0.000556861	0.000594336	0.000859772	0.00074422	0.000792114	0.000892058	-10.86338846	-10.78178581	-10.81039467	-10.71643309	-10.18375742	-10.39198291	-10.30200429	-10.13057543	0.679631045	0.3898029	0.508390372	0.585857653	0.547124012	6.106222613	4.653633263	6.247357874	6.122465688	0.038944745	0.045168248	0.059520172	0.012096331	0.032721242	F1	TRUE	substitution
560	ATGGACTGGCAAAAGTCCTTAACTTTGATCGTTGCTTTGACTTTGTCTAGAGGTATTGGTTTGAAAAACATGTTGCCTTGGAAGTTGAAGTCTGACATGATGTTCTTTTCCAGAGTTACTTCTGGTCTGTTGGTCACCAGATCAACCGGTCAAATGAACGTCGTTTTGATGGGTCGTAAGACCTGGGAA	MDWQKSLTLIVALTLSRGIGLKNMLPWKLKSDMMFFSRVTSGLLVTRSTGQMNVVLMGRKTWE	823	654	703	377	827	100	795	379	GAC	D	24	M	ATG	0.000536126	0.000527672	0.000522661	0.000502387	0.000460215	0.00053929	0.000533218	0.000319858	-10.86514037	-10.8880706	-10.9018357	-10.95891227	-11.08540502	-10.85665118	-10.87298649	-11.61028106	-0.220264652	0.031419426	0.028849202	-0.651368784	-0.095707725	6.106222613	4.653633263	6.247357874	6.122465688	-0.049046145	-0.056983312	0.006139839	-0.041108979	-0.107349779	F1	TRUE	substitution
561	ATGGACTGGCAAAAGTCCTTAACTTTGATCGTTGCTTTGACTTTGTCTAGAGGTATTGGTTTGAAAAACGACTTGCCTTGGAAGTTGAAGTCTGACATGATGTTCTTTTCCAGAGTTACTTCTGGTCTGTTGGTCACGAGATCAACCGGTCAAATGAACGTCGTTTTGATGGGTCGTAAGACCTGGGAA	MDWQKSLTLIVALTLSRGIGLKNDLPWKLKSDMMFFSRVTSGLLVTRSTGQMNVVLMGRKTWE	821	653	697	395	1320	119	1265	969	ACC	T	46	T	ACG	0.000534823	0.000526865	0.000518201	0.000526374	0.000734563	0.000641755	0.000848454	0.00081779	-10.86865058	-10.89027825	-10.91420173	-10.89162414	-10.41082633	-10.6056896	-10.20287587	-10.25598224	0.457824252	0.284588644	0.711325855	0.635641903	0.546733078	6.106222613	4.653633263	6.247357874	6.122465688	0.036484808	0.019989875	0.043848769	0.034612115	0.038357502	F1	TRUE	silent
562	ATGGACTGGCAAAAGTCCTTAACTTTGATCGTTGCTTTGACTTTGTCTAGAGGTATTGGTTTGAAAAACGACTTGCCTTGGAAGTTGAAGTCTGACATGATGTTCTTTTCCAGAGTTACTTCTGTTCTGTTGGTCACCAGATCAACCGGTCAAATGAACGTCGTTTTGATGGGTCGTAAGACCTGGGAA	MDWQKSLTLIVALTLSRGIGLKNDLPWKLKSDMMFFSRVTSVLLVTRSTGQMNVVLMGRKTWE	821	597	672	388	1207	82	911	526	GGT	G	42	V	GTT	0.000534823	0.000481682	0.000499614	0.000517046	0.00067168	0.000442218	0.000611021	0.000443919	-10.86865058	-11.01963031	-10.96689915	-10.91742014	-10.53993858	-11.14295536	-10.6764903	-11.13741611	0.328711999	-0.123325055	0.290408852	-0.219995962	0.083541899	6.106222613	4.653633263	6.247357874	6.122465688	-0.014498893	0.005333712	-0.016908969	-0.012088817	-0.058512452	F1	TRUE	substitution
563	ATGGACTGGCAAAAGTCCTTAACTTTGATCGTTGCTTTGACTTTGTCTAGAGGTATTGGTTTGAAAAACGACTTGCCTTGGAAGTTGGATTCTGACATGATGTTCTTTTCCAGAGTTACTTCTGGTCTGTTGGTCACCAGATCAACCGGTCAAATGAACGTCGTTTTGATGGGTCGTAAGACCTGGGAA	MDWQKSLTLIVALTLSRGIGLKNDLPWKLDSDMMFFSRVTSGLLVTRSTGQMNVVLMGRKTWE	821	631	713	394	1182	87	1007	571	AAG	K	30	D	GAT	0.000534823	0.000509115	0.000530096	0.000525041	0.000657768	0.000469182	0.00067541	0.000481897	-10.86865058	-10.93972123	-10.88145831	-10.89528117	-10.57013422	-11.05756387	-10.53194958	-11.01898816	0.298516358	-0.117842637	0.349508733	-0.123706993	0.09033686	6.106222613	4.653633263	6.247357874	6.122465688	-0.010812018	0.001906057	-0.016092377	-0.005531659	-0.047611219	F1	TRUE	substitution
564	ATGGACTGGCAAAAGTCCTTAACTTTGATCGTGGCTTTGACTTTGTCTAGAGGTATTGGTTTGAAAAACGACTTGCCTTGGAAGTTGAAGTCTGACATGATGTTCTTTTCCAGAGTTACTTCTGGTCTGTTGGTCACCAGATCAACCGGTCAAATGAACGTCGTTTTGATGGGTCGTAAGACCTGGGAA	MDWQKSLTLIVALTLSRGIGLKNDLPWKLKSDMMFFSRVTSGLLVTRSTGQMNVVLMGRKTWE	821	656	733	389	1595	130	1224	1069	GTT	V	11	V	GTG	0.000534823	0.000529286	0.000544966	0.000518378	0.000887597	0.000701077	0.000820955	0.000902185	-10.86865058	-10.88366542	-10.84154719	-10.91370664	-10.13780783	-10.47813955	-10.2504097	-10.11428896	0.730842747	0.40552587	0.591137486	0.799417684	0.660990116	6.106222613	4.653633263	6.247357874	6.122465688	0.053940354	0.050981539	0.06186207	0.021277161	0.056899169	F1	TRUE	silent
565	ATGGACTGGCAAAAGTCCTTAACTTTGATCGTTGCTTTGACTTTGTCTAGAGGTATTGGTTTGAAAAACGACTTGCCTTGGAAGTTGTCGTCTGACATGATGTTCTTTTCCAGAGTTACTTCTGGTCTGTTGGTCACCAGATCAACCGGTCAAATGAACGTCGTTTTGATGGGTCGTAAGACCTGGGAA	MDWQKSLTLIVALTLSRGIGLKNDLPWKLSSDMMFFSRVTSGLLVTRSTGQMNVVLMGRKTWE	820	651	722	415	1418	69	944	951	AAG	K	30	S	TCG	0.000534172	0.000525252	0.000536787	0.000553026	0.000789099	0.00037211	0.000633155	0.000802599	-10.87040889	-10.89470369	-10.86336155	-10.82036546	-10.30750672	-11.39198291	-10.62515449	-10.28303356	0.562902167	-0.497279215	0.238207054	0.537331896	0.387769475	6.106222613	4.653633263	6.247357874	6.122465688	0.004673415	0.031917783	-0.072608518	-0.01788063	0.02722746	F1	TRUE	substitution
[truncated: 6,999 more rows]
