# Supplementary material for: Predicting antifolate resistance in the unculturable fungal pathogen Pneumocystis jirovecii
Source: PLoS Genet. 2026 May 27;22(5):e1012163. doi: 10.1371/journal.pgen.1012163 (PMC13241008; doi:10.1371/journal.pgen.1012163)
Supplement: S5 File — HHBlits DHFR alignment with gaps removed for GEMME analysis. All DHFRs have < 70% homology to PjDHFR to not skew GEMME output with highly similar sequences. (TXT) [file pgen.1012163.s005.txt]

>7588960_1
MDWQKSLTLIVALTLSRGIGLKNDLPWKLKSDMMFFSRVTSGLLVTRSTGQMNVVLMGRK
TWESLPAHSRPLKNRINVVISRQEVLDLGGGAYHARSLDDALALLSQIYDSTSKIQLNRV
FVIGGGELCKAAMEHSRLNRIIATVIHNEVDCDVFFPIDFRSSQSCLPWRKQDHSVLEAW
VGSKVPQGKINENGFIYEFEMWIRDI
>UniRef100_A0A8
MDWQKSLTLIVALTLTRGIGLKNDLPWKLKSDMVFFSRVTSGLLAIRSTNKMNVVLMGRR
TWESLPIHSKPLKNRINVVISRQEVLDLECGVHHARSLDDALALLSRVYNSENKIKLNRV
FVIGGAELYTAAMKHPRLNRIIATIIYNEIDCDVFFPIDFRNSQASLSWRKQDHSALEAW
VGSEVPQGKMNENGFVYEFEMWTRDI
>UniRef100_L0PE
------------------------------------DRVTSGLLVTRSTGQMNVVLMGRK
TWESLPAHSRPLKNRINVVISRQEVLDLGGGAYHARSLDDALALLSQIYDSTSKIQLNRV
FVIGGGELYKAAMEHSRLNRIIATVIHNEVDCDVFFPIDFRSSQSCLPWRKQDHSVLEAW
VGSKVPQ-------------------
>UniRef100_Q96U
--------LIVALTLSGGIGRKSTLPWRLKSDMAFFSRVTSGLLVAGSSGQMNVVLMGRK
TWESLPACSRPLKNRINVVVSRKEVLDLGCGIHHAKSLDDALALLSRIYGPGNQIEVNRV
F-----------------------------------------------------------
--------------------------
>UniRef100_A0A0
---MSRLTIIVAATKSNGIGQNGRLPWRLPKEMKYFARVTSN----APEGKKNAVIMGRN
TWESIPAKFRPLPNRLNVVISRNKDYELDAPVYLHNSLDSALDRLSSP---DLE-PIHRI
FIIGGASLYRETLALPFVDRILLTRILSAFDCDVFMP-DFLASSEGSEWKRASHEELQEW
VGFEVPEGVQEENGVKYEFQMWVRQ-
>UniRef100_A0A0
----PELTLIVAATRSMGIGKNGTLPWPLKKEMAYFARVTKRV-PPSSPGTVNAVIMGRK
TWDSIPPKFRPLKDRLNVVISRSAPVELPAGPVVVSSLEDALEYLRA--R--S-GDIGRV
FVIGGAQIYAAALELPEARRILLTRIEKDFECDTFFPVDLEEGE--GGWRRASREELDEW
VGEEVPEGVQEENGVKYEFQMWERV-
>UniRef100_A0A0
----LELTLIVAATPDMGIGLKGTLPWRLKKEMAYFARVTTRTPP--EPNKKNAVIMGRK
TWESIPPKFRPLKGRLNVVLSRSPGSDPEEDVVVASSLEQALQYLDE-P-QG---TVGRV
FVIGGAQIYNAALRMPEARRVLLTEVMSEFECDTFFPLKLDQE--GPGWRKRSKEELDSW
VGEKVPEGNQEENDFSYEFQLWERK-
>UniRef100_A0A0
--SKPSITAIVAALQPNGIGYNGGLPWRLPGEMKYFARVTTK-ASPSSPSDQNAVIMGRK
TWESIPPKFRPLPNRLNIVISRS-GPDLSENVSLANSLDSALSQLQKS---SKSSDIERI
FIIGGAQIYNSALNSPLCDRILLTRILSAFECDTFLPD--I---DHTKWRKASHEELEEF
VGEDVPEGEQEEKGFKYEFTMWVRK-
>UniRef100_A0A1
---SPPLTLIVAATPSMGIGLKGGLPWQLKKDMAYFARVTKGQQSHPNRRVQNAVIMGRK
TWESIPPRFRPLKGRLNVVVSRRPQTEQGEGPLIAASLAEALSLLSSRRQQDGTTTIARV
FVIGGAQIYRAALQLPQTRRVLLTRVGTEFECDTFFPLDLSGGEGAQGWRRSSQEELERW
VGEEVPEGVGVEGGCEYEFQMWEK--
>UniRef100_A0A0
--NMRPFALIVAATEELGIGKNNNLPWRLPKDMAFFKRVTTSV-PKSSEGKQNAVIMGRV
TWESIPPKFRPLPNRFNIVVSRNPSYDLPDG-HHVSSFEEALSLVDPLN---DSGKVDRV
FVIGGAQIYREAIEHPNCSRILLTRIKSKFECDTFFPEI-----DTDQFRLASHEELEAY
VEQQVPEGIQQEKGLEYEFTLYER--
>UniRef100_A0A0
-----RLTLIVAASLTNGIGKNGGLPWRLKKEMAYFRKVTSHVPPSKRAGARNAVIMGRK
TWESIPPKFRPLKGRINVVISRTMSADLGIDTIVFSSLEEALTHLQS--GQLSEKPLGRV
FVIGGAQLYTQALEHWTVDRLLVTRILSPYDCDVFLP-EFRTAEQQQEWTQASPDELREF
LGASCPAALMEEKGTWYEFQLWER--
>UniRef100_A0A0
---MKRLTLIAAMTRSGGIGLDGGLPWHLPGDMKHFRRVTMG----------NAVIMGRK
TWDSIPPKFRPLPGRRNIVVSRPPSW-NAPGAEAVTSLDAALALAAG-YP------GGRI
FVIGGAQLYAAALAPHLADRVLLTEIGGDFECDTFFPEFPRDEKVE--WRRERHQELCAF
L--EVPAGEAEENGIRYTFELYTRS-
>UniRef100_A0A0
---MMMLSLIVAEDENGGIGKNGGLPWHLPKDMKYFKRVTT---RTADPGKKNAVIMGRK
TWESIPEKFRPLPGRINIVLSRNPDFAFPDGVLVFSSLDEALELLAKK--EN--DPVERI
FVIGGAQIYKEALPHPDCDRLYLTRIDADFDCDTFFP-Q---------------IDYSQF
FLIEVPSGVDEENGYPYRFEVYERK-
>UniRef100_A0A0
----PDLTLIVAATQQMGIGRHGTLPWTLKKEMAYFARVTKRL----PPGPQNAVIMGRK
TWDSIPPRFRPLKDRLNVVISRSHSATAPSGPVRVNSLEEALQFLGERQ----EGGIGRV
FVIGGAQIYAAALQRPEARRVLLTRILSDFECDTFFPLILGEDGKSEGWRRRSKEELDEW
VGETVPEGVQEENGTKYEFEMWERN-
>UniRef100_A0A1
---PRDLTLIVASSPNLGIGKKNNLPWHIKKEMAYFANVTTSELAEGKSKVMNVVIMGRS
CYDSIPKKNRPLKGRINIVITRNPNYNFGKKLYAADSIDDALDLLAEKY-DDADIQVGKV
FVIGGAQLYGSALYHPLTKNILFTRIHHEYPCDSFFPFDPADS---PKWERKSHAELEKF
VGIPVHEGRLKNEEVEWEFELYGKD-
>UniRef100_A0A1
----SRLTLIVAATKSNGIGQGSKLPWRLPKEMAYFARVTTN----APEGQKNVVIMGRN
TWESIPPKFRPLKKRVNVVISRNSSYDLASSVRLCGSLQSALSQLSESQS----SSIHRG
FIIGGASLYTDALSLSFVDRILLTRILSAFDCDVFMP-DFLSQGA--EWRQASHEELQAW
VGFEVPAGEQEENGVEYEFQIWQQS-
>UniRef100_A0A0
---MKKLNLIAAACENMGIGKNGDLPWRLKSEMKYFTRMTTKV---SDPGKKNAVIMGRK
TWFSIPEKYRPLPNRLNVVLSRTLS-DVPDAVYVCKSLEEAIKLLSQ---PPLSDKIETI
WVIGGSSVYKEAMESPWCDRIYLTRIMADFECDTFFPEIDRN-----NFKLVE-------
-DPDVPSGIQEENGIKYKFQVYEK--
>UniRef100_A0A0
----RKMNIIVAVDPNGGIGKNNSLPWHLPKEFKHFKKMTT---KTSDPNKGNAVIMGRK
TWESIPEKFRPLKGRLNIVLSRTMKEPPAENVIVANSLEEALEILED---PPFKDKIETI
WNIGGSQIYKEALESPLADRLYLTRIDKDFECDVFFPIDFS------KFR------LPEE
--EEIDEEIQEENGIQYRFEVYER--
>UniRef100_A0A0
-----RTSLIVAVSPSLGIGINGQLPWSIKEDMKFFARITSN---TCDPNKKNAVIMGRK
TWDSIPEKFRPLKNRINVVLSSQLPQDSDPNVIVFRNLEDAIKNLMN------SDNIENI
WIIGGSSIYKAALDDGFVDRIYLTKINKEFECDVFFPT----------------------
--------------------------
>UniRef100_A0A0
---QPLLTLIVAATRSMGIGAHGTMPWTLRKEMKYFARVTTRVPPQAPPGSVNAVIMGRK
TWDSIPPKFRPLKDRLNIVISRSAPSKLPEEPVRVQSLEQALQYARAH------SDVGRV
FVIGGAQIYDAALRLPEARRVLLTSIERDFDCDTFFPLDLGGKD--GGWERRSREELQEW
TGEEVEEGGQEEAGTKYEFQMWEK--
>UniRef100_A0A0
----MMISIIAAMAENRVIGKDNQLPWHLPNDLKRFKALTTG----------HPIIMGRK
TFESLPK--GPLPNRRNIVLSRNP--DQFPGAEVVHSLEEALKLCKK---------DEEV
FIIGGASIYRQAL--PLADRLYLTEIDADFEADTFFPEI-DPS----EWREVSREC----
----HPAD--EKNPYDYSFVDYERK-
>UniRef100_A0A0
-----PLTLIVATTPTLGIGHNGTLPWRIKSDMSFFARVTTRPPPGTASNAVNAVIMGRK
TYDSLPARFRPLPGRLNVVITRDESGSVRPDVLVANSLESALSALQDAFRTPGKRRLGNV
FVIGGGEIYASALRLKCKLRIVMTDVRNGFECDTFFPLDDDDLEEGGGWRRVSAEEVSEW
VGEEVSEGWVREGEVALKVLGY----
>UniRef100_A0A0
---KMMKSIIVAYDKNRGIGRDGDLPWHLPADLKHFKELTTG----------NAVIMGRK
TWESIP--FRPLPNRQNIVLSRRPT-FGPEGVLVAHSLEEALALA----------EGEEI
FIIGGGQIYAQAL-LPDCDRIYATEVDAEFPADTFFPE-I-----DPSWQEVSREHHP--
--------ADEENKYSYDFVTYERK-
>UniRef100_A0A1
--MMASVSLIVAATSKGGIGKAGALPWRLPGDMAFFRRVTSAVPE-GRAKKVNAVIMGRK
TWESIPEKFRPLRGRVNVVLSRN-VDFPGPGVLVASSLSQALDALSTRPD------VASI
FVIGGAEIYQEALELPACNRIFLTRILADFDCDTFFP-AFAES-----WEQQPNAQLDVL
RIAHVSKTVRKEKGLPYEFVLYER--
>UniRef100_A0A0
---QRKFQVVVAATRSMGIGKDGKLPWKLPSDMKFFKEVTTT---TSDPGKKNAVIMGRK
TWESIPPKFRPLPGRLNVVLSRSGSFDEDTAVVICGSLEEALELLAA---PPYCLSIEKV
FVIGGGQVYREALNSPLCDAIYLTRIESDYECDTFFPID--------------ESEFQPW
SSSE-PY---VENGIRYDFVTYVR--
>UniRef100_A0A0
----MKISLIVAVSENGVIGKNNDLPWHLPDDMKFFKETTKGH----------HVIMGRK
NYESIPEKFRPLPNRTNIVVTRQKNYKA-PGCIVVHSLEEALELAKK----NG---EKEV
FIIGGGEIYKLALPQNLADRLYLTHIHADFEGDTFFPE----------------------
--------------------------
>UniRef100_A0A2
---PVKLNLVVAACNNLGIGKNGKLPWRLKKDMEFFKKITSE---TSNPDKKNAVIMGRK
TWVSIPEKFRPLPNRINIVLSRTLK-ETPTGTYLARSLEEALSMV---ENGDLRDKVENV
HIIGGSSVYKEAMESPYPCRVYLTRVLADFDCDTFLPE-IDS----DKFKKIQN------
-PEHVPTGRQTENGIKFQFEVYDK--
>UniRef100_A0A5
-----ELTLVVAATRNMGIGRNGTLPWTLKKEMAYFARVTKRLPSSLNQPAMNAVIMGRK
TWDSIPPRFRPLKGRLNIVISRSHVINAETEAVKVGSLEQAIEYLQS---GSAAAQPGKV
FVIGGAQIYAAALQLPEARRVLLTRVMSDFECDTFFPLQLSESRGGGGWVRRSKEELDAW
TGETVPEGIQEENETRYEFQMWER--
>UniRef100_A0A5
----SRLTLILAATASNGIGKSNHLPWRLPKEMSYFSRVTSFVPPNNTEVKMNAVVMGRK
SWEAIPDKYRPLAGRVNVVVSRNEEYTITCKLLYTTSLAGAISSLAHHPDHATTPHLNRV
FIIGGGQLYDAALDLSFADRILVTRIYEDYECDVFFP-DFLKGTGVTPWRRASHEELEGW
VGIGVPRGIVEEKDAKYEFQMWTS--
>UniRef100_A0A8
-------------TPRLGIGLRGTLPWPIKSDMAFFARVTKRPPPHTSTGKINAVIMGRK
TWDSIPSRFRPLKKRVNVVISRDEGLVSEADILVSNSIESALRSLQNCFPSSDQARLGRV
FVIGGAEIYMSALRMESCERILWTRIRREFECDTFFPIGVLKGEGREGWVQRSTEELEEW
VGEEGVGGWRWEGDVEFEVMMWERS-
>UniRef100_A0A0
---MMKINIIVAMCKNRGIGKNNKLPWHIPEDLKLFKELTT-------GNKGNAVIMGRK
TWESIPK--RPLPNRRNIVLSRTLDKIEPEGVIVFRSLEEAIEYLKN-------EGIEDV
FIIGGASIYKQFLNSSLVDRIYITRIDKDYECDTFFP-EIDN------------------
--------------------------
>UniRef100_A0A0
------LNCIVAVCENGGIGKNGELPWRLREDMKHFSRLTKR---TKSPGKQNMVVMGRK
TWESIPAKFRPLPGRINVVLSSTLKTPPPGAHFLASSFDEALDLAQSR----LSQEVETV
WIIGGSSLYREALSSPHLHRIYLTRILKDFECDVFLPSFDPAA-----FKRVND------
--PGVQEEVQQEGDIFYKFEVYEK--
>UniRef100_A0A0
--MVRPLNCIVAVCQNMGIGKNGDLPWPPRNEFKYFQRMTTTS---SVEGKQNVVIMGRK
TWFSIPEKNRPLKDRINIVLSREL-KEPPQGAHFAKSLDDALKLLEQ---PELANKVDMV
WIVGGSSVYKEAMEKPGHHRLFVTRIMQEFECDTFFPEDLEKY------KL-----LPE-
-YPGVPSDVQEENGIQYKFEVYEKN-
>UniRef100_A0A0
-----MISIIVAAAENNAIGKDNDLPWHLPDDFKRFKEITSG----------HVIIMGRK
TFESFP-KFRPLPNRTNIVITRDKNYK-FEGVIVVHSLEEALELAKD----AE--EPESV
FIIGGGEIYKQALP-PIADKLELTRVHLDFEGDTFFPE-IDE----EFW------ELKEE
EEHPK----DEKHGYAFTFATYERK-
>UniRef100_A0A4
-----RLTIIVAATKANGIGENGRLPWRLPKEMKYFAQVTSK----APPGKQNAVIMGRH
TWESIPKKFRPLPKRVNVVISRNSGYQLDDSVVLHRNLQSALSQL----DSTNEPPLHRG
FIIGGATLYSESLQLPLVDRVLLTRILQFDECDVFMP-DFLKSKDPNEWKRASHEELDEW
VGFAVPQGEQEENGVKYEFQMWVRDV
>UniRef100_A0A2
-----NLTIIVAATLSLGIGKSGTLPWHLPTDLAYFSRVTKRPPPSSSPPVLNTVIMGRK
TYFSIPSKSRPLPSRHNIVISRSPSIDASTWVTSFPDAIDAAAAR----------GGGRV
FVIGGAEIYKLAMEDERTRDVLLTSVEGEFGCDRFFPVDVRD-EEKTGWARRGHEELCAF
VGEEVPAGVREENGMRFWFELYQ---
>UniRef100_A0A0
--MMMMIGLIWAQARNGVIGKDGGMPWHLPEDLAHFKELTMG----------HPVIMGRK
TWESLPPRFRPLPGRRNIVLTRDPDWSA-EGAEVAHSLEEALALA-AAA--D----ADEV
WVIGGGQIYRQALP--LADRLYVTEIDADVEGDTFFP-EID-D----EWRLVESE---PW
RDS--------RNGLRYRFVTYERR-
>UniRef100_A0A0
----MNFSMVVAATNTFGIGRKGTLPWKLAGDMQFFKDITSTV---SSANIQNAVVMGRK
TWESIPQKFRPLSGRINVVLSRSDALGLPEGVLTASSLNDALQLLSNHP------VVDRI
FVIGGESLYKEALESPRCTRIYLTEVRGEYDCDTFFPNIPAN------------------
--------------------------
>UniRef100_A0A0
-----ELTLIVAATRNMGIGAKGGLPWTLKKEMAYFARVTKRLPPQNPSDARNAVIMGRK
TWESIPPKFRPLKGRLNIVISRAHAWDPSSEPVKVGSLEQALAYLR---GDGVAGRLGKV
FVIGGAQIYGGALQLPEAKRVLLTKVLGEFECDAFFPLRLRDESAAQGWRKVGKTGLDAW
VGEEVEGGEIEESGTRYEFQMWEK--
>UniRef100_A0A4
-----PLTLIVAATPSLGIGKNGTLPWPLKKEMAYFARVTKRVLSSTGSVARNAVIMGRK
TWESIPPRFRPLKDRVNVVVSRNPVSQRGDPPVAAKSLADAVEKLAPLRKSGL---LGRV
YVIGGAQLYKAALEMDEAKYVLLTRVWKEYDCDTVFPVDVVGPEGKGGWTRKTNVQLSEF
VGESVEEGKLKDDEVEFEFCLFERK-
>UniRef100_A0A1
---MMMINLIVAVDNKNGIGKNNSLPWKIKEDLKFFKEITSG---TKSPNKKNVVIMGRK
TWESIPEKFRPLKNRINIVLSNSQEEDTKENNYLFKSLDEAIQLCNK-------LDIGKI
FIIGGGQIYKEFLDSNLIDKIYLTEIEKDYECDTFFPE----------------------
--------------------------
>UniRef100_A0A0
---QKPVSIIVAATPKRGIGINNGLPWSLSEDLKHFSKVTTNT---CDENKKNAVIMGRK
TWDSIPKKFRPLKNRINVVVSSSLKEEGDPNVRVFNSLDDALELL------ENDDSIENI
FVIGGASIYRYALSNNFVDHIYLTRVARDIECDTFFPEDIEE------------------
--------------------------
>UniRef100_A0A1
-----PLTMIVAATRTNGIGLANGLPWRLPKEMAYFARVTSA----APEGKMNAVVMGRN
TWESIPERFRPLKGRWNVVLSRAEMPQLADNTVHLSSI-------SDLISSQPPQPLHRI
FVIGGAALYRSLVSHPSLDRVLLTRVLSYEACDVFFPPIIPDVEKAADWSQASFEELQSW
VGVDVPQGVQEEKGTQYEFQMWIRR-
>UniRef100_A0A0
----MMISIIVAVAENRAIGKDNQLPWHLPEDLKRFKALTTG----------HPVIMGRK
TFESLG---RPLPNRRNIVISRNPDYQIE-GCEVVHSLEEALELCEK---------DEEV
FIIGGGEIYRQALPL--ADRLYLTRIHHEFEGDTFFPIDP--S----EWEEVEREEHPA-
---------DEKNGYPYSFVTYER--
>UniRef100_A0A0
----MMISIIVAVAENGVIGKDNDLPWHLPNDLKFFKELTMG----------HPVIMGRK
TYESLPK--KPLPGRTNIVLTRQKDYK-AEGAEVVHSLEEALALAKD--------GEEEI
FIIGGGEIYKQALP--YADRLYITEIHAEFEGDTFFPIDFS------EWKEVSEE-----
---EHP--ADEKNPYAFSFVTYER--
>UniRef100_A0A0
-----MISLIVAISKNRVIGKNNQLPWHIPADLKHFKELTTG----------HPVIMGRK
TFESIG---KPLPNRTNIVISRNLDY-VGEGVEVVHSLEEALEA-AKAHD-------EEI
FIIGGERIYKEAL--PYADRIYITEVDTEIEGDTFFPFDE--------------------
--------------------------
>UniRef100_A0A0
----MMISLIVAMDENRVIGKDNQLPWHLPADLKHFKRTTMG----------HPIIMGRK
TFESIG---RPLPGRRNIVLTRDPDYQA-EGVEVVHSLEEALAL-AK--D------EEEV
FIIGGAEIYEQFL--PYADRLYLTEIHAEFEGDTFFP-EI--------------------
--------------------------
>UniRef100_A0A0
-----RISLIVAVDRNGVIGRDGDLPWHLPEDLKRFKALTLGK----------PVIMGRK
TWESLP-RFRPLPGRTNIVLTRDPDYPA-EGAEVVHSLEEALELAKA-------YGADEV
FVIGGGEIYAQAL--PYADRLYVTEVDADFEGDTFFPN-LDPA----EWREVSRE-----
---SHPAD--EKDDYAFRFVTYERR-
>UniRef100_UPI0
-----ELTLIVAATRNMGIGAKGGLPWTLKKEMAYFARVTKRLPAAHKYHALNAVIMGRK
TWDSIPPRFRPLKGRLNIVISRSHVTDFEKDAVKVSSLDQALAFLRSDASGAAAGKLGKV
FVIGGAQIYGAALEVPEAKRVLLTRVMGEFECDAFFPLKLGGEGEGSEWAQVEKKGLDEW
VGEEVEGGEIEENGTRYEFQMWEK--
>UniRef100_A0A0
---------IVALMPEMGIGFQGGLPWRLSKEMKYFRQVTSS---TFDPSKRNAVIMGRK
TWESIPPKFRPLPNRINVVVSRSFAHDEEDSIYHSNSLSNAIEQLQSQF-----EHLERI
YVIGGGEIYNQSFDLC--DHWLITKIEPRPPMDTFLDAKKLH-----ERFQEQSDQLREF
LPPSVPEPDIEEKGYQFEFTLYNR--
>UniRef100_A0A0
----MMISLIAAMAENRVIGRDNKLPWHLPEDLKHFKRVTMGK----------PIIMGRK
TFESIG---RPLPGRTNIVLTRNPDYQ-AEGVRVVHSLEEALELAEQQ------DGVEEV
MVIGGAEIYRQALP--YADRLYLTEVDAEFEGDTFFP-EID-------------------
--------------------------
>UniRef100_A0A0
-----TLNCIVAVSQNMGIGKNGDLPWPPRNEFKYFQRMTTTS---SVEGKQNVVIMGRK
TWFSIPEKNRPLKNRINVVLSRE-LKEPPQGAHLAKSLDDALKLLEQ---PELYNKVDMV
WIIGGSSVYKECLERNLIKQIYFTRINGAYECDVFFPIDESQYRV-----------TSVS
EV-------YNSKGTTYDFEVYSK--
>UniRef100_A0A5
------FTLIVAATENMGIGYKGGLPWRLKKEMQYFARVTKRTI---NPDKRNAVVMGRK
TWESIPPKFRPLPNRKNVIISRTMYHENGEDVPAFRSLDEAVDGLSKDRESDDAGVIERV
WIIGGSQLYKAALEMEEASRILLTRILQDFDCDTYFS-----------------------
--------------------------
>UniRef100_A0A0
----MRISLIVAMAENRVIGRDNDLPWHLPADLKRFKRLTMGH----------PIIMGRK
TFESIG---RPLPGRTNIVVTRNPDYQP-EGVEVVHSLEEALELAK-----G---D-DEV
FVIGGAEIYRQAL--PLADRLYLTRVHAEVEGDTFFPE----------------------
--------------------------
>UniRef100_A0A8
-----TLTLILAATPSLGIGNGGGLPWQLKKEMGFFARVTKRTASTASIKKVNAVLMGRK
TWESIPPKFRPLKDRLNIVVTSKEKLDKNEGPMVCSSVLDAIAQLEKQDDQGSAIELDKV
FVIGGATIYETALQLPQTKRVLLTKIKKEFECDTFFPVNLGE---TTIWRNASREEVQAF
TGEEIQEGGIEEQGVEFEFCMYERDM
>UniRef100_A0A0
----MILTSIVAVDRNGVIGCQNDLPWRLPEDMRFFRETTKG----------HVVIMGRK
TFDSIG---GPLPNRYNIVLSRDPSLFESEDCQLVSSIEEALEAAE-------KKWGDEV
FVIGGAEIYKQFAP--YVDRYLLTEIDKEVDGDAFFPEFD--------------------
--------------------------
>UniRef100_A0A2
----RGFQIVVAATREMGIGKQGQLPWKLPTDMKFFKTVTS---STSASSKKNAVIMGRV
TWESIPEKFRPLPGRLNVILTRSGIKSTPEGVVVSESLESALALLAT---PPYSSEVETV
FVIGGGQVYKEAMASPLCDVIHLTEVETDVECDTYMPAV-------------DSDIFRIW
YASI----PIVENGLRFSFVTYVR--
>UniRef100_A0A0
----MIISIIVAMAENGVIGKDNGLPWHLPEDLKRFKALTMG----------KPIIMGRK
TFESIG---RPLPGRLNIVVTRDPDYR-AEGVEVVHSLEEALELARQR-------AADEI
FIIGGGEIYAQAL--PLADRLYLTRVDADVDGDAHFPP----------------------
--------------------------
>UniRef100_A0A0
----PRISLIVAVARNGVIGRDGGLPWRLPADLKHFKRLTMGK----------PVIMGRK
TWESI---GRPLPGRRNIVVTRDPDFA-AEGAEVAHSLEAALALA-----WARERGADEV
FVIGGAEIYAQAL--PLADRLYLTEVHAEPEGDAFFPFD------RSEWREVSREP----
----HPAD--EKNDHAYTFVVYER--
>UniRef100_A0A0
--MMPMITLIVARARNGVIGKDGDLPWHLPEDLKRFKRLTMGK----------PMIMGRK
TFESLP---KPLPGRRNIVLTRDPDWS-AEGAEVAHSVEEALALAA---------GVDEV
FVIGGAEIYRQFLP--LADRLELTEVHAEVEGDTFFPE----------------------
--------------------------
>UniRef100_A0A1
-----KINIIVAFCKNGGIGYKNNLPWHLKEDMKLFSKLTIGN------GN-NAVIMGKN
TWFSIPENRRPLKNRTNIVISTT-SSSLKGNPYIFSSIEDAKSFLEC-----EPEKYDEI
WVIGGERVYSYFLNTNKLNRVYITYIYGDYECDTFFPFSA--------------------
--------------------------
>UniRef100_A0A0
-----RMIAIVAMAPNRVIGDDGDLPWHLPEDLKRFKRLTMG----------CPLIMGRK
TWDSI---GRPLPGRANIVLTRDADW-SAEGAIVARSLEEAIQMARD-A---EK----EI
FVIGGAEIYRQLLPY--CDEIELTRVDSNYEGDTFFP-----------------------
--------------------------
>UniRef100_A0A0
---MPMIGLIWAQARNGVIGRDGGLPWHLPEDLKHFKRLTMG----------HPVIMGRK
TWESIPG--RPLPGRRNIVVTRQPGWAAEEGAEVVHSLEEALALAQ-L-AP----GADEV
WVIGGAEIYAQALP--LADRLVLTEIDADFEGDTFFPE-LDP-----DWRETSRE---PW
--------PTSSNGLRYRFVTWRRR-
>UniRef100_A0A1
--------------------------------MSFFARVTSRP---PTPGTTNAVIMGRK
TYDSVPPKLRPLGKRLNVVISRDVDGKVRTDAFVSHSLEEALTTLEPAAAPELG--VGNV
FVIGGAEIYGAALRLKRTVRIVMTDVEKLFECDTFFPVDKEGLE-GGKWRKVSAEEVTEW
VGEEVTGEWEEEG-------------
>UniRef100_A0A8
----RELTLIVAATSKMGIGLRGTLPWTLKKEMAYFARVTKR---APSLGATNAVIMGRK
TWDSIPPRFRPLKERHNIVISRTLPPASSSSSTTVSSLSEALDTLSRPTDAEK--ASGRA
FIIGGAQIYATALEKPETKRILLTRILSDFECDTFFPVVLEESGEAGSWRRRSKEELDAW
VGENVADGEQEEGGT-----------
>UniRef100_U5H3
----VPLTLIVAATSSHAIGRSSSLPWRLPKEMAYFARVTKGENSATSEKDKNVVIMGRK
SWEGIPDRFRPLQGRVNVVVSRQADYNVAADTHLANSLESCITHLQSLP-----TPINRV
FLIGGAQLYTLGLTNPSTNRILLTRIKTDFNCDAFFP-DFVKDQP-GEWRRASHEELCEW
VGFEVPRGDQKEKDVEYEFQMWIRK-
>UniRef100_A0A0
----MMISLIVAMAENRVIGRDNQLPWHLPADLKHFKALTMG----------KPVIMGRK
TFESIG---RPLPGRRNIVLTRDPDYQA-EGAEVVHSLEEALALAGD---------ADEV
MVIGGAEIYAQALP--RADRLYLTEVHAEPEGDTFFPE-FDPA----EWREVSREEH---
-----P--ADEKNPYAYSFVTLER--
>UniRef100_A0A8
------FALIAAAEENWGIGINNALPWKIKEDMAYFERVTKKVLVSDETSVQNAVIMGRK
TWESIPPKFRPLKDRLNVVLSKS--LKPESDMYVHSSLDEAVANLV------GKPTIARI
FIIGGGYVYKEAIESPLCEYILITKVYKNFNCDTFFPKIDEN-----MYELASHDELVNF
VGNDVPKGRQVEGEIEYEFLMYKRN-
>UniRef100_A0A0
-----MVGLIWAQSTSGVIGRDGGIPWHLPEDLARFKELTMG----------HTVVMGRR
TWESLPARVRPLPGRRNIVLTRQPDYV-ADGAEVVGSLEEALA------AG-----DPDV
WVIGGAQIYALALPY--ADRCEVTEVDIDVPGDAYAPVLD-DS-----WVGV--------
---EEGEWLTSRSGLRYRFHSYRRR-
>UniRef100_A0A0
---LKKFSIIVAVNNNNGIGKNNDLPWYLKEDMKYFRKITTGH------PNINIVIMGRN
TWESLPDNYRPLPNRYNIVISRNHEPDSSNNIKVVKSFDDALEYASNL------NNINEI
FVIGGAQIYNEALKHPKLDKIYLTHIDKDYECDTFFPLNI--------------------
--------------------------
>UniRef100_A0A1
------FNIMAAMCDNRGIGYQGDLPWPLKKDFEYYLKLTS---HTKDPSKKIVHIHGRK
TWEGCTEEQRSYPGVYNIVISRSRSKTHPNLHKVAGSLDEALEYIADLN---RRGKIESV
WIMGGAGIYQEAISHPLCKRIYLTRVYGDFPSDTFFPPF-ED-----KFREVSDD-----
---AVDDTYHEENGISFQFKVYER--
>UniRef100_A0A0
-DPQRTYQVVVAATRDMGIGKDGKLPWKLPSDLKFFKDITM---TTSDPGKKNAVIMGRK
TWESIPLEHRPLPGRLNVVLTRSGSFDIATNVVICGSMSSALELLAA---SPYCLSIEKV
FVIGGGQILREALNAPGCDAIHITEIETSIECDTFIPP-------------IDTSVFQPW
YSSF----PVVENNIRYSFTTYVR--
>UniRef100_A0A6
----LSLNSIVAVCQNMGIGKDGKLPWPLRNEFKHFQKMTM---TTTEEGKQNVVIMGRK
TWFSIPEKNRPLKNRINIVLSK-ELKEVPKGAHLAKSLDEALDLLE---TPELKSKVDMV
WIVGGSSVYKEAMEKPIHHRLFVTRIMHDFESDTFFPIDLKKY-----------RLLPEY
P--GVPADIQEENGIQYKFEVYEKI-
>UniRef100_A0A0
----MIISFIVAMDENGVIGKDNNLPWHLPADLQYFKKTTMG----------HPLIMGRK
TYESI---GRPLPGRRNIVLTRNENWHA-EGCEVVHSVEEALELAK---N------EEEI
FIIGGAQIYDLFL--PYVDRLYLTEIHHAFEGDTFFPEIDM-------------------
--------------------------
>UniRef100_A0A2
----MNITIIVAVDERNAIGRNNGLPWHLPEDLARFKRLTMG----------HHVVMGRK
TYESIG---RPLPGRTTVVMSRSRDLPDPPRVLRAGSWEEALDLC---------PEDAPV
FVVGGAEIYRLALPR--ADRLELTEVEAEFPGDAFFPIDWA------EWRLVEQSE---R
MT--------SRNGLEYRYIEYERK-
>UniRef100_A0A0
------FNIVVAVSENWGIGKDGTLPWKLPGDMEFFKSITTQN----DPGKRNAVVMGRF
TWESIPESFRPLKDRINIVVTSDKSYAVPPGVQIAPSLDEALALAY---NE----EVEHC
FIIGGARLYEQEMWHPRWKNQLH-------------------------------------
--------------------------
>UniRef100_A0A0
----MNMILIFAVDNNWGIGKDGDLLFFIPEDLKRFRETTTG----------NIVVMGRK
TLESFPGG-KPLPNRINIVLTRD-KNEDKEGVIVVNSLEELFALLKKY-DP-----DKEV
FVIGGASIYRQLL--PYCDEAYVTKVDADFGADTFIPN-LD---EDDDWKLVEES-----
-------EPIEDNGYKYRFVTYKRK-
>UniRef100_A0A1
--PQRTYQVVVAATRDMGIGKDGKLPWTLPSDLKFFQDITT---TTSDPGKKNAVVMGRK
TWESIPPEIRPLPGRLNVVLTRSGSFDIAENVLICGSMSSALELLAA---SPYCLSIEKV
FVIGGGEIFREALNAPGCEAIHITEIEISVECDTFMPQ-------------VDTSVFRPW
YSSF----PLVENGIRYSFNTYVR--
>UniRef100_A0A8
------ASRAPRSRPSMGIGAKGKLPWRLKQEMKYFKDVTTK----AKEGYVNAVIMGRK
TWDSIPQKFRPLPGRINVILSRSNVTD-SDGVFHFNSIDSVMSHFEKEAYRVGEKQLDKI
FIIGGSQVYNSAILDHRVDNLLVTHINYRPDMDTFLDWDLT------KWAQSDHAALRDF
VDIDVPSGPNEEGSYSYTYTMWEK--
>UniRef100_A0A0
----MKISLIAAMSKNRVIGRGNDIPWHIPGEQKRFKALTMG----------HWLIMGRK
TFESIG---RPLPGRKTIVVSRNPDSSSN-GCLVFPSLEEALKLLSGE--------TDEV
FISGGGQIYKSAL--PLADTIYLTEIDQEVEGDIFFPE----------------------
--------------------------
>UniRef100_UPI0
--------AIAAMCHNRGIGVLNTLPWRLKKEMAYFSRITSQA----AEGKSNAVVMGRN
TWDSIPPKYKPLPGRVNVVVSRT-LEKVPDGHHVARSFSDALSLLQPLVDSG---KVDKT
FVVGGAQLYREALADPRCTRVYLTEIDADFECDVFFPE-LEPGQFRL------------V
QEEGVPQEEQTEGGLTYRFNVYQR--
>UniRef100_UPI0
-----------ALRNGGGIGVNNCLPWRIPGDMTFFQKVTTWLGRGSATSPLNVVIMGRK
TWDSIPARFRPLKGRLNIVLSRQSRLRDDSPAYSFPTLESALAYLQSI-------PHSAI
FIIGGAQLYANCITHHQCERILLTAVPNPIECDAFFPEIP-----SDLFRLASGREFANV
VGQEYPDGIRAENGYGYEFQMWVR--
>UniRef100_A0A2
-IPQRTYQVVVAATRDMGIGKDGKLPWRLPSDLKFFKEITLT---TSNPEKKNAVVMGRK
TWESIPLQYRPLPGRLNVVLTRSTSFNVTANVVTCGSIPSALELLAES---PYSFSIDKV
FVIGGGQILRETMNGPGCDAIHMTEIETNIECDTFIPR-------------VDLSLFRPW
CSSL----PLVENNIQYSFVTYVR--
>UniRef100_UPI0
-----PLTLILAATPNLGIGKAGQLPWPLKQEMGYFARVTKRVPAVPSSQRINAVIMGRK
TWDSIPLKFRPLKGRMNFVVTRDVALRKGGGLIIVSSIQAAVEALDGEEVERRDVSVERA
FVIGGGSVYKAALELPQTRRVLLTKIEREYECDTFFPVDLDGEEGKEGWVKRSRKDLQDF
VGEEVAEGGLEEQGVRFEFWMYE---
>UniRef100_A0A0
----MRMNAIVAVDRNWGIGKDGDLLWHIPEDLKHFKELTMG----------HTVIMGRK
TLESFP-GGRPLPGRRNIVLTRDPDFSP-EGVEVVHSLEEALALAADY--------DDDV
FVIGGASVYRQLLP--YCDEAYVTKVDAEPEADTFFPN-L--------------DEDPDW
ELVEESR-PEEEEGVSFRFVTYRR--
>UniRef100_A0A0
-DPQRTYQVVVAATRDMGIGKDGKLPWKLPSDLKFFKDIT---LTTSDPGKKNAVIMGRK
TWESIPLKNRPLPGRLNVVLTRSGSFDIATAVVICGSMTSALELLAA---SPYCLSIEKV
FVIGGGQILREALNAPACDAIHITEIETSIECDTFIPIDF--------------------
--------------------------
>UniRef100_A0A1
-----PFNMIVAATPTGGIGYRGNIPWRLPRDMDYFMRITSGVLPYESKGDTNVVIMGRK
TWESIPKKFRPLQDRINVVLTSRESLQHESPVHFCPSFTEALDHIANM-----PSRVGHV
FVIGGSQLYQEALAHPQCKRVFLTRVEASWDCDTFIPT-----IPSDSFKELIPKAIEKM
LGPNVSLSEQEEGKFGYKFQVYERV-
>UniRef100_A0A7
----RSLNSIVAVSQNMGIGKDGRLPWPPRNEYKYFQRMTSTSR---VEGKQNALIMGKK
TWFSIPEKNRPLKDRINIVLSREL-KETPKGHYLSKSLDDALALLD---SPELKSKVDMV
WIVGGTSVYKAAMEKPIHHRLFVTRILKEFESDTFFPIDHK-----------DYKLLTEY
P--GVPADIQEENGIQYKFEVYEK--
>UniRef100_A0A0
----MTATIIVAATQSMGMSYKTRMPWKLKRENGYFESTTTRS---TVPETMNAVIMGYN
TWDKTPTK--RYPGRINVVITRNKVRDLRKELHVATSLEGAMELLSETYRGSSLPALGRV
FIIGGAGLCREALRMPWVDRLLLTRVGADFNADTFFPLDIDG-RGNAEWARQSDQAFQDW
VGPDAPDGMQIEDGIEWEAYMFTR--
>UniRef100_A0A0
---SMRLSLIWAMTENRVIGRDGGLPWRLPDEMAYFRRTTLGH----------PVIMGRK
TFESMGR---PLPGRLNIVLTRQPDYDV-PGVTVVHSLDEALALAQ-------VKGDDEV
FVIGGAQIYAEAL--PRADRLYLTLIDAEIDGDTFFP-EFDPSQWRL-------------
--------------------------
>UniRef100_A0A0
--PKRSYQVVVAATRDMGIGKDGKLPWKLPSDLKFFKELTSTTS---DPRKKNAVLMGRK
TWESIPLQFRPLPGRLNVVLTRSGRVGIKTDVVLCGSRASALELLASS---PYCSSIEKV
FVIGGGQILREALNAPDCDAIHITEIETHIDCDTFIPIDLS-------------------
--------------------------
>UniRef100_A0A0
----RNYQVVVAATREMGIGKDGKLPWRLPSDLKFFKELTV---TTSDPEKKNAVVMGRK
TWESIPLEFRPLPGRLNVVLTRSGSSDITTGVVICGSIPSALELLAEVP---YCFSIEKV
FVIGGGQIFREALNAPGCDAIHITEIETSIECDTFIPIDL--------------------
--------------------------
>UniRef100_A0A0
-----PLTLIVATTAKNGIGKNGTLPWPLKKEMAYFARITKRLLAETSSEAQNVVVMGRK
TWESIPPKFRPLPQRTNVVISRSEKLEAGEDVIVGDSISSALSSLVSKVKEGQAAPLGRV
FVIGGAAIYKQALDMEQAKSILLTRVEGEWDCDTDFPVDVEADQ---AWSRKQKSELDGF
VGEDVEEKLDEEQKVGYEFRLYER--
>UniRef100_A0A3
----RTLNGIVAVCPNLGIGKDGKLPWRLSNEFAHFRKMTATPSV---AGRQNVVIMGRK
TWFSIPEKNRPLKGRINIVLSREYKAPPAGAHFVAADFASALTLV----DSELAEQADQV
WVIGGSSIYKEMFE-PAPRRLIVTRIQKQFECDTFFPEIRPEQFRL----------LPEF
PG--VSQELQEENGVSYKFEVY----
>UniRef100_UPI0
----------AACKASRGIGFRGDLPWGLPNEMKHFARVTTE---TKEAGKLNSVVMGRK
TWESIPDKRRPLPNRVNIIVSATQPSDQANGVFVVRSLEEALEV-------SRKENVERV
MVIGGAQLYQDALKHPDLSTVYLTDINTDFECDTFLEIDERQFQEED------------S
IDPAFPRDIQEENGIQYRYRV-----
>UniRef100_A0A0
MDSMMKISIIAAVDKNGIIGKNGKLPWRLPSDLKRFRTLTMGH----------TVIMGRK
TYESILDRLHPLPGRRNIVVTRQINYRLASGCEVVSSLEEALKLAEND---------DEV
FIIGGAEIYRQAL--PLADRIYLTRVDGEFDGDTFFPR----------------------
--------------------------
>UniRef100_A0A0
-----PLTLIVAASPNHGIGQKGALPWRLKREMAYFKQVTSHCGKGSDISRSNFVIMGRN
TWESIPPKFRPLPGRVNVVISRSADSSLFIDSHLFPSLDEALIYYN--QESGQQKSSPRI
FVIGGAQLYNEFLRN--------------PDCGYVFFTNVQVPQEK--------------
--------------------------
>UniRef100_A0A0
----RVLNGIVAVCPDLGIGKNGNLPWRLSNEFAHFRKMTSTP---SVEGKQNVVIMGRK
TWFSIPEKNRPLNDRINIVLSRECKAPPAGAHYLAADFSSALRLV----DTELAEQADQV
WVIGGSSLYKELMESPGTRRLFVTRILKQFDCDTFLPEISPDK----------YRLLPEF
PG--VPKELQEENGIQYRFEVYE---
>UniRef100_A0A4
------IIAIVASTLAIGRSLKNDMPWRIKSEMSYFHRVTRRVPPVPPNKYSNAVIMGRK
TWDSLPPKHRPLPGRINVVVSRTASSTPTSGELWVRDIEEGVRLLKQKFPGEPVVALDKI
FIIGGSQIYRLAMELPKTSCILHSTILSEEGVDVFFPID------ENQWTKGDVDRLIEV
TGEEKVEGIQEEEDVKFEFGIWERS-
>UniRef100_G0SZ
----LSLTLIVAATPSHGIGRNSTLPWRLSKEMAYFARMTKGE----GQELANAVIMGRK
SWEGIPSKFRPLPGRVNVVVSRQQGFDLGSAPHLASSLPSAVDILRSAN-----SSLNRA
FLIGGAQLYNATLEEATVDRVLLTRLFTEPDCDTFL-RDFEADDGRRVWRQASHDELRQW
AGWDVPEGKQTEQDVEYEYQMWVRN-
>UniRef100_A0A1
--------CIVAVCENRGIGIKGDLPWKLKQESKYFSRTTKK---VDDAGRRNAVIMGRK
TYFGVPESKRPLPDRYNIVLTRNASSAFPPDVLVCGSLQEALVKLDT---TNYGKDIENI
WVVGGNSVYKEAMESNRCHRVYLTEIKKQFECDAFFPE-MPKSFVH------------VD
NDPDIPNDVQEENGIQYMYKIYE---
>UniRef100_A0A7
----KNFSVVVACCDQLGIGHGGSLPWQLKEDMQFFRKLTTK----CANGKQNAVIMGRK
TYFSIPEKFRPLKNRVNIVLSRASTLDIPESVYHAKDFNSALDLLGS---DSLKESLDRV
FVIGGSAIYQEAFQSQHLYRVYLTRIYKSFQCDVFLPKTSLPSF------KR-------V
QVDGIPYGLQQDSGTEFEFQVYQR--
>UniRef100_A0A0
-----DINIIVAVDTNVGISKDGKIPWKICEDLKYFNNVTSMVN---NKKKQNAVIMGRK
TWESIPEKLRPLSNRINIILSNTIKKENNENVYVCNNLEDAHELLNDENYT----KIETV
FIIGGSQVYAEAIEMPLVKCIYFTRINADYECDVFFPKID--------------------
--------------------------
>UniRef100_A0A8
------LNLIVATASNMGIGFQGTIPWRLKKDMSLFAKLTK---WTDDSNKQNAVVMGRK
TWESIPQKNRPLSNRLNIVLSSAQQIE---NALTCKSLESALQLLQ-IP--PYLDQIENI
WIIGGASVYREAMEHSSCHRIYVTHILKDFECDVFMPSDP--AKFCL------------V
RDCKVPEGTEEENGTSFNV-------
>UniRef100_A0A8
------LYVIAAVCEDLGIGMNGNLPWNLKTEMAFFTRMTSK---TSNEKKKNVVLMGRK
TWDSIPPKYKPLRNRINVVLTRQS-LNFGSGTIPCKNISDALDVISRP---PLCEEVEKI
WVIGGSSVYKEVLELPNFYRLYLTRIKKRFDCDTFFPEL---ST-----------DLVPV
KDPNVPDGIQEENGIRFEYTVYER--
>UniRef100_A0A0
---PKPIGLIVACAENRVIGRDGRLPWDIPEDMKFFRETTAG----------RPVVMGRR
TWESWP--RRPLPGRRPVVITRDPDFEAPGA-RVATSVPEALALAQT--------LPGEI
WVCGGQRIYAETLPLAD--RLVLTLVHAEVPGDTFFPE-WR----HLPWRETERRE----
---------SSDAGTRYTFSTLER--
>UniRef100_A0A3
----RSLNSIVAVSQNMGIGKDGDLPWPLRNEYKYFQRMTST---SSVEGKQNLVIMGRK
TWFSIPEKNRPLKDRINIVLSRE-LKEPPQGAFLAKSLDDALALIEQ---PELKNKVDMV
WIVGGSSVYKEAMEKPGHHRLFVTRIMQEFESDTFFPIDLEK------------------
--------------------------
>UniRef100_A0A0
---PKPIYVIVATSLNMGIGHQGKLPWPIKADMAFFRKVTSHVEPSPDTRTLNAVVMGRK
TWESIPPKFRPLAGRLNVIITRSKSSELGRRILESSSLPSTLSLLSSPSTPTASISIHKI
FCIGGAEIYRQVLSLSSDVRILQTQVRKDFECDTFFPDLLPAPPSIAKWKPVSQERLQEW
IGDEVPQ-------------------
>UniRef100_A0A0
----PSLTLIVATTTRLGIGLNGTLPWRIKTDMSFFARVTSR---PPSQGTTNAIIMGRK
TYDSVPASLRPLAKRINVVITRDTSTELGNDAIVTPSLGAALEQLDSVYGAQGT--LGKI
FVIGGAEIYNATLNMGRPVRVVMTNVVASFECDTFFPLDGL--HEKNGWRAVSPGEVTEW
VGEEVDGE------------------
>UniRef100_A0A0
-----RISLIVAVAKNRVIGRNNALPWHIPEDLKRFKELTTG----------HPVVMGRK
TFESIVALGRPLPNRTNIVVSRQTPYTVPGAIVVGFSLDEAIALAKAADAG-----SDEV
FVIGGAQIYAQAL--PQADRLYLTRVDLEPGGDAFFPEGWLD-----EFTEVDRRD----
--------LGTDSGLKVTFVTLER--
>UniRef100_A0A6
-----TLNLVVAACNSRGIGKNGQLPWRIRKDMDFFKKITME---TKDPDKKNVVIMGRK
TWFSIPEKFRPLPKRINIVLSR-EMKEAPPGVYIARSFDEAITMVNK----DLSDKVESI
YIIGGSSIYKAAMDSDYNIRIFLTKILADYDCDTFLPQ-FD---------ENLYKIIENY
EG--VPTGTQTEKDIDFIFEVYE---
>UniRef100_A0A1
---------AAALGDTHGIGYQQDLPWSIPGDWEWFQRITTKLITTSDSDWHNIVIMGRL
SWESIPMQQRPHHNRYNIVVSTQKTYNVHEHATVVNSIQDAMTLALQLKK-----TQGRI
FVLGGEQIYRQLIDPHQCTHILLTHIHDKIECDTFFPS-----IDPARFRTASHQELQHF
VEETVPAGLQHHEPFHYEFRLYVR--
>UniRef100_A0A0
-----MLSIIVAQARNGVIGRDGDLPWHLSADLQRFKATTMGH----------AIIMGRK
TFESIG---RALPGRTSIVLTRQPDYQVPEGVLVAHSLDEALAAAND----DD----DEA
FVIGGGEIYRQAL--PRADRLYVTRVHAAFEGDTYFPE-WDWSQ----------------
--------------------------
>UniRef100_A0A0
------------------------------------------------MGKQNALIMGRK
TWFSIPEQNRPLKNRINVVLSRQL-KETPQGAHYASDFDSALHLLDT---PELAGKVDMV
WIIGGSSVYKEAMEHPGQRRLFVTRILQQFDCDTFFPE-INP----AIYRL-----LPGF
--PGVPEGIQEENGIQYKYEVY----
>UniRef100_A0A0
-----MISLIVAIDENGGIGKAGGLPWRLPEDLKRFKRLTMG----------HAVIMGRK
TFESIG---RPLPGRTNIVLTRDADWAAD-GVFVVHSLEAALA--A------AKEGDGEL
FVIGGGEVYAEAMPLA--DRLYLTRVHASFDADTFFP-EFDWTAWLVTS-----------
--------------------------
>UniRef100_A0A1
------IKAIWAQDDNGGIGKNGKLPWHNSEDLKWFKKNTLN----------SVVIMGRK
TWDSLPP--KPLPNRRNIVITSKEYKYPGADVYIYGSIEKCIKKLNK-------YNNKDI
FIIGGPSIYKQFF--DIIDEFHLTRIYGNFNCDTFFPIDIKEKFKKIEKIELDETCFTIW
KKKNGKLKDINPR-------------
>UniRef100_A0A7
-------HVVVAATREMGIGKDGKLPWNLPSDLRFFKELTTT---TSGDGKRNAVIMGRR
TWESIPQKYRPLPGRLNVVLTRAGKLEAASFEVICNDLSSALKLLAE---PPHYPSIEKV
FVIGGGQILKEALNDPGCEAIHLTDIEANIECDTFIP-----------------------
--------------------------
>UniRef100_A0A1
-----KISLIVAMAENRVIGKDNQLPWHLPADLAHFKETTMG----------KPVIMGRK
TYESIG---RPLPGRRNIVITRQPDFQA-EGVEVVHSLDAALALCGD---------EPEV
FIVGGAEIYKQAMPHT--------------------------------------------
--------------------------
>UniRef100_A0A2
----RSYQVVVAATRDMGIGKDGKLPWRLPSDLKFFKEIT---LATSDPGKQNAILMGRK
TWESIPIKYRPLPGRLNVVLTRSFEIEDEENVITCGSISSALELLAEA---PYCFSIDKV
FVIGGGQILRETLNGPGCDAIHVTEIETSVECDTFIPIDFSKFQ--------------PW
YSSP----PLVENGIRYSFVTY----
>UniRef100_A0A0
-----KLNILVAYTEKRVIGNKGKLPWPLKTDFKFMKYLTT--------KNNVALIMGRK
TYESI---GRPLPKRTNIVLSSMPIEGSNYGVYYVKSLDEAISFCREK--------NLIP
IIFGGEEIYREALKYP--CKLFLTEIEDEDEGDAFFPEYLI--RSKLTITEEVLKILKEE
KKWETKNGEFIENGIKYSFYV-----
>UniRef100_A0A0
-----MISLIVAVDRNGVIGKNGKMPWHIPEDLKYFKKTTMGQP----------VIMGRK
TWESLG---KPLPGRKNYVLTRKEDYEC-PGVTVVYSLKAGINMNAAQ------DPKKDS
FIMGGAQVFNE-------------------------------------------------
--------------------------
>UniRef100_A0A2
-----ELTLIVAATRNMGIGAHGTMPWTLRKEMQYFARVTTRLPPQAPAGAVNAVIMGRK
TWDSIPLKFRPLKDRLNIVITRSAPLPTASSSASAPSTASAAASSSSQYAQAHAALLGRV
FVMGGAQIYDAALRLPAARRVLLTAIERDFDCDTFFPLRLVAGDAAKGWAQRSRAELRAW
TGEEALQGPQEEAGTKYEFQMWEK--
>UniRef100_A0A0
HWPQRNYQVVVAATEDMGIGKDGGLPWKLPGDLKFFKEMT---MQTSDPKKKNAVIMGRK
TWESIPVKNRPLPGRLNVILTRSGSFDVATNVVICGSFDSALELLAEH---PYCLSIEKV
FVIGGGQILRWLSHKP--------------------------------------------
--------------------------
>UniRef100_A0A0
----------------GAIGFEGGMPWHLPEDMKRFKELTVS----------HPVIMGRK
TWESLGPKYRPLPNRDNIVVSHDPMYRAP-GATVVDSLDDALDLARQEAIPDDGLDRSEI
WVIGGAQLFREALPF--ADKAYVTDIDAHVDADTYAPD----------------------
--------------------------
>UniRef100_A0A1
------MNLIVNVDRNWGIGKEGDLLFHLKSDLKFFKAQTMG----------KTVVMGRK
TLESLPG-GKPLPGRRNIVLSRDPDLQAE-GAVVVHSVEEVLAAVSRL-P------PDDV
FIIGGENIYKMFLPY--CRRAYITKVHAAFEADAFFP-----------------------
--------------------------
>UniRef100_A0A2
----RSYQVVVAATRDMGIGKDGKLPWRLPSDLKFFKEITL---ATSDPGKQNAILMGRK
TWESIPIKYRPLPGRLNVVLTRSFEIEDEENVITCGSISSALELLAEA---PYCFSIDKV
FVIGGGQILRETLNGPGCDAIHVTEIETSVECDTFIPIDFSKFQ----------------
--------------------------
>UniRef100_A0A8
---------------NRGIGYKNQLPWRFKKEMAYFSQITSR---TKDPEKMNAVIMGRK
TFESIPKKFFPLPKRINIVLSRT-MKEAPEGSYLAQNLKEAIDLTSVD---HLKEKVEKL
FIIGGYTAYQEAIESDYPCRIYLTKIQSDFECDTFFPE----------------------
--------------------------
>UniRef100_A0A2
------FYVMAAMCHNRGIGYKNHLPWSLSKDYKYYSALTSRTT---EPGKKCVNIKGRL
TWQSTCDAERARPNVINIVISRTPSLSCPPDVHKVPSLDDAVCLASDLTNRD---QVESV
WVMGGQAIYKEAIEHPQCSRIYLTHIYAEFEADTFFP-EFEDRFF-----EDT-------
-SHDLYNTVQEENGIQYKFKIYKK--
>UniRef100_A0A1
-----MLSLIVASTHKGGIGKDGTLPWKLPEDMAHFKRVTTAVSV---DGKQNAVIMGRK
TWESIPERFRPLPGRLNIVLTSALQSNYPEGVLVFRRIAEAMLFGRSSV--------GEV
FVIGGQQIYEEALNAPGCDAIHLTRIAKSIDCDTFFP-----------------------
--------------------------
>UniRef100_A0A2
------MNMIVAMDTENGIGKNNSLPWRIRQDMQYFQSVT---KKVSDPAKRNAVLMGRK
CWESIPESRRPLPNRINIVLSRQMPEQNSDNFLVVNSFESAIKILSEA-P--FVDSIETI
WNIGGAEIYDLALRHNLMDEIHITRIHKNFEADVHFKVDWNKFKK-----------IIDF
EASSENSELFEENGLQFEINKWKI--
>UniRef100_A0A8
-DPQRTYQVVVAATRDMGIGKDGNLPWKLPSDLKFFKEVTM---TTSDPSKRNAVIMGRK
TWESIPPQNRPLPGRLNVVLTRSGSFDIATNILMCGSLNSALELLAAT---PYCLSIERV
FVIGGGQVLREALNAPGCEAIHLTDIETSFQCDTFIPVDC--------------------
--------------------------
>UniRef100_A0A8
---QNPVNVIAAVLPNMGIGWKGGLPWHSKSEMKHFTRLTSA----AAEGKQNAVVMGRK
TWESIPEKFRPLRNRINVVLSRTLHLPLGA-HYLATDFSNALAQLSE---SELCCRIDHI
WIIGGSSIYKEALLHPHCWRIFIPRIMHDFEADSFFPHIN-SK---------RFSLCQSY
P--GIPEEIQEENGVQYKFEVY----
>UniRef100_A0A3
-DPQRTYQVVVAATRDMGIGKDGKLPWRLPSDLKFFKDITM---TTSDPSKKNAVIMGRK
TWESIPPEHRPLPGRLNVVLTRSGSFDIATAVVMCGSMNSALELLAA---SPYCLSIEKV
FVIGGGQVLREALNAPGCDAIHITDIETNIECDTFIPA-------------IDSSVFQPW
YSSF-P---LVENNIRYSFTTYVR--
>UniRef100_A0A8
-----TLKLVVAACNNWGIGKDGQLPWRLKKDMEFFKKTT---MQTQDPDKKNVVVMGRK
TWFSIPEKFRPLANRVNIILTN-TMSNPPTGAYLAKSLNEAVAMVTGN--GVLADKVEGV
FIIGGSSVYEAAMESDLPCRIYLTRVLADFDCDTFLPKDQT----T--FTKIN-------
DCDGVPKEQMTENGIDFVFEVY----
>UniRef100_UPI0
----RVLNCIVAVCPDLGIGKNGTLPWHLSKEFKHFQKMTMT-PSAEVTGKKNVVIMGRN
TWYSIPVQNRPLKNRINVVLSRELKAPPEGAHYLASDLSSALHLLD---EPELKAQADQV
WIIGGSSLYKEVMESSGLRRLFVTRIQKQFDCDTFIP-----------------------
--------------------------
>UniRef100_A0A0
---------------NRGIGKNQTLPWSLPGDMKYFKRLTCQ---TSDPQKQNAVIMGRK
TWESIPPKFRPLSNRLNVVLTRDAHYQAAADVVIANDLAAALEQCD-------RSDIEKI
FVIGGASIYEQALQGRHVDRIFLTQIDAQYDCDTFFPV----------------------
--------------------------
>UniRef100_X6MW
----RNFSIIVAATFSWGIGSKGELPWKIAKELQYFKKTTTT---TTNDKKKNAVIMGRK
TWESIPPKSRPLKDRLNVVLTKSDSLKNYEGVLVCGSLDEALEKLSS---PPYNEEIEQV
FVIGGGQIYTVSFLHEKLEHIYLTKIFKDIGCDTFLD-HFRNHQWNEEWEEKECSVL---
--------------------------
>UniRef100_A0A8
------LYVIAAACENMGIGYKNDLPWRLRNEMAYFNRMTRTTV-DPGSGKINAVLMGRR
TWESVPTKFRPLPGRLNVVLSTNESLGIGENVLLCSKWNDVVEKLGELGELKESKEVDKV
WVVGGSGIYKMAIESPLCYRIYLTRVLKSFDCDTFFP-EFDKS------------QFKMI
VDPDVPVDEQEENGIRYKFEVYE---
>UniRef100_A0A5
-PPVTSLTLIVAALSNGGVGRNGELPWRIAGDMRYFQRVTTWMDASQGSAPLNVVIMGRK
TWESIPRAFRPLTHRMNIVLSRSDEVQAEVPTYGFSSLELALNNLQ-------NLPHSSV
FIIGGAQLYSSTMTHPLCTQILLTTLDHHIECDAFFPRIPTE-----KFRRTSWNELADL
LGPECPHGGLEEKGFRYEFQLWK---
>UniRef100_A0A0
------LSLIAAMDENGAIGKGNDLPWHLPADLKHFKEITEG----------HTVVMGRK
TFESIGR--KPLPNRVNIVITRDQDWKFP-GCKVYHSIDEALELAKED-------TDEEA
FIIGGAEIYKQTLPLA--DRLYLTRI----------------------------------
--------------------------
>UniRef100_A0A8
---VRSLNSIVAVSQNMGIGKDGRLPWPLRNEYKYFQRMTST---SRVEGKQNALIMGKK
TWFSIPEKNRPLKDRINIVLSREL-KETPKGAYLSKSLDDALALLD---SPELKSKVDMV
WIVGGTSVYKAAMEKPIHHRLFVTRILKEFESDTFFPEID----------RKDYKLLTEY
PG--VPADIQEENGIQYKFEVYEK--
>UniRef100_UPI0
----RVLNCIVAVCPDMGIGRNGNLPWHLSNEFKHFQKMTMT---PAVEGKKNVVIMGRK
TWFSIPAQNRPLKNRINIVLSRELKTPPEGAHYLASDFSSALQML---ENPELKAQADQV
WIIGGSSLYKEAMESSERRRLFVTRILKQFDCDTFIPID---------------------
--------------------------
>UniRef100_A0A3
-----QLTLVVAATLTNGIGAKGSLPWRLPREMAYFAKVTREG-GPRSSG-PNAVIMGRK
TWESIKPQYRPLKGRLNVVISSSSVDDLAPASEHP-------TLLASLEASVAGVEASNA
FIIGGASIYTQALEHPATTRILLTRILEPEECDVFFP-----------------------
--------------------------
>UniRef100_A0A0
---MQKITLIAAYAQNRCIGINNTMPWHLPEDFAFFKQYTLGK----------PVIMGRK
TWESLPR--KPLPGRRNIVITRQADYQ-AEGAEVVGSLQAALALCAD---------AEEI
IIMGGAQIYAQALPL--ATDLRLTEVDLDVDGDAFFPE-FS----PDEWQEVSRE-----
-------SHVSANGIAYDFVHYQR--
>UniRef100_A0A0
-DPQRSYQVVVAATRDMGIGKDGKLPWRLPSDLKFFKELT---LSTSDPGKKNAVIMGRK
TWESIPLKYRPLPGRLNVVLTRSGNFGIDNAVVCCGSIPSALELLAES---PYSQSIEKV
FVIGGGQILREALNAPQCDAIHITEIETSIECDTFIPIDFSL------------------
--------------------------
>UniRef100_A0A2
--SPRNYRVVVAATREMGIGKDGKLPWRLPSDLKFFKELT---VTTSDPEKKNAVVMGRK
TWESIPLEYRPLPGRLNVVLTRSQSSDITTGVVICGSIPSALELLAE---SPYCFSIEKV
FVIGGGQIFRETLNAPGCEAIHITEIGTSIECDTFIPIDSSC--------------FQLW
YSSK----PLEENNIRFSFATYVR--
>UniRef100_A0A0
------VSLVAAVARNGVIGKDGGMPWHLPEDLAHFKRTTMGH----------PVIMGRK
TWESLPEKFRPLPGRRNIVVTRDDDW-AAPGAEVANSLEEALALARDN-------GEHEV
YVIGGAEIYEQALD----------------------------------------------
--------------------------
>UniRef100_A0A0
-------GMIWAQARDAAIGARGGMPWHLPEDLAHFRRVTTGH----------PVIMGRV
TWDSLPPRFRPLPGRRNIVVTRQEGWGAGTGVVVVPSVEEALALAAEES------GSGQV
WVMGGAQVYAATLPLA--DRCVVTEIDLEVDGDAFAPAL----GPDGDWELPDEP-GDGW
QT--------SANGVRFRFLTYER--
>UniRef100_A0A0
---SKSLTLILAATPSLGIGKSGGLPWQLKQEMGYFARVTKRTWEGDAATRMNAVVMGRK
TWDSIPERFRPLAGRVNVVVTRDTNKTLGNGEEVASSVSDALQQL---QSDKVGIEVDKI
MVIGGASIYEQALKRKEAKHVLLTKIQREYECDTFFSEDLDG----TNWKKASPEELKEF
TGEAFEHGTVEEKDVRFEFCLYNR--
>UniRef100_A0A1
--IQRSFQIVIAATRTMGIGKDGRLPWKLPSDLKFFKEVT---LTTSDPAKKNAVIMGRK
TWESVPPENRPLPGRLNVVLTRSGSFDIATAVVICGSMNSALELLAA---SPYCLSIEKV
FVIGGGQLFREALNAPGCDAIHLTDIEAHIECDTFIPIDM--------------------
--------------------------
>UniRef100_A0A1
------MNLIVAACSNFGIGKNNKLPWKLPKEMQYFERMTTR---TEDPDKKNIVLMGRK
NWESIPPRYRPLKDRINVILSRTDQKELPDGVYVFRNLSDFYEYLI--NDQYLKDTVETV
WNIGGKDIYELGLDSSYFNELYLTRVEGNFDCDVHFPE----------------------
--------------------------
>UniRef100_A0A9
----RSFSIVVAADLANGIGLKGVLPWRLRKDMAFFAKITSKVTVHQQTLTVNACIMGRR
TWESIPTKFRPLSSRLNIIVSRNPYLDDKPLVALAPSLEAALDLASTTITTTSKVNVHRI
FLIGGAQLYEEGLRSIDCSHIFMTRIQSTVECDTFLP-DIKESEYKLLPGPESHTFLEKY
LQEPVEGGIIEEGAFKYEYTVYNR--
>UniRef100_A0A1
-----SATSIVARSYPHVIGCENQLPWHLRTDLKFFRKRTEG----------HAIIMGRK
TFESIG---RPLPNRTNIVLSRSP-LEDSENLKWARDPETALLL-ADFYSIIN--GKKEF
FVIGGEQIYKLFE--KYINKVYLTEVFCPINGDAKFDFDFDRR-----------------
--------------------------
>UniRef100_A0A0
--------------KNRGIGKDGKLPWRLKSEMKYFSRITTDV---KHEGKQNAVIMGRK
TWESIPTKYRPMAGRLNVILSKT-MSEAPDNVLLYPDLATALDALSQAPYVE---SIESL
FIVGGHGVYKEAMFSDNLHRIYPTEVHIDVECDVFYRIS---------------------
--------------------------
>UniRef100_UPI0
---KKLLTIVVALDDCNGIGRNNTIPWHIKNDLKFFRHVTSK---TNDSNKQNAVIIGRK
TYETFPK---PLPNRLNIVVSSNRALPNYPNVTCVETFNDAIKYA------NEDSNIENV
FIIGGVLIYEEAMKTNLVKRIYLTRVKGDFQCTAVWS-SFDVSNFKRI--EPIPDEYQQF
FEDSDENQDENDNTPSYHLEIYERDI
>UniRef100_A0A1
----KPFSVVVAMTASRAIGQQGQLPWRLPKEMAAFRNLTRTT---VDPAKTNALIMGRV
TFDSLPR-RRPLPGRLHVVLTRRPPTDYPEGVLTASSLDEALALVAH---------AEKV
FVIGGAQVYSDAVAHPACAGVWLTQIHSPPDADAFFPP----------------------
--------------------------
>UniRef100_A0A1
------VNIIVAVSENYGIGKGGELPWKLREEMKHFARMTKR---VHSPDKQNMVLMGRK
TWESIPHKFRPLPGRLNGVLSSQIQQDSCDKVIFYQNFEDALKAA-----NNQSSEVEAV
WIIGGHSLYKMALQSEHLHRIYLTKILKEFECDVFFPT----------------------
--------------------------
>UniRef100_A0A0
----SELTIIVAAGENNAIGKDNDLIWHLSDDLKRFKSLTSGH----------HIIMGRK
TFESFP---KPLPNRTHIVITRQKNYKAPDGVIVVNSLEDALDAAKN---------DSQP
FIIGGGEIYKQAMPYA--DKIELTRVHESFEADTFFP-----------------------
--------------------------
>UniRef100_UPI0
-------FVIAAACKNNGIGNNNKLPWRLKKEMEYFNRMTTT---SPDTAHKNIVIMGRK
TWSSIPPKYRPLHDRTNVVLSRTTIEDRESVDHIFSSLPDALEGVSQLRNKG------QV
WVVGGQSIYEEALRLPQCKRIYLTRIDKEYKCDTFFPEI-------------DESTYKLT
DDPEVPKEEQEEDGIKYKMY------
>UniRef100_A0A0
------FYLIVAVSKNVGIGLKGGLPWELKSELRYFSEIT----RVFDSTKRNVVTKGRK
TYFGIPLSNRPLRSRINIVLSTT-LTKEGEEVLLQPNLEAAVKFLED--NNTLKSSIENI
WVIGGSSVYK--------------------------------------------------
--------------------------
>UniRef100_A0A6
-----MLALIVAVAKNGVIGKDNQLIWHLPDDLKFFKELTTG----------HVIIMGRK
TFESLG---FLLPNREHWVITRNPDFNAPEGVKVFHSPEAAAEAA-------N--DLDEA
YVIGGAQIYEAFLP--YVDEMYITEVDHEFEGDAFFPEIDES----------------AF
TEVSREEGQDEKNDYPYRFVTYER--
>UniRef100_A0A1
---RKTYQVVVAATKDMGIGKDGKLPWKLPSDLKFFKDLT---LTTTDSGKKNAVIMGRK
TWESIPLEHRPLPGRLNVVLTRSGSFDIATNVVICGSMGSALELLAA---SPYCLSIEKV
FVIGGGQILRESLNAPGCDAIHITEIETDFDCDTFIPA----------------------
--------------------------
>UniRef100_A0A0
-----PLNLIVCATKANGIGQAGRLPWRLKEDMKFFKHLTT----LAPSPLKNVVIMGRK
TWQSIPHKFRPLANRINIVVSRQTLLDIDPDSYLVNSIESACELIQQMETSTGRQVIHRV
FVIGGAELYKTVLKSQRPANILMTRILSEKSIDTFFPE----------------------
--------------------------
>UniRef100_A0A5
-----MISLIAAMSRNRVIGKNGRLPWHIPEDWDYFLKVTKG----------GKMIMGRK
CYDS---PGRHASERGNIVLTRQPDYEFPHA-EVAHSLEEALELARDD--------GKEV
FICGGEEIYREAL--PLADRLYLTLVDAEFEGDAFFPP----------------------
--------------------------
>UniRef100_A0A2
------MTVIAAATMTNGLGVAGGLPWKLKGEMAYFRKATSTTSTARGQEQRNAVIMGRK
TWESIPTKFRPLKDRVNIVVSRSQEADLGISAWLFRSIEEAVRYLRTRASSEAGPQVDRV
FVIGGAQLYADSMADGRLDRLLITRILRPPECDAFLPE-FR-------------------
--------------------------
>UniRef100_A0A0
-----MIIGIVAVDRNGAIGKDGKLPWHYSADLKFFKETTTG----------NAVVMGRK
TWLSLG---KPLPNRLNIVLSRSSEIEPQESVLLLRSKESVLSLAKYL-------KC-DL
FVIGGAQVYESFLDH--IEKWIVTEVPLTVEADTFMPEDFLDG-----------------
--------------------------
>UniRef100_A0A0
-----GFQIVVAATQKMGIGKQGQLPWKLPTDMKFFKTVTSST---SASSKKNAVIMGRV
TWESIPEKFRPLPGRLNVILTRSGIKSTPEGVVVSESLEAAMALLES---PPYSSEVETV
FVIGGGQVYKEALASPLCKVIHLTEVETDVDCDTYMPAV-------------DSDIFRIW
AASI-P---VMENGLRFSFVTYVR--
>UniRef100_A0A0
----------------------------------------------------KPIIMGRK
TFESIG---RPLPGRTNIVVTRDPGYRA-EGATVAHSLEEALALA-------RGDGADEV
FVIGGAQIYEQALP--LADRLYLTEVHAEYEGDTFFPA-LDE----AQWREVSRED---H
-----P--ADEKNEYPFSFVVYER--
>UniRef100_A0A8
------ISAIAAIDENRGIAINGGLPWNIPEDLKYFKEKT----------KRHPVIMGRK
TYETFN---KPLPNRTNIVLTRDTDF-QAPGCVVIHSLEEAIKWAK-------MSETEEI
FIIGGAQIYTQALPY--CDELYLTHVEGNFDGDIFFPE-YED----------DFGKV---
----TKEEKQQENGFRFKFVEIER--
>UniRef100_A0A0
-------NMIAAMCNNRGIGYKNKLPWNLKKEMAYFDEISSK---TENSEKMNSVIMGRK
TYESIPKKYFPLRNRFNIILSRNLSC-APPGCFLARNLDQAIDMI---RNGPLKDKAEQI
FIIGGTLVYKELLESKYPCRIYLTKIKADFNCDTFFPE-FSE--EI---------FPEVF
GLPNVPREEQDENGIKWTYH------
>UniRef100_A0A0
----RSYEVVVAATHDMGIGKDGKLPWSLPSDLKFFKELT---LSTSNPGKKNAVIMGRK
TWESIPLRYRPLPGRLNVVLTRSGSFDITANVVICGSIPSALELLAEAP---YSFSIERV
FVIGGGQILRETINAPGCDAIHITEIETSIECDTFIPA-------------IDSSLFHLW
YSSL-P---LVENNIRYSFVTYVR--
>UniRef100_A0A8
--------VVVAATRDMGIGKGGKLPWRLPSDLKFFKEITSGT---TDPVKQNAVLMGRK
TWESIPVRYRPLPGRLNVVLTRSFEIKNEANVVTCGSISSALEMLAKA---PYCFSIDKV
FVIGGGQILRETLNGPRCDAIHVTRIETSVECDTFIPIDFSMFQ----------------
--------------------------
>UniRef100_UPI0
-----ALILLAAIGHRRVIGRDNQLPWHLPEDLKHFKALTTGH----------SIVMGRK
TFESI---GRPLPGRRNIVLSRDAA-YQPSGVEVAHSLEEALKICA---------DEEKA
FIIGGAQIYSQAL--PFADRMYLTEVHAEVEGDAFFPE-LDPD----QWQEVS-------
-QEWFPAG---KNGLRYSFVTYSR--
>UniRef100_A0A5
----MMIKLIVAMDKNNLIGKNNKLPWHIKEELQHFKETTLG----------HTLLMGRN
TFESLPK---PLPNRKIYVLSDDKNYKPEDPDV--KVINDLNNLINKYKNNK-----KDL
FICGGKSIYEQFLP--YADELIISHIKGEYEGDTYFPLD---------------------
--------------------------
>UniRef100_A0A1
------YQIVVAATREMGIGKDGKLPWKLPSDLKFFKELT---MTTSDPGKKNAVVMGRK
TWESIPLEYRPLPGRLNVVLTRSGSFDIATAVVICGSVPSALKLLAESPY---SSSIEKV
FVIGGGQIFREALNAPQCAAIHITEIETRIECDTFIPINFSC------------------
--------------------------
>UniRef100_A0A0
----RSLCAVVAATEAGGIGMAGKLPWKLPGDMAFFKRVTMGV---SDTAKRNAVVMGRK
TWGSIPRKFRPLPGRLNVVLSTSSCVGADCDVLVATSLDDAMEKLQSAA---FADDVERI
FVIGGAAAFAQVLASPLLDTLYFTRVHAEVPCDTFIPA----------------------
--------------------------
>UniRef100_A0A5
---------------TWGIGIDNTLPWKLPSDMKRFREITTST---TDATKQNAVIMGRN
TWESIPAKFRPLPGRLNVVLTRNSTLAAEPQVLAASSLDDALAKLSP-------TKIEHV
FAIGGANVYSDALRHRACRKAYVTMVDGDFDCDAFFPSTL--------------------
--------------------------
>UniRef100_A0A8
-SSRRSFQIVVAATKKFGIGRDKKLPWQLPGDMKYFKEVTST---TTAEGKRNAVVMGRK
TWESIPPKFRPLPGRLNVVLTRGGGDDVQPGKYLEKSLDNALS---RLASSSFVEDVENV
FVIGGGEVFREAMKSPLCEVIHLTEIGDAFECDTFMPP-------------VDESVFAVW
SASAPR----VEKGTRYSFLTYVR--
>UniRef100_A0A3
--------VVAAASKSRGIGHKGELPWRLPGDMKHFKKVTTT---PPSAGLTNAVIMGRK
TWESIPSKFRPLDGRINVILSRSERLSESSPVIVATSLEQAMARIEA------RSDVGST
FVIGGGEIYNQAVESGLVSRVVYTNVKDDAEFDAFFPEMGEGEWECVPYCAPGEDGERAP
KKAKVEEQTDAKSGLRYEFLEYVR--
>UniRef100_A0A3
-DSMAATAIVAASSATRGIGFKGDLPWSLPGDMKYFARITKGNHGXKPRAKMNAVVMGRK
TWNSIPTRFRPLKGRHNVVLTRDPMGDLGGDLFGAEYKDMHTDYTGQLAECIDKIEDRRI
LMSAWNPSALDEMALPPCHLLYVDTTTDEVSCHMYQR-----------------------
--------------------------
>UniRef100_K0T9
--------VIAAVCEGGGIGVNGTLPWKLKNEMAYFTNMTSKL-PPGAEGKKNVVIMGRK
TWDSIPPKFRPLPNRMNVVISSTESDDSSKDVMVFRSLPSALSALEM---PPYSDFCADV
WLIGGSALYNEALKLPSCHRLFITNVLKKYDCDTFFPPIP--------DRF------TTV
KVEDVPEEKQTENGIDYEFKVY----
>UniRef100_A0A2
---QLPLILIVAATPKNGIGHSGGLPWPLKKEMAYFARVTKRTPLPDASKCSNVVIMGRK
TWESIPPKFRPLKDRTNLVVSRAELSNVPDTVVVGSSITDCLNDLERRVRQGQALPVGKA
FIIGGSSIYEAALKMPQTKSILLTRIQRDYECDTHFPEDIDKPES--GWQRKALEELRDF
VGEDVSAEPLTDDQVSFEFRLYER--
>UniRef100_A0A8
-DPQRTYQVVVAATQNMGIGKDGKLPWKLPSDLKIFKDVT---LTTSDPVKKNAVIMGRK
TWESIPLEHRPLPGRLNVVLTRSGSFDIATAVVICGSIGSALELLAA---SPYCLSIEKV
FVIGGGQILREALNAPGCDAIHITEIETNIECDTFIPA----------------------
--------------------------
>UniRef100_A0A3
------FNGIVACCKNRGIGKNNKLPWKLKEDMKRFAKLTTG-------NGKNCVIMGKN
TWDSL---KKFLKGRDNLILSKSVQKEYQRNVCSYSNINDLLK-------NGEENQYDNS
WVIGGENIYKQFLELNLTDKIYYTFINEEYICDTFLPE----------------------
--------------------------
>UniRef100_A0A4
------FNLIVAVSKNLGIGLKGGLPWKLKSELKYFSQTTRRVLD---STKRNVVIMGRK
TYFGIPLSNRPLRDRLNIVLSTTLKHDLSDEVLLQPNLERAMKFLEND--NELKSSIETI
WIIGGAGVFRDAMASERCHRLYITQIQSSFECDVFLPAIPDNFQ-------------EVI
TDPEIPQGIQVENGISFV--------
>UniRef100_A0A2
-------------------------------------------------CFQNVVIMGRK
TWFSIPEKNRPLQNRINIVLSRQLK-APPAGAHFAADFAAALNLV----DSELAERADQV
WIIGGSSIYKEIMESQAPRRLIVTRVQKQFECDTFFPEI-RPEQFR---------LLPEF
--PGVSTELQSENASSYKFEV-----
>UniRef100_A0A1
--------------KTWGIGINNALPWKLPSDMKRFREITTGTT---DATKQNAVIMGRN
TWESIPAKFRPLPGRLNVVLTRNAQLALEAQVLAASSLNDALSKLP-------SATIEHV
FAIGGASVYSDALRHPACHRAYVTLVDGDFDCDAFFPSTL--------------------
--------------------------
>UniRef100_A0A6
--------------QNRGIGIDGNMPWRLRADMAYFKQVTRS---THDPLKRNAVIMGRK
TWESIPSKFRPLDDRLNVVISRNTALCIPDGVLIADSLENALRLLADD--GEIGSEVETV
YVIGGSSIYDKALGMTSCERVLVTVVGAAFTCDTFFPA----------------------
--------------------------
>UniRef100_A0A4
-----IIAFVFAMSKNRVIGVNNALPWKLKTDMRRFQKITTGH----------PVIYGSK
TYLSSPENGRPLPNRTNIVLTRDTD-KAYEGCLMAHSLAEAIRTAEKHEGN------DEV
FIIGGSHVFEEAL--PLANRIYLTEVDAELEGDAYFPLD---------------------
--------------------------
>UniRef100_A0A7
----RVLNAIVAVCPDLGIGNNGNLPWRLSNEFKHFRKMTATP---SVKGKQNVVIMGRK
TWFSIPEKNRPLSNRINIVLSRKCKAPPAGAHHLAADFSSALRLIET----ELADQADQV
WVIGGSSLYKELMESTGTRRLFVTRILKQFECDTFFPEISPDKFRLLP------------
EFPGVPQELQEENGIQYRFEVYE---
>UniRef100_A0A0
MPPQPGLILILAATPSLGIGMNGGLPWPLRKEMAYFARVTRRVGGAGSTTPINAVIMGRK
TWDSIPTTFRPLKDRLNLVVTRDVPLAANEGPISHPSLHSALAHL---YTPSATPLIHKT
FLIGGASLYTAALALPCTTHILLTKIHAEFACDTYLSEDVEKS---ALWRRAGRREFEDF
VGEEVGEGEVEEGGVRFEFCLFVRR-
>UniRef100_A0A5
----KKIALVAACCRSNGIGKDGNLPWRLRSEMDFFTRITSTVLDSAEQVKKNAVIMGTR
TYMSIPPSFRPLKNRVNVVLSRT-INEAPAGVFLFRSLDEAVKKLSEMPN------IDQL
YVIGGSEVYNESVARSDCDLIFLTKIDADFDCDRFFPIDLDQYED-----ITDEKLLEKY
RKYDIPLDVQKENGLSFRYHLYKR--
>UniRef100_E5A1
---QRNYQVVVAGTRDMGIGKDGVLPWKLPGDLKFFKELT---LITSDPVKKNAVIMGRK
TWESIPVKSRPLPGRLNVILTRSGSFDFATNVVICGSMESALELLAST---PYCLSIEKV
FVIGGGQVLREYLKGPACEAIHLTDIQSSIECDTFIPVDFSVFQ----------------
--------------------------
>UniRef100_A0A9
----RKITGIMACDPRGVIGNKGKLPWSYPEDLEFFSETIQ----------NHPIIMGRK
TFESLPD--KYKKNRKCIVFSRNTHLSSENN-IWVSSLEEFWQLILP---SPDK----KI
FLIGGAEIFSLFLEQNLIDGFFLTHIKKCYDGDTFFPLSLL-------------------
--------------------------
>UniRef100_A0A1
-----------ATTKDMGIGKDGKLPWRLPSDLKFFNDITV---ATSDSGKKNVAVMGRK
TWESIPLEHRPLPGCLNVVLTRSGSFDIATNVVICGSVASALELLAA---SPYCLSIEKV
FVTGGGQILRSAFDISCCFVL----PFAFPSCFRFIHFPIYR------------------
--------------------------
>UniRef100_A0A0
-----RLTIIVAATKSNGIGQNAGLPWHLSRELKYFAQVTTA----APEDRVNAVIMGRN
TWESIPKKYRPLPRRVNIVTSRNENYELESSAYLHTSLASALERLKPS--NVGRKPIHRA
FVIGGASLYSESLALPYVDRILLTRISPAFACDAFMPDFFKDEDEGRRWGRASHGELEEW
VGFKVPEGVQEENGVE----------
>UniRef100_A0A2
------LLVIGAISQNKGIGKNGTLPWTLKKEMAYFARMTKT---ATEPGKRNAVIMGRN
TWLGIPEKNRPLKDRLNIIISTTMESTDDPDVRVCRSLEDVLDLVSRPPL---SDALDRL
WVIGGEQVYEATLQSACCHRVYLTRIFKEYDCDRFFP-DW------------DPSAFDLI
GDQDVPEDVQDEGGILYKYEVYQ---
>UniRef100_A0A8
--------------------------------------------------------MGRK
TWESIPPKFRPLKNRINVVVSRSYSLQEQDGFVQAHDIEDACA-----YPTRGQPKVHRR
FLIGGAQLYQHALTNPSTNYILLTRIVEFEECDVHLS-EFRSTQSSLEWRKAPHEELVEW
AGFDVPEGVQEEKGIKYVFQMWVRK-
>UniRef100_A0A7
----RSLNAIVAVSQNMGIGKNGTLPWPLRNEFKYFQRMTTTP---SVEGKQNVVIMGKK
TWFSIPEKNRPLKDRINIVLSR-ELAEVPKGAHHAKSLDDALVLLD---SPELKNKVDMV
WIVGGSSVYKAAA-----------------------------------------------
--------------------------
>UniRef100_G4U2
------LGMIWAEARGGAIGRDGTMPWHLPEDLAHFKRTTLGA----------PVIMGRR
TWESLPERFRPLPGRTNIVVTRDPDYVA-PGATVVASLEAALERAAGAVRAEYEWPARAA
WIMGGGQLYRAAMPLA--DELVVTRIDLDVDADTFAPE------IGPEWRLVDPGEP---
--------LVSATGLGYRFERYVRR-
>UniRef100_A0A2
-----MLSLIVAMAENRVIGRDNDLPWHLPADLKRFKALTMG----------HPIIMGRK
TFESIG---RPLPGRTNIVLTRDPEY-SAEGVEVVHSVEEALELAGQ---------AGEV
FVIGGGQIYRLTMEAANL------------------------------------------
--------------------------
>UniRef100_A0A0
-----MLSLIVASTHKGGIGKDGALPWKLPEDMAHFKRVTTAVS---VDGKQNAVIMGRK
TWESIPERFRPLPGRLNIVLTSAMEANYPEGVLVAKSIAAAVEMLEG------RSDVGEV
FVIGGQAAYQEAIGMDCCIRLYMTRVAKDFECDAFFPT----------------------
--------------------------
>UniRef100_A0A2
------ISVIAARSKNRVIGRSGDLPWHLPHDLKRFRDLTMG----------NVVIMGRS
TWESIG---HPLPNRHNIVITNRPNLNFEGDIFFFNNYQEAILLANQ-----N---DCKI
YVIGGESVYAEALMSPKVDEIHITLVNHEVDGDAFFPY----------------------
--------------------------
>UniRef100_A0A1
------ISIVVAMTANRGIGFNNDLPWPHSPDFRHFSHLTLGKTPAGATPKLNAVIMGRR
TWESLPPNARPLKGRINIVISSSVTADLAAGVFVSPSLPAALFLLEQKF----LHQLHHV
FIAGGSAVYAAALALDVVSFLYITRIATPFNCDTFFPA----------------------
--------------------------
>UniRef100_A0A4
----------------------------------FFKDVT---LKTENPEKKNAVVMGRK
TWESIPIKNRPLPNRFNIILTRSSNFDIGTNVVTCGSMDSALQMMAM---PPFCLSIERV
FVIGGGEILRDTLNAPGCDAIHNTNIETNIECDTFIPP-------------VDTSVFHPW
YSSF----PMVENNIRYSFVTFVR--
>UniRef100_A0A1
----RPLNCIVAVSQNMGIGKNGDLPM--------VCLMTT---TSSVEGKQNLVIMGRK
TWFSIPEKNRPLKDRINLVLSRE-LKEPPQGAHLARSLDDALKLTEQ---PELANKVDMV
WIVGGSSVYKEAMNKPGHLRLFVTRIMQEFESDTFFPIDLEK------------------
--------------------------
>UniRef100_A0A1
-----------------------KFDWK---EMAYFSRMTKR---TKDSSKQNAVIMGRK
TWESIPDKNRPLAGRINIVLSRQD-LKLGLNTLACSSLETALQSLQE---PPLAESIESA
WVIGGSSVYKEAMASPHCSRIYLTKIFKTFECDTFLPEVPMNTF-------------KLV
KDPDVPEEMQEENGVLYGYQVYER--
>UniRef100_A0A1
----MMISIIVAMNEKRTIGKDGSMPWHNPEDLKHFRKTTLG----------HTIVMGRK
TFEGLP---KKLPGRRIYVVTRNADYPNV---EWIHDLQAALKA----YQNS----EEEI
FIAGGGEIYAEAL--PYADRMYISIIDNDYEGDTFFPA----------------------
--------------------------
>UniRef100_UPI0
-------------FPSRGIGFKGRLPWYISGDMEYFKRTTMD--VPKNENVQNAVIMGRN
TWNSLPKHVQPLPHRKNIVLSRQSNLQLPKNVLQAQSLTQAHKVVNSFGD-----SINKV
YLIGGEELYRQAFALNYVKRVLLTEVHG-LPSDAIFDAYFPNII------------DQGW
VVEKVIGGGIDKSDLRYTFLSY----
>UniRef100_A0A0
----------------------------------------------------------RL
TWESLPPKFRPLSDRINVVVSKTL-ENVPEGHHVARSFEDAIQLLQNL---ENKGKVDKI
FNIGGSQVYREGLDSGYCHRLYLTRIDADFECDVFFPE-FDTSKYCL------------L
EEEGVPEEPQEENGIKYRFEVYTR--
>UniRef100_A0A7
-----GFALVVAMDENGGIGFQGGLPWPLEEDMRRFRMLTEG----------SVVVMGRK
TYLSIPKRNRPLKNRLNVVLTRSGDDELGGGEGGELVLAESLAKVEEIVERNG--ERKKV
FVIGGGEIFKMALENPKWSRVYLTTVHEKFESDVFFPKDC--------------------
--------------------------
>UniRef100_A0A0
------ISIVVAMTANRGIGFNNDLPWPHSPDFRHFSHLTLGKTPAGATPKLNAVIMGRR
TWESLPPNARPLKGRINIVISSSVTADLAAGSFVSPSLPAALFLLEQKF----LHQLHHV
FIAGGSAVYAAALALDVVSFLYITRIATPFNCDTFFPA----------------------
--------------------------
>UniRef100_A0A7
------FSMIVAAAANRGIGKGGKIPWRIPEDVRYFKNITCLPNVIKDNIPQNVVVMGRN
TWESIPEKFRPMPNRINVVLSRNKEYNLPKDVQCYNSLKDCLENLSK-------QEHGTI
FLIGGGQIYNEGIKHPSCENLFITKVHGKYDCDTFFPE----------------------
--------------------------
>UniRef100_A0A6
--------LIAAACENMGIGKNKDLPWRLKSEMAFFTRMTSETV---DKNKKNVVLMGRR
TWDCIPPKFKPLTGRINFVMSRAGV-DVEGDCYSFGSLEEVMDK---LENGEFKEQYENV
WVIGGSNIYEETMKSKYFHRLYLTKIMKHFDCDTFFPKIN--------------DGLVKV
SDPRVPEDLQEENGIQF---------
>UniRef100_A0A1
------IGMIWAQTVDGVIGRDGGMPWHLPEDMAHFKATTAGH----------PVIMGRR
TWESFPEAYRPLPGRTNIVVSSSPDLDDAAGAVVVGSLEDALDAARTSP------GSGEI
WIIGGAQLYEAAL--PVADTAVVTVIDVEVEGDTFAPE------LGEDWTFTGVSPAADW
YT--------SRNGTRYRIALWTRD-
>UniRef100_A0A8
------ITVIAAVDNQWGLGKDNKLAWHIPRDLQHFKEQTM----------GGIVIMGRK
TFESI--GSKPLPKRVNFVISSQMVPGLEYGACVVHNLDEALTQAAS-------AHLDTI
WVIGGERVYRDALMYT--DRIELTHVDTEIDGDAFFPEL---------------------
--------------------------
>UniRef100_A0A0
-----MMKMIAAVGRNYEIGIGNELPWRCPTDLKLFKQLTKNA----------TVVMGRK
TMESLK---RPLPERHNLVLTRSSGFMP-NGFY-PASVDDVLRLPP------------PV
WVIGGAQIYSLFLPH--VEEIWLSHIGVDPDADAFFPASM--------------------
--------------------------
>UniRef100_UPI0
---QTRYQVVVAATSDMGIGKDGVLPWKLPSDLKFFKDITM---TTSNPSKKNAVVMGRK
TWESIPIQFRPLPGRLNIILTRSGSFDFATNVVTCGSLDSALELLSTTYC----STVEKI
FVIGGGEVLRQSLNAPACEAIHLTDIESSIQCDTFIPIDL--------------------
--------------------------
>UniRef100_A0A0
--PPRTFQVVVAATRKLGIGKDGKLPWKLPSDLKFFKEIT---LSTSDPGKKNAVIMGRK
TWESIPVKNRPLPGRLNVVLTRSGSFDIATAVVICGSMNSALDLLAA---SPYCLSIEKV
FVIGGGQVLR--------------------------------------------------
--------------------------
>UniRef100_A0A0
----RSYQVVIAATRDMGLGLDLKLAWDLPRDFQFFQDVTTK---TSDPQKRNAAIMGRK
TWESTPPEIRPLPGRLNVVLTKSNSLNLSSNVLVCSSMESALELLAAH---PYSMSIERV
FVLGGGDLLRHYMNAPSCDAIHLTEIDISVLCDSFAP-----------------------
--------------------------
>UniRef100_A0A1
-DIQRKYQVVVAATREMGIGKDGALPWKLPSDLKFFKDLTM---ATADPSKKNAVIMGRK
TWESIPTKFRPLPGRLNVILTRSDSSDYATNVVTCGSLDSSLELLASAYSS----TIEKA
FLIGGGQVLRELLNASACEAIHLTDIESTIECDTFIPID---------------------
--------------------------
>UniRef100_A0A0
-----PFQAIAAMSLNRVIGNGNRIPWHLPEDFKWFKKMTMG----------HVLVMGRK
TFESI---GRPLPGRTTVVLTRSPPSLP-DGVRTVSSLEAID--------DAPEFP-GEI
FICGGAEIYRQAL--PRCSDLYLTLVKREVEGDTFFP-----------------------
--------------------------
>UniRef100_J3ND
------VALIAAVARNRVIGRGNELVWHDPADARHFRSSTMGC----------PVIMGRR
TWESLPARFRPLPGRRNVVVTRQTDWS-DAGAEVAHSLDEALARLAE---------APRV
FVIGGGQLYAQAL--ALADELVLTEIDADFDGDTFFP-EWRGAE--------------GF
VEVARQAGTPQPGGPAFDFVSWRR--
>UniRef100_A0A9
------FSLMVAACKNMGMGKDGKLPWNLPKEMHYFKTLTTT---TKDPSRKNAVVMGRR
TWEGIPPQHRPLKNRINVVISSTEFVDEGFGLKVCKSWDEALTFLSSLEIS---RILERI
WIIGGFSLYEVAGNSPHCEYVYLTRINKEYDCDVFFPADEIG------------------
--------------------------
>UniRef100_A0A1
-----TLNRIVAVSQDMGIGRNGDLPWPLRNEFKYFQRITTNS---SVEGKQNLAIMGWK
TWFSIPEKNRPLKDRINIVLSRD-LKEPPQGAHLAKSLDDALKLTEQ-PESANK--VDMD
WIVGGSSIYKEAMNKPGHLRLFVTRIMHEFESNTFFPIDWEKYKFC--------------
--------------------------
>UniRef100_A0A4
-----NYQVVVAATREMGIGKDGKLPWRLPSDLKFFKELTK---TTSDPEKKNAVVMGRK
TWESIPLECRPLPGRLNVVLTRSVSSDITTGVVICGSIPSALQLLAEVP---YCFSVEKV
FVIGGGQIFR--------------------------------------------------
--------------------------
>UniRef100_A0A0
--EQASATIIVAATKSMGMSYKRHLPWKLKRENGYFEATTTRRL---SPEAMNAVIFGYN
TWDKTPT--KRYADRINVVVTRCKVPDVREPLHVATSLEDAMRLLTDTYGGPSLPALGRV
FIIGGADLCREALQLPWVDRLLLTRVEADVAVDTFFPLQIDGC-GNGDWERQSGGDFCAW
AGPDAPVGMQNEGASRFGMTLWIN--
>UniRef100_A0A0
----RKMALIVAMDAEMGIGKNGGLPWQLKHDMQRFMKLTSK---TQDPKKKNAVIMGRK
CWQSIPEKFRPLKNRLNIVLSRTENLII------CDDISR----VSEIVASLYAENVEKI
WNIGGKEIYKWALDNDLVDELYVTKIHKSFDTDVKLGISWENFE----------------
--------------------------
>UniRef100_A0A7
MSMKRFLTIIVAMDERNGIGLNNTLPWHLKNDMKFFRHVTT---VTNEKSKQNAVIIGRK
TWKSFPKQVQPLPNRLNVLVSKTAIKEKYDNLLQVDSFDEAIRKTYDLYDKEKTI--ENV
FIAGGVSIYQEAMKTNLVKRIYLTRVQGDFHCNVLWP-DFDLKGFKRSENIPDN-IADIF
DKKHNANGTINENGIQYHLEMAT---
>UniRef100_A0A8
------ISIVAAMTPKRAIGISNKLPWPLPPDFKHFSHLTQFTLGRRGGYLLNCVIMGRK
TWESLPANSRPLKGRVNVVVTSQTAEELLGGLLVAPSLPAALLLLEQQFL----DVLNEV
FIIGGANLYASGLALGIVSTLYITRVAVEFSADVFFPQ----------------------
--------------------------
>UniRef100_A0A4
-----VLNGIVAMCPDLGIGRDGHLPWHLNDEFKYFRKMTAT---ASVEAKKNVVIMGRK
TWFSIPEKNRPLNKRINIVLSRQLKVPP-TGAHHAPDFCSALRLID----TELSGQADQV
WVIGGSSLYKELMQSQGTKRLFVTQVLKQFPCDTFFPEF---------------------
--------------------------
>UniRef100_A0A6
------VSLIVATLPELGIGYKGQLPWSLKQEMKYFRKLTTTTI---DPDKRNAVVMGRK
TYNSIPPKFRPLKNRLNVVLTRNEELDANKGHLQSGSLPNTLQELKKAED---NGAIEEI
FIIGGAEVYNQLMRENLIDCIYLTEVRNELDMDAFFELDQS------KWSKCESAVLEAK
LHKEFELVGNNENGFTYDFTLWKK--
>UniRef100_A0A4
-----TYQVVVAATRDMGIGKDGVLPWRLPSDLKFFKELT---VTTSDPGKKNAIVMGRK
TWESIPSKYRPLPGRLNVVLTRSGSFDISTDVVICGSILSALELLAQA---PYLLLIEKV
FFIGGGQILRDSLNAPGCDAIHITEIETSMECDTFIPA-------------IDCSLFQPW
YSSQ----PLSENGIRFSFVTYAR--
>UniRef100_A0A2
----RTLNCIVAVSQNMGIGRNGDLPWPLRNEFKYFQRMTTNS---SVEGKQNLVIMGRK
TWFSIPEKNRPLKDRINIVLSRDL-KEPPQGAHLAKSLDDALKLIEQ---PELANKVDMV
WIVGGSSVYKI-------------------------------------------------
--------------------------
>UniRef100_A0A3
-----------------GIGKNGDLPWPLRNEFRYFQRMTTT---SSVEGKQNLVIMGKK
TWFSIPEKNRPLKGRINLVLSRE-LKEPPQGAHFSRSLDDALKLTEQ---PELANKVDMV
WIVGGSSVYKEAMNHPGHLKLFVTRIMQDFESDTFFPIDLEKYK-----------LLPEY
PG--VLSDVQEEKGIKYKFEVYE---
>UniRef100_A0A8
-----PLSLIAALGENRVIGVDNSMPWHLPGDFKYFKATTLGK----------PIIMGRK
TWDSL---GRPLPGRLNIVVSRQTDLQLE-GAEVFPSLEAAVVRAEQWAR---EQGVDEL
MLIGGAQLYAQGLEQ--ADRLYLTRVALSPEGDAWFPE-FDLAQ----WKLVS-------
---NVPNP-AEGDKPAYNFEVWEK--
>UniRef100_U6KU
-----NFQIVVAADQHEGIGDGETIPWHVPEDMQFFKDKTMKIRGPPKPSKMNAVVMGRK
TWASVPLKFRPLKDRLSVVLTRSQVVVPEG------GLAAALALLARP---PYVTSVETV
FCIGGAQVYAEAMAQPCVAKLTTTVTAAEAKCSRFFPFNPADTN-GMRWE------REHT
SG---PQVSAGEGQRTYEICKYV---
>UniRef100_UPI0
-------IFIVAR-TPQGIGCDGRLPWRLRSDLKRFRALT----------LHHAVIMGRK
TFESI---GKPLPKRENIVVSRASSLGVDAGVTVCPSIATALRHADAWS-----NGRDRV
FVIGGEALFTALQAAA--DCLHLTEVEADLPGDVFFP-AFPPA----EWRASVPER----
------VARSEEDGFGSVYRRY----
>UniRef100_A0A0
--------------------------------------------------------MGRK
TWMSIPKKFRPFPGRNNIIQCRMRK-NPPSGVHMCSSLDDALDLV---FKEPLASKIERV
FVIGGAAVYKDAMDHKSCRKLYTTEIDYEYGCDVFYPEFDRNIYKPI--RD-------EK
VSSEV----REEDGVSYKFCVYE---
>UniRef100_A0A5
----KPIKLIAAACNNMGIGLNGYLPWNLPNEFKYFLDKIT---SVSQPGKKNLLIWGRK
SFETFDENLLPLPNCIIALLSRTLSSVPKHVHYICRNEEEAIKLASTPPLS---EEIETI
WVLGGVESYKNMMKHPWCDHIYFTKIMADFECDTFFPE-FDKNV----F-----KLKEKF
--PGVPSGIQEENGIKYVFQVYQRD-
>UniRef100_UPI0
---QRNYQVVVAATCDGGIGKDGDLPWKLPGDLKFFKDITRTTV---DPTKKNAVIMGRK
SWESLPLQARPLSGRLNIILTRSGSFDFATNVVICGSMNSALELLAST---PYCLSIEKV
FVIGGGQILREYLNGPSCEAIHITDIQSSMECDTFIPIDLSVF-----------------
--------------------------
>UniRef100_A0A1
----------------DRIEREKEAAWCATRKGFERQRRGWVSVL---VGKQNLVIMGRK
TWFSIPEKNQPLKDRINIALSRK-LKEPPKGAHLAKSLDDALKLIEE---PELTNKVDMV
WIVGGGSVYKEVMNKSSHLRLFVTRIMQEFESDTFFPIDLEKYKL-----------LPKY
PG--ILSDVQEEKGIKYKFEVYE---
>UniRef100_A0A0
----KKIIGIWAEDENGLIGVNNGLPWHLPSELQHFKETTMG----------QAILMGRK
TFEGMPK--RILPGRTTIVLTRDKCFNANDKVTVVHSMEEVLDWYQN----Q----DKKL
FIIGGAQIAHLFLEH-LISEFIKTEIHGEFKGDTYFP-----------------------
--------------------------
>UniRef100_G0UQ
-----KFNLIVAMCNNRGIGYNGKLPWPLRKDMAFLAKVST---ETKDQNKRNAVVMGRK
TWLSIPEKRRPLKDRINIIISTT-IKNLDPNTYVVNSFEDSIKLIKK-----KQSEIEGI
YVFGGSSVYEKALNSNYACRVYLTKVYADFECDTFLP-EFESSKD---------------
--------------------------
>UniRef100_A0A0
----SSLNCIVAVSQNMGIGKNGDLPWPPLNEFRYFQRMTTT---SSVEGKQNLVIMGKK
TWFSIPEKNRPLKGRINLVLSRE-LKEPPQGAHLARSLDDALKLTEQ---PELANKVDMI
WIVGGSSVYKEAMNHPGHLKLFVTRIMQDFESDTFLPIDLE-------------------
--------------------------
>UniRef100_A0A9
-----PLELIACVDEARGIGRAGQLLVHCPEDMAHFRRLTMG----------GVVIMGRR
TMESLPG-GRPLAGRENIVLSRTL--ERADGFHVCHDLAELWRLLGRLTAEEPQ---RKI
FCIGGAEIYRLLL--PYAREAYLTRLAGSYAADTFFPP----------------------
--------------------------
>UniRef100_A0A0
----QALSVIVAHTCKWGIGKDGQLPWKLPEDMKRFKTITMG--EAGGAGAKNVCIMGRR
TWESIPERFRPLRDRINVVISSTSSADYPQGVRISSSLQESLKSLEREPE-----SVGEI
FVIGGASLMKEAMELPQCER----------------------------------------
--------------------------
>UniRef100_A0A6
MDMEDNYTVIAAVSADNAIGHSGTLPWCLPEDMRHFSTTTVGVDTL---FAPNIVIMGRL
TYESLPAKVRPLPNRTNVVITRSRAKQYPDDVILAKSLDDALVKAKAITDAK-----GEV
FVIGGGRVYADALRDHRCVRLLITWVDEEGPADTFFPMDA------QRFRMIDDSPTQES
VRS-------SPKGIKYHFAVYE---
>UniRef100_A0A8
----KPIAIVVALLPSFGIGHKNALPWRLRQEMKYFKQLTTQ--STLEEGQLNAVVMGRK
TWESIPIKFRPLPGRINAVVTRSLTEEERGGATFYGSVESALRALSQRQEVFNNSVVQRF
IVIGS-------------------------------------------------------
--------------------------
>UniRef100_A0A4
---------------------------------AFFKKITS----TSDPQKVNAVIMGRK
TWQSIPEKMRPLSDRINVVISSNDDYSMSSSVVTASSFEEALQKLCAP---EYSNSVQHI
FVIGGGTIYKEALRMSHCNRVYLTEVS---------------------------------
--------------------------
>UniRef100_A0A0
-----MISIIVAVDRNMAIGYQNDLLCHLPNDLKRFKALTTG----------HTVIMGRK
TFESLPK--GALPNRRNIVLSSNPPTNF-PGCDVVHSLEEALKHISG---------DSEA
FIIGGASLYRQALPLAD--KLYLTRIHKEFPPDDFFP-----------------------
--------------------------
>UniRef100_A0A7
------------------------------------------------------IIMGRK
TWESI---GRPLPGRKNI-VTRQKPLQAD-GVEVVASLEEALAAARD---------VEEI
FIIGGGEIYEQFL--PLADRLYLTRIHAEFEGDTFFPE-YDPD----EWEEV--------
--FSEFHEADEKNPYSYSFEIYER--
>UniRef100_A0A4
------VSFIVAALLDLGIGFKGQLPWNLKQEMKYFRKVTTSTA---DPKKKNAVIMGRK
TYYSIPPKFRPLKNRLNIVMTRQEELEANSNLRVSNSLPQTIDMLEQS---GD--QIEEI
FIIGGAEVYNQLMKHHDLDTIYLTESHNQLDMDAFFKLDTK------LWKKSPQQNLIN-
--------------------------
>UniRef100_UPI0
--------------------------------MAYFARVTKRTILPDASKCSNVVIMGRK
TWESIPPKFRPLKDRTNLVVSTKSRAELGNTVVVGSSITDCLNDLERRVRQGQALPVGKA
FIIGGSSIYEAALKMPQTKSILLTRIQRDYECDTHFPEDIDKPES--GWQRKALEELRDF
VGEDVSAEPL----------------
>UniRef100_A0A0
--------------------------------MGFFARVTKRTSPSNDIKKINAVLMGRK
TWESIPPKFRPLKDRLNIVITSQPTEDVIEGPMVCSGILDALSQLEHFQDSSPTLKLDKI
FVIGGASIYKTALELPQTKRVLLTKINKEFDTDF--------------------------
--------------------------
>UniRef100_A0A3
------KSMIVAVSENNVIGKDNNLIWHLPDDLKFFKELTTGH----------HIIMGRK
TFESFP---KPLPNRTNIVISRQHDYK-PDGCIVVHSLEEALDTVKN---------DSEA
FIIGGGEIYKQAMPFA--DRILTRVHHNFPHINTFFP-----------------------
--------------------------
>UniRef100_A0A7
------VSIIVAYNKNRIIGVDNDLPWRLKEDMKHFKETTTG----------HVCIMGRK
TWESIPPKFRPLPGRANVILTRKEYLEVNPEVHISGDLMNAIELSKFVYPE------RDI
FITGGGEIYRQACEEKVVDEIIASEVK---------------------------------
--------------------------
>UniRef100_A0A0
---QPHIKLVVAYSTNRVIGRDNDLPWRLPGDLAHFKRSTMGQ----------PIVMGRK
TWESL---GRPLPGRPNLVISRDPAYA-AEGARTFTSLAQALAACEG---------EATA
CVIGGAQIFKEAL--PLADEIIATEIHATVDGDVFFPALPAN-----EWQEKE-------
---RRPQ--PEENGYRYDFVVYCR--
>UniRef100_A0A1
-----MVSIIVAMDRNRVIGRNNQLPWHLPEDLKYFKTVTMGH----------PIVMGRK
TFESI---GRPLPGRENIVLTRDTGFSAE-GVQVVHSLDEAVEMAEK---------EEEA
FIIGGAEIYNQAL--PRCDELYITLI----------------------------------
--------------------------
>UniRef100_A0A2
------FSMIFAQDARGGMGIDNKLPWPIPEDMEWFKKHTMG----------KVVVMGHK
TWESLP--FRPLPGRLNVVLSTTDHLNTFNGAEVNESVERVLETVP---------DEKEI
MIIGGAETYVEFKEY--IDRVYTTTFMGEFDADGLC------------------------
--------------------------
>UniRef100_A0A7
------VKIIVAMCKNRGIGYHNNIPWCIKEDMFYFSNKTGGAYAKKPNIKKNAIIMGKN
TWMSLPTSRRPLKNRDNIILSSSMNIDLITFCYHHEEGDDAQQMR-EINRQKNSSKYETI
WVIGGAQIYDSFMNHEMKHDFYITYIDNEYACDTFFPS----------------------
--------------------------
>UniRef100_A0A1
--------CVAAVSSNMGIGKNGKLPWPLRTDLEFLEKITTE---VNEQGKWNAVLMGRK
TWESLDVTQQPLPGRLNIVISKT-LKEPPLGAHHVNSVWSAVQMLSA---SPLVDTVEEI
FVLGGTDVFREAIESSYCQRIYLTEIDREFESDTFFPA-FDKKT----YR-----LI--S
TPCDVPQGVIEENQIQYRFCVY----
>UniRef100_A0A0
------LTLVVAAALNNGIGVNNDLPWRLPTDLAYFNNVTR---TTTSTTAINACIMGRR
TWLSVPRRFRPLDNRYNIVITRDTHLDLPPNSIALPSIASALAHIEQINSGGGLLRIDKV
FVCGGRAIYEEAMGMPGVC-----------------------------------------
--------------------------
>UniRef100_A0A1
----RTLNCIVAVSQNMGIGRNGDLPWPLRNEFNYFQRMTTT---TSVEGKQNLVVMSRK
TWFSIPEKNRPLKDRINIVLSRE-LKEPPQGAFLAPSIDDALKII---EQPELASKVDLV
GVVGGSAVYKI-------------------------------------------------
--------------------------
>UniRef100_A0A3
------VALVVAATKAGGIGHQGQLPWHLKADMQHFRDITTK---TEQPAAINAVIMGRK
TFESIPDKFRPLHGRLNVVLSTQKTLNYPPGVLVASSLQEAFEFLDI-----SPEVIETA
YIIGGASVYNEALAKPEYSHIFMTKVHKDVLCDTVM------------------------
--------------------------
>UniRef100_A0A8
-----SYQVVIAATRDMGLGMNMKLPWDLPLEYKFFQDVTTK---TSDPKKRNATIMGRK
SWEATPLEIRPLPGRLNIVLSKSSCLNIDENVLVCSSMESALELLATK---PYSLSIEKV
FVIGGGDLLRFYMNCFSCSNMHFCEVDISVPCDTFAP-----------------------
--------------------------
>UniRef100_A0A0
--------------------------------------------VCKILGLKNAVVMGRI
TWESIPQNFKPLKDRINIVVSS-TLKQLPPGVHVVSSLNAAVELL---YTEELSSIVDEV
FIIGGSRLYDTLKQTKYPVRIYCTHVLKEVDCDTFFPK----------------------
--------------------------
>UniRef100_A0A2
----KKISLILACTFDGGIGKNNDIPWKIRSDFIKFKEITTK---TINETKKNALIMGSN
TFKSIG---KPLPNRINIVLSRYKTYD---NAICMGSIEDSIEYCN------NCEDIETI
YIIGGSYIYNYFIESDIDYDIIMSHIKEYYECDTYID-----------------------
--------------------------
>UniRef100_A0A8
-------ALIWAQAHDRVIGAGGTLPWHLPEDLRLFRRLTTGG----------TVVMGRR
TWESLPERFRPLPGRRNVVLTTDPAW-SADGAERAGSVEEVLAA------------SPDC
WVIGGAAVYAAFLPH--ADRLVVTDVDLAVDGDTRAPA------LGAGWRRVSRTPDDGW
ATS-----------------------
>UniRef100_A0A2
------MEAIVAYDINKGISKNDSIPWNIPEDMKFFKNMTLK----------NVVIMGRN
TFESLPY--KPLKDRLNIVLTRKPELYFNYNLIFTENIHLDIIRNSNEYAN-RFYFHFKI
FYIGGEEIYKLFIPYC--DVVWITKIKKNYECDLVFSYDIDND-----------------
--------------------------
>UniRef100_A0A0
----------------------------LIKELAYFSKITK---LTQEPTKQNAVVMGRK
TWESIPQKNRPLAGRINIVLSR-EIKSFGTGVIACPCLESVIDVLSHP---PWNETVETV
WVIGGSSVYQKVMESSLCHKIYLTRILENFRCDVFLP-----------------------
--------------------------
>UniRef100_A0A4
-----MISLIAALAVDRVIGMENAMPWNLPADLAWFKRNTLN----------KPVIMGRH
TWESI---GRPLPGRKNIVISSQPGTD--DRVTWVKSVDEAIAACG---------DVEEI
MVIGGGRVYEQFL--PKAQRLYLTHIDAEVEGDTHFPD----------------------
--------------------------
>UniRef100_A0A6
----------------GAIGRGGQMPWHVPADLRWFKKVTKGA----------AVIMGRR
TWESLPAAFRPLPGRDNYVVTGREADADFPGAITVKSLAEALRAAA----------DTPV
WVIGGGQLYRDALERADIAVI-TQLRLEVADADTFAP-----------------------
--------------------------
>UniRef100_A0A3
-----KMSLIVAMDADGGIGKNGTLPWSIKKDMQYFVKTTKKV---ENPEKRNAVLMGRK
CWESIPESRRPLAGRLNIVLSRQLAEQKSNDLIITNSFESALKMLSEP---PFVDSIETI
WNIGGAEIYQLAINEKLVDEIHITKIYKSFDADN--------------------------
--------------------------
>UniRef100_A0A1
----RHMQLIAAVDKNWAIGNKGQLLVSIPADQKLFRQETMG----------KVIVMGRK
TLESLPG-GRPLKGRINIVLTRDPAYSV-KGAVVVHSVEEALEELKK-YP------DEDV
YIIGGESIYRQFLPY--CDTAHITKIDYEYEADTYFP-----------------------
--------------------------
>UniRef100_A0A2
---QQNITMIVAAGENNEIGKDNQLIWHLPDDFKRFKSLTSGH----------HIIMGRK
TFESFP---KPLPNRTHIIITRQSNYKT-DGVIIVHSLSEAIEVSSN---------DNRP
FIIGGGEIYKQGMSIA--DSIELTRVHDNFDVDTFFPE-FDESQ----------------
--------------------------
>UniRef100_UPI0
------ILIVAITEKDNAIGKDNNLLYFIKEDMNFFKEKTCG----------NSVIMGRK
TFESFKI--KPLPKRKNIVLTKSDF-SFP-GVQVFKSIEDALEFAKENP-------DEKF
FVCGGMSIYKQALDCSRM---YLTKYEEAIEADAHFPE----------------------
--------------------------
>UniRef100_A0A1
------LAIIAACARNGVIGRNNDLPWRLPEDLAHFRSTTGGW----------PVIMGRL
TWESLPARFRPLPGRRNIIVSRGGVRGVPKGVDVVASLEAALELVQA---------ERRA
FVIGGARLYEAAL--PLADELFLTEIDEDFEGDVYFPE----------------------
--------------------------
>UniRef100_A0A6
----------------------------------------------------NAVIMGRK
TWESIPLQHRPLPGRLNVVLTRSGSFDIATAVIICGSMSSALELLAS---SPYCLSIEKV
FVIGGGQILRESFNSPGCDAIHITDIETSFDCDTFMPID---------------------
--------------------------
>UniRef100_A9VA
-------SFIVALLPELGIGYNGQLPWSLKQEMKYFRKVTTATV---DPKKKNAVVMGRK
TYYSIPQKFRPLKNRLNIVLTRNIELANGDILRLSNSLKHTLESLT------EADQIEEI
FIIGGAEVYNQLMAHDLIDTIYLTEINNKLDMDAFFKLDTD------LWKKCDQQELTNR
LRLEFQLADNQQNEFTFHFTMWEK--
>UniRef100_A0A1
----ASISAIVAVGPNNGIGMGSDLLWRIKEDMKFFKETTTG----------HVVVMGRK
TFESI---GRPLPNRQNIVVTQEYVLNLYTGLHCATSIEEAILLAQRL--SAAHYDSNEI
FIIGGGEIYKQCMPF--TTRVYLTQIGDDSHADVFFPITGD-------------EVATHW
IASVLNENMVSEEGVSYA--------
>UniRef100_A0A1
------LSLIWAQTPDGVIGVDNDLPWHIPEDLARFRRLTSGH----------PVVMGRR
TWESLPPIFRPLPGRDNVVLSHDPGFDP-PGAVVATSLDDALAVVGD----------RDA
WVIGGGSLYADALPHAD--RVEVTIVDRATVGDTFAPVL-----DERRWVQTAHEPAEGW
YSSV----------------------
>UniRef100_A0A6
------MDLIVAVDAAGGIGKNGIIPWKLRKDMDHFVKKTSGDNDPQVPPKRNAVIMGRK
CWDSIPPNFKPLKGRLNIVLSKTMPEETTPDHWVRNSLDNAMRELAD---KMEDLKIERV
WNIGGAEIYKWGLERGIISTIEITKIHQNFDADVMMP-----------------------
--------------------------
>UniRef100_A0A1
-----PLTAVVAVSLGNGIGANGTLPWRLPKDMAYFRAATLHADVSRAVPVKNAVIMGRH
TWDSIPPRFRPLQGRINVVVSTTMASELGTGTLLARSLDEAVQLLQERYGATAGTALGRA
FVIGGAQLYRTALAQRPLEQLLVTRILSPITMDVFL-EEFRSP-----------------
--------------------------
>UniRef100_A0A6
--------------------------------MKYFKELTSR---TAEPGKRNAVIMGRK
TWESIPAKFRPLPGRINVVLTRGAGLSKQEGVHLSASLEGALELLSGPV---FEGAVETV
FVIGGGQVYKEALESPLLEAVHLTVVEAEAECDTFMPP----------------------
--------------------------
>UniRef100_A0A7
------LKLIAAADRAYGIGKQNALPFKLSDDMAFFKRMTSGS----------IVVMGRK
TFDSI---GRPLPNRTNIVLTRD-------GNWHKPDVWA-TGEIQPVIDLSNE---FDV
WVIGGSEIYAQFL--PYASQIYLTEVDAELDCDTFFPC----------------------
--------------------------
>UniRef100_A0A5
---------------SGAIGFQGGMPWHLPEDMRRFKELTVS----------HPVIMGRK
TWESLNPKYRPLPNRDNIVVSHDPMYH-APGATVVDNLEDALDLARQEAIPDDGLDRSSI
WVIGGGQLFSEAMPFA--DKAYVTQISMHVDAD---------------------------
--------------------------
>UniRef100_A0A0
------VSLIVATLPELGIGYKGQLPWSLKQEMKYFRKLTTTTI---DPDKRNAVVMGRK
TYNSIPPKFRPLKNRLNVVLTRNEELDANKGHLQSGSLPNTLQELKKAED---NGAIEEI
FIIGGAEVYNQLMRENLIDCIYLTEVQNELDMDAFFELDQS-------------------
--------------------------
>UniRef100_A0A3
-----SYSMIVAVDERGGIGLNNTLPWKKKEDMQWFRDKTKG----------KIIVMGYN
TWVSI--GRKPLPGRINIIITRKHDPEVARDILVVNSPSKAKEYIENTAGTL--HRGGEV
MVIGGAKIYEAFMP--SISRIYLTTFKDEFNADVFVHLDLT-------------------
--------------------------
>UniRef100_A0A8
---KKAISLVVAMTPKRGIGRQQDLPWPLSRDFKHFTQLTTRLLSSSSNSSFNAVLMGRK
TWESIPAKFRPLPNRLNIIISKTEVEEENRPVRICSSLPSALEMLDQ--DEEYSRTVNRI
FIVGGSGIYKEALSLGVVSYIYLTRVGKEFACDVFFPR----------------------
--------------------------
>UniRef100_A0A8
---QRTYQVVVAATWNMGIGKDGKLPWMLRPGLKFFKEVTM---ATSDPVKKNAVVMGRK
TWESIPLEHQPLPGRLSVVLTRSGSFDIATAVVIYGSMASALELLAA---SPYCLSIEKV
FVIGGGQILRL-------------------------------------------------
--------------------------
>UniRef100_A0A1
-----DLEAIVAATENGGIGYKGDLPWRLQGDLKRFREITQG----------GIVIMGAG
TYKSLPS---PLKDRINIVITKKEISWTACDVRVVNSPEDALRMVGRIIDEKEGRDRPRV
FVIGGASIYQALM------PFVSTLHWTEVHV----------------------------
--------------------------
>UniRef100_A0A7
-----TLSMVVAMGLDRAIGERGTMPWYLPADLKHFKATTMRS----------CVIMGRK
TFESI---GRPLPNRRNIVITSSAALAERNDIEVVGSLPEAISMAKDRDAACQVIVYDKI
FIIGGAQLFAEGLE--VADRLIITEIRASFHADTFFPEFDRYGYFRLEEQYPFIAGQRAY
YFCKAEQP------------------
>UniRef100_A0A1
------------------------MPWHLPEDLKHFKALTMG----------GTMIMGRR
TMESLG---KPLPGRRNVVVSRTKNYDAP-GAFVFPSIAEALAFAKE--------FQEDV
FVAGGGSIYRQTIP--LADELYITEIPGEPDGDVYFP-----------------------
--------------------------
>UniRef100_A0A0
-----IISLIVACDNQGGIAKNGSIPWNFPHELRYFSKVTRT---TKDPTKQNAIFMGRK
TWESLPR--RPLPNRVNIVLSSKPSGDPNPNIVFVSSIEIALEYVNQ----NE--KIEDL
FVIGGEQIYHTFMTESMIDHIYYTEIQENYLCDQFFPVKFLH------------------
--------------------------
>UniRef100_A0A7
-----MISMICAVANNGVIGNKNQLPWPLPSDMKWFSKQTKG----------NVVVMGRK
TWDSLGL-VKPLPNRVNVVVSRRDQITSANA-VIAGNVN------QRILDLQQEYPTRDI
FIIGGAQLYRSTMPI---------------------------------------------
--------------------------
>UniRef100_A2SN
------LAIIVAIAENNAIGKDNDLLWHLPGDLKRFKQITTG----------HSIIMGRK
TFESI---GKPLPNRRSIVITNNKDYKAE-GVTVVHSISEALEVTK---------NEDEV
FIIGGGKIYDLTL--PLVHRMYLTIVHETFNADTFFPK----------------------
--------------------------
>UniRef100_A0A0
---QRMISFVLARAANHVIGYDGHLPWRLPADLAHFKALTMGK----------PMVMGRK
TFDSFPA---PLPGRRHIVLTRDRNWKAAPGAEVAHSIDEALALAGQ--------QFGEV
SVIGGAQFFNLFLP--DADKVYKT----EIDADV--------------------------
--------------------------
>UniRef100_A0A1
------STILVSATPRNGIGCRGKVPWQTRSLGQFHHRVITGPET-SDRSDLNTVMMSNG
EWKRSTASD--WGDVRSVVVSRDQA---------ARNISDTSTVVNSITSALDRITPAKI
FVVGGAWLFEEALTRDLVDRIIITRILDPDDCDAFLP-DFHSIREPALWRRASHAELCGH
VGFQVEPGIVEEDGVRYEHEMWIK--
>UniRef100_A0A1
-----PLTAVVAVSLGNGIGANGTLPWRLPKDMAYFRAATLHADVRRAVPVKNAVIMGRH
TWDSIPPRFRPLQGRINVVVSTTMASELGTGTLLARSLDEAVQLLQERYGATAGTALGRA
FVIGGAQLYRTALAQRPLEQLLVTRILSPITMDVFL-EEFRSP-----------------
--------------------------
>UniRef100_A0A7
------YQVVVAATRDMGIGKDGILPWRLPSDLKYFKEITTT---TADPGKKNAVVMGRK
SWESIPLAYKPLPGRLNVVLTRSGSFDIATNVVICASVSSALELLAA---SPYSLSIEKV
YVIGGGQIFRY-------------------------------------------------
--------------------------
>UniRef100_A0A0
------MNIIAAVDENFGIGKNNSLPWRLPKEYKHFINLTT---TTKNPNKINAVLMGRK
CWESIPEKYRPLKNRLNIVMTKTWVD---ENLIFINSLDS-LNLILESKPYENL--IETI
WNIGGKQIYSLGIEHQNLNKIVLTKIDKNFDCDVKFPE----------------------
--------------------------
>UniRef100_A0A7
--------------------------------------------------------GGRK
TFESFPK---PLPNRTHIVITRQKDYKIP-GCIVVHSLDEALEACK---------NDEEV
FIIGGGQIYKQTLP--LADKLYLTRIHHTFDADTFFPIDFD------EWKLTE-S-----
----EFHEKDEKHAYDYTFLTYERK-
>UniRef100_A0A1
--------------VLNCTGKEGKLPWKLPEDMKRFKNITIGK---SPQENKNVCIMGRK
TWESIPERFRPLKDRINVVISTTTTGDYPDEVRISRSLQEALERLKEEKD-----NHGEI
FVIGGASLIKEAMNLPECRTMYTTVIIDKINEHVWEPISVSKTHDGIPYRKENGKVCETL
LAECRPKSRFQH--------------
>UniRef100_A0A2
-----RVTIIAAISQNRGLGKNNQLLWKIPQDLSFFKKVTSGS----------PIIMGNK
TYYSI---GRPLPNRLNIVLSRTLVQHNIDGCEVVSSIKDAIALATNYLPSEQPIIEPEI
FIIGGAQIYANALKNNIVDRVLLTEIHQTSDADVFFPVLE--------------------
--------------------------
>UniRef100_M5EC
-----------------------GFEWLLGNDFEQYHKVTVQNLDMIKLGKKNVVIMGRK
TWFSIPAAHRPLKNRINIVLSRELKTAPSGAHYLASDFTSALQLLES---SELQKQV---
--------DQEVMECSGPRRLFVTRILKQFDCDTFIPNINMDKYK----------LLPEF
--PDVPAGLQEDNGVQYMFEVYE---
>UniRef100_A0A2
----PFMTIMVAMDENNGIGLNNILPWCLPGDWNWFLTISTNT---IDPKKRNAVIFGRL
SYESLLKQDRPLKHWHTIVISSNEAIKSETSVTVVPTFERAAQY---SYDMFHDQNIENV
YVLGGVQVYDQAVKLKLVKRI---------------------------------------
--------------------------
>UniRef100_UPI0
---YPMLSIIAAVGKNRVIGNSKDLPWHIPEDLKYFKQKTTG----------FPILMGRK
TFESL--VHQPLPNRRNVVITRKSNYGE-EGVFTYEDLGLAIQFCES---------NERI
FICGGGNIY---------------------------------------------------
--------------------------
>UniRef100_A0A1
---------------FRGLGNKGVLPWKCISDMKYFRAVTTYVNEPNSKKLQNVVVMGRT
NWESIPKKFKPLSNRINVILSRTLKEDFDEDVYIINKVEDLIVLLGK-------LNYYKC
FIIGGSVVYQEFLEKKLIKKIYFTRINSTYECDVFFPE----------------------
--------------------------
>UniRef100_A0A1
-----IISIIAAMSDNRVIGAHGKLPWDIPADLARFRSITMG----------HAVLMGRK
TFESI---GHPLPGRRNIVLSRSMGRI--EGCIVARTLQEAIAAAEG---------DEEL
FICGGEEVFREAL--PLCQRIYLTVVHGRYEGDVHFPE----------------------
--------------------------
>UniRef100_A0A6
--------GVVAASQDMGIGQNGDLPWPP---LRNFRRMTTT---SSVEGKQNSVIMGRK
TWFSLPEKNRPLTDRINRVLSRNL-REPPQGAHLAQSLDDALKLTEQ---PGLADKGDTV
WTVRGKSVYKEAMNRPGQLRLSVTRIMQEFESDPFFPE----------------------
--------------------------
>UniRef100_A0A2
------VALIVAVDQQFGIGKNNDLMWHLPADMKFFKETTTGH----------IVVTGRK
NYDSIPERFRPLPNRENAVLTRNTEYH-APGAVVFSSLESCLDH----YK--NEV-ERTV
FIIGGGQIYREALALDCVQEMFITHVQGEFGADTFFPK----------------------
--------------------------
>UniRef100_A0A8
-------DFIVAVDSNWGIARCGQLPWKGREDMNWFKNKT--------TEGKQAVIMGRK
TWESIPVKFRPLPNRINIILSSKESTDVSEQIVTSNSFESALKWCSDKFNAG---ELTNV
MVIGGAEVYKQAIYNPYLRHGYVTIFNENYNCDLQFPIDLNSVR----------------
--------------------------
>UniRef100_A0A2
--------MIWAQAHNGVIGADNQMPWHLPEDLDYFKATTAGC----------PVIMGRR
TWESLPTRFRPLPQRTNIVVTGDAAAELKSGAMPATSLEEAIELARPQ-----AAASGRI
WIMGGGRVYAEALEKDLADIASVTLIDQEIPGDTYAPQ----------------------
--------------------------
>UniRef100_A0A6
----RSLNSIVAVSQNMGIGKDGRLPWPLRNEYKYFQRMTST---SRVKGKQNALIMGRK
TWFSIPEKNRPLKDRINIVLSRELKLELGQGAAAAHSLVLALESLIAKYWSTASVSSPKI
FMIKPAPTSMAAMEKPIHHLLFVTRILKEFESDTFFPEID----------RKDYKLLTEY
PG--VPADIQEENGIQYKFEVYEK--
>UniRef100_UPI0
----RPLYLIVATTISPGIGARGTLPWPLRADMNFFQRVTRDTRATPTTTTINAVIMGRK
TYASIPPAYRPLSNRLNVILTRREPHDVATSSVLLRSLADSKRVLREAYADGAGWEVGNV
FVIGGAELYREALQVPRLRRVLQTEVRAEVGLDTFFPGELGGEGG-GGVVKVEGEELGAW
LNIKLPQGD-----------------
>UniRef100_A0A2
------------------FGYQGGLPWGHKEDLQNFKEETAD----------SVLVMGAN
TFESLPG---KLPGRVHVVLSSDSFPKNGDRVIHGGGLKALIDVMKKTHPD------GDV
CVIGGKSLILEAIN--FADEIVMTHIYGAFERDVSFDKEELK------------------
--------------------------
>UniRef100_A0A0
-----SFDVVVACRKTLGIGAEGSLPWRIPADLKYFRQLTTS---TRDPLRRNAVVMGRR
TWESLPPKARPLAERLNVVLSRTPEACLPPDVLVAGSLDAALALLAAAPTA---EAVESI
FVIGGAAVYAEALASERLERAYVTFV----------------------------------
--------------------------
>UniRef100_A0A6
------FDLVVAASTNNFIGGDSYIPWTLKSDLAHFRRVTTASFVPDSTPFVNVVIMGRI
TYQSLPDKFRPLPGRLNIVLTRGNSANIPDHVRKVGSLDCALNLVQELRRDAGPVAVGSS
FVIGGGEIYALAFQHPARRLLFLTRVKVSIDVSLFT------------------------
--------------------------
>UniRef100_A0A3
--FDQRLTLVAAVGRNGVIGDGGGMPWHLPEDLRHFKETTMG----------GVMVMGRG
TWDSIG---RALPGRRTIVVTRDRDWS-APGAEVAHSLAEALLMAGD----------GEV
FVVGGGEIYAQTIEHA--SRLVLTEVDQSPEGETFFP-----------------------
--------------------------
>UniRef100_A0A7
---QIMIKLVFATGPNGEFGNKGGLPWGHNEDMKNFKAFTMGS----------VLVMGSK
TFESLPGK---LPGRPHVVLSSSNVAKNGQRPCNCDDFEALLEEIKNVY--------DQI
CVIGGASVIEEAMPF--ADEIYHTTIPLGYDCDVDL------------------------
--------------------------
>UniRef100_A0A3
------LRVIVAVQASNGIGYGGQLPWPIADDLAYFKRVTTTNRVSEDTEGEAAVIMGRK
TWLSLPLKYRPLPGRLNIVLSRQIKGDLFSGAYLATDLEEARDWAARQG-------ARVA
YVIGGAGVFQEALSHPACDRVYLTRIQ---------------------------------
--------------------------
>UniRef100_A0A8
---LKSINLIVAASQNRVIGKKGELPWSIPEDWAIFLRKTRG----------GVLVMGRL
SFDEMLKEPDWRKSRTYIVLTKNAEFQVENAVATASSKEDALEIAN--------AGGRPI
WICGGESIYRESLPLSG--TFHLTRIFHDYEGDTYFPN-YEQ-----EFKM-CSSKI---
--------ESNQSNLHYVFEKWKK--
>UniRef100_A0A1
-----------ACCKNYGIGFKGSLPWSLPTEFAYFVRLSTGN---PPPGKRNVVILGRK
TWDSKPHA---RLNRINVVLSRSNVQDRNEPDFVAHSLEEAVAMLES---DEWKDKIHEV
FAIGGHDIYKLVHDSPYCGTVYLTRVDAEYESDTFYPK----------------------
--------------------------
>UniRef100_A0A7
-----KLNLIVADSENMGIGINGDLPWRLRIEMAHFSRMTNR---TKDSTKQNAVILGRK
TWEAIPEKKRPLEGWINLLLSQQN-LILGPNVLVCSSLETALQRLQ---EPPLAESVESA
WIIGGSSVYKF-------------------------------------------------
--------------------------
>UniRef100_A0A6
------VNLIVAMDEKDGIGRGNKIPWPMPKEIDHLSDFTKK---TSVENKLNVVVMGRN
CWDSIPVKSRPLPGRINVVLSRKMTPQKTENLIVSADFNEAMKLLRT---DEYRNRVDTI
WIIGGYKIYVHGLASPLLHKLVITRVHANFGADVFFPY----------------------
--------------------------
>UniRef100_A0A7
-----MIIIIVAMDENNLIGSGNGMPWHNPEDLKHFKKTTLN----------QTILMGRK
TYEAIG---RPLPNRKTIVVSRSPFD--DDRVEVRSSLEEAIQEYKE--------SGEDL
FICGGASIYKQALP--YADQLLLSRIPGKHTGETYFP-DFDE------------------
--------------------------
>UniRef100_A0A0
------VTMVVAAARNGVIGRDNGIPWRLSEDLKRFKAITMGK----------PIIMGRK
TWDSIGK---PLPGRPNIVISRDSNFR-ADGVIAVPSLDEALKRAESE---KARVGADEI
CVIGGGEVYRAAFPYP--DRIHLTIVHAHVEGDASMPA----------------------
--------------------------
>UniRef100_A0A0
------ISVIFACDKNWGIGRDGSLPWPNSKDMRWFKENTIG----------CGVVMGRN
TWDSMPEK--PLPNRNNVVMTSSKMNDDKNS-SSFDEFD-ARIWSRR-----NMNW--NI
WIIGGAKIFEKYW-----------------------------------------------
--------------------------
>UniRef100_A0A7
-----MINLIWAMDENWLIGKDNKLPWHYKEDLAYFKKKTKN----------QTVLMGDK
TYESLKGKDKPLPFKKIYVASLNDY-KY-PDAIVVNDINSFLKN-----------TKEDI
FIIGGKTIYQLALP--YADRLYITYILKRHEGNVYFPK-FDLSNFKLIQKK---------
--------------------------
>UniRef100_A0A9
------LSMIAALAERHVIGRDNIMPWHLPNDLRHFKQMTMGK----------PMIMGRK
TWDSFG---RPLPGRPNIVVSRQADFQLD-GAETFHDLDSAIVRAEQWARE---QGVDEL
MLIGGAQIYAQALP--QAQRLYLTRIDAQPEGDAFFPV----------------------
--------------------------
>UniRef100_A0A5
-----SFEIIVAYEKGGVIGENATLPWRLSKDLQRFRSITSAVPEHKPDELMNAIITGRK
TFDSFPG-KKPLPGRLNIVITRTPSHSTNPLVVYCSSLDEALKIAH------TRPNIHKV
FVIGGGQIYDMALRHPQLSVVHATEVVTKTNLDATFPIAMLT------------------
--------------------------
>UniRef100_A0A8
-----IISLIVAVAENNVIGKDNTLPWHLPADIEYFRNTTMG----------HCVIMGRK
NYDSIPPKYRPLRGRTNIVVTRQKDFKAAN-CIVVNSVEEALTE--------AKIKETEV
FIIGGADIYKQTMD--RADKIYYTKIHHAFKGDTFFPS----------------------
--------------------------
>UniRef100_A0A7
-----PLNCIVAGSQNTGIGKNGDLPWPLRKAYRYFQRMTTTS---SVEGKQNLVITGRK
PXFSIPEKNGPLKDTINRVLSRE-LKEPPQGAHLAKSLDDALKLIEQ---PELTNQVDMV
WIVGRSSVYKEAMSRPGHLRLFVTRIMQEFESDTLFPIDLEKYK-----------LLPD-
-XPGVPSDVQEEKGIKYRFEVYEK--
>UniRef100_D3W8
----KTMNMIVSMDALKGIAVNNTVPWYLPNEFEHFYEMTTKTI---DPYKINAVVMGRK
TWDSIPEEYCPFRNRLNVVISRTMPESISENVIFVNDFEKALKLLNEEE--PYKSKVETI
WNIGGRNIYALGLDHPWMHKLVMTRIEKTYVTDVKFPE----------------------
--------------------------
>UniRef100_A0A1
------MNAIVAVDKNWGIGYNGELLVSIPADLRYFKQKTMG----------KVVIMGRN
TLESFPG-GKPLPNRVNIVLTTDPQF-SAEGCEVCHSIEELFACLKP-Y------DSEDI
FVIGGEKVYSEF------------------------------------------------
--------------------------
>UniRef100_A0A6
------LKLIWCQTLNGGIGKDNKLPWYIKEELQHFYKTTKN----------HTIVMGRK
TFES--LNNKPLPNRDNIIYSSIM-QEPQDPSYKVTN--DQQQILQ-------DAKNEDL
FIIGGKEIFNIFIPY--ADELIVSVLKDYYDCDLFMKLDFKNFQL---------------
--------------------------
>UniRef100_A0A0
----MEIVIIAGIAQNNVIGQKGMLPWHIKEDLKRFKELTFG----------HPVIMGRK
TYESIQMLGKPLPGRKNIVLTSNQSYQTHPEFIFAHSLQEAIMKAQE--------SSDKV
FIIGGQQIYEQAMP--LADKLEITHVHKNFEGDAYFPE----------------------
--------------------------
>UniRef100_UPI0
-----KISLIAAVSENGVIGSGLDIPWSVKGEQLLFKAMTYN--------Q--WLLVGRK
TFDSMG----KLPNRKYAVVTRSEISSNDPDVLYFSSIESALSYLSNIT--------DHV
FVSGGGEIYKALIEQAD--TIHLSTVHKEISGDVFFPS----------------------
--------------------------
>UniRef100_UPI0
-----KISLIVAFDQNRGIGHENKIPWFIPGELKWVGETTR---ATTDPEKINALIMGHN
TWLSLPVDKRPLPGRLSVVISRNAEIDSP-MVKVCRSFDEASAYV----KNNNR--IETA
FVFGGTRVYRQAVDADVLDEALLTIVPGQYDADTYFPE----------------------
--------------------------
>UniRef100_A0A1
-----------FLRGYRVIGKDNDLPWHLPDDFKFFQQMTKGH----------HVIMGRK
NFESLPPKFRPLPFRTNIILTRNSNYDK-PGTITVENLEKALSMAKTAGDS-------EP
FIIGGGEIYKM--CIPSVDRMYITEIKTELDGDTFFPIDW--------------------
--------------------------
>UniRef100_A0A7
-----PFEIVVAASVNGGIGLAGQLPWQLPQEMARFKALT---LKTANDDHSNAVIMGRR
TYESIPAKFRPLKGRVNIVLSRDQCVSLPDSVVVASSFDEALLAIQSM----EKVQ---T
WPPG-----------------SAKITSPEFEVDTFFPIDPHSF-------KLDA------
--SYPEQGKAHEKGVTYEMRFSLRD-
>UniRef100_A0A3
------FNVIVAYAKDRAIGRNGAIPWRLPADMQFFAQATRGG----------TVIMGRR
TYASLP---RPLPGRRNIVVSTTTPDDYPPGVVAAPSLDHALTIAAT---------CPNV
WVIGGERLYAEAIAHPNMRRLYATVIKDVEHADAFFPA----------------------
--------------------------
>UniRef100_A0A8
-----MITMIACMDRDRLIGRGNDLPWKLPEDMSYFKERTMG----------KTVLMGRK
TFESF--GSRPLKNRRNVILTRDAGFTP-EGAETVHSLDEALQLEP---------AGEEL
MVIGGEQIYELLLPHAD------CLLLTEIDGDAFFPS-FRE----EEWRLADS------
----Y-PGKGDKLGVAYRFNRYER--
>UniRef100_W2RV
--------IVAALDIENGIGTGTAMPWHLKADLKWFATLTTTWLAKPSSSPHTGVIMGRK
TWEALPSQYQPLPHRINIILSKQERHKYSKNVKTYTTLEQALTY--------ASIELKRL
FVIGGRRLYQQFLTPP-LNYLYITHIAKNFNCKVKFPN----------------------
--------------------------
>UniRef100_A0A2
------FSIIAAMSDNNVIGNCSDIPWQVPADQKRFREITTGH----------CLIMGRK
TFESI---GRPLPGRKTIILSRQNRYH-RCGCLVAHSLRSAMIMAQ---------DTDPI
FVCGGGQIYREVL--PGAERVYVTIIHGEFEGDAFFPH----------------------
--------------------------
>UniRef100_A0A0
-------SAVVAMAPDHTIGGNNQLAWHAPKDLQHFKKLTTN----------HAIIMGRK
TWESI---GRKLPQRHNIVVSSKPHADVE----IFAHIEDALEYGRR---HAHQHGQQEF
FVIGGGQIYRQFMPH--IQRIHLTYVDVHVSGDTFFH-----------------------
--------------------------
>UniRef100_A0A8
------FKMIVALCRGGGIGFQGTLPWKIERDLRFFSHMTRSDVFP----YNSAVVMGRK
TWESIPEEYKPLPFRDNIVISAMNDFEHKSGVIFIKSISDVHK---------YAINYDVV
WFIGGASIYEQVLTLS--------SITDNGDCDLSFPIE---------------------
--------------------------
>UniRef100_A0A0
--------ILVTADKNWAIGNQGQLLVSIPEDQRLFREETLG----------GIIVMGRK
TFETLPG-KQPLYGRINVILSKDRNYKVK-GAVVCHSVDETLEFLKQ-------YPQASV
FIIGGSSIYDQFL--PYCDTVHVTFIDYEYSADTHFP-DLDKS-----------------
--------------------------
>UniRef100_A0A0
----------------------------------------------EDSTKKNAVIMGRN
TWQSIPEKFRPLPGRINILVSTQATKDKFEGAVVCDSLPKAIEIAES-----RSNEIEKL
WVIGGSSLYKAAFESEWIHRIYLTKILKDFECDTFLPQEYD----CYK----------LI
DDPSVPNGVQEEGDVKYRYEVY----
>UniRef100_A0A0
---TESFSLIVAVGKNREIGNKGDLPWGMRADMSLFANVTSMLEFSPSNNPSNVVIMGRN
SWESIPINFRPLPKRKNIIITRNPNYELANLAHVTTSLDEALELA-------NSFNPKQI
FVTGGTYFYTEALNHPNCTNLFITEILSEWEYDTFFPEYYNITNEAINWMSNNDA---LF
VKNKLPQLIIDGNEVKYKFMLYL---
>UniRef100_A0A2
----PSLRLVVAYSTNRCIGKDNDLPWRLPNDLAHFKAATMGLP----------IIMGRK
TWESLG---RALPGRPNLVISRNPNY-VAHGATVYPDLNSAIAACH-GYD--------TA
CIIGGEQIFQLGLA--IADELIATEVHAHVDGDTFFPPLP------AGWTEV--------
--QREPQ--PEENGYRYDFVVY----
>UniRef100_A0A1
------MKIIVAMDTSLGIGKNGEVPWYLAGDLCRFRRLTTT---TEDPAKQNAVLMGRR
VWESIPEGKRPLNKRLNVVLSTTSALNFDGSYLVARSFQGALDMLNGMSD-----KIETI
WNIGGYRVYEEGLKSPQLYQ----------------------------------------
--------------------------
>UniRef100_A0A7
---PKPIRLIAAACSDMGIGKNGQLPWSLPKEFQFFLDTI---TAVSEPGKKNLVVWGRV
SWFSCPETVFPLANCINLVLSRKLNAEPPHAHYLCKEFGSVIRLVSE---PPLCHIVETI
WVLGGPEVYKESLEHPWCDLIYLTDIMADFDCDVFFPKFDR-------------------
--------------------------
>UniRef100_A0A7
-------KCIVAVDQAWGIGCENGLLYSIPEDMAFFRKTTL----------NKAVVMGRH
TLESLPK-SRPLKNRLNIVMSRDRSLQIGGAIT-CCSLQDLGVALS-ICD------SDDV
YVMGGYAVYSLLLDFC--GQALITKIQGQREADRFFPNI---------------------
--------------------------
>UniRef100_A0A8
----PPLALIAAMARNRSIGDRGELPWHEPEDLAHFKALSTGH----------AVIMGRK
TWESL--KLRPLPRRRNLVVTRQAGLTL-PGFEVFTDLAAAVAACRAG--------DPEP
WIIGGAEIYRLA------------------------------------------------
--------------------------
>UniRef100_A0A2
------ISLIAAVGRNGVIGCGPDIPWSAPGEQKLFKALTYN----------QWVVMGRK
TFESMGA----LPNRKYAVVTRSGWTSN-DNVVVFQSIEEAMDDLKELT--------GHV
IVSGGGEIYLETIPTSR-------------------------------------------
--------------------------
>UniRef100_UPI0
--FKKGFSLIVAVSRNGAIGFEGKLPWPYPKEMKHFSETTQF-IDTGIPDAQNAVIMGRK
TWESIPLQNKPLRNRLNVVLTSQQFKQIPKRLEIQKSLGEALTALDKN------DNVREV
FLIGGTQMFAEALTTYSCKLLILTRINKDFVGDTFMPT----------------------
--------------------------
>UniRef100_A0A1
----KPVRVIAAVCNNRGIGKDNQMPWSIPAEFQYFLNTVT---RVSRPGNMNMMVWGKQ
CWVSHPDSTFPLPNILHAVLSKT-LLTVPDHHFVCESLDAAVRLASEP---PLADLIEII
WIVGGVQVYKEAMEHPWCDLIYLTDIMAEFECDVFFPE-FDKK----LFEVQDS------
-FPDVPNGIQEDNGIKYKCQVYKR--
>UniRef100_A0A2
------ISLVVAYTVNRVIGIRDALPWRLQADMRRFAKLTY----------YHAIIMGRK
TFESDPINSSPLPHRRNIVLSRNPVWIPPQGVLHAFDWDEALLLADSGFHDGSRMCNRHI
FVLGGQSVYKLALDRG-CQWVFATEIDGQMPGDSFFPEL-----PSSEWDRVPPSDCPHW
AS----EHQFREKGYTFSFVTYKR--
>UniRef100_A0A2
---SMTITLIAAVARNGVIGRDGDMPWHLPGDLKRFKATTMGH----------PMVMGRK
TFESMGR----LPGRRSIVVTRDPDWS-ADGVEVAHSLDEALALV----------GDDDV
FVVGGAQIYAQAL--PYADRLELTEIDLEVEGDTYFPG----------------------
--------------------------
>UniRef100_A0A1
------LAVIVAVAGCNAIGYNNSLLWDIPQDTKHFRDTTSNTTEPDSLKMMNAVIMGRR
TWISIPPRFRPLKSRINVVVSSQSPTTLGAGAMVVPSIQAALSALEDLPSF-----SGLA
FVIGGESMYKEAMGMPTLGSIYLTRVFRELEYDRVFP-----------------------
--------------------------
>UniRef100_A0A0
------LNLISAADQNMGIGWNQKLPWQIPSEFHYFLEMTTKPRVTGSN-RQNAVIIGHR
TWETMDATSKPHPGALNIVLSRFEPLAYPNTI-VCASLDQVVKMLST--DPEYEGLIDTV
WVLGGAEVYQTALKSRFFHRLYLSRIRAVYPCDVFFPEEFDE------------------
--------------------------
>UniRef100_A0A0
----PSISLLAAMSENRVIGRDGRLPWHLPADLKRVKRLTVGH----------TVIMGRR
TFESI---GRPLPRRRSIVLSRDRRYR-PAGVEVAASLEEALALAGG---------EEEV
FVFGGAELFRLAL--PRARRIYLTLVHAEVEGDVHFPP----------------------
--------------------------
>UniRef100_A0A2
------ITLIVARARNGAIGRGNTIPWHAPEDLKFFQRETSGA----------AIIMGRN
TWDSLPV--KPLKGRLNLIVSSRPI----AGEEVQPSLDAALAEAER-------QGHRRI
YGIGGARIYAAML--PLAHRLLVTVALDVPDADVFFPE----------------------
--------------------------
>UniRef100_A0A0
-----SIKLVVAHDNERGIGRAGQLPWRLPGEMAKLSAATRR---TADPSKRNALVMGRL
TYESFPASRRPLAGRLNVVVTSRPIPDAE--VQTAATLEAAVAEA------VGAADVEDV
FIFGGARIYKEALDDLIPDELLVSVVDGVFQCDTFL------------------------
--------------------------
>UniRef100_A0A2
----RMLNAIVAVCPDLGIGKDGQLPWHLNNEFKHFRKMTATP---SVEGKQNVVIMGRK
TWFSIPEKNRPLNNRINIVLSREC------S--------SALR-----------------
---------LELMQTPGTRRLFITRIMKQFECDTFLPE----------------------
--------------------------
>UniRef100_A0A8
------MNIIAAVDENFGIGKNNSLPWRLPKEYKHFINLTT---TTKNPNKINAVLMGRK
CWESIPEKYRPLKNRLNIVMTKTWVTPVGENLIFINSLDS-LNLILESKPYENL--IETI
WNIGGKQIYSLGIEHQNLNKIVLTKI----------------------------------
--------------------------
>UniRef100_A0A0
-----DIILIAAASLDGYIGIDNKLPWHSPADMKHFRQQTEG----------HVVIMGRK
TFDSLG--GKPLKNRVNIVLTRNPIPGCSDGVIFADSKERALQIA--------KAECTKI
FVIGGEEIYSLFLED---------------------------------------------
--------------------------
>UniRef100_UPI0
-----KMKLIVAMDSEGGIGKNGTLPWHISKDLKRFAALTRNVMD---KSKKNAVIMGRK
CWDSIPDGRKPLKDRFNIIMSRKIVEVPGPDTVVIDSLDKL----KDFMNSSSSINIETF
WNIGGTEIYEMALHENLVDELYITKIFKSFDTDVKLSIDWS-------------------
--------------------------
>UniRef100_A0A6
----QMIIVIAAIGKNNELGKGNDLIWHLPADLKRFKRVTSGH----------HIIMGRN
TFESI---GKPLPNRTTIIITRNKNYQ-QEGCLTANSIEEAVELSK---------SDDDI
FIIGGAQIYKQVLEFNFIDKLDITHVHSNFEADVYFPE-----INSNQWKEV--------
--------------------------
>UniRef100_A0A2
----KHFKAIAAMSLNRVIGAGNKIPWHLPEDFKWFKQLTTG----------NVVVMGRK
TFESI---GRPLPNRETIILSRSQFAYPG--VRTISDL-------GQI---ELAHEAREV
FICGGAQVYAQAL--PLCSDLYLTRVKREVEGDAFFPA----------------------
--------------------------
>UniRef100_A0A1
------ISLIVAMAENRIIGRANGLPWRISADLKHFKAITTGK----------AVIMGRK
TYESI---GRPLPDRHNIVVSRDLDFEPDC-VEVARSLKAALHAAEGWG-------DDEA
MVIGGAAIYEQALAQ--ADRLYLTEVHAEVQGDVSFPE----------------------
--------------------------
>UniRef100_A0A0
--------------------HAGTLPWRIKTDMAFFSRVTTRVPPAKCTSAINAVIMGRK
TYDSLPARFRPLPGRVNVVVTRDGSGNIGTDILVANSLEAAVAALHDAFRTTATRRLANI
FIIGGGEIYAVALN----------------------------------------------
--------------------------
>UniRef100_A0A0
------LILIAALSRNRVIGKDGKIPWHIPEDLKRFKELTTGH----------TVLMGRR
TYESLGN---LLPNRRNVVLTSRRI----PGVETHVSLEAALQALKD---------EEKV
FVIGGGTVFAQTLN--AADELLLTIVDQEIDGDTFFPT----------------------
--------------------------
>UniRef100_A0A8
------IKLIFASGENGEFGTPTGMPWRHKQDMQEFKRLT----------KNNLVVMGNE
TFKTLG--SKPLPERENLVLTNSYGIDFGKDDMYAKASKESFGAFLKYLD--SSID-EDV
FVIGGAGILVNALPY--ADVVFHTVFHKVT------------------------------
--------------------------
>UniRef100_A0A1
------LVSVAAVAENGVIGRDGELPWSIPADKRQYRERVAD----------SPVILGRR
TFESMR---DDLPGSRQIVLSRSEREYDVPTAHHASGVEEAIEIAESLDA-----GADTA
YVLGGGAIYELFQ--PHLDRMVLSRVPGEYEGDTYYPEWDEDEWELVEETEYDRFTLEEW
VRRD----------------------
>UniRef100_A0A2
------------------------------------------------KSKMNAIIMGRN
TWNSISSKYKPLVDRINIIVTNSDQ-DF-FGAHTEMNLISALELA---YSF---NNLEDI
FVIGGGKIYEEALNLSNLNKLYITQVSGDFRCDVFFPREFIQPDIC--------------
--------------------------
>UniRef100_A0A8
------VTHIVAIDVGSCIGKDNQLQWDVKPDMKRFSQMTSG----------HVILMGRK
TFESLG---RVLPRREHVVLTRDEEYAVPEGVTVAYNLEQALNSCLGLIK--RKDLPKNI
YVIGGAEIYNMTMP--LADKLEVTVQTHVKDGDAFYPHIPKDMQ----------------
--------------------------
>UniRef100_UPI0
------LSAIVAVSDDWGIGYEGDMIVSNRADMRHFVELTTGH----------PVIMGRR
TLDSFPG-GRPLKNRRNIVLTRDAAFAR-EGVEVVHSVDEALAAVAD---------EDEA
WVIGGEEVYRQLLPYCA--VAVVTKTHCLRLADTHFP-----------------------
--------------------------
>UniRef100_L8H2
------LVLVAAVAENGVIGAKGDMPWRLSSDLKRFKRLTLGH----------PMVMGRK
TFESI---GRPLPGRTTIVVTRDANW-TRDGVLTAPSLEAAIERAAKIAAAD---GVEAV
MVVGGGEIYAAAL--PRADRLEITRVHASPDGDAHFPID------EDVWREVAHETP---
--------------------------
>UniRef100_A0A3
-------SIVVAIDKDAHIGYKYDLPWKCKVDMDFFKELTTTNHTGKIPENQNVVIMGKN
TYLSLPN--KILSNRINIVVSSSYLWKDKCDVIVVPNFQEALYYCST-----G--ENRNI
YVIGGSQLYKEALGHNSLGIIYTSIIPKNVKPTISFPLNL--------------------
--------------------------
>UniRef100_W8ZI
-----IITLIAAMADNRIIGREGAMPWHLPDDLSRFRAITMG----------HPVVMGRT
TFEAI---GRPLPGRLNIVLSRRPGYG-PAGVLVARSLSDALSLAGD---------AGEL
FICGGGEVYREAL--SRADRIHLTVIHGDYPGDTTFPPDFV-------------------
--------------------------
>UniRef100_A0A6
MKNQLPLSLIAALGENRVIGVDNSMPWHLPGDFKYFKATTLGK----------PIIMGRK
TWDSL---GRPLPGRLNLVVTRQADLQLE-GAEVFTSLESAVTRAEEW---AREQGVAEV
MLIGGAQLYAQGLAQ--ADRLYLTRVALSPEGDAWFP-----------------------
--------------------------
>UniRef100_A0A2
----KPMNLIVAVDALNGISINNSIPWHLPNEYKHFQETT---IKTVDPNKTNAVILGRK
CWESIPEKFRPLKKRVNVILSKTMPEVISENLIVVDEFEKALKLLTEEEPFKSK--IETI
WNLGGKNVYALGLTHPWMHKLVITRIEKTYLTDVQFPVDWENFEL---------------
-NDDFDGKPIEEKGVVYRIRSYT---
>UniRef100_A0A7
-----DLSLMVAMTPYQVIGRGNTIPWRIPSDMKRFQDVTLGI------G---TMLMGRL
TWESLPR--RPLRDRHHIVLTRTGGIEATEQVTPVDSFEAACEVVRRLGG--------KA
CVIGGTQVYELF--FPIVSRLYVTCVHGKIEGDKLFPIAIDDL----------HENGWNW
V-SYNPQPKLRDERDEY---------
>UniRef100_A0A3
------VSYIVARTKNNVIGCNNDLPWRLSSDLRRFRQITSGS----------VIIMGRK
TFESI---GKPLPNRVSIVISRNNSFEADN-LIFCKDLSTAIFV-GDII--SNIRSMKEM
FIIGGEQIFN-SMKNYVSKVYLTEIQDDEIVGDSYFNMEFGKG-----------------
--------------------------
>UniRef100_A0A9
------------ATENNAIGVENRLPWHIPKELAAFRTL------TRAEGATNAIIMGRR
TYELFPN--GPLPGRTNIVLSRNPAFEALPGVIVSCDLGSALKKLGV--------VTEKV
FVIGGAQLYREALLHPQCEAIYLTSVSGAEKVDVFFP-----------------------
--------------------------
>UniRef100_A0A1
------IGMIWAQTHTGVIGDAGAMPWHLPEDLAHFKATTRGA----------PVVMGRR
TWESFPAKYRPLPGRQNIVITKDQIRELG--GHPVASLDEGLEIASGF-------ATEKI
WIIGGGQVYAETVDRGLADLAVITVIQSDASGDTS-------------------------
--------------------------
>UniRef100_A0A4
----RMIGLIVACSKNNVIGNNGCIPWKIKGEQKQFRELTTG----------NVVIMGRR
SFEEI---GHPLPNRMNIVVSTTRSFQ-GDNCMSVKSLEDAIELAK----------NRDI
YISGGYRLFKEALQ------IVDKCYSQKIDCEI--------------------------
--------------------------
>UniRef100_A0A1
-----PLIAIVAMASNRVIGRDGDLPWRLPEDLKWFKKLTLGH----------PIVMGRK
TMESLG--GRPLPKRRNLVLSRSDAEDLPEGFEKTSADPECLRNL-----------AETV
FIIGGAEIFRLLLPH--CDEVYLSYVFEPHEGDTFLP-----------------------
--------------------------
>UniRef100_A0A7
-----QLAIVVAMAKNRTIGINNTLPWRIPADLQHFKKLTMGH----------HMIMGRK
TFESI---GKPLPGRTTVVVSRDRNLKIE-GCTVAYSLPEAIAACA----SD-----PQI
FVVGGADIYAQALGLAD--TLYITEVQQDVDGDAWFPEFER-------------------
--------------------------
>UniRef100_A0A1
-----PLNCIVAGSQNTGIGKNGDLPWPLRKAYRYFQRMTTT-----SSVEGNL------
--FSIPEKNGPLKDTVNIVLSRE-LKEPPQGAHLARSLDDALKLIEQ---PELTNQVDMV
WIVGRSSVYKEAMSRPGHLRLLVTRIMQEFESDTLFPIDLE-------------------
--------------------------
>UniRef100_A0A3
-------TILVAYDEGRIIGNDGRIPWSIPADLRRFQNLTTG----------NAVIMGRK
TFESLPH--GPLPDRMNIVISRTRLPTRTEGVLWVCDPQDAIQFA---WD--RQ---LKP
FVSGGEQIYRHFLHKGLIHKIIATEVKGRHEGDTYFPRLY--------------------
--------------------------
>UniRef100_A0A0
-----------------------------QCDLEHFKRVTMGLP----------IIMGRK
TWESL---GRPLPGRPNLVISRNADYQ-AEGAQVFSNLDDALAACPG---------FETA
CVIGGEQLFRLAL--PVAQELIATEIKADVDGDTFFPALP-----AGEWEE-----V---
--ERLPQP--EENGFTYDYVTYRR--
>UniRef100_A0A1
-----KSFIIVASSLDGYIGQERDIPWKCPQDMRNFADTTMG----------NCVIMGRH
TYESIP---KPMPDRHNIVVSNSNSFEPECD--KAKSYEQAIAMAK-------EIGFESI
FIIGGERIYCEAL--PYATEAYVSVISTYYKGDTSFPP----------------------
--------------------------
>UniRef100_C0EG
------IAIVVAFEKNRGIGNDGRIVWDFPSDRAYYKTLTLG----------NFVIFGRR
TFEEF---GRALPGRINIVVSSTKKFE-GENLYTVKNLEAAIELAEKI-NSTNEILPSII
FICGGQNIYREGMNLA--QTIYTTQIDADYDCDTFFPE----------------------
--------------------------
>UniRef100_A0A3
----RMLSLIVAMSKNRVIGRDNQMPWHLPADLARFKKNTLGK----------PVIMGRK
TFQSI---GRALPNRKNIVLSRQGFH--ADGIEVVSDLSQALALVQD---------EKEV
MILGGGHLYAEAL--PQADRLYLTEIDTELQGDTFFP-----------------------
--------------------------
>UniRef100_A0A1
-----DIRLIAAVGRRGQIGLNGDLPWHDPDDLKWFKRMTMG----------GVVIVGHR
TYQTVPPL----DGR----HGRIFVVD------DERSPQDFIADLAEHH------PGRPI
WIIGGAKTYARFMPF--VDRFYISRIDYDGPADTFMPPLW--------------------
--------------------------
>UniRef100_A0A8
---------IVACDENGAIGKDGDLPWRQSTDLKRFKSLTTGK----------TIIMGRK
TWDSLPS---ALPNRRNIVMSRRQLENVEQ-----MDFEEILEL-----------KETEI
CIIGGGEIYRLFL--PXTEKIEXTIIHTKVEPDTWFPEX---------------------
--------------------------
>UniRef100_A0A5
-----------------AFGLGDGLPWGIKQDMKNFKARTEG----------TILIMGAK
TFQSLP---KLLPGRKHIVVC-----DPSRPYPKTKSWEEFITFLSGMLDRN-----NDY
SVIGGKALLEAAL--PYADEVVVTRIVHRVNSTVQLDASFLDDI----------------
--------------------------
>UniRef100_A0A8
------VSMIAAMAKNNVIGHRGKLPWHLPKDMAYFASMTKGH----------PVIMGRK
TFESIG--KKPLPQRTNIVITKRDVYAA-PGCLVAHSLGEGLFY-AQI-----SPHAEEI
FIIGGSVVYKEGLRYT--ERLYITEIDYECEGDAFFP-----------------------
--------------------------
>UniRef100_A0A2
-------GLIWAEAHGGVIGAGGGIPWRIPEDMAHFREVTMGA----------PVVMGRK
TWDSLPERFRPLPGRENIVITRQQDWS-DAGATRAANISEAA------------RGHDRV
WIMGGAEIYAQVIAD--ADRLEVTEVDLEVDGDAFAPS-------RAGWRLVDEG-----
--------------------------
>UniRef100_A0A1
----------------------------------------------------GISRMGIK
HYDSLPPRFRPLPKRLNVIITRDESCERACKILVSNSIESALTTLQDNFSQNGRRSLGNV
LVIGGGEIYASSLSLDSKMRIVMTDSSNGFDCDTFFPIDHLI--GNDEWRRASPAEVSEW
VGEKIPEGWVWDQDI-----------
>UniRef100_A0A7
------ISLIAALAVDRVIGMENAMPWNLPADLAWFKRNTLN----------KPVVMGRH
TWESI---GRPLPGRKNIVISSQPGTD--DRVQWVKSVDEAIAACGD---------VPEI
MVIGGGRVYESFL-----------------------------------------------
--------------------------
>UniRef100_A0A4
--------------------------------------------------------NGTR
TWSSI---GRALPGRASIVITRDTNWK-ENGAIVVHNFSDAISQSKRWFV-QQQTKENRL
IIFGGGEIYSQGINIC--QEIEITKVDISPEKGAKFP--------DINWNDWDEIKLKDF
AP------GSDYPGFSYHSYKYRK--
>UniRef100_A0A0
------VILIAAMTADGKIARDSDHDWTSKEDKKFFVELTK---------KAGVVIMGRK
TYETIG---RPLPGRLNIVLTRNPKFSNIPGEFTNESPEELLARLEKR-------GYKEV
AICGGAQIYSLFLKAGLVDEIYLTIE----------------------------------
--------------------------
>UniRef100_A0A7
----KELIIIAGVAKNNVIGKNNELPWHLKEDLKHFKELTFGFP----------VIMGRN
TYESIQTLGKPLPGRKNIVITSQKDYDTNTETIISHSLQEAIKKAHEL--------SDKA
YVIGGQQIYKQAL--PLADKLEITHIHKKFDGDAYFPE----------------------
--------------------------
>UniRef100_U6N4
-DYRPKISLIAAMSSNYVIGMDEKIPWRIPGEQKRFKDLTMGK----------TIIMGRK
THESI---GRPLPGRNTIVISRSKNFDYPH-CITVDSLYDALILAK---------DQEEV
FIVGGGRVYQESL--PFADCIYLTVIDREYDGNVFFPK----------------------
--------------------------
>UniRef100_A0A0
------VAIVVAMCKRFGIGRNGVLPWSLQADMQRFRSITAGG----------GVIMGRK
TFDSIPEEHRPLKGRLNVVLTRSSA-DLMPNIIFVSSFDELDAVVGQ----HDHL---SW
HVIGGVSVYQHFLEKRSVTSMYVTFVEGSLECDTFFPHQFLS------------------
--------------------------
>UniRef100_A0A3
------VAIVVAMCKRFGIGRNGVLPWSLQADMQRFRSITAGG----------GVIMGRK
TFDSIPEEHRPLKGRLNVVLTRSSA-DLMPNIIFVSSFDELDAVVGQ----HDHL---SW
HVIGGVSVYQHFLEKRSVTSMYVTFVEGSLECDTFFPHQFLS------------------
--------------------------
>UniRef100_A0A2
-----MISLIAALAVDRVIGMENAMPWNLPADLAWFKRNTLN----------KPVIMGRH
TWESI---GRPLPGRKNIILSSQPGTD--DRVTWVKSVDEAIAACGD---------VPEI
MVIGGGRVYEQFL--PKAQKLYLTHIDAEVEGDTHFP-----------------------
--------------------------
>UniRef100_A0A2
-----KISMIAAMAKDRVIGKDNAMPWHLPADFAWFKKSTLGK----------PIVMGRK
TFESI---GRPLPGRLNIVISRNPEFSVE-GVTVVADIEAAKHAAG---------DIGEL
MVIGGGSIYEACL--PSADRLYLTFIDLDVDGDTCFP-----------------------
--------------------------
>UniRef100_A0A1
------CYGIVAITNGKYIGINGTLPVECKEDLAFFKKMTEG----------NIVIMGKN
TWDSLPKQYKPLPNRINIVLSNQDKTDIDSRVQNAQDLD--LKALQATYPD------KKI
FFIGGASVFDQ--FHPYIDTFYLTF-----------------------------------
--------------------------
>UniRef100_A0A4
------FKIIICVSRNLGFGNKNAIPWKIKEELRYFKDQT---LTTEDSNKKNIVIMGRK
TFESIPSNKDGLRDRINVVLSSNKMLKEKYKNHVVSDFK-ELESLIEYYQKENTIE--NY
WIIGGLSLVEYGIKKNY--DLYLNKIYENYECDKFLD-----------------------
--------------------------
>UniRef100_A0A6
------------------------------------------------------------
--------NRPLKGRLNVVLSRARPADLPAEVMHATSLDGALALLARLNISTGEKPIESA
VVIGGVSLFEETAAHTQCTVAHVTRVNQSFPCDASLDPKFQ---AALDAG-------YAI
DEEESDTSAREENGVSYKFEVWRRR-
>UniRef100_UPI0
-------KIIVACDRAWGIGKEGDLLVHISADLKRFKQITTN----------NIVVYGRK
TLATFPG-AQPLPNRINIILTKNADFFA-PPAQIVNSLEELFELLDKL---RKGFERKRV
FVIGGASVYEQLL--PYCDEVLLTEIDAEFEADSYFPD----LDENEQWRKIEESP---W
---------QEEKGVRFRYETYQR--
>UniRef100_A0A7
MKRLKNLNIIVAQTKNNVIGIGNNLPWAMRIDMKNFKL--------RTTG--NIVIMGYK
TWMSM--GSKPLPNRMNIVLTSKNIEDQPGVFFEPSCLDTFLEDLCHV-NSES-----QI
FIIGGANLIKQV------------------------------------------------
--------------------------
>UniRef100_A0A6
----LSLNSIAAVSLNMGIGKNGNLPWPPLR----FQKMTVTPTQEGKQ---------KR
TWFSIPHKNRPLKGRINIVLSKELVKIPEGAHYLAKSLGQALDLLE---NSELASKIDML
WIVGGTSVYKAAMEKPVHQRLFVTRILHYFESDTFFPE----------------------
--------------------------
>UniRef100_A0A5
--------AIFATDFMGGMGNNGSLPWPHNEDLAWFKELTLG----------QVVVMGRK
TWDD-PKMPKPLPNRTVYVATHRPVSTAN---PFSGNIQDQLLAIE------SIHPTKNI
FVIGGPDLIMEAK--PLLDYAYLTHIKGSYKVDT--------------------------
--------------------------
>UniRef100_A0A7
-------GLIWAQATSGVIGRGGDXPXRXPEDQAHFREITMGH----------TIVMGRR
TWDSLPAKVRPLPGRRNVVLSRQADF-MASGAEVVGSLEEALTS-------------PET
WVIGGGQVYALALP----------------------------------------------
--------------------------
>UniRef100_A0A8
-----PIRLIAAACKNMGIGKNGWLPWTLPMEFQYLLDKIS---SVSRPGKKNLLVWGRI
CWFSAPENLHPIDNAVNVVLSRTISTLPKHAHYLCNNFESAVLLAT---SPLLNEEVETI
WILGGVEIYKKALAHPWCDLIYLTDIMADFDCDTFFPGFDRCSGSSVDLVRDKHLACKKY
VQPGVPDECQQECGIRYKFQVFKK--
>UniRef100_A0A1
-----------------VIGVANTIPWDVPEDRRHFREVTLGLP----------VVMGRL
TWDSLPPRFRPLPGRRNVVVTRQPVPDEGADADVAHDVAQALALARASAGGG-----GDV
AVIGGEQIYRAVL--PSATRCEITEIDVEVEGDAYAPLDGDGRSSSLSRRDGRSSSL---
--------------------------
>UniRef100_A0A0
-----TISLIAAMSRNRVIGRDGTLPWRLPADMRHFVAMTRGK----------PVVMGRK
NYEDI---GRPLPKRTNIVLTTQHGFAA-EGCLIAHTVDEAIALAGD---------VPEI
MVIGGEAVYEAFL--PRADRIYLTVVDAAIPGDTWFPS----------------------
--------------------------
>UniRef100_A0A6
-----------------QVGDEGGLIWTTRAEMRYFATASNQQSPYTSKAGRNSVIMQFK
EWKRRKPGWFPVKGREETVWERWVISARNETPMMTSSQKQAMKYVHLCNQERQHIKNETN
PFPGQIQVNGRTLKWTRPKRILLRVLSPEFGCDTFFPLVLKEASGSEEWVRKSKEELDQF
VGEEVPEGLQVENGTEYEFQMWER--
>UniRef100_W6K9
---------IAAVARNGVIGDGKDQPWKIREDWERFRALTTD----------NFVIMGRS
TYESI---GRPLPNRTTVVVTRDPEFIEPSRVLVAGSIEMAIRLARTSR---GSMADDII
YVAGGGQIYAQTMDK---------------------------------------------
--------------------------
>UniRef100_A0A1
--PKKPVTVIAAVAQNGVIGSNGRIPWDIPEDMMHFKWLTMG----------NVLIMGRK
TFESIG---VPLEGRKTIVVTKTA--QYSGEILTAPSLEAALELAQSL-DFG-----DEI
FICGGGEIYSEGIAYA--DALCLTELDDKYEGDVWFPE----------------------
--------------------------
>UniRef100_A0A2
----KPIRLVAAVSRNMGIGQKGDLPWNLPNEFKYFIKITS----VVEPGKKNLIIWGRK
TLEPFAETLLPLPNCINALLSRTLSSAPEHVHCVCPSMMDAIKMASTPPLSE---NLETI
WVIGGVEPYAEAMKHSWCDQIHITDI----------------------------------
--------------------------
>UniRef100_UPI0
--------VISAVDEQMCIGKDGVLPWSLPTEFQYFLSMTT----KPRPGKQNAVIIGRK
TWETMDLTSKPFLNSLNIILTNQNLTEAKNNTVVAKSVDAIIKIL------ENEANIDEV
WVLGGSETYFTLMKSPYFHRLYLTHIHAKYECDTYFPFMKQELEYGQSFRKLSPDEIQ--
-DPRVPTGIVTD--------------
>UniRef100_A0A9
----CSITAVVAATPDGVIGDDQDMPWRLSSDLKRFKKATMGG----------ALIMGRK
TFESIG---RVLPGRQTIVLTRQGHWQF-PGTQTASGKSEAIALAAD----------RRI
FVVGGGQIYQQWFPELWWTRVWANVS---GDTRVDLPLDELVSQTSFPVTA---------
--------------------------
>UniRef100_A0A0
-----------------AIGRNGGLIYRIKEDLGYFKELTTTYN---RGSERNVVLMGRK
TWSSLPRSSRPLKGRLNLVLTNDKALNNFPKLFPLAKLTKNMITFDQLLKYMKYTRDTTM
FIIGGEQIYNLFFNIETLKVVFLTCILNYTAISPFFP-----------------------
--------------------------
>UniRef100_A0A0
----RIISMIFAVSENHVIGKGNDLPWHLPKDLKFFRDTTNG----------HPVIMGRR
TFESIG--CKPMPNRYNIVVTSRSAFKDSDGQ-TLSNIQGKLAFVSSIENGLQTKDIQKV
FIIGGTKIYEDGLQFSN-ELLITHVHSNDVQGDIFLKI----------------------
--------------------------
>UniRef100_A0A0
---------IACISNNQTIGNKNELIYQMNYDMKHFQKTT---ITTKDKNKKNAVLMGNS
TYKSM---GKPLKNRINYVITNNCVLKSDTELYY---YNNVLTCLMEI---QSNETIETI
YIIGGATIYQFCLEHHLYDELILSYVHSPVNGDVYFPIDFY-------------------
--------------------------
>UniRef100_Q9BK
--------IIVACDRRWGIGSEGKLLTHISSDLRRFKEITSN----------NIVVYGRK
TLATFP-HSMPLANRINIILTSNPDF-FAYPAYVVNSLEQLFSLLAKLKGKE---VEKDV
FVIGGASTYKQLL--PYCNEVLLTEIDAEFSADAFFP-----------------------
--------------------------
>UniRef100_A0A0
---------------ENGIGIKNDLPWNIPQEMKYFTQLTTQIIATGSAGYINVVIMGRN
TWTSIPDKYRPLNKRFNIVVTRDAGL-FGEKKYKQPSLRA---SLEYVYKNEPEYSFCDV
FVVGGTQMYHEAL-----------------------------------------------
--------------------------
>UniRef100_X1BT
---RVSLALIWAEARGGIIGYDGAMPWHLPEDLAHFRELTSGDAGAHASDRGATVVMGRR
TWESLPERFRPLPGRRNLVLTRNAAWAA-EGAERVATLDAAVAAAGAAGGSAGAGDGATL
WVIGGGELYRLAAASQLATRLEVTELDLGIKGDTFAP-----------------------
--------------------------
>UniRef100_A0A7
----PQLEIIVAVDSKLGFGKNGKIPWKCKEDMKRFTRIS---------KEIRVCVMGKN
TYTDMRIKEKGLPERESFVISSTLKQEDVIGATVVPDLRAVINLY----EDT----DQRI
AVIGGEKLYIQALS--SATKLHMTIIPREYDCDRFIPVDPIQN-----------------
--------------------------
>UniRef100_A0A9
------ISLIVAMAKNRTIGMNNTLPWRCPEDLKHFKALTMGH----------HMIMGRK
TFDSI---GKPLPGRTTVIVTRGRNLKID-GCLMAHSMQDAIKACAG---------DSEV
FIVGGADIYTQSLQL--VDTLYITEIQQDVDGDAHFPA----------------------
--------------------------
>UniRef100_A0A9
----------------------------LPEDLAHFKRLTTGH----------PIIMGRK
TFESI---GRPLPNRRNIVVTRNADWR-HDGAETAGSLDAALALLDGA----------DG
YVIGGAEIYAQSMALA--TTLIVTEIGQTYDCDAFFPA----------------------
--------------------------
>UniRef100_A0A6
-------DIMAAMCSNRGIGMNNKLPWPCAKDYEYYTQKCSP----TIKGKYTVVIKGRM
TWESTKGLERTHPGYLNVIISHSKRDQLESDEYVTDNLDTALIYANT---LKQEGKCERV
WVLGGQKVYDDAIHHPCCKKIYLTEIYKDFPSDTFFPPI----PSCFKE------TGEA-
---GVDPDIQEDNGLQFQFKVFTR--
>UniRef100_UPI0
------IKLIWCEDKNHGIGKNNQIPWKIPEELNHFKKTTTN----------HPIVMGYN
TYQAI---NKILANRANIVISKKHQNELNNELFVYSDIKKALID----------FSNVDL
FIIGGKKIIEQFIKY--ADQLIISKLNDDYKCDLFVNINLDD------------------
--------------------------
>UniRef100_A0A3
-----KITLVVAAAQDGVIGLNGQLPWHIPEDLKHFRQITTN----------KPILMGRK
TFESI---GRPLPNRRNIVLTRNMKWR-ADGVEVVTSLDQALLLIDE---------SDDL
MVIGGEQLYRLAL--PFADKIELTEVLQPFDGDTYFPV----------------------
--------------------------
>UniRef100_A0A7
-------ACMVAASSDRAIGLDGQPPWGFETDHANHVR----LLVQTVDGDRVAVIIGRK
AWQALPALPA-SPQRIDIVVTRDTEHRLPAQVHRAASFDQALHR-------AVEAQVDRV
CVVGGGELYREALGHFRCTNLHYSRIEGVPGADTHFP---------------EFEADAAW
TCRSAPT-QHHDNGFDYRIEHWSR--
>UniRef100_A0A6
------LSLMAAISKNGVIGCGPDIPWSAKGEQLLFKAITYN----------QWLLVGRK
TFESMGA----LPNRKYAVVTRSSFTSDNDNVVVFPSIEEAMTNLKKIT--------DHV
IVSGGGEIYKSLIDMADTLH--ISTIDIEPEGDVFFPE----------------------
--------------------------
>UniRef100_A0A0
-----QLHIIVAMTADHLIGADGDIPWQLPDDLQLFKQLTMGQ----------ALIMGRT
TFESL---GRPLPDRDNIVISST--LQATDGIDIYPTFGKGLAAARKL--------GKDI
FFVGGAEIYRAALLL--VDRLHISWVEGDFFGDTFFPIDFT-------------------
--------------------------
>UniRef100_A0A5
------VNLIVAISENNAIGKNGDLCFHIKDDLRRFKELTIGK----------PVIMGYN
TYKSLPNGALPK--RENIVLCNKTTVSIKEMITLLPSLEEAIQYC-----NNN--CYNDI
FIIGGGMLYKYAIEHDLVDILYITKIHEIVDADTFFPIDYNK------WNE---------
---KTKEDKETEDGIKYSFVKYKR--
>UniRef100_L8GV
------LSAIVCMDNFGGIGKDGDLLYKIPEDMKRFKEITMGH----------SVIMGRK
TWNSI--GNKPLVGRKNYIYSNT--LN------YANGLDCDGTLVKTLTSEEDFIKPNKY
FAIGGESIYKMFLPH--CEKVYATIVNLGSTADVFFPIEYL-------------------
--------------------------
>UniRef100_A0A2
------LILVAAIDDERGIGRDGDLAWHHSADMRSFRETT----------LRGWLIMGRA
TWQSI---GRPLPGRQIIVLSRSE-MDLPASVFSSASLEKAIDIVRTA-------GADEA
YICGGSVLYDAAIGIGD--VLVLTRIPGTHGCDRFFP-----------------------
--------------------------
>UniRef100_A0A3
--------------ETRGIGRNGKMLYNIKEDLKYFKGLTAGK----------IVVMGHK
TWDSLPV--KPLPGRFNIVLTTHPELYMRTGFETGGNVQTFL---NA---FENMDNTDDI
FLIGGEEIFKRLLW--KCDQVYATEVHNGTKLKELFPDTFFQELSELEWSKSPDTYLCSI
DGAEV---------------------
>UniRef100_A0A1
------IGLLVAYAHGYVIGKDGAIPWRLPNDLRYVKRLTTGH----------TIVMGRK
TFDSI---GRPLPNRRNIVLSHDTTLTIP-GAEVVQSVEEAMGLVGQ---------QDDL
FVLGGESIYRQFL--PLADRLYITEVDYATEGDTFFPEW---------------------
--------------------------
>UniRef100_A0A1
-------NIILATDAKFGISLSGVIPWNISEDMQYFRVTTS----THGEDKQNILLMGRK
TWEYMGRKSVLNGGRILVITTHPER--LPEGVLGARTVEEVGSILASLK------DIHRV
WVCGGRDIYNLFLSRGDYR----MIYWNKIDAD---------------------------
--------------------------
>UniRef100_A0A3
-----FLNMILATDNEHGIGKDNDLAWFCSADLTLFKQKTLN----------THIIMGHN
TAKSLPK-GKPLARRINVVLCSKVPENPVEGFYYFTTVQEVLDF----------VQGNDS
WVIGGAEIYKLFAEHC--DEIHETDIEGTHDCDIFFPSDHV-------------------
--------------------------
>UniRef100_A0A9
-----TVTIIAAMSRNRVIGRQGAIPWSIPEDMRRFRELTYGH----------ALIMGRR
TFESI---GRPLPGRKNIIVTRQAGYS-AAGCLTASSLGEALRLAEP---------ATEA
FICGGGEIYRQAL--PLAAKIYLTVINESVAGDTTFPA----------------------
--------------------------
>UniRef100_A0A9
--------LIWCQDQNGGIGKNNQLPWNLPQEMQHFRD----------TTLHQIIVMGRK
TFESI---GKPLPKRTNVVLTRDPNFQAGVEVFH-----DVQSVLK-------KYEGIDL
YIIGGSEIYRTFFGLA--DELIISQLPTSYDCDTFLNFDLN-------------------
--------------------------
>UniRef100_A0A4
---RMSLFLIYARAANGAIGKQGRLPWHLPADLKRFKALTMGK----------PMIMGRK
TFESLPGL---LPGRRHIVLTRKERWDS-TGAEVVRSVGEAVAKAG----------EGDI
AVIGGAAIFDVFMP--LAKKVELTEIHRDFDGDVFMPP----------------------
--------------------------
>UniRef100_A0A4
---------LAAMSENRVIGNGNKIPWHLPEDFKWFKKMTTGQ----------FVVMGRK
TFESI---GRPLPNRTTLILSRSSFQF--PGVQTIADLDEIERAV-------PDLADRQV
FICGGAQIYEQTL--PLCSDLYLTLVKRVVEGDAFFPP----------------------
--------------------------
>UniRef100_A0A1
-----------------IIGRENKIPWRLLDDLVSLRKLT----------KDHAVILGRK
TYESMLFSGKQMPGKVYVVVTRNTEYQPRDDAVAVYSVDEALAVARK-FD-------DTV
MVIGGATIYEAMLPH--TDRIYMTEVQTQAEGDVYFPQ----------------------
--------------------------
>UniRef100_A0A2
-----EISLIVAIDAKGGIGCSQGLPWHIPGELKYFKEKTL----------NKPVIMGRK
TYEFIEQFGRPLPKRENIVVSRSGYKNEFCVT--YPNLEDSVEYAKRYAE---KTGQNEI
FIIGGAEIFKQSLDF---------------------------------------------
--------------------------
>UniRef100_I0XC
-----------AATKAADAWLTSRLPWRLTPSHSLVDRITCGR----------PVVMDRR
TWDALPE--RPLPDRLNIVVTRSERAQMMDGGEVAETLDEALLLA-QGEIAGS--EIDVV
HVIGGPALLRSALKDCDLIDLTERADDEAPPPTPFGPPDWEESRENLPAKAGDPPVLRR-
--------------------------
>UniRef100_UPI0
------ITMIACVDKNMGIGKDNELLVHLPKDLNHFKKTTLGQ----------ICVFGRT
TYESLPK--KPLPNRHNVVLTRDKFSHIGC--SQICSVEEIMQLS----------KHSDI
FICGGGNVYKQFMPYA--DELIISHMKEGFDADTFFP-----------------------
--------------------------
>UniRef100_A0A2
------IGLIVARSKNNVIGKNGQIPWRIKGEQKQFKELTTG----------NTVVMGRK
SYEEI---GHPLPNRMNIVVSNTANY-SGENLLTVHSLQEALDS----------VKEGNV
YISGGYGLFKEALPL------VDTMYITEVDGDVFFPE----------------------
--------------------------
>UniRef100_A0A9
-----MLSLIAAMAHQRVIGHEGKMPWHMPTDLAWFKRNTLGK----------PVIMGRK
TWDSIG---RALPGRRTLVLSGAA--DFPIGAERVASPEAALAAV---------IDAPEI
MIAGGAQVYRYX--LPQADRLYLTLIDVALTGDAFFP-DYNQSQ----WRELEHI-----
--------------------------
>UniRef100_A0A2
---------------NWHIGLNDCLLVRIEADLERFKKITMGQ----------IMLMGRR
TYMSLRD-GEPLPGRIHIVLSRNGEID-KPGVYVVCSKQEALDKISQLQMEE----DREV
FVIGGGQIARLFLEE---------------------------------------------
--------------------------
>UniRef100_A0A0
--------LILAVDKNWSIGNQGRLLYHLPRDLKHFKETTMG----------GILIMGRK
TYESLP---RKLPGREMVVLSRAQR--EFPGAYHARSIHELWNILEKIDPN-H---QREC
FVIGGAQIVERLL--PWISEAIITMI----------------------------------
--------------------------
>UniRef100_A0A4
------IVLIAAVARNGVIGADNDMPWRLSTDLKRFKQMTLGK----------PVVMGRK
TFLSF--GGKPLPGRPHVIISRDPDYA-PEGAEAATSLEAALERAGTL---ARELGVDEI
VIMGGGQIYAQAMP--LANRLEITEVEADPQGDTRFP-----------------------
--------------------------
>UniRef100_UPI0
-------NIIAAVDKHWAIGNRGKLLVTIPDDQKLFREETKG----------KVIVMGRK
TLESLPAG-QPLAGRKNVVLTRDEAYKVGCEIFH--NLKDAMEFLKQF-------KSEDI
YIIGGAEIYEAFLPYCDTA--HITWIDYEYMADTWLP-----------------------
--------------------------
>UniRef100_A0A2
---------------KRGIGKEGRIPWHIKEDLVRFKNLTLGK----------TVIMGRK
TFESVLSYKNPIPDRRHIVVTHDETYHPAPDSYVAHSMEEALTIA-------RKIEPKEV
VISGGGQLFAQGIQN--ADKLYLTIVKGAFDADTHFPDYSRDGQSFI-------------
--------------------------
>UniRef100_A0A0
-----------------VIGFERSIPWHLPADLAYFRKLTLD----------KTIIMGRC
TYESI---GKPLDRRINIVVSSRPGYQ-AQGCIVASSFADAIEIAASDSDSTKKAKDPDI
MIIGGECIYHQALDLDRPTRLYLTLVVFDIQGDTFFPE----------------------
--------------------------
>UniRef100_A0A2
------IGLIVAYTKNRVIGSEGRIPWRIKGEQRRFKELTTG----------NVVIMGRK
SYEEI---GHPLPNRYTVVVSSTADYEAENC-ITVNSLPAAIKKAEE------LCPGKNI
YISGGAGIYKEGIAL--AEKLFVTEIDAEIEGDTYFPE----------------------
--------------------------
>UniRef100_A0A8
------ISLIAAVDEHGALGKDNQLLCHLPADLRHFKELTLGK----------PILMGRK
TYESIG---SPLPGRLNIILSRQL--TQISGAVVVDTLHHAFELTC---------HEPEI
MVIGGAHVYEQAILV--AQRIYLTKIHHQFEADVFFPT----------------------
--------------------------
>UniRef100_A0A0
---PKPLHLIVACAENRVIGRAGQLPWRIAEDTAHFHRATAGQ----------SVVLGRV
CYQTWPHAR--ADGRQPVVITRNPALA-QTGVHVAVSLPEALTIADSLP--------GEI
MICGGERIYAEALAYHRPLRLSLTLIHADVEGDTFFPE----------------------
--------------------------
>UniRef100_A0A2
-------AMIAAIDRGQGLGKDNELLYRIKEDMKYFKEMTLH----------SPVIMGRK
TYESLP---NPLVDRLNIVITTAPTYTTRSGVVFVNSKEEALLHA-KGYLAE--HGGDKI
WIIGGASIYAAFLP--DAKEIHLTIGTEREDADTFFPVDLRQFNAA--------------
--------------------------
>UniRef100_A0A8
--------GIMAATEEGVVGLGSSIPWRYPLELDYFLQITHGA----------RVIMGRK
TFESMPSSFFPARR--TIVLSMRSN--LGVGKLFCRDIASCIALTQNRHESVLRHLPEQV
FMIGGAEVCNMFLQKNLLSAFLLTKIHKHYNGDALLD-----------------------
--------------------------
>UniRef100_A0A0
--------------TNRGIGFNNSLPWKLPNEYRYFMDLTSK---TSSPDRKCVNIRGRV
TWQCASNEG-KTRDVFNIVISRNPSKDIKNDKIHVSSLDGALQYVE----TSLKDQVETI
WILGGQYVYTDAVSHQSCDRLYLTHIQGLHTADTYFPP-FEDSFD------EDMSA----
---DLDRTLQKENNVTYEFKVYT---
>UniRef100_A0A1
------LYAIAAVDQANGIGLDGSIPWRIKQDMRQFKEKTTGR----------GVVMGRR
TWESLGGV--RLAKRYNMVLTSDPG-KVNGADFVAGDIHEAIQ-------QAEDIGLSEL
WIIGGTRVYWDGL--GQLDGLYLTIVEGDYKCDTHFV-----------------------
--------------------------
>UniRef100_A0A3
-----PIALIAAVAANGVIGDDGEMPWHIPEDLERFKTRTMG----------NPVIMGRR
TYESIAAQDGPLPGRHNIVLSRRD-PDLHDGVVVVDGIEAAVSEAHAVC--ELDADADRI
FVIGGATVYEAFLDR---------------------------------------------
--------------------------
>UniRef100_A0A9
-----------------------------------------------------PVIMGRK
TAKDHLYTKGPLPGRVNIVITKDKNFKLE-GFVVVHSMEEAIEEAKK------APGFDEA
FVIGGSEIFSQVM--PYADRLYLTKINAEKDADTFFP-DY--------------SIFKK-
---IVHEEDGEENGIKYKFI------
>UniRef100_A0A0
----------------FAVGNDGKLLFRIREDMNLFREMTMG----------NIVIMGRK
TYEEI---GKPLEGRLNIVLSRDDIS--IEGVHVFKSMEMLKAF----C-ESSENRQKDV
FVIGGAEMWNLFRRY--VSQIHLTVPDDCHEYDTVFPYDLLT------------------
--------------------------
>UniRef100_A0A3
------IIVIVAVAKDNTIGKDNDIPWRISEDFQHFKEQTTGH----------PCIMGDK
TYESLPDNAKPLPGRENIVLTFDKDYNPGTTVFH--DFYKALEYC---KDK----GEEKI
FITGGATIYRLGMEVADT--FELTKIDKEYKGDVFYP-----------------------
--------------------------
>UniRef100_A5B4
--------------RSRLIGLRGDLPWRLAPDLAHFRQLTAGG----------AALIGRK
SYEALQTHPSGLTSSPVCVLTRSGNFSRSDGTVVTASSVRQGLQTMQCPRPLSGI----V
WVMGGAEIFREALS--SAKAISMTLITDGFDSQVYFPAEWQEF-------------FEPD
EACSGESHFDPDSGLTYEFREF----
>UniRef100_A0A2
--------MILAINNQCFIGKNNTLMYRLKDDMLNFKKMT----------QNNIVVMGRK
TFESLN--NRGLPNRLNVVVTSKETEDIQTITTHDMKRSETFTFINQ-FLPFHRDSEDEI
WVIGGAQVYEAAT--PFASEIICTFVDDDEVGDV--------------------------
--------------------------
>UniRef100_A0A2
---------VAAMSRNRIIGVNGKLPWSLPEDRAYFERLTRN----------KILIIGRR
TLLEEEKHISHARRCIVVSIVRLDSQEYPNDKIIARSFNQALSLAKDLEKEECKI---DC
WVGGGERIYEEALKHPSAHELHLTVVDTD--------IDFTQSAAKYRWDHNYKQISE-W
QGEESGSISSSEPKFFFT--------
>UniRef100_A0A3
-------GVIWASDRDGVIGDGTRMPWHVPEDMAHFKQLTWGVP----------VIMGSA
TWSSIPSRFTPLPGRTNIVLSRRWSEDTPEGVILHHSLEAAIKDIPHVFTRRVAPENVDA
WVIGGGEVYREALTRPEVRLAVL----TEIDAAV--------------------------
--------------------------
>UniRef100_A0A1
--KQQEISLIACIAQNGAIGFHNHLLYPIRQDMQRFKTLTTGH----------TVIMGRM
TYLSLPN--GPLPNRRNIIVSKTEQAEMTRELSHCRSLEEA---LSRCRDQGE----KEV
FIIGGAMLYRSALSL--ATRLYLTIVEDPQQADAFFPLTAN-------------------
--------------------------
>UniRef100_Q6LV
------ISAIVAISKNNVIGRDGHLPWHLSADLKRFKAVTTGH----------SIVLGRK
NYDDI---GRPLPNRTNYVLTRNTAFEA-PGCVVCSSLEQALDKARA-A------GETEC
FIIGGAAVYREAM--PLVKKLYVTRVLADVEGDVRFPE------WGEGWRKESEETF---
-----PADEKND--YPTLYQVWVRD-
>UniRef100_C1LG
-------QVIVVMDECMGIGYKNRLPWNCKEDLKLFKSITMGK----------TIVCGRK
TAEHLPY----LPDRTIICITRDKHIDTSNWNNNV-------IVTNELPD----ND-DNI
FIAGGNQIYEMALERPKYKEIYLSVMKGSHECDTFFNKK---------------------
--------------------------
>UniRef100_A0A3
------ISLISAVSENGVIGSGPDIPWSAKGEQLLFKALTYN----------QWLLVGRK
TFESMGV----LPNRKYAVVSKNGISSSNENVLVFPSIENALKELSKVT--------DHV
YVSGGGQIYNS-------------------------------------------------
--------------------------
>UniRef100_A0A8
----------------LGIGYRKDQPYMFKEDLINFKELT----------KHQIIVMGRN
TWEAI--GSKPLPDRTNVVISRNPDFKA-EGAKVFHSIQEVVDYFK---------DAEQV
FFIGGATILEELVKYFRVDEYIITYVHNYM------------------------------
--------------------------
>UniRef100_A0A2
------LILIAAIARNNIIGVTSSLPWHIRDEMQFFKSITHGLHLRPSPNVGKAYIMGRN
TYNAMPPITS----S--IVV----------GRLHHPTVDKAIEH------ARHHMQADTV
FVLGGSRIYDECLRRQLCHRLIISRIHNSYDGDIFMPP----------------------
--------------------------
>UniRef100_A0A7
-------TIIVATDRNWLIGDRGTTPWQLPVDMRYFKAQT----------KNRPVIFARP
TYESISEKHRPLIGRTNVIWTRQETYDVE-GTTTVHSLDEAFDLFPN----------QEL
MICGGGHLYRVALEDPRVDIVLRTRVDGEFNGNVYFPA----------------------
--------------------------
>UniRef100_A0A7
------VSLIAAVSPDLVIGREGQMPWHYPIDMNHFMRTTIGH----------PCIMGRL
TYESFPR--RPLPRRPNLVLTRNADYVLKSGAVRFDNLGAALDHC---RAE----DRPVV
YICGGSSVYCEAL--PLADEMILTHVPDRVEGDTHFPE----------------------
--------------------------
>UniRef100_A0A7
-----KVIFYGAISLDGYLADPNDLDW--------LFDTEGGEDYEAFYQTIDTVIMGRK
TYDEVSEIEFPYPDKENYVFTRTPRPSVGNTTFYSGDPVELVKQLK---SEK----GKNI
WIVGGAELLNPLLKADLIDELIIQIA----------------------------------
--------------------------
>UniRef100_A0A1
----KPIRLVAAVSRNMGIGRKGDLPWNLPSV----------------------------
-----PEHVHS----------------------VCRNMTDAIKMAST---PPLSEKLETI
WVLGGAEPYAEATKHPWCDQIHITDIMEDFDCDTFFPEFDRDV----------FKLAEKF
P--GIPSGIQEENGIKYAFQVYQRD-
>UniRef100_A0A2
------VVMIAAVDDAMGLGRRGAIPWNVPSDRAFFRRQTMGA----------AVIVGRV
TYESLPVGRRGLDGRLCAVLSRRSVAAPGAGVVWGS---DAGELLERCRGAR-----GVV
YVAGGGMVYRALLP--QATDVLLSRIAGDWQCDVQFV-----------------------
--------------------------
>UniRef100_H9NC
-----KVVYYIAASLDGYIADEDSLDWLEEFDGE----GDNG--YEEFYATIDTVVMGRK
TYEWVLEFEWPYPDKPCYVFTRRE-PGDGEDVTFSGDVAEFVNRLKA---QAG----KDI
WLVGGGELAAQFLKAGLIDELIITIM----------------------------------
--------------------------
>UniRef100_A0A5
------LRVIFAAQNDDGIGKGGELPWHIREDLLHFKAATMGC----------PVIMGLQ
TYRSLPPNGL--PNRHLIVVSTTLEYQSGQKFDLVRSLDEAIARARHVTD-------EEY
YVIGGTRLFEEAIRKASW--VHATAVHHDQMCDAYIPYIWE-------------------
--------------------------
>UniRef100_A0A6
-------SLIFANLITRAFGNQGKLPWQIKEDMQFFQKTTE----------NSVVVMGLN
TWRSLPKMKKLGRDFISSTITEHEVLN--NNIQIFKSFESFLEAFRD---TT-----KPI
NVIGGVGLLSEAIEHASTVYMSSIHMVKPVHADVYVPVELMNK-----------------
--------------------------
>UniRef100_A0A2
-------TIVAALCKTGAIGFQNKLPWRLNIDMAFFRFVTTVPFDTCPPNPNNAIIMGRK
TADSIPV-ALPLPGRVNVVLSKSLVPDSHNGILYCKDIQSVCRDLSRITA------LSNI
LVIGGSEIYSQFLKLGLVDHLLLTFVSLFKGADVFFPSIPANYRFVANISYQAANALLEW
IGT-----------------------
>UniRef100_E9HX
---------IMACDPQGVIGNKGQIPWSYTKEFEYFYQ----------TVKNNIIVMGRK
TFDSIPT--KILKNCICIVFSRNTPLQSYNNIFFIKSLDDFWQVIKPF-------TDKKI
FMVGGTEIATLFLEQN--------------------------------------------
--------------------------
>UniRef100_A0A3
-----PLTAVVAMALNRVIGVGDKLPWHIPDELKWFKNLTMGHL----------LLMGRK
TFESI---GKPLPGRTIVVLSKS-------GFKHPDVISD-LAELPKVAN------NQKI
FVCGGASIYKLTL--PWWSDIFVSLIKTTIPGDVIMPL----------------------
--------------------------
>UniRef100_A0A3
------ISLISAVSENGVIGSGPDIPWSVKGEQLLFKALTYN----------QWLLVGRK
TFDSMGV----LPNRKYAVVSKNGISSSNENVLVFPSIENALKELSKVT--------DHV
YVSGGGQIYNSLIEKADI--IHLSTVHVEVEGDIKFPIMP--------------------
--------------------------
>UniRef100_A0A1
---QPRLVFVAAVATNGCIGRHNDLPWHLPEDLQHFKSVTR----------EGTLLLGRK
TYESIVQLGRPLPGRHHLVLSRNTSWQ--PQPEHAQQVQPVLSIEEAIRVANN-RLADTL
FVIGGAELYTATQAMADTAE--LTEVELEPEGDAFLP-----------------------
--------------------------
>UniRef100_A0A7
------LIAIAAVDESGVIGCSGGIPWNLSEDMAHFREITKG----------GAVIMGRR
TFDSLPAL---LDDRITIVLSRCSSANRGNGPWLCRTLQDAASLVVSL-------GHERA
WICGGGQIYAQALDQCS--SMIITRVSGIHQGDASFP-----------------------
--------------------------
>UniRef100_A0A7
----VTLTLIASVAQNGVIGRSGDLAWRDRDDLQRVKHMTLG----------RVLVMGRR
TFDSI---GRPLPGRRTIVVTRQKDWA-PDGVTVVRSIDGALAAAGD----------GEV
ICFGGGELYAQLID--RADRLEITEIESVLDGDVYVPIDP--------------------
--------------------------
>UniRef100_A0A0
---TQSFGIVAAMTKNGVIGINGSLPWSITQDRDHFINLTRGK----------VLIIGRK
TFVDEDPSGHVDHARACIVVSSTMYYSRSHLVKVARSFDEALVMANKL-NTSSGITKTRC
WVAGGERLYKDALQHPCAQEVHLTQVDITISTDAYFPVDYQNNY----------------
--------------------------
>UniRef100_A0A1
--------VVFAVGAHGEFGNGDGLPWPLKGDMEHFREFTKGC----------VLVMGAK
TYESLPKRLDDL-DRMCVVIGRTKPVDKICAKNHYATSGADLS---Y---SLNQIMNKPV
CVIGGAELIKAS------------------------------------------------
--------------------------
>UniRef100_A0A9
--------IVVVMCKRFGIGRNGVLPWSLQADMQRFRSITAGG----------GVIMGRT
TFDSIPEEHRPLQGRLNVVLTTSADLDLNSNIIFVSSFDELDAIV----GLHDHL---PW
HVIGGVSVYQHFLEKSQVTSMYVTFVDGSLECDTFFPHQFLS------------------
--------------------------
>UniRef100_A0A4
--------CIAAMAANRVIGRDGVMPWHLPDDRKFFKRTTNGCP----------VVMGRK
TWESMG---RPLPGRRNIVLSR--VLGDVVGAEVVGSVE-ALDGMG---------LEGDV
FVIGGAEVYGLLLE--RCESVYLTVLAGPAEGDAFMPV----------------------
--------------------------
>UniRef100_A0A6
-------IGIVAHGTYGEIGADNSLLWSLPKDLAMFKTLTT----------NNFIIMGRN
TFESLNR-PKGLPNRVNLVVSSKKDEKSLVQVLHPDSIFDIIHFIKRNH------PTEDI
YVIGGAQLYRFFEKHNIIDEWFVTEVEKEY------------------------------
--------------------------
>UniRef100_A0A3
------IVMVAAYAGNRVIGNKGEIPWHIPEDFAHFKRVTLGH----------TLVMGRA
TYDSI---GRPLPGRTTIVVTRDRDWSAGEQVLIAHSLEEALDLAAGQPG--------DT
VIAGGTQIYEQAMPLAT--HQVLTEIDLEPEGDAHYP-----------------------
--------------------------
>UniRef100_A0A8
------VTLFMAMSLNGIIAREDSEDFLSHENWEMFVKL---------AKKYGCFIWGRK
TYEAVKKWFFDLKGVKKIIVSRNKNFELKPGFILASSPEEAIEKLEK-------EGFKEA
LVTGGSTLNSSFAKEGLIDEIILNIEPVIKGIPLFAPEDFELKLKLISVKKLS-------
--------------------------
>UniRef100_A0A1
------LGIIAAVASSGIIGIDGKLPWSIPEDRAWFERHV----------QAGILILGRR
SWEETGASIPGVRG--SVVVSTPRPADYGPATASASSLDDALESASFMAAGAGPTEHATL
WIGGGFRLYEEAMALARPKALYLTRIHGDVPGDTKFPTGWEDG-FFLRWQSGHFPEIGAQ
VG------------------------
>UniRef100_A0A2
---------IVAVDPNGAIGKGGALPWHYAADLKFFKEQTTGH----------ACVMGWR
TWQTL---GRPLPRRLNLVLSRTANLAPQPGVVLLRDKADVLSLRP--Y------LACDL
FIIGGAQTYRAFL--PEIERWIVTEVQTAAAADTFMPAGFLQG-----------------
--------------------------
>UniRef100_A0A9
--------AIVSVDKNWGIGYQGELLYHLRKDMDNFKEQTMG----------NIIIMGRK
TLESFPG-GKPLPGRLNIVLTQENVPRLRCDYPNFENKEKVIEYLAA------NARGRKI
FVIGGESIYKLFD--DCIDEIIITIVDGLRPADAFFV-----------------------
--------------------------
>UniRef100_F4QC
-----------------VIGKDNVMPWHLPDELKLFKRKTLGK----------TIVMGRK
TFENLPQ--KPLPGRKNIVLTTQKDWKY-PGVEVANDIQS---LI----DKHATSDHDHL
YVTGGSEIYKQFLP--VTHQLHFTHIQHHIPGDTLFPLTHA-------------------
--------------------------
>UniRef100_A0A6
-----KVILYIATSLDGYIARPDSIDWLPDADYAFYA-------------TIDTVVMGRK
TYEQVLSFGWPYPDKPVYVFSRS--PPLPEDP-NVEFSEDPAELVRRLKAQ----PGKDI
WLVGGGQLIQSFLEAGLIDELIITII----------------------------------
--------------------------
>UniRef100_A0A7
------VSLIVACSVNRVIGKQGKLPWNLPADWAFFS----------STTQSQVLVVGRR
SFPIW---DTVIINNHGRYNCTAEAAGFECGAGFVPGKKYLLRLI-----NTSAMAAFKV
SIDGHTFQVVASDADYKPSSPVNSVTINVAQRYDILVQ----------------------
--------------------------
>UniRef100_A0A1
---EKPIRLIAAVCNNMGIGKDGKLPWHLPSEFQYFLNT---VMKVSRPGKMNMMIWGKL
CWYSHPENMFPLANILHVVLSTTTVPD--HAHFLCQDFESAIRLAAQP---PLADLIETI
WIVGGTQVYKAIR-----------------------------------------------
--------------------------
>UniRef100_A0A2
--------------------------------------------------KKNLIIWGKY
SWFSCPESVFPLANSLHVVLSKKLMSVPKRAHYVCEDFVSAVKLASH---PPLNDLIETI
WILGGTQVYKEALEHPWCDLIYLTDIMADFDCNXFFPK----------------------
--------------------------
>UniRef100_A0A1
-----HITIVVAVDRKMGIGKDNALPWRLSNDMKRFRAITQ---------EIGTVVMGKN
TALSL---GKPLDGRINYVLSRTN-PELPEGFIVVESVDELDEL-----------HQGPI
AVIGGAQVYDEFLP--VADELKITWVHEEFDCDTRL------------------------
--------------------------
>UniRef100_A0A3
-----NMEAIITFDIKKGISKNGSLPWNDQEDLQHFYN----------KTKCNVVIMTRN
NYFSIYNSKPPLKNRLHIVLTREPNKEISNQFNHDENIYENILLFPNMYHILNK--FFQI
FFPIRYEIYKNYMP--LCKTIWVTQMKEDYNCDLIFDYQ---------------------
--------------------------
>UniRef100_A0A0
---------------NRGIGKDGGLPWPIREDHEFYT----GLCTTKDPNKKNGIIMGRN
GWDTWNMENKNDPKMSTVVTSTSLSKDEPHCRGVARNFDEAVRM---FYDAPDRHEIETI
YILGGRINYEHGVTDPRCTRHIVTRILQNFESDVFFP-DFE-------------------
--------------------------
>UniRef100_A0A5
------VIVYIAMSLDGYIAGPGDLDWLSQVER---PGEDYGY--AAFIASVDTVIMGRR
TYDKVLSFEWPYGGKPVYVLSRRPLP-SDPNVEFSGDIEELIAELKAQG-------GKDI
YVDGGGELIRQFLDAGLIDEIIISIIP---------------------------------
--------------------------
>UniRef100_A0A4
------FAGIVAMDAERVIGRDGFLPWKVKEDLRWFRRITTG----------NTIVMGRT
TWEGILAETSPFPGRHTVVLSRADSLGADGGVAVCGSMEDLL---TRTRAG---EFPGAV
IIAGGARVFAAAMPY--IGTVYLTRIHATHPGDTHM------------------------
--------------------------
>UniRef100_A0A5
----KPIKLIAAACNNMGIGYKGHLPWDLPKEFQYLL---DTITTVKQPGKKNLIIWGRR
SFEAFDEKLLPLANTIIVLLTRQL-SDLPEAHYICRDGEEIVQLVSS---PSLYDEVETI
WVLGGVECYKV-------------------------------------------------
--------------------------
>UniRef100_A0A1
--------------SNGAIGLAGPMPWHYSKDMIRFKELTMGK----------PMVMGRN
TFESLPR---MLPGRHHYVMSHDPDKSSEHQVNFVNSIKQAFEKVE--------KHTDEI
FVIGGVSVIEQGMYFA--DRIYRTIIRDNIERD---------------------------
--------------------------
>UniRef100_A0A1
---------------NRGIGKDGGLPWPIREDHEFYT----GLCTTKDPNKKNGIIMGRN
GWDTWNMENKNDPKMSTVVTSTSLSKDEPHCRGVARNFDEAVRM---FYDAPDRHEIETI
YILGGRINYEHGVTDPRCTRHIVTRILQNFESDVFFP-DFEHT-----FRQVSHPEIDD-
---RIRQDP--TNGIQFRFEVWEK--
>UniRef100_A0A6
-------SMSCAMTECGVIGNKGKMPWRLGRDLRRFRELTE----------NTAVVMGPK
TYASLPEKYRPLPRRLNIILTTNQNYKAPEGVLIAHDPRQVLELAA-IE---G---YVEL
FVIGGAMIYTSFLP--IAEHLFITYVKSRAKGDTHFP-----------------------
--------------------------
>UniRef100_A0A6
------VSLITACSVNRVIGRRGRLPWDLPADWAFFCSATRG----------QVLVVGRK
SFEEF---GQPVPNRHTIVVSSQQQND-SPGFRVTASLEQALQLVASD---PLYKDCTRV
FIGGGERLYSEAMAAGVAESYVSRVQQHIADGDTFFPK----------------------
--------------------------
>UniRef100_A0A0
--------MIVAYGRNREIGSHNHLPWAYSADMRRFRNLTEGK----------ALIMGRK
TFESLDH-PLTSHDRTNIVVTSHRAHDIGV--SAVGTLAAAYELADR--------KHRQA
IVIGGQMMYCAALSQT--DTLYATEIAADPGCDAYFPA----------------------
--------------------------
>UniRef100_A0A1
---RKPLRLIAAACNNMGIGQNGQLPWHLPTEFKFFLDTTTN-----------VSQPGRD
SQ------FSMRPNWLHCVSSTTTVP--EHAHFLCQDFDSGLALLQPLCDL-----METI
WVVGGPQVYQNALMHPWCDLVYLTDIMADFHCDVFFPQ-FDQS----IFRKQER-----F
--PGVPNEIQEENGVTFKFEVFKREI
>UniRef100_J5GX
--------------RNWHIGLNNDLLVRIPEDLEHFKQMTMGQ----------ILLMGRK
TFVSLKE-GEPLPGRTHVVLTRNKDF-YVPGIYIVHSKKQALECIDKLVQE----QKREV
FLIGGESVARQFMDE---------------------------------------------
--------------------------
>UniRef100_A0A5
-------------DESLGCASHGRLPWNRPADGKWFKELTEG----------KVVIMGGK
TFDEIVAMSGPLVNRHNIVLCRKERPWLNHSLTQMTNIDQFWDWIHRC------LPTRDV
YLIGGQETINLLQLYLTIDEVFHTVVHRPAD-----------------------------
--------------------------
>UniRef100_M3BE
------IAIIVAMSENRVIGREGKIPWDLPEDRKKFQMLTMG----------NAIVMGRR
TYDEI---GHPLPGRMTYLLSGTKKVELEN-CHTVQSLEEVWE-------K-EKNTGRDI
FICGGASVYEEALRNT--DKIYVTKLLEKVEGDTFFPM----------------------
--------------------------
>UniRef100_A0A4
-------------DAKNGMSSQNMPPFNIQYWAKYVNNITIGV--TNTNKPQNAIIMGKN
TYLFFDNQTVNLPKRDIFIISTKQNNDCIFPIF--SNMTQCLASIA--SNKSTLDIVPET
WVIGGSKMIKTCYDNPYINKIILCKMKSEESCDLFFPME---------------------
--------------------------
>UniRef100_A0A0
------------------------------------------------------------
----MPEAQRPFAGRLNVVLSRQPALRLPDSVVLAPSLDAALAELRSC---EDREALETI
HVIGGASVYDLALSSGVVDLLLLTHVQHQAES--------IETDTAMTWPLPADSPYQ--
---RVLQGPMLENGFLFQFTAWAK--
>UniRef100_A0A2
-------DVILAMTKEKGIGFEGGLSWHCREEIGIFKKKTKGG----------FLIMGRK
TAESLPN----LPGRSVICLSNINQYEVGENIKCFECFPYALTIFN-----YNGHNDGKI
FIAGGATVYNEVFENWRIGKVHISVMKGEYTCDTFVNFNYMD------------------
--------------------------
>UniRef100_A0A4
----RRLTLVAAYADGRVIGDDGSIPWHISEDFAHFKAVTMG----------GVLLMGRA
TRDSI---GRPLPGRTTIVLTRSTTRS-AEGALVAHSLDVAPALAATLDG--------ET
FVVGGAQIYELAL-----------------------------------------------
--------------------------
>UniRef100_A0A8
-------ELIVARNLNGAIGRGGRLLYKLPKDLQRFRDLT----------QDQIIVMGRK
TFETLPR---VLPRRRHVVLSKSALATNREGVEQVRSLESLPRLLSPADKTGDKTARSKL
FIIGGAEVYNLFWKHCSVLHITKVV-ASEP-------KPRHEEEDLVSWAVSDS-QLRTL
FDLSVP---CHDNGFGIIFETWRK--
>UniRef100_A0A3
-----QYAIIVAVDIQGGFAKAGEIPWHYPADFRWFKGR----------TKNQVVVMGRV
TYEDIVKRRGELSDRKCFVVSNTVVKSVGDVEHHLDNT----------------DEDKTI
FLIGGERVFAEGLS--IADTAYVTVVNAEHSCDRFFPTDFLM------------------
--------------------------
>UniRef100_A0A4
-----------AYARNRVIGDGPDIPWHLPGEQARFKELTTGG----------TLVMGRR
TYESI---GRPLPGRHTVVLTRGGWTPHADRVSVAGGPEQALALAAER--------PGPV
FVVGGGEVYRLL--WPWLDELRLTEVPAEPAGDVTFP-----------------------
--------------------------
>UniRef100_A0A1
------IAIIVAMSENRVIGREGKIPWDLPEDRKKFQMLTMG----------NAIVMGRR
TYDEI---GHPLPGRMTYLLSGTKKVELEN-CHTVQSLEEVWE-------K-EKNTGRDI
FICGGASVYEEALRNT--DKIYVTKLLEKVEGDTFFPM----------------------
--------------------------
>UniRef100_A0A3
-------KLIVAVDEKWGIGKNGDLLLSIPDDMMYYRTTTR----------GKVVVMGYT
TLLSLPN-SKPAPARLNLVLADIKDLRI-PGAVVCGSMEQLLRLIGC-------FHPDDV
FDVGGGSMYRQLLPYCSDAHITKMC--FDGEADTFIPN----LDELDGWSVADESELK--
--------------------------
>UniRef100_H8K3
-----------AYARNRVIGDGPDIPWHLPGEQARFKELTTGG----------TLVMGRR
TYESI---GRPLPGRQTVVLTRSGWTPAGDRVAVAAGPEQALALAAE--------RPGEV
FVVGGGEVYRLL--WPWLDELRLTEVQADPAGDVTFP-----------------------
--------------------------
>UniRef100_A0A0
----------------------------LISLRLLFSPLASGLSVTRYKCQFS-------
-------SRAPL-----------------TGAHHVGDFSSALRLV----DSELAGQADQV
WVIGGSSLYKELMESSGTKRLYVTRILKQFECDTFLPEISPDKYRLLP-----E------
-SPGVLQELQEENGIQYRFEVY----
>UniRef100_U6GU
----------------NVIGTNGTIYWNLPKDMENFKQDT----------LNSIVIMGRV
TFNSLPKDKLPLKKRFNIVISRHADLYYCKNLFFVESLEDVKAIISHIYSLKNPLKNNFI
STIGGEFIYDESLKKDSVLIPLTDIILTEVD-----------------------------
--------------------------
>UniRef100_A0A8
-----VVTLIWAMDRNRLIGDRHRLPWPIPADMRWFRRRTMGK----------PVVMGRV
TFDSIG---GPLPGRRNIVLSRGTGR--IEGVEQVSC----LEALRDLFAAAPE---TEW
MVIGGATLYRQLL--PEADRLCWTEIDHVFHGDTWFP-----------------------
--------------------------
>UniRef100_UPI0
--------SIVAVDEKWGIGKNNSLLFDIKADMRHFVEHTRG----------KIVVMGSN
TLLSLPG-GMPLKNRVNIVLNPEGSDAAEKGYTLVRSLDELLHTVAG-Y------APDNV
YVIGGAMMYRTLL-----------------------------------------------
--------------------------
>UniRef100_A0A7
----KNYAAIYAVSENDVIGHENSLPWDLKADLSNFMTLTKS---PDRNGNPPVLICGGR
TLESLG--YKPLKNRLNIVMTTDELNEFEAGGLAFTNKQDLLAYLDTI-------PNEEI
FIIGGRDMWV--------------------------------------------------
--------------------------
>UniRef100_A0A1
--------AIVVVDQNWAIGRDNDLLFSLPTDMKRFRSLTLG----------GTVILGRR
TLDSFPG-GRPLPKRRNIVITHC--PDFSEGAETVSS-------LAAMREATAGTPPDQL
WVIGGGSIYAALLSQC--ARAYVRVDAAAEGADSFFPN---------------LDKLPGW
TVRAVS-EPVTENGLTYRFYDYV---
>UniRef100_I3UM
--------IIAALTADGFIAKDARHPWTSKEDKKFFAEMT---------KKAGVVIMGRT
TYETI---GRPLKDRLNIVYSRQG------GNYPAEGPAELFKNLARGY--------SEA
AIMGGSSIYTMFMASGMVQKLYLTV-----------------------------------
--------------------------
>UniRef100_A0A8
-------SSIFAMLPNGSIGHKNSLPWKGRRDMEHFKNVTEGK----------SVVMGYN
TFESLN--FKPLKNRLNHFISRDLPLNLPDNVIKIN-IC---DFIDKFKD-----SEEEV
VCIGGSMLYDTLLKYSKVV--YRSIFYIEELMDIYHD-----------------------
--------------------------
>UniRef100_A0A1
------LNLIYCVDNSGLFGRRNTLPWYFKEDLKYFKDITINFNKI---IDDNIIVMGYN
TWTSLKS---KLPNRINILISSRYNKENKEPDYCYKTFDDFINDCK----KDKTFYNRNI
FIIGGKKLLSYAI-----------------------------------------------
--------------------------
>UniRef100_A0A9
----KPVRLIAAACNDMGIGKEGEMPWSLPSEFQWFLKVT----TVSRPGKFNMMVWGKK
SWFSHPESTFPLPNILHVVLSST--LDSPPDHAVGSDLEAAVRLA----GSPLADLIETI
WIVGGVQVYKVS------------------------------------------------
--------------------------
>UniRef100_UPI0
----------ACVTSSLGIGKDNQLVYRSKEDMAFFMAHTD----------ECPVIMGLA
TFESI---GKPLKNRRNIVLTSNDELNKKYGIIFVSNLVDAVAHAVKFADEQT-----PI
CIIGGESVYNQFLQYT--DKCFLTVANIDVDCDRHFPN----------------------
--------------------------
>UniRef100_A0A8
------------------------------------------------------------
----MPEAQRPFAGRLNVVLSRQPALRLPDSVVLAPSLDAALAELRSC---EDREALETI
HVIGGASVYDLALSSGVVDLLLLTHVQHQAES--------IETDTAMTWPLPADSPYQ--
---RVLQGPMLENGFLFQFTAWAK--
>UniRef100_A5P9
------IKLIVAMDEANLIGKKDKMPWHIKEEFEHFKKTTIGH----------ALLFGKT
TFLGLPG---KLENRKHYVFSRKDQIPNADE--TIRNEKELLELFK-AYKDSQD----IL
FIAGGKYIYEHYYQY--ADELIISRIKNKYEGDVYLNLDLSNYFLM--------------
--------------------------
>UniRef100_A0A4
---------------NRGIGKNGALPWPLREDHEFYT----GLCTTKDPNKKNGIIMGRN
GWQSWEIENKTNPKMSTVVVSHSLSTDEPHCRGVAGSFDEALRMF---YEAPDRHDIESI
YILGGR------------------------------------------------------
--------------------------
>UniRef100_UPI0
-----VISLIWARTHNFGIGHKGDLPWGFPTDLKWFKAVTT-------HNPKALLVVGRE
TYEGLPPLPDRQFAVLTTSVSEKTPIDGGNGYYYP-DI---PTLLEEH-------SETDL
IVIGGGHCYKQWFAMA--DVVYETIIYGSYPVDVFCPM----------------------
--------------------------
>UniRef100_A0A0
----EPLAMILALGPKGELGQSGRVPWDVREDRAFFATTTRG----------HAVIMGRR
TWEE---RRSPLPGRTNFVVSTSI-GPL-EGAESFSTLSAAIAAAR--------ARGAMP
FVIGGARLYEEGLGEA--TRVYLTEIGPAPEADVFFHLDRSR------------------
--------------------------
>UniRef100_A0A0
-----PLNLIACVNKQNALGKGGEMLYRITHDFEWFKTLTKG----------HIVVMGYK
TFLEI---GKPLPERINLVYVDAPKPTLPEGIIPVSSLDEIFLI--AGFNSH--L---EI
FILGGEKLFKEAFEYG-VDTIYRTFVHEEKDGDVHF-IPFEKIKASYRLKNVLPDTFEG-
------VNHIDKKHVKYQFEIWEK--
>UniRef100_A0A0
-----------AMSLDGYIATPDGWPAWL-ADPQFVPGESYGY--PEFIASCEAVVMGRT
TYEPALGFGWPWPDLRVFVLTSRP-LPDGTP-DHVVTDSDPARLLERLRAAN---RGGDV
HLVGGPRTIQAFLALGALDELELVVM----------------------------------
--------------------------
>UniRef100_A0A9
---------------------TNNLVFNISEDLQFFKEMTIGT----------TMIMGRK
TFESLPTGGLP--KRKHVIVSNK-----------IKTIEDAKEILGKKYIENEESKVNNI
SIIGGAMLYSHFLEDKNLFDLVSNIYATEVER----------------------------
--------------------------
>UniRef100_A0A3
-------KFIVAVDKEWGIGNKGDLLARVRADLANFRRVTAGKV----------VVYGSN
TLATFPG-GKVLPKRTNIVLNWDM--DYPEGATVAHSLDELFEILKQ-------YDTDDV
FVIGGASMYRQLIPYCDTG--YITFFEKSYEKDVYIP-----------------------
--------------------------
>UniRef100_A0A2
---------------NGVIGSKSERPDFVGQHASYIK-----------DLRHRPVIIGRK
TYEAMG---GGKLGARTYVLSRNHEYS-SEGVT------TALDLAAFISI-AERKGESEL
VVFGGAQTFHAFM--PWANKMCITHIRRNREGEMKFPS----------------------
--------------------------
>UniRef100_A0A9
------LTISIAMDENKGIGIKGRLPWHLKEELKLFKSNTVG----------KTILMGQT
TYDGLP---RKLKDRHTVVCSIDP-------EYKVDDPDAEVTYDLMKFLNEKEFSDDEV
IVCGGASIYRQAYP----------------------------------------------
--------------------------
>UniRef100_A0A9
------IILLAAYANNRLIGNEQGIPWKNDPDCVE--LVESDISRLRSMIQGSTVILGRK
TYEEIEIPSDPIENAWNIVMSRDPAYKVRHRARSANSLDNALE--SALF--------QPI
YILGGTEVYNEFLNVDGLDRMELTVID---------------------------------
--------------------------
>UniRef100_UPI0
--PQTIYTLVLAMTPSGVIGMDQIIPWDLPEDLKNFRAITAA---VRSPDHITAVLMGRK
TYDTVAPLKSVFPGRIPIVLSATTKFDPAHPEIFVDSI-----------NPDLFSQYTTV
HNIGGAGLVNNTFN----------------------------------------------
--------------------------
>UniRef100_A0A3
-----------------------------------------------------VLIVGRR
SFEEF---DEPIPNRQTIVVSSTQVKAKESGVRVARTLAQALELVD---SEPQYLDCTRV
FIGGGENLYKEAMAADVVESCYVSRIHRSIDGDTFFPRQFPNRGSTRSWRGCTSTALTAW
IERHVGQGN-----------------
>UniRef100_R5KG
------VGMIVACDLNGLIGYDGLLPWTNKEDLRRFKELTMGG----------SLIMGRK
TYDSLPIGKKKLAGRLKYVLSSQASLKENNETKWFKEWNKA--LLAC---P----EDKPI
WIIGGEEVYKFALDVN-IPDFIEVTILNQI------------------------------
--------------------------
>UniRef100_A0A7
--------------------VKDKMPWHYKQDLRRFKKVTMG----------GVLIMGKM
TWVSLPGK---LPGRDHVILTRNPYVDAPDGCVSANSLEEALEYCNG----------MDV
WITGGRQIYDLALKAGV---------VEEVDHTFVPEVDLSTIEHLVKTTMFDLSVLDDY
VGEEV---------------------
>UniRef100_A0A7
-----KFNVLLATDNSGGIGNKNLLPWNFSKDTDYFIRKITTN-TSFPTVTKNILIMGYK
SFLDFL--QRNICTELIYVIARSEQLNYENQVVYFENFESAIKMCSEIY--------SDV
WILGGKKIYEDALANPSCDKIYVTTINAEFECDIVINL----SIYDIKWNK---------
--------------------------
>UniRef100_A0A9
----RKVILYLANSLDGYIARKDGVDWLQWLDE-----ADSA--YQDFYKTIDTVLMGRK
TYERALKGSYPYPGKKSYVFSRTL----HDTDDPTVVAGNVAEFVRQLKAQ----KGKDI
WLVGGGDLATSLLEAGLIDEIIINIH----------------------------------
--------------------------
>UniRef100_A0A2
---------------------VNRLPFSSSSDWAFFSST----------TRNQVLVVGRR
SFEEF---DEPIPNRHTIVVSSPESGATSSGVQFAQTLEQALQIA----NTDPYRNCNRV
FIGGGERLYKEAMDAKVADSCVSRVQQQIADGDTFFPM----------WSKQFPNLM---
-----YTSKTNGGGSRVSFEIWTA--
>UniRef100_A0A0
------------VARHGVIGNGPDIPWRVPGEQAEFKRRTLGT----------TLLMGRA
TYASI---GRPLPGRTTVVLTRDPGWSPGDGVHVARDLDAAVSIADGLG--------APV
SVAGGAQVYAAALAVPGLVDQVLTEIPLEVHGDVRYP-----------------------
--------------------------
>UniRef100_U2JB
------IQMIAAIDQKGALGKDGDLIIRNKEDMDFFKARTEGC----------TVIMGRK
TWESI--GSKPLPGRTCIVLTSQRVR----GRSHGP----AFFVKGKCATLEIEKCNRRV
VVIGGASIYEMF--EPEANLVWVTAWDTIPDADTFIT-----------------------
--------------------------
>UniRef100_A0A2
----GCLTLIAAVAKNGVIGRGDDLPWSIAEELRIFRLLTLGH----------TLIMGRK
SAEILYRNGRGLDQRQIFVMSQK-----GWGLSDPQ--NAAFRTFAREIAHLAKSQPKRI
FVAGGREIYQVFL--PYVDEMVISFIRDPYEGNVYFPP----------------------
--------------------------
>UniRef100_A0A9
-----------------VIGKRGRLPWSIPEDFAYFLESV----------KGDVCITGRK
CYAELGSA--IPGSGLHIVLSTQGITYP--DAVVRPSLDAAMQAA-R----THGRDVANV
WICGGTSVYRES--FPIAEEFWATLVHADVDGDVYFPHNWQ-------------------
--------------------------
>UniRef100_A0A2
-----GLTAVAAVDANWAIGRDEELLFRTRPDMRHFQQITTGH----------TLIIGRK
TLSTLPR-GLPLANRYTLILSHNPDLAVAAGNFSTESLKAEIAVLQ--------AMGEAV
FVCGGASVYRLLLPYCH-EAIITHYHHAVPDADAFFPDL---------------------
--------------------------
>UniRef100_D7GU
-----KLIYYVAVSLDGFIAGPDGILFEGDHVDDYLTDLQ----------NYDTVIMGRK
TYEFGYQFGEPYPHMKHYVFSRSLQFEPDPNVELV--SEDAVAFVRELKQE----EGKDI
WLCGGGELAGWLLEAGLIDELILKI-----------------------------------
--------------------------
>UniRef100_A0A0
-------ILYMAITANGMIAKEDDTSWVSKEEWDSYSLA------VRKAG---NLIVGRR
TYNILTKQPEEFKGVKIVVVSQKDFKTLAPNHFVAKSPKEALELLKK-------KGFKQV
IVAGGGILNASFMKENLVDEI---------------------------------------
--------------------------
>UniRef100_A0A8
------CFLIMAITLDGFIARHTSTRWTSKEDKKWFNE---------RTKKAGVIVMGQS
TYETI---GRPLPGRLTIVMSRSDIPNQTKNEFTNTQPKELLKMLEK-------RGFNET
AICGGAQIYTQFLKARIINK----------------------------------------
--------------------------
>UniRef100_A0A0
-----MIALIAAYAQNRIIGRDGRIPWDIPEEKHRFRDLTMG----------HVMVMGRR
TYEEI---GRPLPGRETIVVSRTKCFDEPH-CVTVPSLPHALEHAGG----------RDV
FICGGEQLYRMA------------------------------------------------
--------------------------
>UniRef100_A0A9
------------------------------------------------SGKKNLLVWGL-
VWISCPVTVFPLANCLSLVLSGKMSALPPCAHYLCKDFGSVIHLASE---PPLCHIVETI
WVLGGPDVYKESLEHPWCDLIYLTDIMAEFDCNVFFPKSDRN------------------
--------------------------
>UniRef100_R6CA
--------------------SPSGLPWPHAEDLRHFREVTRG----------RVLIMGRT
TFDLLPAVLKSLAERPMIVLTRRRIIDDYQPIAWATDEAEAGVLLDELRH-WFEYASRPV
AVIGGRRVIELF--APIVDRLEVTFFHGRHYGDVLAPSD---------------------
--------------------------
>UniRef100_W0BB
----RILHLVAATTPSRVLGRNGALPWRHPEDLARLDALTAGA----------VCILGRR
TWRSVERHG-----RRPIVISAS-GLPLRAPVPRAADFPAAIALAEQLPG--------EL
FVCGGARPYAEALAGRRHLRLHLTLVESEHPGDVFFPP-----WNYLPWRPL--------
--------------------------
>UniRef100_A0A2
-------RYNVAATLDGYIASDGSTDWIVEDPFELFSQF-------------DSFIMGRK
TWETLQGFGNPLRDLPGVTISVATTLDGPENRNITRNEEEILQWVR---SRKEQ-SGKDI
WVYGGGALCEILLR----------------------------------------------
--------------------------
>UniRef100_A0A1
----RHFQLIAAVDRNWGIGNKGQMLTVIPADQKLFRQETMG----------KIIVMGYK
TFLTFPA-QRPLDGRINLILTKKKALSVK-GAEICHSVEEALVRIDELKQE-KHLTDVDV
VIIGGESVYRQFL-----------------------------------------------
--------------------------
>UniRef100_A0A0
-------KMILASTKSGLIGLKNTLPWYIPKDLNFFSEQT----------KNSILIFGNN
TFQNLPEKMFNKKNRKFYVLSIEIRQNTKFIDKEFNSISELKLFLTENNN-----KNKDI
YLCGGKFIYETFFNYA--NELYLTTINNNLDKNF--------------------------
--------------------------
>UniRef100_UPI0
---------------------------------LFLALVCAGFFIMSVSGKMNLMVWGKR
CWFAHPESTFPLANVMHVVLSTTLKATPDHAHFVRKDFESAICLASQP---PLADLFETI
WIVGGTQVYKEGLEHPWCDLLYLTDIMAEFD-----------------------------
--------------------------
>UniRef100_UPI0
---------------NRGIGYQGDLPWKLKADFEYYLKTTSTHKKAPFS-----------
------KNTARIAQRIK---THPNLLT------VAGSVPEALEHIAELDRK---GNVDSV
WIMGGAGIYQ-CLSHPLCGRIYLTHVYKDFPSETFFPP----------------------
--------------------------
>UniRef100_Q8MV
----------------GEFANNGSLPWGIKEDMNHFVKFCAN----------KVMVMGYK
TWLSLPETVQ-KKYKTLVVFTRKDDTNLKFIVENMSQFESFIEFLSQCEDGLDQ--KTEY
CVIGGAGIVESSLKHLE---IFDAVLHTLVDPK---------------------------
--------------------------
>UniRef100_A0A3
--MRPFMNIVVAMDEKNTIGHEGKLPWALLPDYYWY--LTHAT-TTKDASKRVALILGRL
TFEDVIKFDKKYLSKWLIVITKQLPADYDNHIDVVNSFDQAAHKAKQLLDTPS-SMIESV
FVFGGVRPYEQALESKLVQRIYLTRIFAEVQCDTFDLSDFRRIKR-----SSD--EILA-
---ELDDKIFEENGWKYQFQT-----
>UniRef100_UPI0
--------MIVAVDHTGGYANGVTIPWSFEADLKHFKKVTAG----------NACIMGRK
TYDDIANKRREQKPNFRYVISKSI-TE-AQGAEVFPNVSAVLETL---PNNN-----QEI
FLLGGSRMWIQYL--NRAKQIWMTIVPGKYKTNKKFPIEFMKDY----------------
--------------------------
>UniRef100_A0A4
---SKRIVLIAAVAQNRVIGHAGGIPWRLPEDFAHFKRSTL----------HQTVLMGRA
TFDSIG---RALPDRDTIVLTRDQSWK-APGVRVAHTLQAAVDMAEELSG--------DL
MVAGGSHLYAGALPI---------------------------------------------
--------------------------
>UniRef100_UPI0
--------------SNRGIGLGEGFPWPLKGDYEYYT----GLTQRTSDPSMKVVIKGRR
TWMLTGEKEKDAASVINVIISST----LREGSHRVTSFDEAVHYAV---SGPRRGEIEAI
WVMGGTHVYELR------------------------------------------------
--------------------------
>UniRef100_G7Y9
-------HMIAAVEKNGGIGLNGALPWRIEEDWRYFLHVTRGSEICEEKKERLVWIFGRK
TWETTFKLGGLLRERINPDRSEQSIDQLDCLLKFATNWNEVLEIISG---------LGRV
YNLGGPGVYAAQLGHLRNTRLYLTRIDREYNCDSWFPN----------------------
--------------------------
>UniRef100_A0A5
---------------------------------------------------VDTLIMGRK
TYEQMLPEEFPYKGKKCYVFSRTLT----GSTEFVTFVNSDLA---NFVKSLTSQTGKRI
WIVGGGEVLKPLLEEKLVDEFIIVIIGNGI--PLFVPGDYENKL-LLKDVKQYHQFVEV-
--------------------------
>UniRef100_U1NC
----PSLSLIVAHDIKNGISKNNTIPWFYKKDKEFFKLIT---LSKKDNNKKNALVYGKN
TFTEM---KKPLEGRENYVISQSLYLDKPCDKFHK-DYDPMFSSFLDVYCLLNNDKIENI
FICGGSNIYLEAIRNLPIDNYYVTLIKQDFDCDNILHLE---------------------
--------------------------
>UniRef100_A0A0
------ISAIVAVGENNVIGKNNKIPWRLPNDWAYVKRITMGHS----------IILGRK
NY-SIG---KV--------------------------LN-----------------EREN
FILGGNKIYKA--FIPYAIKLYLTKCF-QFEGDRYFPIDYS-----------------EW
NEISVEKGIDEKNPYEYSFHVFEK--
>UniRef100_A0A2
-------YLIVARDNKFGIGRGSSIPWDNSFDLKLFYDITFPKY----VGERSAVIFGYN
TFLSMK---SPLSNRTNIVMTNKHYDELRNDIVCIRNKDELINQFDRY---------VNI
YICGGKQIYELLFN--LVNVVYETVFEDDYKCDVFIK-----------------------
--------------------------
>UniRef100_M0DH
----------AAQSLDGYISPTSTMTWVSAEDKAFFRQFTR---------ECGVVVMGRK
TYDTI---RKPLPDRLNIVMTCD--------PLKCESIPGVIEFTSEILKNLETRKFEKV
AVIGGSGVYTSFAKENLIDEL---------------------------------------
--------------------------
>UniRef100_A0A8
------LTLAVALDSNGGFANSTQLPWPLMLDVEYFTRNTRNDHEMDELEPLPVNISGRV
SFETMPINLALDSRRIHLVIGRMATVKISASFTMLPSLKSALDYAKWL--ANHRLASPTV
WIMGGQEIYRSAVTMATCQRVHLTRVLCDFPADRFFPMDFVR------------------
--------------------------
>UniRef100_A0A2
------MSIVAAMSSNRGIGFEGRFPWPLPTDYEYYNSVISPANCKTPDG-VVCLIEGRL
SYQEAIENIRVDPGFITVVLSSDRVPNLSPH-LVVPDLAQAIELCR------NTKNMEST
YLLGGSRVYTEALAVPECSKIYLTEIDKEFPSDTFFPVFERL------------------
F-TLVSEGTITENGCSFKFNIYER--
>UniRef100_UPI0
MDIKPFMNIVVAMDENNTIGHNGKVPWALLTDHYWFLHSTT----TKDPLKRIALILGRK
TFIDTITFFKKYVPRWHFIVLTQELPEIFYEKYVVNSIDEAAYRAKKLITPDS--MIESV
YVFGGVIPYEQALERDYVKRIYLTRVFAVPDCDTQVKFDLNNFQRI----KRPSDELLA-
---EYDDKTIEENGWTYQFQVYDR--
>UniRef100_A0A3
----------------------------LRRALAFGQFVLRHLEE----ADYEIVH-FRS
IWEGYPLLSHGAARPFKLLYEVNGLIEL---KYHYPALEGSKCLMSKLRRQEQACLQAAD
WIICPSQVTADYLQSLGVPRDKITVIPNGADTSLYHPGQEMPPPDAAPYRLLYTGTMQAW
QGLDV---------------------
>UniRef100_A0A8
----------------------------------------------RGEGDPVILLHGIP
TWSFLYNEMMPRFPEQYRVIAPD-L--LGYGYSDQRSLHAQANMVIRLMDEL---GIEQA
TLIGGGVGLNLALNKPRVSKL---VLSNIVAYD-SWPIDAMLKLGHPSRRNDSLEELESF
LTSALKDGFIQQDQLTDAF-------
>UniRef100_A0A8
---KKSSTDLTCSIPDQHIEPTYKEETRPPSPAPRFTEADV-------------------
-LSSVVRRLGDLEEKIEMLQSKR--F----EMPHEKE-----ELLNAMY----RVEMLEA
ELIATKKALHEAII--RQDELLA-----RIDSEVVVKPG---------------------
--------------------------
